# Supplementary material for: Modulation of Early Neutrophil Granulation: The Circulating Tumor Cell-Extravesicular Connection in Pancreatic Ductal Adenocarcinoma
Source: Cancers (Basel). 2021 May 31;13(11):2727. doi: 10.3390/cancers13112727 (PMC8198339; doi:10.3390/cancers13112727)
Supplement: Supplementary file 1 [file cancers-13-02727-s001.zip]

Archive with 11 entries (11 files):
- cancers-1202292-supplementary/cancers-1202292-supplementary figures_053121.pdf
- cancers-1202292-supplementary/Supplementary File S1.pdf
- cancers-1202292-supplementary/Supplementary File S1.pptx
- cancers-1202292-supplementary/Supplementary File S2.pdf
- cancers-1202292-supplementary/Supplementary File S2.pptx
- cancers-1202292-supplementary/Table S1.xlsx
- cancers-1202292-supplementary/Table S2.xlsx
- cancers-1202292-supplementary/Table S3.xlsx
- cancers-1202292-supplementary/Table S4.xlsx
- cancers-1202292-supplementary/Table S5.xlsx
- cancers-1202292-supplementary/Table S6.xlsx
