# Supplementary material for: Modulation of Early Neutrophil Granulation: The Circulating Tumor Cell-Extravesicular Connection in Pancreatic Ductal Adenocarcinoma
Source: Cancers (Basel). 2021 May 31;13(11):2727. doi: 10.3390/cancers13112727 (PMC8198339; doi:10.3390/cancers13112727)
Supplement: Supplementary file 1 [file cancers-13-02727-s001.zip › cancers-1202292-supplementary/Table S1.xlsx]

## Sheet: All
Protein IDs	Majority protein IDs	Peptide counts (all)	Peptide counts (razor+unique)	Peptide counts (unique)	Protein names	Gene names	Fasta headers	Number of proteins	Peptides	Razor + unique peptides	Unique peptides	Peptides CF49-prot-1	Peptides CF49-prot-2	Peptides CF49-prot-3	Peptides CM61-prot-1	Peptides CM61-prot-2	Peptides CM61-prot-3	Peptides HM59-prot-1	Peptides HM59-prot-2	Peptides HM59-prot-3	Razor + unique peptides CF49-prot-1	Razor + unique peptides CF49-prot-2	Razor + unique peptides CF49-prot-3	Razor + unique peptides CM61-prot-1	Razor + unique peptides CM61-prot-2	Razor + unique peptides CM61-prot-3	Razor + unique peptides HM59-prot-1	Razor + unique peptides HM59-prot-2	Razor + unique peptides HM59-prot-3	Unique peptides CF49-prot-1	Unique peptides CF49-prot-2	Unique peptides CF49-prot-3	Unique peptides CM61-prot-1	Unique peptides CM61-prot-2	Unique peptides CM61-prot-3	Unique peptides HM59-prot-1	Unique peptides HM59-prot-2	Unique peptides HM59-prot-3	Sequence coverage [%]	Unique + razor sequence coverage [%]	Unique sequence coverage [%]	Mol. weight [kDa]	Sequence length	Sequence lengths	Q-value	Score	Identification type CF49-prot-1	Identification type CF49-prot-2	Identification type CF49-prot-3
A0A024QZ42;O75340;H0Y9X3;A0A087WZ38	A0A024QZ42;O75340	3;3;1;1	3;3;1;1	3;3;1;1	Programmed cell death protein 6	PDCD6	;	4	3	3	3	3	3	3	2	2	2	1	1	3	3	3	3	2	2	2	1	1	3	3	3	3	2	2	2	1	1	3	28.1	28.1	28.1	14.45	121	121;191;104;123	0	19.822	By MS/MS	By matching	By MS/MS
A0A024R4M0;P46781	A0A024R4M0;P46781	1;1	1;1	1;1	40S ribosomal protein S9	RPS9	;	2	1	1	1	1	1	1	1	1	1	1	1	1	1	1	1	1	1	1	1	1	1	1	1	1	1	1	1	1	1	1	7.7	7.7	7.7	22.591	194	194;194	0.0069204	6.2125	By matching	By matching	By matching
A0A024R571;Q9H4M9;C9J2Z4;C9JC03;Q9NZN3;C9JDQ8;C9JIJ3;C9IZH1	A0A024R571;Q9H4M9;C9J2Z4;C9JC03;Q9NZN3;C9JDQ8	4;4;3;3;3;2;1;1	3;3;2;2;2;1;1;1	3;3;2;2;2;1;1;1	EH domain-containing protein 1;EH domain-containing protein 3	EHD1;EHD3	;;;;;	8	4	3	3	2	3	3	4	3	3	1	3	3	1	3	3	3	2	2	1	2	2	1	3	3	3	2	2	1	2	2	8.2	6.2	6.2	61.927	548	548;534;306;374;535;162;145;148	0	21.007	By matching	By MS/MS	By MS/MS
A0A024R7W5;A0A087X0Q1;A0A087WY31;Q9BYJ9;Q7Z739	A0A024R7W5;A0A087X0Q1;A0A087WY31;Q9BYJ9;Q7Z739	1;1;1;1;1	1;1;1;1;1	1;1;1;1;1	YTH domain-containing family protein 1;YTH domain-containing family protein 3	YTHDF3;YTHDF1	;;;;	5	1	1	1	0	1	1	1	1	1	1	1	1	0	1	1	1	1	1	1	1	1	0	1	1	1	1	1	1	1	1	2.4	2.4	2.4	58.311	534	534;583;588;559;585	0.006795	6.1325		By matching	By matching
A0A087WV90;E9PDN5;A0A087WTU7;A0A075B6G3;P11532	A0A087WV90;E9PDN5;A0A087WTU7;A0A075B6G3;P11532	1;1;1;1;1	1;1;1;1;1	1;1;1;1;1	Dystrophin	DMD	;;;;	5	1	1	1	1	1	1	1	1	1	1	1	1	1	1	1	1	1	1	1	1	1	1	1	1	1	1	1	1	1	1	0.3	0.3	0.3	426.09	3680	3680;3681;3684;3685;3685	0.0068807	6.1895	By matching	By MS/MS	By matching
E9PLR0;E9PLE9;A0A2R8Y6G7;E9PKG6;Q2L696;A0A087WSV8;P80303	E9PLR0;E9PLE9;A0A2R8Y6G7;E9PKG6;Q2L696;A0A087WSV8;P80303	2;2;2;2;2;2;2	2;2;2;2;2;2;2	2;2;2;2;2;2;2	Nucleobindin-2;Nesfatin-1	NUCB2;Nucb2	;;;;;;	7	2	2	2	1	2	2	2	1	1	2	2	2	1	2	2	2	1	1	2	2	2	1	2	2	2	1	1	2	2	2	8.7	8.7	8.7	23.186	195	195;198;231;338;390;420;420	0	13.289	By MS/MS	By MS/MS	By MS/MS
E2QRB9;E9PIR7;F8W809;A0A087WSW9;A0A182DWI3;A0A087WSY9;Q16881	E2QRB9;E9PIR7;F8W809;A0A087WSW9;A0A182DWI3;A0A087WSY9;Q16881	2;2;2;2;2;2;2	2;2;2;2;2;2;2	2;2;2;2;2;2;2	Thioredoxin reductase 1, cytoplasmic	TXNRD1	;;;;;;	7	2	2	2	2	2	1	1	2	2	2	2	2	2	2	1	1	2	2	2	2	2	2	2	1	1	2	2	2	2	2	7.4	7.4	7.4	50.723	460	460;482;498;548;568;648;649	0	15.842	By MS/MS	By MS/MS	By matching
A0A087WTA8;P08123	A0A087WTA8;P08123	9;9	9;9	9;9	Collagen alpha-2(I) chain	COL1A2	;	2	9	9	9	9	9	9	9	9	9	9	9	9	9	9	9	9	9	9	9	9	9	9	9	9	9	9	9	9	9	9	8.7	8.7	8.7	129.15	1364	1364;1366	0	139.18	By MS/MS	By MS/MS	By MS/MS
A0A087WTP3;Q92945;M0QYH3;M0R0I5;M0QXW7;M0R3J3;M0QYG1;M0R0C6	A0A087WTP3;Q92945;M0QYH3;M0R0I5	10;10;6;6;4;2;1;1	10;10;6;6;4;2;1;1	9;9;5;5;3;2;1;1	Far upstream element-binding protein 2	KHSRP	;;;	8	10	10	9	9	8	10	8	9	9	9	8	8	9	8	10	8	9	9	9	8	8	8	7	9	7	8	8	8	7	7	17	17	16	73.027	711	711;711;169;279;116;269;114;176	0	72.524	By MS/MS	By MS/MS	By MS/MS
A0A087WTS8;A0A087WYC1;P34932	A0A087WTS8;A0A087WYC1;P34932	3;3;3	2;2;2	2;2;2	Heat shock 70 kDa protein 4	HSPA4	;;	3	3	2	2	2	2	3	1	1	1	0	1	2	2	1	2	1	1	0	0	0	1	2	1	2	1	1	0	0	0	1	8.6	5.7	5.7	52.599	475	475;699;840	0	13.063	By matching	By MS/MS	By MS/MS
A0A087WTT1;P11940;E7EQV3;E7ERJ7;H0YAR2;E5RGH3;E5RJB9;H0YBN4;Q9H361;E5RH24;H0YAP2;Q4VXU2;B1ANR1;H0YB86;E5RHG7;H0YEQ8;H0YAS7;H0YAS6;H0YB75;H0YC10;E5RGC4;E5RFD8;H0YER0;H0Y6X6;Q5JQF8;Q96DU9	A0A087WTT1;P11940;E7EQV3;E7ERJ7	14;14;13;12;6;5;5;5;5;4;4;4;3;3;2;2;2;2;2;1;1;1;1;1;1;1	14;14;13;12;6;5;5;5;5;4;4;4;3;3;2;2;2;2;2;1;1;1;1;1;1;1	9;9;8;8;5;2;2;3;4;2;4;3;0;2;1;0;1;1;1;1;1;1;0;0;1;1	Polyadenylate-binding protein;Polyadenylate-binding protein 1	PABPC1	;;;	26	14	14	9	11	14	12	10	13	13	11	13	13	11	14	12	10	13	13	11	13	13	7	9	8	7	8	8	8	8	9	34.7	34.7	18.8	58.535	522	522;636;591;604;284;108;129;174;631;118;131;614;129;165;75;112;136;169;183;42;43;61;68;195;200;382	0	101.18	By MS/MS	By MS/MS	By MS/MS
A2A2V4;A0A0A0MSH7;H3BLW8;A0A0A0MTB2;A0A087X1L1;A0A087X0B2;A0A0A0MSI7;A0A0A0MSH5;J3KPA4;A0A087WUD8;P15692;H0YBI8;A0A0A0MR43;H0YBZ0;A0A0A0MRQ4;A0A087WTP4	A2A2V4;A0A0A0MSH7;H3BLW8;A0A0A0MTB2;A0A087X1L1;A0A087X0B2;A0A0A0MSI7;A0A0A0MSH5;J3KPA4;A0A087WUD8;P15692;H0YBI8;A0A0A0MR43;H0YBZ0;A0A0A0MRQ4;A0A087WTP4	2;2;2;2;2;2;2;2;2;2;2;1;1;1;1;1	2;2;2;2;2;2;2;2;2;2;2;1;1;1;1;1	2;2;2;2;2;2;2;2;2;2;2;1;1;1;1;1	Vascular endothelial growth factor A	VEGFA	;;;;;;;;;;;;;;;	16	2	2	2	2	2	2	2	2	2	2	1	2	2	2	2	2	2	2	2	1	2	2	2	2	2	2	2	2	1	2	11.7	11.7	11.7	18.998	163	163;354;371;371;371;371;389;395;412;412;232;111;317;323;327;327	0	11.982	By MS/MS	By matching	By MS/MS
A0A087WUK2;O14979	A0A087WUK2;O14979	4;4	3;3	3;3	Heterogeneous nuclear ribonucleoprotein D-like	HNRNPDL	;	2	4	3	3	4	4	3	4	4	4	4	4	4	3	3	2	3	3	3	3	3	3	3	3	2	3	3	3	3	3	3	13.8	11.6	11.6	40.04	363	363;420	0	21.519	By MS/MS	By MS/MS	By MS/MS
A0A087WUZ3;Q01082	A0A087WUZ3;Q01082	8;8	8;8	8;8	Spectrin beta chain, non-erythrocytic 1	SPTBN1	;	2	8	8	8	4	5	4	4	4	5	6	4	7	4	5	4	4	4	5	6	4	7	4	5	4	4	4	5	6	4	7	5.5	5.5	5.5	274.83	2366	2366;2364	0	64.194	By MS/MS	By MS/MS	By MS/MS
A0A087WVQ6;Q00610;J3KS13;K7EJJ5;A0A087WX41;P53675	A0A087WVQ6;Q00610	13;13;2;1;1;1	13;13;2;1;1;1	13;13;2;1;1;1	Clathrin heavy chain;Clathrin heavy chain 1	CLTC	;	6	13	13	13	9	11	11	12	10	10	10	11	10	9	11	11	12	10	10	10	11	10	9	11	11	12	10	10	10	11	10	12	12	12	192.06	1679	1679;1675;612;222;1260;1640	0	116.02	By MS/MS	By MS/MS	By MS/MS
F8W7S5;A0A087WVV2;Q9P2E9	F8W7S5;A0A087WVV2;Q9P2E9	2;2;2	2;2;2	2;2;2	Ribosome-binding protein 1	RRBP1	;;	3	2	2	2	2	1	1	1	2	2	2	2	2	2	1	1	1	2	2	2	2	2	2	1	1	1	2	2	2	2	2	3.5	3.5	3.5	84.325	751	751;934;1410	0	15.739	By MS/MS	By MS/MS	By MS/MS
H7C4D4;A0A087WVY5;Q96MR6	H7C4D4;A0A087WVY5;Q96MR6	1;1;1	1;1;1	1;1;1	Cilia- and flagella-associated protein 57	CFAP57	;;	3	1	1	1	1	1	1	1	1	1	1	1	1	1	1	1	1	1	1	1	1	1	1	1	1	1	1	1	1	1	1	17.9	17.9	17.9	9.2746	78	78;1283;1250	1	-2	By matching	By matching	By matching
A0A087WW51;Q12797	A0A087WW51;Q12797	1;1	1;1	1;1	Aspartyl/asparaginyl beta-hydroxylase	ASPH	;	2	1	1	1	1	1	1	1	1	1	1	1	1	1	1	1	1	1	1	1	1	1	1	1	1	1	1	1	1	1	1	5.1	5.1	5.1	22.556	195	195;758	0.0068182	6.1503	By matching	By MS/MS	By matching
A0A087WW53;F5H390;Q9BR76;F5H0D2	A0A087WW53;F5H390;Q9BR76;F5H0D2	3;3;3;2	3;3;3;2	3;3;3;2	Coronin;Coronin-1B	CORO1B	;;;	4	3	3	3	3	3	3	3	2	3	2	2	1	3	3	3	3	2	3	2	2	1	3	3	3	3	2	3	2	2	1	11.5	11.5	11.5	28.949	260	260;282;489;139	0	18.028	By MS/MS	By MS/MS	By MS/MS
A0A087WW66;Q99460;H7BZR6;H7C378;C9J9M4	A0A087WW66;Q99460	5;5;1;1;1	5;5;1;1;1	5;5;1;1;1	26S proteasome non-ATPase regulatory subunit 1	PSMD1	;	5	5	5	5	3	3	4	2	3	2	3	4	2	3	3	4	2	3	2	3	4	2	3	3	4	2	3	2	3	4	2	8.4	8.4	8.4	105.85	953	953;953;164;192;203	0	36.124	By MS/MS	By MS/MS	By MS/MS
A0A2R8YHD2;K7EPV9;K7EMU5;K7EP68;K7ERG3;A0A2R8YEU4;A0A2R8YGX3;A0A2R8YH90;Q5VU61;A0A2R8YE05;A0A087WWU8;Q5HYB6;K7ENT6;A0A2R8Y5V9;J3KN67;P67936;P06753	A0A2R8YHD2;K7EPV9;K7EMU5;K7EP68;K7ERG3;A0A2R8YEU4;A0A2R8YGX3;A0A2R8YH90;Q5VU61;A0A2R8YE05;A0A087WWU8;Q5HYB6;K7ENT6;A0A2R8Y5V9;J3KN67;P67936;P06753	1;1;1;1;1;1;1;1;1;1;1;1;1;1;1;1;1	1;1;1;1;1;1;1;1;1;1;1;1;1;1;1;1;1	1;1;1;1;1;1;1;1;1;1;1;1;1;1;1;1;1	Tropomyosin alpha-4 chain;Tropomyosin alpha-3 chain	TPM4;TPM3;DKFZp686J1372	;;;;;;;;;;;;;;;;	17	1	1	1	0	1	1	1	1	1	1	1	1	0	1	1	1	1	1	1	1	1	0	1	1	1	1	1	1	1	1	10	10	10	10.498	90	90;96;102;138;170;173;183;220;223;226;227;232;247;248;285;248;285	0.0067568	6.1181		By MS/MS	By MS/MS
A0A087WX29;Q13148;K7EJM5;A0A0A0N0M3;K7EN94;B1AKP7;G3V162;A0A087X260;A0A087WYY0;A0A087WXQ5;A0A087WV68;K7EJ99;A0A0A0MSV7;A0A087WW61;A0A087WX67;A0A087WXV3;A0A1W2PNU8	A0A087WX29;Q13148;K7EJM5;A0A0A0N0M3;K7EN94;B1AKP7;G3V162;A0A087X260;A0A087WYY0	5;5;4;4;4;4;4;4;4;2;2;1;1;1;1;1;1	5;5;4;4;4;4;4;4;4;2;2;1;1;1;1;1;1	5;5;4;4;4;4;4;4;4;2;2;1;1;1;1;1;1	TAR DNA-binding protein 43	TARDBP;TDP43	;;;;;;;;	17	5	5	5	4	5	2	3	2	3	3	4	4	4	5	2	3	2	3	3	4	4	4	5	2	3	2	3	3	4	4	30.5	30.5	30.5	26.743	243	243;414;201;269;275;295;298;301;304;200;212;80;84;138;149;175;258	0	38	By MS/MS	By MS/MS	By MS/MS
A0A087WYF1;A0A087WX80;P24043	A0A087WYF1;A0A087WX80;P24043	2;2;2	2;2;2	2;2;2	Laminin subunit alpha-2	LAMA2	;;	3	2	2	2	1	1	2	2	2	2	2	2	2	1	1	2	2	2	2	2	2	2	1	1	2	2	2	2	2	2	2	0.7	0.7	0.7	343.41	3118	3118;3121;3122	0	14.321	By matching	By matching	By MS/MS
D6RAW0;D6RFM0;D6RAH7;H9KV45;A0A0A0MQU3;A0A087WY85;P62837;P61077	D6RAW0;D6RFM0;D6RAH7;H9KV45;A0A0A0MQU3;A0A087WY85;P62837;P61077	1;1;1;1;1;1;1;1	1;1;1;1;1;1;1;1	1;1;1;1;1;1;1;1	Ubiquitin-conjugating enzyme E2 D2;Ubiquitin-conjugating enzyme E2 D3	UBE2D3;UBE2D2	;;;;;;;	8	1	1	1	1	1	1	1	1	1	1	1	1	1	1	1	1	1	1	1	1	1	1	1	1	1	1	1	1	1	1	15.3	15.3	15.3	8.2133	72	72;98;118;141;147;148;147;147	0.0089586	6.1021	By MS/MS	By MS/MS	By MS/MS
A0A087WYR3;O43399;A0A087WZ51	A0A087WYR3;O43399;A0A087WZ51	2;2;1	2;2;1	2;2;1	Tumor protein D54	TPD52L2	;;	3	2	2	2	2	2	2	2	2	2	2	2	2	2	2	2	2	2	2	2	2	2	2	2	2	2	2	2	2	2	2	9.5	9.5	9.5	23.764	222	222;206;152	0	19.087	By MS/MS	By MS/MS	By MS/MS
A0A087WYS6;O14818;Q8TAA3	A0A087WYS6;O14818;Q8TAA3	1;1;1	1;1;1	1;1;1	Proteasome subunit alpha type-7;Proteasome subunit alpha type-7-like	PSMA8;PSMA7	;;	3	1	1	1	1	1	1	1	1	1	1	1	1	1	1	1	1	1	1	1	1	1	1	1	1	1	1	1	1	1	1	4.9	4.9	4.9	25.041	224	224;248;256	0.0068729	6.1886	By MS/MS	By matching	By matching
A0A087WYT3;Q15185;B4DDC6	A0A087WYT3;Q15185;B4DDC6	5;5;3	5;5;3	5;5;3	Prostaglandin E synthase 3	PTGES3	;;	3	5	5	5	3	3	4	4	5	5	4	4	3	3	3	4	4	5	5	4	4	3	3	3	4	4	5	5	4	4	3	36	36	36	19.155	164	164;160;124	0	36.733	By MS/MS	By MS/MS	By MS/MS
A0A087WZB5;Q9HBI1;B0QYP8	A0A087WZB5;Q9HBI1;B0QYP8	3;3;2	2;2;2	2;2;2	Beta-parvin	PARVB	;;	3	3	2	2	2	3	2	2	1	1	2	2	2	1	2	1	1	1	1	1	1	1	1	2	1	1	1	1	1	1	1	12.5	9.7	9.7	33.257	289	289;364;194	0	24.753	By MS/MS	By MS/MS	By MS/MS
A0A087WZK9;B3KS98;O15372;E5RJT0	A0A087WZK9;B3KS98;O15372	3;3;3;1	3;3;3;1	3;3;3;1	Eukaryotic translation initiation factor 3 subunit H	EIF3H	;;	4	3	3	3	1	2	2	2	3	2	2	3	2	1	2	2	2	3	2	2	3	2	1	2	2	2	3	2	2	3	2	12.6	12.6	12.6	39.589	349	349;366;352;244	0	19.708	By MS/MS	By MS/MS	By MS/MS
A0A087X054;Q9Y4L1;E9PJ21;A0A087WWI4;K7EQK2;J3KTF1;J3QL06;Q9BST8;J3QQH7;J3QLE9;A0A087X214;A0A087WW13	A0A087X054;Q9Y4L1;E9PJ21;A0A087WWI4;K7EQK2	9;9;8;8;8;4;3;2;2;2;1;1	9;9;8;8;8;4;3;2;2;2;1;1	9;9;8;8;8;4;3;2;2;2;1;1	Hypoxia up-regulated protein 1	HYOU1	;;;;	12	9	9	9	7	8	6	7	9	8	6	6	6	7	8	6	7	9	8	6	6	6	7	8	6	7	9	8	6	6	6	14.1	14.1	14.1	104.78	937	937;999;656;677;678;224;211;147;149;154;92;102	0	67.112	By MS/MS	By MS/MS	By MS/MS
A0A087X0D5;P09668;E9PKT6;A0A3B3IRM7	A0A087X0D5;P09668;E9PKT6	3;3;2;1	3;3;2;1	3;3;2;1	Pro-cathepsin H;Cathepsin H mini chain;Cathepsin H;Cathepsin H heavy chain;Cathepsin H light chain	CTSH	;;	4	3	3	3	2	2	3	3	2	2	2	2	2	2	2	3	3	2	2	2	2	2	2	2	3	3	2	2	2	2	2	20.1	20.1	20.1	36.269	323	323;335;134;159	0	21.792	By MS/MS	By MS/MS	By matching
D6RHK2;D6RBW0;A0A087X0P0;Q02224	D6RHK2;D6RBW0;A0A087X0P0;Q02224	1;1;1;1	1;1;1;1	1;1;1;1	Kinesin-like protein;Centromere-associated protein E	CENPE	;;;	4	1	1	1	1	1	0	1	1	0	1	1	1	1	1	0	1	1	0	1	1	1	1	1	0	1	1	0	1	1	1	10.4	10.4	10.4	20.771	183	183;1126;2664;2701	0.0037688	7.0955	By MS/MS	By matching
A0A087X0X3;P52272;M0QY96;M0R2I7;M0QYQ7;M0R019;M0R2T0	A0A087X0X3;P52272;M0QY96;M0R2I7;M0QYQ7;M0R019;M0R2T0	2;2;1;1;1;1;1	2;2;1;1;1;1;1	2;2;1;1;1;1;1	Heterogeneous nuclear ribonucleoprotein M	HNRNPM	;;;;;;	7	2	2	2	1	0	2	1	1	1	2	0	0	1	0	2	1	1	1	2	0	0	1	0	2	1	1	1	2	0	0	4.9	4.9	4.9	77.569	730	730;730;116;214;219;352;357	0	12.033	By matching		By MS/MS
A0A087X142;A6NMH6;A6NFQ9;F8W8I8;Q92599	A0A087X142;A6NMH6;A6NFQ9;F8W8I8;Q92599	2;2;2;2;2	1;1;1;1;1	1;1;1;1;1	Septin-8	2019-09-08	;;;;	5	2	1	1	2	1	2	1	1	1	1	2	2	1	0	1	0	0	0	1	1	1	1	0	1	0	0	0	1	1	1	6.3	4.7	4.7	49.355	426	426;430;440;460;483	0.0068027	6.143	By MS/MS	By matching	By matching
H0YM70;A0A087X1Z3;Q9UL46;H0YKU2	H0YM70;A0A087X1Z3;Q9UL46;H0YKU2	2;2;2;1	2;2;2;1	2;2;2;1	Proteasome activator complex subunit 2	PSME2	;;;	4	2	2	2	1	2	2	2	2	2	2	2	2	1	2	2	2	2	2	2	2	2	1	2	2	2	2	2	2	2	2	12.7	12.7	12.7	26.011	228	228;254;239;85	0	12.852	By MS/MS	By MS/MS	By matching
A0A087X243;P09211	A0A087X243;P09211	1;1	1;1	1;1	Glutathione S-transferase P	GSTP1	;	2	1	1	1	1	1	1	1	1	1	1	1	1	1	1	1	1	1	1	1	1	1	1	1	1	1	1	1	1	1	1	18.8	18.8	18.8	7.4493	69	69;210	0	13.588	By MS/MS	By MS/MS	By MS/MS
A0A087X271;B4DDF4;B4DUT8;Q99439;A0A087X1X5;H3BVI6;K7ES69	A0A087X271;B4DDF4;B4DUT8;Q99439;A0A087X1X5;H3BVI6	3;3;3;3;2;2;1	2;2;2;2;2;2;0	2;2;2;2;2;2;0	Calponin;Calponin-2	CNN2	;;;;;	7	3	2	2	3	3	3	3	3	1	2	3	3	2	2	2	2	2	0	1	2	2	2	2	2	2	2	0	1	2	2	20.1	14	14	19.757	179	179;298;330;309;191;218;148	0	13.456	By MS/MS	By MS/MS	By MS/MS
A0A087X294;O75914;B1AKS5;H7C1X3	A0A087X294;O75914	3;3;1;1	1;1;0;0	1;1;0;0	Non-specific serine/threonine protein kinase;Serine/threonine-protein kinase PAK 3	PAK3	;	4	3	1	1	2	3	3	3	3	2	3	3	3	1	1	1	1	1	1	1	1	1	1	1	1	1	1	1	1	1	1	7	2.4	2.4	60.626	543	543;559;181;221	0	7.9163	By MS/MS	By MS/MS	By MS/MS
A0A087X2D0;P84103	A0A087X2D0;P84103	1;1	1;1	1;1	Serine/arginine-rich splicing factor 3	SRSF3	;	2	1	1	1	1	1	1	1	1	1	1	1	1	1	1	1	1	1	1	1	1	1	1	1	1	1	1	1	1	1	1	22.1	22.1	22.1	10.32	95	95;164	0.0047962	6.5903	By MS/MS	By matching	By MS/MS
F1T0B3;A0A087X2G1;Q92499	F1T0B3;A0A087X2G1;Q92499	4;4;4	4;4;4	4;4;4	ATP-dependent RNA helicase DDX1	DDX1	;;	3	4	4	4	4	4	4	4	3	4	4	4	4	4	4	4	4	3	4	4	4	4	4	4	4	4	3	4	4	4	4	9	9	9	73.915	659	659;659;740	0	31.779	By MS/MS	By MS/MS	By MS/MS
H0YJE9;H0YJT1;H0YJC0;A0A087X2I1;P62333	H0YJE9;H0YJT1;H0YJC0;A0A087X2I1;P62333	1;1;1;1;1	1;1;1;1;1	1;1;1;1;1	26S protease regulatory subunit 10B	PSMC6	;;;;	5	1	1	1	0	0	1	0	0	1	1	1	1	0	0	1	0	0	1	1	1	1	0	0	1	0	0	1	1	1	1	20	20	20	8.2554	70	70;97;262;403;389	0.0048603	6.7026			By matching
A0A096LPE2;P35542	A0A096LPE2;P35542	2;2	2;2	2;2	Serum amyloid A-4 protein	SAA2-SAA4;SAA4	;	2	2	2	2	1	1	1	1	2	2	1	2	2	1	1	1	1	2	2	1	2	2	1	1	1	1	2	2	1	2	2	8.2	8.2	8.2	23.353	208	208;130	0	11.918	By MS/MS	By MS/MS	By MS/MS
G8JL96;A0A0A0MR60	G8JL96;A0A0A0MR60	2;2	2;2	1;1	Protein-tyrosine-phosphatase	PTPRS	;	2	2	2	1	2	2	1	1	1	1	1	1	1	2	2	1	1	1	1	1	1	1	1	1	0	0	0	0	0	0	0	1.9	1.9	1.1	168.43	1501	1501;1505	0	21.948	By MS/MS	By MS/MS	By MS/MS
A0A0A0MRA3;A0A0A0MTS7;Q8WZ42	A0A0A0MRA3;A0A0A0MTS7;Q8WZ42	2;2;2	2;2;2	2;2;2	Titin	TTN	;;	3	2	2	2	2	1	1	1	1	1	1	1	2	2	1	1	1	1	1	1	1	2	2	1	1	1	1	1	1	1	2	0.1	0.1	0.1	3014	27118	27118;35991;34350	0	11.133	By MS/MS	By matching	By matching
A0A0A0MRM9;Q14978;S4R402;S4R341;S4R349	A0A0A0MRM9;Q14978;S4R402;S4R341;S4R349	3;3;2;2;2	3;3;2;2;2	3;3;2;2;2	Nucleolar and coiled-body phosphoprotein 1	NOLC1	;;;;	5	3	3	3	3	2	2	2	2	0	2	2	3	3	2	2	2	2	0	2	2	3	3	2	2	2	2	0	2	2	3	6.8	6.8	6.8	74.543	708	708;699;46;73;258	0	21.087	By MS/MS	By MS/MS	By MS/MS
A0A0A0MRR7;P09234;Q5TAL2	A0A0A0MRR7;P09234	3;3;1	3;3;1	3;3;1	U1 small nuclear ribonucleoprotein C	SNRPC	;	3	3	3	3	3	3	3	1	2	2	3	3	3	3	3	3	1	2	2	3	3	3	3	3	3	1	2	2	3	3	3	21.7	21.7	21.7	19.687	180	180;159;118	0	20.366	By MS/MS	By MS/MS	By MS/MS
A0A0A0MSQ0;P13797;H7C4N2;U3KQI3;Q14651;C9JAM8	A0A0A0MSQ0;P13797	17;17;6;3;3;2	17;17;6;3;3;2	12;12;6;0;2;1	Plastin-3	PLS3	;	6	17	17	12	13	13	14	12	14	14	12	13	13	13	13	14	12	14	14	12	13	13	9	9	9	8	9	9	8	8	8	41.2	41.2	32.6	69.334	617	617;630;190;164;629;266	0	142.47	By MS/MS	By MS/MS	By MS/MS
F8WDD7;H7C0A3;F8WCF6;A0A0A6YYG9;P59998	F8WDD7;H7C0A3;F8WCF6;A0A0A6YYG9;P59998	2;2;2;2;2	2;2;2;2;2	2;2;2;2;2	Actin-related protein 2/3 complex subunit 4	ARPC4;ARPC4-TTLL3	;;;;	5	2	2	2	2	2	2	2	1	2	2	2	2	2	2	2	2	1	2	2	2	2	2	2	2	2	1	2	2	2	2	19.5	19.5	19.5	13.057	113	113;167;181;625;168	0	12.356	By MS/MS	By MS/MS	By matching
A0A0A6YYJ8;Q9Y383	A0A0A6YYJ8;Q9Y383	1;1	1;1	1;1	Putative RNA-binding protein Luc7-like 2	LUC7L2	;	2	1	1	1	1	1	1	1	1	1	1	1	1	1	1	1	1	1	1	1	1	1	1	1	1	1	1	1	1	1	1	3.3	3.3	3.3	54.223	458	458;392	0	7.4861	By MS/MS	By MS/MS	By MS/MS
A0A0B4J1Z1;C9JAB2;Q16629	A0A0B4J1Z1;C9JAB2;Q16629	1;1;1	1;1;1	1;1;1	Serine/arginine-rich splicing factor 7	SRSF7	;;	3	1	1	1	1	1	1	0	1	1	0	1	1	1	1	1	0	1	1	0	1	1	1	1	1	0	1	1	0	1	1	15.3	15.3	15.3	15.763	137	137;235;238	0	7.5653	By MS/MS	By MS/MS	By matching
J3KPG2;E9PJF7;Q5W0H4;A0A0B4J2C3;Q56UQ5;P13693	J3KPG2;E9PJF7;Q5W0H4;A0A0B4J2C3;Q56UQ5;P13693	1;1;1;1;1;1	1;1;1;1;1;1	1;1;1;1;1;1	TPT1-like protein;Translationally-controlled tumor protein	TPT1	;;;;;	6	1	1	1	1	1	1	1	1	1	1	1	1	1	1	1	1	1	1	1	1	1	1	1	1	1	1	1	1	1	1	6.9	6.9	6.9	18.108	160	160;162;188;197;140;172	0.0058411	6.3169	By matching	By MS/MS	By MS/MS
A0A0C4DFS8;P43490	A0A0C4DFS8;P43490	2;2	2;2	2;2	Nicotinamide phosphoribosyltransferase	NAMPT	;	2	2	2	2	2	2	2	2	1	2	2	2	0	2	2	2	2	1	2	2	2	0	2	2	2	2	1	2	2	2	0	7.3	7.3	7.3	41.864	368	368;491	0	13.537	By MS/MS	By MS/MS	By MS/MS
C9IYP1;H7C166;B4E2H8;E7EQD7;A0A0C4DFT3;Q12959	C9IYP1;H7C166;B4E2H8;E7EQD7;A0A0C4DFT3;Q12959	1;1;1;1;1;1	1;1;1;1;1;1	1;1;1;1;1;1	Disks large homolog 1	DLG1	;;;;;	6	1	1	1	0	1	1	1	1	1	1	0	1	0	1	1	1	1	1	1	0	1	0	1	1	1	1	1	1	0	1	9.8	9.8	9.8	13.282	122	122;286;370;658;892;904	0.0058343	6.3144		By matching	By matching
A0A0C4DFV9;Q01105;A0A087X027;P0DME0	A0A0C4DFV9;Q01105;A0A087X027;P0DME0	4;4;3;3	4;4;3;3	4;4;3;3	Protein SET;Protein SETSIP	SET;SETSIP	;;;	4	4	4	4	3	3	3	3	4	4	4	4	4	3	3	3	3	4	4	4	4	4	3	3	3	3	4	4	4	4	4	24.8	24.8	24.8	31.124	266	266;290;292;302	0	29.401	By MS/MS	By MS/MS	By MS/MS
C9J9K3;A0A0C4DG17;P08865;F8WD59	C9J9K3;A0A0C4DG17;P08865;F8WD59	8;8;8;5	8;8;8;5	8;8;8;5	40S ribosomal protein SA	RPSA	;;;	4	8	8	8	6	7	8	7	7	5	6	6	6	6	7	8	7	7	5	6	6	6	6	7	8	7	7	5	6	6	6	40.7	40.7	40.7	29.404	263	263;300;295;116	0	54.247	By MS/MS	By MS/MS	By MS/MS
A0A0C4DGB6;CON__P02768-1;P02768;H0YA55;A0A087WWT3;C9JKR2;D6RHD5;B7WNR0;H7C013	A0A0C4DGB6;CON__P02768-1;P02768;H0YA55;A0A087WWT3;C9JKR2;D6RHD5;B7WNR0	8;8;8;6;5;5;5;5;3	3;3;3;1;2;1;1;1;2	3;3;3;1;2;1;1;1;2	Serum albumin	ALB	;;;;;;;	9	8	3	3	7	5	8	5	5	6	6	6	5	2	1	3	0	1	1	1	1	1	2	1	3	0	1	1	1	1	1	14.6	8.3	8.3	69.226	604	604;609;609;454;396;417;459;494;197	0	18.792	By matching	By matching	By MS/MS
A0A0C4DGK8;H7C4A8;G3V5M0;G3V359;G3V3C7;G3V5Q1;G3V3M6;P27695;G3V5D9	A0A0C4DGK8;H7C4A8;G3V5M0;G3V359;G3V3C7;G3V5Q1;G3V3M6;P27695	3;3;3;3;3;3;3;3;1	3;3;3;3;3;3;3;3;1	3;3;3;3;3;3;3;3;1	DNA-(apurinic or apyrimidinic site) lyase;DNA-(apurinic or apyrimidinic site) lyase, mitochondrial	APEX1	;;;;;;;	9	3	3	3	2	3	3	3	3	3	3	3	3	2	3	3	3	3	3	3	3	3	2	3	3	3	3	3	3	3	3	31.5	31.5	31.5	15.938	146	146;150;162;172;174;242;263;318;107	0	24.638	By MS/MS	By MS/MS	By MS/MS
A0A2R8Y5G6;F6S8Q4;A0A0D9SFB3;A0A2R8YF78;A0A2R8YCW1;A0A0D9SG12;A0A2R8YFR4;A0A2U3TZJ9;A0A2R8YFS5;A0A2R8Y4A4;A0A2R8Y645;A0A0D9SF53;O00571;O15523;A0A2R8YDT5;A0A2R8Y7T2;A0A2R8YDH3;A0A2R8YCU0;A0A087WVZ1;A0A2R8Y650;A0A0J9YVQ7;C9J8G5;C9J081	A0A2R8Y5G6;F6S8Q4;A0A0D9SFB3;A0A2R8YF78;A0A2R8YCW1;A0A0D9SG12;A0A2R8YFR4;A0A2U3TZJ9;A0A2R8YFS5;A0A2R8Y4A4;A0A2R8Y645;A0A0D9SF53;O00571;O15523;A0A2R8YDT5;A0A2R8Y7T2;A0A2R8YDH3	6;6;6;6;6;6;6;6;6;6;6;6;6;5;4;4;4;2;2;2;2;2;2	6;6;6;6;6;6;6;6;6;6;6;6;6;5;4;4;4;2;2;2;2;2;2	5;5;5;5;5;5;5;5;5;5;5;5;5;4;3;3;3;2;2;2;2;2;2	ATP-dependent RNA helicase DDX3X;ATP-dependent RNA helicase DDX3Y	DDX3X;DDX3Y	;;;;;;;;;;;;;;;;	23	6	6	5	6	5	6	4	6	6	6	6	5	6	5	6	4	6	6	6	6	5	5	4	5	3	5	5	5	5	4	11.6	11.6	9.8	69.047	622	622;629;640;641;647;647;660;661;661;662;716;733;662;660;475;476;503;181;189;193;222;224;250	0	38.706	By MS/MS	By MS/MS	By MS/MS
A0A0D9SF54;A0A0D9SGF6;Q13813	A0A0D9SF54;A0A0D9SGF6;Q13813	1;1;1	1;1;1	1;1;1	Spectrin alpha chain, non-erythrocytic 1	SPTAN1	;;	3	1	1	1	1	1	1	1	1	1	1	1	1	1	1	1	1	1	1	1	1	1	1	1	1	1	1	1	1	1	1	0.6	0.6	0.6	282.83	2457	2457;2498;2472	0	7.722	By matching	By MS/MS	By matching
A0A0D9SG88;P08603	A0A0D9SG88;P08603	2;2	2;2	2;2	Complement factor H	CFH	;	2	2	2	2	1	1	2	2	1	1	1	1	1	1	1	2	2	1	1	1	1	1	1	1	2	2	1	1	1	1	1	8	8	8	51.007	449	449;1231	0	16.932	By MS/MS	By MS/MS	By MS/MS
A0A140T9Z4;A0A140TA13;A0A140T953;A0A140T9M5;Q5SRN7;A0A140T975;A0A140T955;A0A140T941;A0A140T933;A0A140T8W8;A0A0G2JI36;A0A1W2PS24;A0A1W2PRZ0;A0A1W2PR61;A0A1W2PQS8;Q9GJ45;A0A1W2PS39;A0A1W2PQD0;A0A1W2PPQ2;A0A1W2PPF8;A0A140T937;A0A140T9Z6;A0A1W2PRT9;B0UXQ0;A0A140T9I0;A0A1W2PSE7;Q5SRN5;A0A140T9X5;A0A140T913;A0A140T8Y4;A0A0G2JIF2;A0A140T912;A0A0G2JPD3;A0A0G2JL56;A0A140T930;Q29940;P30685;P30498;P30495;P3…	A0A140T9Z4;A0A140TA13;A0A140T953;A0A140T9M5;Q5SRN7;A0A140T975;A0A140T955;A0A140T941;A0A140T933;A0A140T8W8;A0A0G2JI36;A0A1W2PS24;A0A1W2PRZ0;A0A1W2PR61;A0A1W2PQS8;Q9GJ45;A0A1W2PS39;A0A1W2PQD0;A0A1W2PPQ2;A0A1W2PPF8;A0A140T937;A0A140T9Z6;A0A1W2PRT9;B0UXQ0;A0A140T9I0;A0A1W2PSE7;Q5SRN5;A0A140T9X5;A0A140T913;A0A140T8Y4;A0A0G2JIF2;A0A140T912;A0A0G2JPD3;A0A0G2JL56;A0A140T930;Q29940;P30685;P30498;P30495;P3…	1;1;1;1;1;1;1;1;1;1;1;1;1;1;1;1;1;1;1;1;1;1;1;1;1;1;1;1;1;1;1;1;1;1;1;1;1;1;1;1;1;1;1;1;1;1;1;1;1;1;1;1;1;1;1;1;1;1;1;1;1;1;1;1;1;1;1;1;1;1;1;1;1	1;1;1;1;1;1;1;1;1;1;1;1;1;1;1;1;1;1;1;1;1;1;1;1;1;1;1;1;1;1;1;1;1;1;1;1;1;1;1;1;1;1;1;1;1;1;1;1;1;1;1;1;1;1;1;1;1;1;1;1;1;1;1;1;1;1;1;1;1;1;1;1;1	1;1;1;1;1;1;1;1;1;1;1;1;1;1;1;1;1;1;1;1;1;1;1;1;1;1;1;1;1;1;1;1;1;1;1;1;1;1;1;1;1;1;1;1;1;1;1;1;1;1;1;1;1;1;1;1;1;1;1;1;1;1;1;1;1;1;1;1;1;1;1;1;1	HLA class I histocompatibility antigen, B-59 alpha chain;HLA class I histocompatibility antigen, B-35 alpha chain;HLA class I histocompatibility antigen, B-78 alpha chain;HLA class I histocompatibility antigen, B-56 alpha chain;HLA class I histocompatibility antigen, B-55 alpha chain;HLA class I histocompatibility antigen, B-54 alpha chain;HLA class I histocompatibility antigen, B-53 alpha chain;…	HLA-A;HLA-B;HLA-C	;;;;;;;;;;;;;;;;;;;;;;;;;;;;;;;;;;;;;;;;;;;;;;;;;;;;;;;;;;;;;;;;;;;;;;;;	73	1	1	1	1	0	1	1	1	1	1	1	0	1	0	1	1	1	1	1	1	0	1	0	1	1	1	1	1	1	0	10.7	10.7	10.7	15.12	131	131;224;246;261;299;299;299;299;299;299;299;325;325;325;325;326;339;339;339;339;339;342;362;365;365;367;371;371;371;371;371;372;394;394;397;362;362;362;362;362;362;362;362;362;362;362;362;362;365;365;365;365;365;365;365;365;365;365;365;365;365;365;365;365;365;365;365;365;366;366;366;366;372	0	7.5113	By matching		By MS/MS
A0A0G2JIC2;Q5STZ8;Q8NE71	A0A0G2JIC2;Q5STZ8;Q8NE71	1;1;1	1;1;1	1;1;1	ATP-binding cassette sub-family F member 1	ABCF1	;;	3	1	1	1	1	1	1	1	1	1	1	1	1	1	1	1	1	1	1	1	1	1	1	1	1	1	1	1	1	1	1	4.6	4.6	4.6	27.217	238	238;339;845	0	7.8636	By MS/MS	By MS/MS	By MS/MS
A0A0G2JIW1;P0DMV9;P0DMV8;V9GZ37	A0A0G2JIW1;P0DMV9;P0DMV8;V9GZ37	12;12;12;8	9;9;9;6	3;3;3;2	Heat shock 70 kDa protein 1B;Heat shock 70 kDa protein 1A	HSPA1B;HSPA1A	;;;	4	12	9	3	12	9	11	11	10	10	12	11	11	9	6	8	8	7	7	9	8	8	3	3	3	3	3	2	3	3	3	23.7	19.5	5.3	70.108	642	642;641;641;476	0	61.233	By MS/MS	By MS/MS	By MS/MS
A0A0G2JJZ9;Q13838;A0A140T9X3;Q5STU3;A0A140T996;F6WLT2;A0A140T9X9;F6UJC5;A0A140TA18;O00148;A0A140T9L4;A0A140T973;A0A140T9K1;H0Y400;F6S4E6;A0A0A0MT12;F6TRA5;A0A140T9K2;A0A140T9N3;H0YCC6;F6QYI9;A0A0G2JJL7;F6R6M7;K7EQN7;A0A0D9SEM9;K7EN69;K7EPJ3	A0A0G2JJZ9;Q13838;A0A140T9X3;Q5STU3;A0A140T996;F6WLT2;A0A140T9X9;F6UJC5;A0A140TA18;O00148	9;9;8;8;6;6;5;5;5;5;4;4;4;4;4;4;4;2;2;2;2;2;2;2;1;1;1	9;9;8;8;6;6;5;5;5;5;4;4;4;4;4;4;4;2;2;2;2;2;2;2;1;1;1	9;9;8;8;6;6;5;5;5;5;4;4;4;4;4;4;4;2;2;2;2;2;2;2;1;1;1	Spliceosome RNA helicase DDX39B;ATP-dependent RNA helicase DDX39A	DDX39B;DDX39A	;;;;;;;;;	27	9	9	9	8	7	6	6	6	5	6	3	6	8	7	6	6	6	5	6	3	6	8	7	6	6	6	5	6	3	6	32	32	32	38.125	328	328;428;325;425;189;289;179;245;247;427;131;135;138;187;231;235;238;64;97;141;187;187;197;255;96;130;189	0	59.692	By MS/MS	By MS/MS	By MS/MS
A0A140TA49;A0A140TA44;A0A140TA32;A0A0G2JPR0;P0C0L4;F5GXS0;A0A140TA29;A0A0G2JL54;P0C0L5	A0A140TA49;A0A140TA44;A0A140TA32;A0A0G2JPR0;P0C0L4;F5GXS0;A0A140TA29;A0A0G2JL54;P0C0L5	9;9;9;9;9;8;8;8;8	1;1;1;1;1;1;1;1;1	1;1;1;1;1;1;1;1;1	Complement C4-A;Complement C4 beta chain;Complement C4-A alpha chain;C4a anaphylatoxin;C4b-A;C4d-A;Complement C4 gamma chain;Complement C4-B;Complement C4 beta chain;Complement C4-B alpha chain;C4a anaphylatoxin;C4b-B;C4d-B;Complement C4 gamma chain	C4A;C4B	;;;;;;;;	9	9	1	1	8	9	9	8	9	9	9	9	8	0	1	1	1	1	1	1	1	0	0	1	1	1	1	1	1	1	0	5.5	1.4	1.4	187.79	1698	1698;1698;1698;1744;1744;1698;1698;1698;1744	0	7.6453	By matching	By matching	By MS/MS
A0A0J9YVW2;H7C1D4;E9PGT1;Q15631	A0A0J9YVW2;H7C1D4;E9PGT1;Q15631	1;1;1;1	1;1;1;1	1;1;1;1	Translin	TSN	;;;	4	1	1	1	1	1	1	1	1	0	1	1	1	1	1	1	1	1	0	1	1	1	1	1	1	1	1	0	1	1	1	10.9	10.9	10.9	10.691	92	92;185;223;228	0.0068886	6.1927	By MS/MS	By MS/MS	By MS/MS
A0A0M3HER1;A0A0J9YXC7;P48059	A0A0M3HER1;A0A0J9YXC7;P48059	1;1;1	1;1;1	1;1;1	LIM and senescent cell antigen-like-containing domain protein 1	LIMS1	;;	3	1	1	1	1	1	1	0	1	0	0	1	1	1	1	1	0	1	0	0	1	1	1	1	1	0	1	0	0	1	1	5.7	5.7	5.7	24.307	209	209;398;325	0.005848	6.3255	By matching	By matching	By MS/MS
Q68E03;B3KM87;A0A0R4J2E8;A8MXP9;P43243	Q68E03;B3KM87;A0A0R4J2E8;A8MXP9;P43243	2;2;2;2;2	2;2;2;2;2	2;2;2;2;2	Matrin-3	DKFZp686L22104;MATR3	;;;;	5	2	2	2	2	2	2	2	2	2	2	1	1	2	2	2	2	2	2	2	1	1	2	2	2	2	2	2	2	1	1	11	11	11	30.94	283	283;509;847;895;847	0	15.482	By MS/MS	By MS/MS	By MS/MS
A0A0U1RR20;Q92954	A0A0U1RR20;Q92954	4;4	4;4	4;4	Proteoglycan 4;Proteoglycan 4 C-terminal part	PRG4	;	2	4	4	4	4	3	3	4	3	3	3	3	4	4	3	3	4	3	3	3	3	4	4	3	3	4	3	3	3	3	4	3.3	3.3	3.3	146.45	1361	1361;1404	0	39.301	By MS/MS	By MS/MS	By MS/MS
A0A0U1RR22;Q9UNF0;B0QYG7;B0QYG8	A0A0U1RR22;Q9UNF0;B0QYG7;B0QYG8	3;3;2;2	3;3;2;2	3;3;2;2	Protein kinase C and casein kinase substrate in neurons protein 2	PACSIN2	;;;	4	3	3	3	2	2	3	1	2	2	2	0	2	2	2	3	1	2	2	2	0	2	2	2	3	1	2	2	2	0	2	6.4	6.4	6.4	51.828	451	451;486;152;155	0	16.728	By MS/MS	By MS/MS	By MS/MS
A0A0U1RR32;A0A0U1RRH7;Q99878;Q96KK5;Q9BTM1;Q16777;Q93077;Q7L7L0;Q6FI13;P20671;P0C0S8;P04908;H0YFX9;C9J0D1;A0A3B3IS11;Q71UI9;P0C0S5;Q8IUE6;Q96QV6;P16104	A0A0U1RR32;A0A0U1RRH7;Q99878;Q96KK5;Q9BTM1;Q16777;Q93077;Q7L7L0;Q6FI13;P20671;P0C0S8;P04908;H0YFX9;C9J0D1;A0A3B3IS11;Q71UI9;P0C0S5;Q8IUE6;Q96QV6;P16104	2;2;2;2;2;2;2;2;2;2;2;2;1;1;1;1;1;1;1;1	2;2;2;2;2;2;2;2;2;2;2;2;1;1;1;1;1;1;1;1	2;2;2;2;2;2;2;2;2;2;2;2;1;1;1;1;1;1;1;1	Histone H2A type 1-J;Histone H2A type 1-H;Histone H2A.J;Histone H2A type 2-C;Histone H2A type 1-C;Histone H2A type 3;Histone H2A type 2-A;Histone H2A type 1-D;Histone H2A type 1;Histone H2A type 1-B/E;Histone H2A;Histone H2A.V;Histone H2A.Z;Histone H2A type 2-B;Histone H2A type 1-A;Histone H2AX	HIST1H2AJ;HIST1H2AH;H2AFJ;HIST2H2AC;HIST1H2AC;HIST3H2A;HIST2H2AA3;HIST1H2AD;HIST1H2AG;HIST1H2AB;H2AFV;H2AFZ;HIST2H2AB;HIST1H2AA;H2AFX	;;;;;;;;;;;;;;;;;;;	20	2	2	2	2	2	2	2	2	2	2	2	2	2	2	2	2	2	2	2	2	2	2	2	2	2	2	2	2	2	2	16.6	16.6	16.6	18.481	169	169;170;128;128;129;129;130;130;130;130;130;130;92;122;140;128;128;130;131;143	0	21.497	By MS/MS	By MS/MS	By MS/MS
A6NLN1;A0A0U1RRM4;P26599;K7EK45;A0A087WU68;K7EKJ7;O95758;A0A087WUW5;K7ELW5;K7ES59;X6R242;A0A0D9SF20	A6NLN1;A0A0U1RRM4;P26599;K7EK45	5;5;5;3;2;2;2;1;1;1;1;1	5;5;5;3;2;2;2;1;1;1;1;1	5;5;5;3;2;2;2;1;1;1;1;1	Polypyrimidine tract-binding protein 1	PTBP1	;;;	12	5	5	5	4	4	4	4	4	3	5	4	4	4	4	4	4	4	3	5	4	4	4	4	4	4	4	3	5	4	4	14.6	14.6	14.6	56.51	527	527;588;531;256;227;237;552;81;105;149;182;197	0	50.762	By MS/MS	By MS/MS	By MS/MS
A0A140T956;A0A140T9C0;A0A140T902;A0A140T8Y3;A0A140TA52;A0A140TA41;A0A140TA33;A0A3B3ISX9;P22105;A0A087WWA5;C9J7W4;A0A140T8Z8	A0A140T956;A0A140T9C0;A0A140T902;A0A140T8Y3;A0A140TA52;A0A140TA41;A0A140TA33;A0A3B3ISX9;P22105;A0A087WWA5	5;5;5;5;5;5;5;5;5;4;2;1	5;5;5;5;5;5;5;5;5;4;2;1	5;5;5;5;5;5;5;5;5;4;2;1	Tenascin-X	TNXB	;;;;;;;;;	12	5	5	5	3	3	3	3	3	4	3	4	2	3	3	3	3	3	4	3	4	2	3	3	3	3	3	4	3	4	2	2.5	2.5	2.5	245.16	2280	2280;4222;4222;4222;4242;4242;4242;4491;4244;1545;842;3296	0	30.745	By MS/MS	By MS/MS	By MS/MS
A0A140T936;P26640	A0A140T936;P26640	1;1	1;1	1;1	Valine--tRNA ligase	VARS	;	2	1	1	1	1	0	1	1	1	1	1	1	1	1	0	1	1	1	1	1	1	1	1	0	1	1	1	1	1	1	1	1	1	1	131.83	1183	1183;1264	0.0058275	6.3135	By MS/MS		By matching
H3BNC1;H3BR27;A0A1B0GUK8;H0Y6E7;H3BT71;Q96E39;P38159	H3BNC1;H3BR27;A0A1B0GUK8;H0Y6E7;H3BT71;Q96E39;P38159	1;1;1;1;1;1;1	1;1;1;1;1;1;1	1;1;1;1;1;1;1	RNA binding motif protein, X-linked-like-1;RNA-binding motif protein, X chromosome;RNA-binding motif protein, X chromosome, N-terminally processed	RBMX;RBMXL1	;;;;;;	7	1	1	1	1	1	1	0	1	1	1	1	1	1	1	1	0	1	1	1	1	1	1	1	1	0	1	1	1	1	1	35.1	35.1	35.1	4.0105	37	37;78;158;292;296;390;391	0	8.2196	By matching	By MS/MS	By matching
A0A1B0GVS3;R4GMT0;P61163	A0A1B0GVS3;R4GMT0;P61163	1;1;1	1;1;1	1;1;1	Alpha-centractin	ACTR1A	;;	3	1	1	1	1	1	1	1	1	1	1	0	1	1	1	1	1	1	1	1	0	1	1	1	1	1	1	1	1	0	1	10	10	10	24.956	221	221;332;376	0.00489	6.7423	By MS/MS	By matching	By MS/MS
C9J6N5;C9JQ40;C9JW51;A0A1C7CYX8;Q9H098;C9J3Q3	C9J6N5;C9JQ40;C9JW51;A0A1C7CYX8;Q9H098;C9J3Q3	2;2;2;2;2;1	2;2;2;2;2;1	2;2;2;2;2;1	Protein FAM107B	FAM107B	;;;;;	6	2	2	2	2	2	2	1	1	1	2	1	2	2	2	2	1	1	1	2	1	2	2	2	2	1	1	1	2	1	2	16.9	16.9	16.9	14.844	124	124;126;128;130;131;101	0	13.251	By MS/MS	By MS/MS	By MS/MS
A0A1C7CYX9;Q16555	A0A1C7CYX9;Q16555	2;2	2;2	2;2	Dihydropyrimidinase-related protein 2	DPYSL2	;	2	2	2	2	2	2	2	2	2	1	2	2	2	2	2	2	2	2	1	2	2	2	2	2	2	2	2	1	2	2	2	5	5	5	73.502	677	677;572	0	12.521	By MS/MS	By MS/MS	By MS/MS
C9J299;C9J080;A0A1C7CYY0;C9JTM0;P35612	C9J299;C9J080;A0A1C7CYY0;C9JTM0;P35612	1;1;1;1;1	1;1;1;1;1	1;1;1;1;1	Beta-adducin	ADD2	;;;;	5	1	1	1	0	0	0	0	0	0	1	0	0	0	0	0	0	0	0	1	0	0	0	0	0	0	0	0	1	0	0	6.3	6.3	6.3	16.274	142	142;226;279;332;726	0.0057937	6.2612
A0A1W2PP35;A0A1W2PPS1;Q00839;Q5RI18;A0A1X7SBS1;A0A1W2PRZ7;A0A1W2PQ74;A0A1W2PQL0;A0A1W2PP34;A0A1W2PPL4;A0A1W2PPH7;A0A1W2PRI6;A0A1W2PP22;A0A1W2PQD4	A0A1W2PP35;A0A1W2PPS1;Q00839;Q5RI18;A0A1X7SBS1;A0A1W2PRZ7;A0A1W2PQ74;A0A1W2PQL0;A0A1W2PP34;A0A1W2PPL4;A0A1W2PPH7	4;4;4;3;3;2;2;2;2;2;2;1;1;1	4;4;4;3;3;2;2;2;2;2;2;1;1;1	4;4;4;3;3;2;2;2;2;2;2;1;1;1	Heterogeneous nuclear ribonucleoprotein U	HNRNPU	;;;;;;;;;;	14	4	4	4	3	3	4	3	2	2	3	3	3	3	3	4	3	2	2	3	3	3	3	3	4	3	2	2	3	3	3	7.1	7.1	7.1	80.648	728	728;804;825;602;744;302;372;527;546;547;549;128;181;327	0	28.4	By MS/MS	By MS/MS	By MS/MS
A0A1X7SBZ2;A0A1W2PQ51;Q92841	A0A1X7SBZ2;A0A1W2PQ51;Q92841	5;5;5	4;4;4	3;3;3	Probable ATP-dependent RNA helicase DDX17	DDX17	;;	3	5	4	3	5	4	4	4	4	3	4	4	4	4	3	3	3	3	2	3	3	3	3	2	2	2	2	1	2	2	2	8.6	7.1	5.5	80.253	729	729;731;729	0	26.248	By MS/MS	By matching	By MS/MS
A0A1W2PQS1;P35998;C9JLS9	A0A1W2PQS1;P35998;C9JLS9	2;2;1	2;2;1	2;2;1	26S protease regulatory subunit 7	PSMC2	;;	3	2	2	2	2	2	2	2	2	2	2	2	1	2	2	2	2	2	2	2	2	1	2	2	2	2	2	2	2	2	1	5.8	5.8	5.8	44.86	400	400;433;130	0	12.492	By matching	By matching	By MS/MS
A0A286YF22;A0A2C9F2M7;O43175;A0A286YFL2;A0A286YFA2;A0A286YFM8;A0A286YER3;A0A286YFC8;A0A286YFB2;A0A286YF78;A0A286YF34;A0A286YFF3;A0A286YFE1;A0A286YFK5	A0A286YF22;A0A2C9F2M7;O43175;A0A286YFL2;A0A286YFA2;A0A286YFM8	9;9;9;8;8;6;4;4;4;4;3;1;1;1	9;9;9;8;8;6;4;4;4;4;3;1;1;1	9;9;9;8;8;6;4;4;4;4;3;1;1;1	D-3-phosphoglycerate dehydrogenase	PHGDH	;;;;;	14	9	9	9	8	8	8	7	8	7	6	8	8	8	8	8	7	8	7	6	8	8	8	8	8	7	8	7	6	8	8	24	24	24	55.938	526	526;532;533;429;445;239;97;123;165;276;72;63;89;145	0	59.46	By MS/MS	By MS/MS	By MS/MS
A0A2R8Y5S7;P35241;A0A2R8Y7M3;E9PNV3;A0A2R8Y5P0;E9PQ82;A0A2R8Y4H6	A0A2R8Y5S7;P35241;A0A2R8Y7M3	21;21;19;6;4;4;3	11;11;9;4;3;2;3	11;11;9;4;3;2;3	Radixin	RDX	;;	7	21	11	11	18	20	18	20	19	19	18	21	18	10	10	8	10	9	9	9	11	8	10	10	8	10	9	9	9	11	8	38.6	23.9	23.9	69.335	590	590;583;534;148;115;116;152	0	112.14	By MS/MS	By MS/MS	By MS/MS
A0A2R8Y6G6;P06733;K7EM90;A0A2R8Y879;A0A2R8YEM5;P09104;A0A2R8Y798;K7ERS8;A0A2R8YEG5;E5RI09;E5RG95;F5H0C8;F5H1C3	A0A2R8Y6G6;P06733	12;12;5;4;4;3;2;2;2;2;2;2;1	12;12;5;4;4;3;2;2;2;2;2;2;1	9;9;3;2;2;0;1;1;1;0;0;0;0	Alpha-enolase	ENO1	;	13	12	12	9	12	11	11	11	11	12	12	12	11	12	11	11	11	11	12	12	12	11	9	8	8	8	8	9	9	9	9	36.2	36.2	27.6	47.327	434	434;434;195;125;171;434;70;83;101;148;154;315;103	0	211.25	By MS/MS	By MS/MS	By MS/MS
A0A2R8Y7U1;A0A2R8YGD1;A0A2R8YD45;O14773	A0A2R8Y7U1;A0A2R8YGD1;A0A2R8YD45;O14773	1;1;1;1	1;1;1;1	1;1;1;1	Tripeptidyl-peptidase 1	TPP1	;;;	4	1	1	1	0	0	1	1	1	1	1	1	1	0	0	1	1	1	1	1	1	1	0	0	1	1	1	1	1	1	1	6.8	6.8	6.8	43.568	400	400;470;500;563	0	13.695			By MS/MS
A0A2R8Y7Y9;M0QZL1;M0R192;A0A2R8YEP4;P30043	A0A2R8Y7Y9;M0QZL1;M0R192;A0A2R8YEP4;P30043	1;1;1;1;1	1;1;1;1;1	1;1;1;1;1	Flavin reductase (NADPH)	BLVRB	;;;;	5	1	1	1	1	1	1	1	1	1	1	1	1	1	1	1	1	1	1	1	1	1	1	1	1	1	1	1	1	1	1	12.4	12.4	12.4	12.534	121	121;154;163;245;206	0	34.701	By MS/MS	By MS/MS	By MS/MS
E5RH77;A0A2R8Y811;P62263	E5RH77;A0A2R8Y811;P62263	2;2;2	2;2;2	2;2;2	40S ribosomal protein S14	RPS14	;;	3	2	2	2	2	2	2	2	1	2	2	2	2	2	2	2	2	1	2	2	2	2	2	2	2	2	1	2	2	2	2	23.9	23.9	23.9	14.295	134	134;150;151	0	12.796	By matching	By MS/MS	By MS/MS
F5H2D0;A0A3B3ISR2;B4DPQ0;P00736;A0A3B3ITU4	F5H2D0;A0A3B3ISR2;B4DPQ0;P00736;A0A3B3ITU4	3;3;3;3;2	3;3;3;3;2	3;3;3;3;2	Complement C1r subcomponent;Complement C1r subcomponent heavy chain;Complement C1r subcomponent light chain	C1R	;;;;	5	3	3	3	2	2	3	3	3	3	3	3	2	2	2	3	3	3	3	3	3	2	2	2	3	3	3	3	3	3	2	7	7	7	76.613	671	671;705;719;705;351	0	17.607	By MS/MS	By MS/MS	By MS/MS
A0A3B3IST1;B5MD23;O75954	A0A3B3IST1;B5MD23;O75954	1;1;1	1;1;1	1;1;1	Tetraspanin;Tetraspanin-9	TSPAN9	;;	3	1	1	1	1	1	1	1	1	1	1	1	1	1	1	1	1	1	1	1	1	1	1	1	1	1	1	1	1	1	1	8.4	8.4	8.4	14.846	131	131;271;239	0	7.8709	By MS/MS	By MS/MS	By MS/MS
A0A3B3ITZ9;Q9Y2W1	A0A3B3ITZ9;Q9Y2W1	3;3	3;3	3;3	Thyroid hormone receptor-associated protein 3	THRAP3	;	2	3	3	3	2	2	3	3	3	2	2	2	3	2	2	3	3	3	2	2	2	3	2	2	3	3	3	2	2	2	3	4.3	4.3	4.3	103.52	910	910;955	0	19.621	By MS/MS	By MS/MS	By MS/MS
B1AHD1;A0A3B3IUA2;P55769	B1AHD1;A0A3B3IUA2;P55769	1;1;1	1;1;1	1;1;1	NHP2-like protein 1;NHP2-like protein 1, N-terminally processed	NHP2L1	;;	3	1	1	1	1	1	1	1	1	1	1	1	1	1	1	1	1	1	1	1	1	1	1	1	1	1	1	1	1	1	1	9.1	9.1	9.1	14.627	132	132;272;128	0.0059524	6.5236	By matching	By matching	By matching
H0YAV0;K4DIA6;A1KZ92	H0YAV0;K4DIA6;A1KZ92	1;1;1	1;1;1	1;1;1	Peroxidasin-like protein	PXDNL	;;	3	1	1	1	1	0	0	0	0	1	1	1	1	1	0	0	0	0	1	1	1	1	1	0	0	0	0	1	1	1	1	2.2	2.2	2.2	60.307	537	537;582;1463	0.004908	6.7606	By MS/MS
A2AB88;O15212	A2AB88;O15212	2;2	2;2	2;2	Prefoldin subunit 6	PFDN6	;	2	2	2	2	0	0	1	0	2	1	2	1	2	0	0	1	0	2	1	2	1	2	0	0	1	0	2	1	2	1	2	25.2	25.2	25.2	11.561	103	103;129	0	15.676			By MS/MS
A6H8L4;E7EUI5;P78536	A6H8L4;E7EUI5;P78536	1;1;1	1;1;1	1;1;1	Disintegrin and metalloproteinase domain-containing protein 17	ADAM17	;;	3	1	1	1	1	1	1	1	1	1	1	1	0	1	1	1	1	1	1	1	1	0	1	1	1	1	1	1	1	1	0	5.8	5.8	5.8	29.959	258	258;285;824	0	44.973	By MS/MS	By MS/MS	By matching
A6NEP9;Q8NG11;H7BXY6	A6NEP9;Q8NG11;H7BXY6	2;2;1	2;2;1	2;2;1	Tetraspanin;Tetraspanin-14	TSPAN14	;;	3	2	2	2	1	0	1	1	2	2	1	2	2	1	0	1	1	2	2	1	2	2	1	0	1	1	2	2	1	2	2	12.6	12.6	12.6	25.196	223	223;270;213	0	13.056	By MS/MS		By matching
H3BMT0;H3BTV5;H3BU16;A6NGP5;H3BMV3;Q9H910	H3BMT0;H3BTV5;H3BU16;A6NGP5;H3BMV3;Q9H910	1;1;1;1;1;1	1;1;1;1;1;1	1;1;1;1;1;1	Hematological and neurological expressed 1-like protein	HN1L	;;;;;	6	1	1	1	1	1	1	1	0	0	1	1	1	1	1	1	1	0	0	1	1	1	1	1	1	1	0	0	1	1	1	12.2	12.2	12.2	12.23	115	115;116;167;178;190;190	0.0037175	6.9085	By MS/MS	By MS/MS	By MS/MS
E7ESV4;F5H7Y6;P61224;A6NIZ1;F5H823;B7ZB78;F5GZG1;F5GX62;F5H6R7;F5H004;F8WBC0;F5H4H0;F5GYH7;F5H077;F5GWU8;F5H491;F5H0B7;F5H500;F5GYB5	E7ESV4;F5H7Y6;P61224;A6NIZ1;F5H823;B7ZB78;F5GZG1;F5GX62;F5H6R7;F5H004	4;4;4;4;3;3;3;3;2;2;1;1;1;1;1;1;1;1;1	4;4;4;4;3;3;3;3;2;2;1;1;1;1;1;1;1;1;1	2;2;2;2;2;2;2;1;1;1;0;0;0;0;0;0;0;0;0	Ras-related protein Rap-1b;Ras-related protein Rap-1b-like protein	RAP1B	;;;;;;;;;	19	4	4	2	4	3	4	3	4	4	4	4	3	4	3	4	3	4	4	4	4	3	2	2	2	2	2	2	2	2	2	31.2	31.2	16.6	17.682	157	157;179;184;184;103;118;121;139;122;127;32;48;53;84;87;93;98;101;136	0	64.732	By MS/MS	By MS/MS	By MS/MS
A6NJH9;P47813;O14602	A6NJH9;P47813;O14602	1;1;1	1;1;1	1;1;1	Eukaryotic translation initiation factor 1A, X-chromosomal;Eukaryotic translation initiation factor 1A, Y-chromosomal	EIF1AY;EIF1AX	;;	3	1	1	1	0	1	1	1	1	0	0	0	1	0	1	1	1	1	0	0	0	1	0	1	1	1	1	0	0	0	1	8.7	8.7	8.7	14.455	127	127;144;144	0.0048309	6.647		By MS/MS	By matching
E9PM31;H0YEE2;E9PJK1;E9PRJ8;H0YDL9;H0YDJ9;E9PIF1;A6NMH8;P60033	E9PM31;H0YEE2;E9PJK1;E9PRJ8;H0YDL9;H0YDJ9;E9PIF1;A6NMH8;P60033	1;1;1;1;1;1;1;1;1	1;1;1;1;1;1;1;1;1	1;1;1;1;1;1;1;1;1	Tetraspanin;CD81 antigen	CD81	;;;;;;;;	9	1	1	1	1	1	1	1	1	1	1	1	1	1	1	1	1	1	1	1	1	1	1	1	1	1	1	1	1	1	1	21.7	21.7	21.7	10.027	92	92;148;165;209;221;225;242;274;236	0	89.542	By MS/MS	By MS/MS	By MS/MS
C9JMX4;H0Y485;H0Y5K2;B3KWK7;A6XND1;A6XND0;P17936	C9JMX4;H0Y485;H0Y5K2;B3KWK7;A6XND1;A6XND0;P17936	1;1;1;1;1;1;1	1;1;1;1;1;1;1	1;1;1;1;1;1;1	Insulin-like growth factor-binding protein 3	IGFBP3	;;;;;;	7	1	1	1	1	1	1	1	1	1	0	1	1	1	1	1	1	1	1	0	1	1	1	1	1	1	1	1	0	1	1	7.6	7.6	7.6	14.9	132	132;143;153;194;263;270;291	0	8.9315	By matching	By MS/MS	By MS/MS
A8K878;P55145	A8K878;P55145	4;4	4;4	4;4	Mesencephalic astrocyte-derived neurotrophic factor	MANF	;	2	4	4	4	3	3	3	4	4	4	4	3	3	3	3	3	4	4	4	4	3	3	3	3	3	4	4	4	4	3	3	22.7	22.7	22.7	21.143	185	185;182	0	35.696	By MS/MS	By MS/MS	By MS/MS
E9PSH3;E9PN41;E9PPX8;A8MVV6;J3KQ42;O14817	E9PSH3;E9PN41;E9PPX8;A8MVV6;J3KQ42;O14817	1;1;1;1;1;1	1;1;1;1;1;1	1;1;1;1;1;1	Tetraspanin;Tetraspanin-4	TSPAN4	;;;;;	6	1	1	1	1	1	0	0	1	1	1	0	0	1	1	0	0	1	1	1	0	0	1	1	0	0	1	1	1	0	0	25	25	25	11.326	100	100;132;159;174;257;238	0	13.027	By MS/MS	By matching
Q49AN9;F5H013;P62308;A8MWD9;C9JVQ0	Q49AN9;F5H013;P62308;A8MWD9;C9JVQ0	2;2;2;2;1	2;2;2;2;1	2;2;2;2;1	Small nuclear ribonucleoprotein G;Putative small nuclear ribonucleoprotein G-like protein 15	SNRPG;SNRPGP15	;;;;	5	2	2	2	1	1	1	2	2	2	2	2	2	1	1	1	2	2	2	2	2	2	1	1	1	2	2	2	2	2	2	31.2	31.2	31.2	7.1013	64	64;68;76;76;96	0	12.459	By MS/MS	By MS/MS	By MS/MS
E9PNW0;E9PJJ2;E9PS34;E9PNJ7;A8MXH2;E9PKT8;C9J6D1;C9JZI7;Q99733	E9PNW0;E9PJJ2;E9PS34;E9PNJ7;A8MXH2;E9PKT8;C9J6D1;C9JZI7;Q99733	3;3;3;3;3;3;3;3;3	1;1;1;1;1;1;1;1;1	1;1;1;1;1;1;1;1;1	Nucleosome assembly protein 1-like 4	NAP1L4	;;;;;;;;	9	3	1	1	3	3	3	3	3	3	3	2	2	1	1	1	1	1	1	1	1	1	1	1	1	1	1	1	1	1	1	20.6	10.3	10.3	12.25	107	107;128;133;140;156;169;178;278;375	0.0037594	7.0842	By MS/MS	By MS/MS	By MS/MS
B0QY90;B0QY89;Q9Y262	B0QY90;B0QY89;Q9Y262	2;2;2	2;2;2	2;2;2	Eukaryotic translation initiation factor 3 subunit L	EIF3L	;;	3	2	2	2	1	1	2	1	1	1	0	1	1	1	1	2	1	1	1	0	1	1	1	1	2	1	1	1	0	1	1	5.4	5.4	5.4	55.161	466	466;607;564	0	12.456	By MS/MS	By matching	By MS/MS
H3BQQ9;B0QYN7;P63279;H3BPC4	H3BQQ9;B0QYN7;P63279	3;3;3;1	3;3;3;1	3;3;3;1	SUMO-conjugating enzyme UBC9	UBE2I	;;	4	3	3	3	3	2	3	2	3	3	2	2	2	3	2	3	2	3	3	2	2	2	3	2	3	2	3	3	2	2	2	33.6	33.6	33.6	15.516	137	137;184;158;70	0	18.616	By MS/MS	By matching	By matching
B0YIW2;P02656	B0YIW2;P02656	1;1	1;1	1;1	Apolipoprotein C-III	APOC3	;	2	1	1	1	1	1	1	1	1	1	1	1	1	1	1	1	1	1	1	1	1	1	1	1	1	1	1	1	1	1	1	13.7	13.7	13.7	12.815	117	117;99	0	25.433	By MS/MS	By matching	By matching
B0YIW6;P48444;Q6P1Q5	B0YIW6;P48444	3;3;1	3;3;1	3;3;1	Coatomer subunit delta	ARCN1	;	3	3	3	3	3	3	3	3	2	3	3	3	2	3	3	3	3	2	3	3	3	2	3	3	3	3	2	3	3	3	2	6.2	6.2	6.2	61.626	552	552;511;189	0	21.256	By MS/MS	By MS/MS	By MS/MS
B1AHL2	B1AHL2	5	1	1	Fibulin-1	FBLN1		1	5	1	1	4	4	4	3	5	4	4	3	3	0	0	0	0	1	0	0	0	0	0	0	0	0	1	0	0	0	0	10.7	1.4	1.4	78.329	721	721	0.0058005	6.2634	By matching	By matching	By matching
B1AJQ6;Q86Y82	B1AJQ6;Q86Y82	2;2	2;2	2;2	Syntaxin-12	STX12	;	2	2	2	2	2	1	2	2	2	2	2	2	2	2	1	2	2	2	2	2	2	2	2	1	2	2	2	2	2	2	2	12.1	12.1	12.1	24.576	215	215;276	0	12.212	By MS/MS	By MS/MS	By MS/MS
B1ALA9;P60891;A0A2R8Y7H4;B7ZB02;A0A0B4J207;P21108;Q15244;B1ALA7;H7C540	B1ALA9;P60891;A0A2R8Y7H4	7;7;6;3;3;3;2;2;1	7;7;6;3;3;3;2;2;1	4;4;3;1;1;1;1;1;0	Ribose-phosphate pyrophosphokinase 1	PRPS1	;;	9	7	7	4	6	6	6	3	4	5	3	4	4	6	6	6	3	4	5	3	4	4	4	3	3	1	2	2	2	2	2	36.1	36.1	19.6	31.392	285	285;318;321;114;318;318;40;168;173	0	42.515	By MS/MS	By MS/MS	By MS/MS
B1AMS2;Q14141;H0Y961	B1AMS2;Q14141;H0Y961	4;4;2	4;4;2	1;1;0	Septin-6	SEPT6;SEPT11	;;	3	4	4	1	4	4	4	4	4	4	3	4	4	4	4	4	4	4	4	3	4	4	1	1	1	1	1	1	1	1	1	11.4	11.4	4.6	49.303	431	431;434;160	0	76.662	By MS/MS	By MS/MS	By MS/MS
B1ANE6;Q00266	B1ANE6;Q00266	1;1	1;1	1;1	S-adenosylmethionine synthase isoform type-1	MAT1A	;	2	1	1	1	0	1	1	1	1	1	1	1	1	0	1	1	1	1	1	1	1	1	0	1	1	1	1	1	1	1	1	10.3	10.3	10.3	15.955	145	145;395	0.0012723	7.2175		By matching	By MS/MS
B1ANR0;Q13310;H0Y5F5;H0YEU6	B1ANR0;Q13310;H0Y5F5	6;6;4;2	1;1;1;1	1;1;1;1	Polyadenylate-binding protein;Polyadenylate-binding protein 4	PABPC4	;;	4	6	1	1	5	6	5	4	5	6	3	5	4	1	1	1	1	0	1	0	0	0	1	1	1	1	0	1	0	0	0	15	1.5	1.5	67.97	615	615;644;550;249	1	-2	By matching	By MS/MS	By matching
B1AR63;P19367;B1AR62	B1AR63;P19367	3;3;1	3;3;1	3;3;1	Hexokinase;Hexokinase-1	HK1	;	3	3	3	3	2	0	0	0	0	0	1	2	1	2	0	0	0	0	0	1	2	1	2	0	0	0	0	0	1	2	1	12.4	12.4	12.4	32.55	290	290;917;114	0	16.83	By MS/MS
G3V576;G3V4W0;B4DY08;B2R5W2;G3V4C1;G3V2Q1;P07910;G3V5X6;G3V3K6;G3V251;B4DSU6;G3V555;G3V575;G3V4M8;G3V2H6;A0A0G2JPF8;A0A0G2JNQ3;P0DMR1;O60812;B7ZW38;B2RXH8;E5RG71;G3V5V7;G3V2D6;B3KT61;Q86SE5	G3V576;G3V4W0;B4DY08;B2R5W2;G3V4C1;G3V2Q1;P07910;G3V5X6;G3V3K6;G3V251;B4DSU6;G3V555;G3V575;G3V4M8;G3V2H6;A0A0G2JPF8;A0A0G2JNQ3;P0DMR1;O60812;B7ZW38;B2RXH8	6;6;6;6;6;6;6;5;5;5;5;5;5;4;3;3;3;3;3;3;3;1;1;1;1;1	6;6;6;6;6;6;6;5;5;5;5;5;5;4;3;3;3;3;3;3;3;1;1;1;1;1	6;6;6;6;6;6;6;5;5;5;5;5;5;4;3;3;3;3;3;3;3;1;1;1;1;1	Heterogeneous nuclear ribonucleoproteins C1/C2;Heterogeneous nuclear ribonucleoprotein C-like 4;Heterogeneous nuclear ribonucleoprotein C-like 1;Heterogeneous nuclear ribonucleoprotein C-like 3;Heterogeneous nuclear ribonucleoprotein C-like 2	HNRNPC;HNRNPCL4;HNRNPCL1;HNRNPCL3;HNRNPCL2	;;;;;;;;;;;;;;;;;;;;	26	6	6	6	4	6	4	6	5	4	5	5	5	4	6	4	6	5	4	5	5	5	4	6	4	6	5	4	5	5	5	27.7	27.7	27.7	25.256	231	231;262;288;290;292;305;306;117;121;126;147;175;187;66;54;293;293;293;293;293;293;85;180;214;280;291	0	38.287	By MS/MS	By MS/MS	By MS/MS
K7EMV3;K7EP01;B4DEB1;K7EK07;Q5TEC6;K7ES00;Q6NXT2;Q71DI3;Q16695;P84243;P68431	K7EMV3;K7EP01;B4DEB1;K7EK07;Q5TEC6;K7ES00;Q6NXT2;Q71DI3;Q16695;P84243;P68431	1;1;1;1;1;1;1;1;1;1;1	1;1;1;1;1;1;1;1;1;1;1	1;1;1;1;1;1;1;1;1;1;1	Histone H3;Histone H3.3C;Histone H3.2;Histone H3.1t;Histone H3.3;Histone H3.1	H3F3B;H3F3A;HIST2H3PS2;H3F3C;HIST2H3A;HIST3H3;HIST1H3A	;;;;;;;;;;	11	1	1	1	1	1	1	1	1	1	1	1	1	1	1	1	1	1	1	1	1	1	1	1	1	1	1	1	1	1	1	9.8	9.8	9.8	10.334	92	92;113;123;132;136;151;135;136;136;136;136	0.006772	6.1237	By matching	By matching	By matching
B4DM58;P00374;C9JJ68;Q86XF0	B4DM58;P00374;C9JJ68;Q86XF0	2;2;1;1	2;2;1;1	2;2;1;1	Dihydrofolate reductase;Dihydrofolate reductase, mitochondrial	DHFR;DHFRL1	;;;	4	2	2	2	1	2	2	2	2	1	2	2	2	1	2	2	2	2	1	2	2	2	1	2	2	2	2	1	2	2	2	18.6	18.6	18.6	14.5	129	129;187;114;187	0	12.778	By MS/MS	By MS/MS	By matching
H0Y630;B4DR80;Q9Y6E0;C9JJV0;Q5JV99;C9JDH9;C9J6L2;C9JCC0;C9J232;Q5JV98;H7C279;Q8NBY1;B4E0Y9;Q9P289;O00506	H0Y630;B4DR80;Q9Y6E0;C9JJV0;Q5JV99;C9JDH9;C9J6L2;C9JCC0;C9J232;Q5JV98;H7C279;Q8NBY1;B4E0Y9;Q9P289;O00506	2;2;2;1;1;1;1;1;1;1;1;1;1;1;1	2;2;2;1;1;1;1;1;1;1;1;1;1;1;1	2;2;2;1;1;1;1;1;1;1;1;1;1;1;1	Serine/threonine-protein kinase 24;Serine/threonine-protein kinase 24 36 kDa subunit;Serine/threonine-protein kinase 24 12 kDa subunit;Serine/threonine-protein kinase 26;Serine/threonine-protein kinase 25	STK24;STK25;STK26	;;;;;;;;;;;;;;	15	2	2	2	1	1	2	2	1	2	2	2	2	1	1	2	2	1	2	2	2	2	1	1	2	2	1	2	2	2	2	8.4	8.4	8.4	40.781	369	369;412;443;79;142;148;161;163;177;209;247;392;438;416;426	0	14.517	By MS/MS	By MS/MS	By MS/MS
F2Z2F3;J3QSB7;B4DUC8;Q13126;F8WES2;A0A2R8Y4K0	F2Z2F3;J3QSB7;B4DUC8;Q13126	3;3;3;3;1;1	3;3;3;3;1;1	3;3;3;3;1;1	Purine nucleoside phosphorylase;S-methyl-5-thioadenosine phosphorylase	MTAP	;;;	6	3	3	3	2	2	3	2	3	3	3	2	3	2	2	3	2	3	3	3	2	3	2	2	3	2	3	3	3	2	3	26.6	26.6	26.6	15.645	143	143;242;300;283;50;55	0	18.911	By matching	By MS/MS	By MS/MS
B4DUR8;P49368;E9PRC8;Q5SZX6;E9PQ35;Q5SZX9;Q5SZW8	B4DUR8;P49368;E9PRC8;Q5SZX6	5;5;3;3;2;1;1	5;5;3;3;2;1;1	5;5;3;3;2;1;1	T-complex protein 1 subunit gamma	CCT3	;;;	7	5	5	5	5	3	5	5	3	3	3	3	3	5	3	5	5	3	3	3	3	3	5	3	5	5	3	3	3	3	3	12	12	12	55.674	500	500;545;234;276;144;161;188	0	31.652	By MS/MS	By MS/MS	By MS/MS
J3QS39;J3QTR3;F5H6Q2;F5GYU3;F5H2Z3;F5H265;B4DV12;F5H388;F5H747;F5GXK7;J3QKN0;Q5PY61;Q96C32;P62987;P62979;P0CG47;P0CG48;M0R1V7;Q49A90;J3QSA3;F5GZ39;M0R1M6;M0R2S1;A0A2R8Y422	J3QS39;J3QTR3;F5H6Q2;F5GYU3;F5H2Z3;F5H265;B4DV12;F5H388;F5H747;F5GXK7;J3QKN0;Q5PY61;Q96C32;P62987;P62979;P0CG47;P0CG48;M0R1V7;Q49A90;J3QSA3;F5GZ39;M0R1M6;M0R2S1;A0A2R8Y422	4;4;4;4;4;4;4;4;4;4;4;4;4;4;4;4;4;3;3;2;2;2;2;2	4;4;4;4;4;4;4;4;4;4;4;4;4;4;4;4;4;3;3;2;2;2;2;2	4;4;4;4;4;4;4;4;4;4;4;4;4;4;4;4;4;3;3;2;2;2;2;2	Ubiquitin-60S ribosomal protein L40;Ubiquitin;60S ribosomal protein L40;Ubiquitin-40S ribosomal protein S27a;Ubiquitin;40S ribosomal protein S27a;Polyubiquitin-B;Ubiquitin;Polyubiquitin-C;Ubiquitin	UBB;RPS27A;UBC;UBA52	;;;;;;;;;;;;;;;;;;;;;;;	24	4	4	4	3	3	3	3	4	4	3	3	4	3	3	3	3	4	4	3	3	4	3	3	3	3	4	4	3	3	4	48.4	48.4	48.4	10.469	93	93;106;122;134;136;149;153;155;160;169;206;229;305;128;156;229;685;63;95;43;61;114;138;156	0	28.969	By MS/MS	By MS/MS	By MS/MS
B4DY09;Q12905;X6R6Z1;A0A0A0MRL0	B4DY09;Q12905;X6R6Z1;A0A0A0MRL0	6;6;5;4	6;6;5;4	6;6;5;4	Interleukin enhancer-binding factor 2	ILF2	;;;	4	6	6	6	4	5	5	4	4	5	6	5	5	4	5	5	4	4	5	6	5	5	4	5	5	4	4	5	6	5	5	23.9	23.9	23.9	38.91	352	352;390;115;150	0	46.345	By MS/MS	By MS/MS	By MS/MS
Q5SQQ1;B4E107;F5GXE4;H0Y5C2;O95260	Q5SQQ1;B4E107;F5GXE4;H0Y5C2;O95260	1;1;1;1;1	1;1;1;1;1	1;1;1;1;1	Arginyl-tRNA--protein transferase 1	ATE1	;;;;	5	1	1	1	1	1	1	1	1	1	1	1	1	1	1	1	1	1	1	1	1	1	1	1	1	1	1	1	1	1	1	5.4	5.4	5.4	24.943	222	222;422;511;515;518	1	-2	By matching	By matching	By matching
E7ETN3;B4E1Z4;P00751;H7C5H1;A0A0G2JK28;E9PDZ0;B4DQI1;A0A0G2JIE7;H0Y3H6;A0A0G2JH38;A0A0G2JL69;P06681	E7ETN3;B4E1Z4;P00751	3;3;2;1;1;1;1;1;1;1;1;1	1;1;0;0;1;1;1;1;1;0;1;1	1;1;0;0;1;1;1;1;1;0;1;1	Complement factor B;Complement factor B Ba fragment;Complement factor B Bb fragment	CFB	;;	12	3	1	1	3	3	3	3	3	3	3	3	3	1	1	1	1	1	1	1	1	1	1	1	1	1	1	1	1	1	1	2.8	0.7	0.7	124.02	1115	1115;1266;764;305;353;463;506;525;526;589;723;752	0.0068104	6.1502	By matching	By MS/MS	By matching
B4E3S0;Q9ULV4;H0YHL7	B4E3S0;Q9ULV4	3;3;1	3;3;1	3;3;1	Coronin;Coronin-1C	CORO1C	;	3	3	3	3	2	3	3	3	3	3	3	3	2	2	3	3	3	3	3	3	3	2	2	3	3	3	3	3	3	3	2	11.7	11.7	11.7	41.603	369	369;474;165	0	26.617	By MS/MS	By MS/MS	By MS/MS
B5MCH7;E7ETZ4;Q9Y6E2;C9JF98;E9PFD4;E7EMS9;B5MCE7;Q75MG1	B5MCH7;E7ETZ4;Q9Y6E2;C9JF98;E9PFD4;E7EMS9;B5MCE7;Q75MG1	2;2;2;1;1;1;1;1	2;2;2;1;1;1;1;1	2;2;2;1;1;1;1;1	Basic leucine zipper and W2 domain-containing protein 2	BZW2	;;;;;;;	8	2	2	2	1	2	2	2	2	2	2	2	2	1	2	2	2	2	2	2	2	2	1	2	2	2	2	2	2	2	2	5.8	5.8	5.8	39.445	343	343;408;419;162;189;208;225;274	0	11.225	By matching	By MS/MS	By MS/MS
B5MCP9;P62081	B5MCP9;P62081	1;1	1;1	1;1	40S ribosomal protein S7	RPS7	;	2	1	1	1	1	1	1	1	1	1	1	1	1	1	1	1	1	1	1	1	1	1	1	1	1	1	1	1	1	1	1	6.4	6.4	6.4	21.312	187	187;194	0.0037313	6.9632	By matching	By MS/MS	By MS/MS
B5MCX3;Q15019;C9J2Q4;C9IY94;C9IZU3;C9JQJ4;C9J938;H7C310;C9JB25;B5MD47;H7C2Y0;C9JZI2;A0A1B0GXJ2;C9JFT1;F8WB65	B5MCX3;Q15019;C9J2Q4;C9IY94;C9IZU3;C9JQJ4;C9J938;H7C310;C9JB25	8;8;6;4;4;4;4;4;4;3;3;2;1;1;1	8;8;6;4;4;4;4;4;4;3;3;2;1;1;1	8;8;6;4;4;4;4;4;4;3;3;2;1;1;1	Septin-2	2019-09-02	;;;;;;;;	15	8	8	8	6	5	6	5	7	6	5	5	4	6	5	6	5	7	6	5	5	4	6	5	6	5	7	6	5	5	4	37.1	37.1	37.1	36.94	321	321;361;184;121;131;147;148;161;173;94;188;105;71;72;80	0	61.022	By MS/MS	By MS/MS	By MS/MS
B5MD17;J3KS05;P83916;K7ELA4;C9JWS9	B5MD17;J3KS05;P83916;K7ELA4;C9JWS9	4;4;4;3;2	3;3;3;2;2	3;3;3;2;2	Chromobox protein homolog 1	CBX1	;;;;	5	4	3	3	2	3	3	3	3	2	2	2	3	1	2	2	2	2	1	1	1	2	1	2	2	2	2	1	1	1	2	43.5	33.9	33.9	19.325	168	168;173;185;138;110	0	30.823	By MS/MS	By MS/MS	By MS/MS
B5MDF5;P62826;J3KQE5;F5H018;H0YFC6;B4DV51;A0A087X0W0	B5MDF5;P62826;J3KQE5;F5H018;H0YFC6	8;8;7;6;4;3;1	8;8;7;6;4;3;1	8;8;7;6;4;3;1	GTP-binding nuclear protein Ran	RAN	;;;;	7	8	8	8	4	5	8	7	8	6	8	7	8	4	5	8	7	8	6	8	7	8	4	5	8	7	8	6	8	7	8	38.6	38.6	38.6	26.224	233	233;216;234;198;103;128;53	0	50.145	By MS/MS	By MS/MS	By MS/MS
Q99613;B5ME19	Q99613;B5ME19	4;4	4;4	4;4	Eukaryotic translation initiation factor 3 subunit C;Eukaryotic translation initiation factor 3 subunit C-like protein	EIF3C;EIF3CL	;	2	4	4	4	3	3	4	3	3	3	3	3	3	3	3	4	3	3	3	3	3	3	3	3	4	3	3	3	3	3	3	4.8	4.8	4.8	105.34	913	913;914	0	27.772	By MS/MS	By MS/MS	By MS/MS
B7Z7P8;P62495;D6RJE8;I3L492	B7Z7P8;P62495	5;5;1;1	5;5;1;1	5;5;1;1	Eukaryotic peptide chain release factor subunit 1	ETF1	;	4	5	5	5	3	5	5	5	4	5	4	4	5	3	5	5	5	4	5	4	4	5	3	5	5	5	4	5	4	4	5	14.9	14.9	14.9	47.475	423	423;437;119;208	0	30.984	By MS/MS	By MS/MS	By MS/MS
F8VUX1;F8VY35;F8VV59;B7Z9C2;F8W0J6;F5H4R6;H0YIV4;P55209;H0YHC3;F8W118;F8W543;H0YH88;F8W020;F8VXI6;F8VRJ2;F8VVB5;B7Z4K9	F8VUX1;F8VY35;F8VV59;B7Z9C2;F8W0J6;F5H4R6;H0YIV4;P55209;H0YHC3;F8W118;F8W543;H0YH88;F8W020;F8VXI6;F8VRJ2	7;7;7;7;7;7;7;7;6;6;6;5;5;5;4;3;2	7;7;7;7;7;7;7;7;6;6;6;5;5;5;4;3;2	5;5;5;5;5;5;5;5;4;4;4;3;3;3;2;1;2	Nucleosome assembly protein 1-like 1	NAP1L1	;;;;;;;;;;;;;;	17	7	7	5	6	7	5	5	4	4	4	4	2	6	7	5	5	4	4	4	4	2	4	5	3	3	2	2	2	3	1	48.5	48.5	43.9	27.724	237	237;264;327;349;379;383;385;391;198;209;328;177;207;215;114;161;208	0	49.765	By MS/MS	By MS/MS	By MS/MS
E9PH88;E9PC65;B7ZAA0;P54277	E9PH88;E9PC65;B7ZAA0;P54277	1;1;1;1	1;1;1;1	1;1;1;1	PMS1 protein homolog 1	PMS1	;;;	4	1	1	1	1	1	0	0	0	0	0	0	1	1	1	0	0	0	0	0	0	1	1	1	0	0	0	0	0	0	1	4.5	4.5	4.5	31.058	266	266;711;756;932	0	7.596	By matching	By matching
E7ENZ3;B7ZAR1;E9PCA1;P48643	E7ENZ3;B7ZAR1;E9PCA1;P48643	2;2;2;2	2;2;2;2	2;2;2;2	T-complex protein 1 subunit epsilon	CCT5	;;;	4	2	2	2	1	1	1	1	1	1	1	2	1	1	1	1	1	1	1	1	2	1	1	1	1	1	1	1	1	2	1	3.9	3.9	3.9	53.848	486	486;503;520;541	0	12.232	By MS/MS	By matching	By matching
B9A041;P40925;B8ZZ51;C9JF79;C9JRL4	B9A041;P40925;B8ZZ51;C9JF79	3;3;2;2;1	3;3;2;2;1	3;3;2;2;1	Malate dehydrogenase, cytoplasmic;Malate dehydrogenase	MDH1	;;;	5	3	3	3	3	3	3	3	2	3	2	3	3	3	3	3	3	2	3	2	3	3	3	3	3	3	2	3	2	3	3	22.4	22.4	22.4	23.038	210	210;334;169;222;119	0	18.418	By MS/MS	By MS/MS	By MS/MS
H7C463;C9J406;B9A067;Q16891	H7C463;C9J406;B9A067;Q16891	2;2;2;2	2;2;2;2	2;2;2;2	MICOS complex subunit MIC60	IMMT	;;;	4	2	2	2	1	1	1	1	1	1	1	1	2	1	1	1	1	1	1	1	1	2	1	1	1	1	1	1	1	1	2	3.3	3.3	3.3	68.064	613	613;659;711;758	0	11.177	By matching	By matching	By MS/MS
C9JD32;B9ZVP7;J3KT29;P62829	C9JD32;B9ZVP7;J3KT29;P62829	1;1;1;1	1;1;1;1	1;1;1;1	60S ribosomal protein L23	RPL23	;;;	4	1	1	1	1	1	1	1	1	1	1	1	1	1	1	1	1	1	1	1	1	1	1	1	1	1	1	1	1	1	1	22	22	22	9.6694	91	91;114;122;140	0	8.7932	By MS/MS	By MS/MS	By MS/MS
C9JRU6;C9J0B2;C9JUW4;C9J8R4;C9JVE2;Q96GG9	C9JRU6;C9J0B2;C9JUW4;C9J8R4;C9JVE2;Q96GG9	1;1;1;1;1;1	1;1;1;1;1;1	1;1;1;1;1;1	DCN1-like protein;DCN1-like protein 1	DCUN1D1	;;;;;	6	1	1	1	1	1	0	1	1	1	1	1	1	1	1	0	1	1	1	1	1	1	1	1	0	1	1	1	1	1	1	16	16	16	8.7797	75	75;92;98;128;244;259	0.0037406	6.9651	By matching	By MS/MS
C9J1E7;Q10567;H7C034;A0A087WYD1;A0A087WU93;A0A087WZQ6;A0A087X253;P63010	C9J1E7;Q10567	3;3;1;1;1;1;1;1	3;3;1;1;1;1;1;1	3;3;1;1;1;1;1;1	AP-1 complex subunit beta-1	AP1B1	;	8	3	3	3	3	2	2	2	1	2	2	1	2	3	2	2	2	1	2	2	1	2	3	2	2	2	1	2	2	1	2	8.1	8.1	8.1	65.314	578	578;949;173;639;663;677;913;937	0	23.2	By MS/MS	By MS/MS	By matching
C9J1Z8;P84085;C9JPM4;P18085;C9JAK5	C9J1Z8;P84085;C9JPM4;P18085	4;4;2;2;1	1;1;0;0;0	1;1;0;0;0	ADP-ribosylation factor 5;ADP-ribosylation factor 4	ARF5;ARF4	;;;	5	4	1	1	3	3	4	2	4	2	3	4	2	1	1	1	1	1	1	1	1	1	1	1	1	1	1	1	1	1	1	40.7	6.7	6.7	17.107	150	150;180;127;180;153	0.006865	6.1849	By MS/MS	By matching	By matching
G5E9D8;C9J2H1;Q86UX2;A0A096LP62;H7C5A6	G5E9D8;C9J2H1;Q86UX2;A0A096LP62	5;5;5;3;1	5;5;5;3;1	5;5;5;3;1	Inter-alpha-trypsin inhibitor heavy chain H5	ITIH5	;;;	5	5	5	5	4	4	5	5	5	5	5	5	4	4	4	5	5	5	5	5	5	4	4	4	5	5	5	5	5	5	4	7	7	7	78.437	702	702;942;942;728;119	0	30.632	By MS/MS	By MS/MS	By MS/MS
H7C5M9;C9JSA3;C9JND6;C9J6F3;C9J5C3;Q9BUL8;C9J363;F8WDF3;C9J932	H7C5M9;C9JSA3;C9JND6;C9J6F3;C9J5C3;Q9BUL8;C9J363	3;3;3;3;3;3;2;1;1	3;3;3;3;3;3;2;1;1	3;3;3;3;3;3;2;1;1	Programmed cell death protein 10	PDCD10	;;;;;;	9	3	3	3	3	1	3	3	3	2	3	3	2	3	1	3	3	3	2	3	3	2	3	1	3	3	3	2	3	3	2	37.7	37.7	37.7	14.117	122	122;134;146;186;202;212;149;59;79	0	23.531	By matching	By MS/MS	By MS/MS
C9J5D1;E7EQ69;Q9GZZ1;C9JZU6;A0A087WWJ2;B0AZT5	C9J5D1;E7EQ69;Q9GZZ1;C9JZU6;A0A087WWJ2;B0AZT5	2;2;2;1;1;1	2;2;2;1;1;1	2;2;2;1;1;1	N-alpha-acetyltransferase 50	NAA50	;;;;;	6	2	2	2	2	1	2	2	2	2	2	2	1	2	1	2	2	2	2	2	2	1	2	1	2	2	2	2	2	2	1	14.7	14.7	14.7	14.886	129	129;168;169;57;81;95	0	12.189	By MS/MS	By MS/MS	By MS/MS
C9J6B1;P11234;C9JQB3	C9J6B1;P11234;C9JQB3	2;2;1	2;2;1	2;2;1	Ras-related protein Ral-B	RALB	;;	3	2	2	2	2	2	2	2	2	2	2	2	2	2	2	2	2	2	2	2	2	2	2	2	2	2	2	2	2	2	2	13.8	13.8	13.8	18.73	167	167;206;171	0	13.312	By MS/MS	By MS/MS	By MS/MS
C9J6B6;C9JF13;E7EX73;E9PGM1;E7EUU4;Q04637;C9J2Z7;C9K073	C9J6B6;C9JF13;E7EX73;E9PGM1;E7EUU4;Q04637;C9J2Z7;C9K073	3;3;3;3;3;3;2;2	3;3;3;3;3;3;2;2	3;3;3;3;3;3;2;2	Eukaryotic translation initiation factor 4 gamma 1	EIF4G1	;;;;;;;	8	3	3	3	2	2	3	0	0	2	2	1	3	2	2	3	0	0	2	2	1	3	2	2	3	0	0	2	2	1	3	4.4	4.4	4.4	82.494	757	757;903;1436;1513;1560;1599;833;869	0	16.581	By MS/MS	By MS/MS	By MS/MS
C9J6H2;C9JXF9;P08833	C9J6H2;C9JXF9;P08833	1;1;1	1;1;1	1;1;1	Insulin-like growth factor-binding protein 1	IGFBP1	;;	3	1	1	1	1	1	1	0	1	1	1	1	1	1	1	1	0	1	1	1	1	1	1	1	1	0	1	1	1	1	1	11.1	11.1	11.1	22.886	216	216;257;259	0	12.149	By MS/MS	By matching	By matching
C9J7T9;P02585	C9J7T9;P02585	1;1	1;1	1;1	Troponin C, skeletal muscle	TNNC2	;	2	1	1	1	1	0	1	1	1	1	0	1	1	1	0	1	1	1	1	0	1	1	1	0	1	1	1	1	0	1	1	6.2	6.2	6.2	16.382	145	145;160	1	-2	By matching		By matching
C9J813;E9PGZ1;E7EX44;Q05682;C9JE79;F8WE61;C9JEK3	C9J813;E9PGZ1;E7EX44;Q05682	5;5;5;5;1;1;1	5;5;5;5;1;1;1	5;5;5;5;1;1;1	Caldesmon	CALD1	;;;	7	5	5	5	4	5	5	5	5	4	5	4	5	4	5	5	5	5	4	5	4	5	4	5	5	5	5	4	5	4	5	12.9	12.9	12.9	54.158	459	459;536;557;793;72;85;132	0	33.44	By MS/MS	By MS/MS	By MS/MS
C9J8S2;Q99969	C9J8S2;Q99969	2;2	2;2	2;2	Retinoic acid receptor responder protein 2	RARRES2	;	2	2	2	2	2	2	2	2	2	2	2	2	2	2	2	2	2	2	2	2	2	2	2	2	2	2	2	2	2	2	2	7.5	7.5	7.5	17.813	159	159;163	0	13.85	By MS/MS	By MS/MS	By MS/MS
C9JB90;C9JU14;J3KR73;Q9NRW1;P20340;Q14964	C9JB90;C9JU14;J3KR73;Q9NRW1;P20340;Q14964	1;1;1;1;1;1	1;1;1;1;1;1	1;1;1;1;1;1	Ras-related protein Rab-6B;Ras-related protein Rab-6A;Ras-related protein Rab-39A	RAB6B;RAB6A;RAB39A	;;;;;	6	1	1	1	1	1	1	1	1	1	1	1	1	1	1	1	1	1	1	1	1	1	1	1	1	1	1	1	1	1	1	22.4	22.4	22.4	5.8575	49	49;83;124;208;208;217	0.0057737	6.2213	By matching	By MS/MS	By MS/MS
C9JEU5;C9JC84;P02679	C9JEU5;C9JC84;P02679	2;2;2	2;2;2	2;2;2	Fibrinogen gamma chain	FGG	;;	3	2	2	2	2	1	2	1	2	1	1	1	1	2	1	2	1	2	1	1	1	1	2	1	2	1	2	1	1	1	1	3.8	3.8	3.8	50.322	445	445;461;453	0	12.562	By MS/MS	By MS/MS	By MS/MS
C9JGT6;C9JM55;C9K055;F8W8W4;Q9UHG3	C9JGT6;C9JM55;C9K055;F8W8W4;Q9UHG3	1;1;1;1;1	1;1;1;1;1	1;1;1;1;1	Prenylcysteine oxidase 1	PCYOX1	;;;;	5	1	1	1	0	1	0	0	0	0	0	0	1	0	1	0	0	0	0	0	0	1	0	1	0	0	0	0	0	0	1	10.1	10.1	10.1	14.874	129	129;154;209;293;505	0	7.7298		By MS/MS
C9JIZ6;P07602;Q5BJH1	C9JIZ6;P07602;Q5BJH1	3;3;2	3;3;2	3;3;2	Prosaposin;Saposin-A;Saposin-B-Val;Saposin-B;Saposin-C;Saposin-D	PSAP	;;	3	3	3	3	1	3	2	3	3	3	3	3	3	1	3	2	3	3	3	3	3	3	1	3	2	3	3	3	3	3	3	5.7	5.7	5.7	58.44	527	527;524;240	0	19.602	By MS/MS	By MS/MS	By matching
C9JNS9;C9JL73;P21281;P15313	C9JNS9;C9JL73;P21281;P15313	1;1;1;1	1;1;1;1	1;1;1;1	V-type proton ATPase subunit B, brain isoform;V-type proton ATPase subunit B, kidney isoform	ATP6V1B1;ATP6V1B2	;;;	4	1	1	1	1	1	1	1	1	1	1	1	1	1	1	1	1	1	1	1	1	1	1	1	1	1	1	1	1	1	1	6.5	6.5	6.5	34.048	310	310;496;511;513	0.0012788	7.252	By MS/MS	By MS/MS	By matching
C9JMJ2;Q6FHJ7	C9JMJ2;Q6FHJ7	1;1	1;1	1;1	Secreted frizzled-related protein 4	SFRP4	;	2	1	1	1	0	1	1	0	1	1	1	0	1	0	1	1	0	1	1	1	0	1	0	1	1	0	1	1	1	0	1	9.5	9.5	9.5	15.763	137	137;346	0	8.08		By MS/MS	By MS/MS
C9JZ20;E7ESE2;E9PCW0;C9JW96;P35232;D6RBK0	C9JZ20;E7ESE2;E9PCW0;C9JW96;P35232;D6RBK0	2;2;2;2;2;1	2;2;2;2;2;1	2;2;2;2;2;1	Prohibitin	PHB	;;;;;	6	2	2	2	1	1	1	1	1	0	1	2	1	1	1	1	1	1	0	1	2	1	1	1	1	1	1	0	1	2	1	10	10	10	22.27	201	201;202;216;246;272;124	0	11.698	By MS/MS	By matching	By matching
C9JXX4;P24593	C9JXX4;P24593	2;2	2;2	2;2	Insulin-like growth factor-binding protein 5	IGFBP5	;	2	2	2	2	2	2	2	2	2	2	2	2	2	2	2	2	2	2	2	2	2	2	2	2	2	2	2	2	2	2	2	10.7	10.7	10.7	25.48	233	233;272	0	11.631	By MS/MS	By matching	By MS/MS
CON__REFSEQ:XP_001252647;CON__A2I7N3	CON__REFSEQ:XP_001252647;CON__A2I7N3	1;1	1;1	1;1			;	2	1	1	1	1	1	1	1	0	1	1	1	1	1	1	1	1	0	1	1	1	1	1	1	1	1	0	1	1	1	1	2.2	2.2	2.2	46.897	417	417;417	0.0059032	6.4163	By matching	By MS/MS	By MS/MS
CON__ENSEMBL:ENSBTAP00000006074	CON__ENSEMBL:ENSBTAP00000006074	5	5	3				1	5	5	3	4	5	4	5	5	5	4	4	4	4	5	4	5	5	5	4	4	4	2	3	2	3	3	3	2	2	2	11.8	11.8	7.9	80.674	747	747	0	47.47	By MS/MS	By MS/MS	By MS/MS
CON__ENSEMBL:ENSBTAP00000007350;A0A3B3ISA6;A0A3B3ISD7	CON__ENSEMBL:ENSBTAP00000007350	68;3;1	68;3;1	16;0;0				3	68	68	16	60	61	66	62	65	67	63	62	65	60	61	66	62	65	67	63	62	65	11	12	15	13	15	16	14	13	16	52.9	52.9	14.4	192.99	1742	1742;1296;159	0	323.31	By MS/MS	By MS/MS	By MS/MS
CON__ENSEMBL:ENSBTAP00000013050	CON__ENSEMBL:ENSBTAP00000013050	4	4	4				1	4	4	4	3	2	3	4	3	2	3	1	1	3	2	3	4	3	2	3	1	1	3	2	3	4	3	2	3	1	1	12.6	12.6	12.6	51.988	452	452	0	25.179	By MS/MS	By MS/MS	By MS/MS
CON__ENSEMBL:ENSBTAP00000014147	CON__ENSEMBL:ENSBTAP00000014147	2	2	2				1	2	2	2	2	2	2	2	2	2	2	2	2	2	2	2	2	2	2	2	2	2	2	2	2	2	2	2	2	2	2	25.7	25.7	25.7	11.756	113	113	0	21.019	By MS/MS	By MS/MS	By MS/MS
CON__ENSEMBL:ENSBTAP00000016046;P23142;A0A0U1RRA4	CON__ENSEMBL:ENSBTAP00000016046	12;5;1	12;5;1	8;1;1				3	12	12	8	12	10	11	11	11	11	12	11	11	12	10	11	11	11	11	12	11	11	8	6	7	8	7	7	8	8	8	28.6	28.6	19.1	77.456	706	706;703;60	0	235.03	By MS/MS	By MS/MS	By MS/MS
CON__ENSEMBL:ENSBTAP00000018229;D6RF35;P02774;D6RBJ7	CON__ENSEMBL:ENSBTAP00000018229	12;3;3;2	12;3;3;2	1;0;0;0				4	12	12	1	11	12	12	12	12	12	10	10	11	11	12	12	12	12	12	10	10	11	1	1	1	1	1	1	0	0	0	38.5	38.5	2.1	53.661	475	475;476;474;348	0	182.14	By MS/MS	By MS/MS	By MS/MS
CON__ENSEMBL:ENSBTAP00000018574;P05546	CON__ENSEMBL:ENSBTAP00000018574	11;1	11;1	11;1				2	11	11	11	10	10	10	10	10	10	10	10	9	10	10	10	10	10	10	10	10	9	10	10	10	10	10	10	10	10	9	30.4	30.4	30.4	55.207	496	496;499	0	83.634	By MS/MS	By MS/MS	By MS/MS
CON__ENSEMBL:ENSBTAP00000023055;D6RAR4;Q04756	CON__ENSEMBL:ENSBTAP00000023055;D6RAR4;Q04756	2;1;1	2;1;1	2;1;1	Hepatocyte growth factor activator;Hepatocyte growth factor activator short chain;Hepatocyte growth factor activator long chain	HGFAC	;;	3	2	2	2	2	2	2	2	2	2	2	2	2	2	2	2	2	2	2	2	2	2	2	2	2	2	2	2	2	2	2	4.4	4.4	4.4	67.703	634	634;662;655	0	20.733	By MS/MS	By MS/MS	By MS/MS
CON__ENSEMBL:ENSBTAP00000024146;P01023;P20742;F5GXY0	CON__ENSEMBL:ENSBTAP00000024146	48;3;2;1	48;3;2;1	48;3;2;1				4	48	48	48	42	42	40	41	42	40	43	42	42	42	42	40	41	42	40	43	42	42	42	42	40	41	42	40	43	42	42	48.8	48.8	48.8	164.34	1477	1477;1474;1482;144	0	323.31	By MS/MS	By MS/MS	By MS/MS
CON__ENSEMBL:ENSBTAP00000024466	CON__ENSEMBL:ENSBTAP00000024466	13	13	4				1	13	13	4	10	9	11	11	11	12	11	11	12	10	9	11	11	11	12	11	11	12	4	2	4	4	4	4	4	3	4	64.8	64.8	27.2	43.9	401	401	0	127.28	By MS/MS	By MS/MS	By MS/MS
CON__ENSEMBL:ENSBTAP00000025008	CON__ENSEMBL:ENSBTAP00000025008	6	4	4				1	6	4	4	5	5	5	4	6	6	5	3	3	3	3	3	3	4	4	3	2	2	3	3	3	3	4	4	3	2	2	18.8	15.1	15.1	59.299	536	536	0	33.781	By MS/MS	By matching	By MS/MS
CON__ENSEMBL:ENSBTAP00000031360	CON__ENSEMBL:ENSBTAP00000031360	5	5	5				1	5	5	5	5	5	5	5	5	5	4	4	4	5	5	5	5	5	5	4	4	4	5	5	5	5	5	5	4	4	4	12.2	12.2	12.2	54.678	491	491	0	32.855	By MS/MS	By MS/MS	By MS/MS
CON__ENSEMBL:ENSBTAP00000031900;H7C5R1;E9PFZ2;P00450	CON__ENSEMBL:ENSBTAP00000031900	8;1;1;1	8;1;1;1	8;1;1;1				4	8	8	8	7	8	6	6	6	6	7	5	5	7	8	6	6	6	6	7	5	5	7	8	6	6	6	6	7	5	5	10.4	10.4	10.4	121.45	1064	1064;852;946;1065	0	52.55	By MS/MS	By MS/MS	By MS/MS
CON__ENSEMBL:ENSBTAP00000032840;A8MUN2	CON__ENSEMBL:ENSBTAP00000032840	41;3	41;3	38;0				2	41	41	38	39	38	40	39	38	39	37	37	38	39	38	40	39	38	39	37	37	38	37	36	37	36	35	36	34	34	35	59.4	59.4	54.9	92.273	825	825;828	0	323.31	By MS/MS	By MS/MS	By MS/MS
CON__ENSEMBL:ENSBTAP00000033053	CON__ENSEMBL:ENSBTAP00000033053	2	2	2				1	2	2	2	2	2	2	2	2	2	2	2	2	2	2	2	2	2	2	2	2	2	2	2	2	2	2	2	2	2	2	28.8	28.8	28.8	14.759	139	139	0	164.56	By MS/MS	By MS/MS	By MS/MS
CON__ENSEMBL:ENSBTAP00000034412	CON__ENSEMBL:ENSBTAP00000034412	9	9	9				1	9	9	9	8	9	9	9	9	9	9	9	9	8	9	9	9	9	9	9	9	9	8	9	9	9	9	9	9	9	9	53.8	53.8	53.8	22.336	199	199	0	99.937	By MS/MS	By MS/MS	By MS/MS
CON__ENSEMBL:ENSBTAP00000037665	CON__ENSEMBL:ENSBTAP00000037665	5	5	5				1	5	5	5	3	3	2	3	4	3	2	1	3	3	3	2	3	4	3	2	1	3	3	3	2	3	4	3	2	1	3	14.2	14.2	14.2	65.19	578	578	0	30.94	By MS/MS	By MS/MS	By MS/MS
CON__P00735;E9PIT3;P00734	CON__P00735	19;8;8	19;8;8	19;8;8				3	19	19	19	17	18	17	17	17	18	18	17	18	17	18	17	17	17	18	18	17	18	17	18	17	17	17	18	18	17	18	37	37	37	70.505	625	625;583;622	0	153.12	By MS/MS	By MS/MS	By MS/MS
CON__P00761	CON__P00761	5	5	5				1	5	5	5	4	5	5	5	5	5	5	5	5	4	5	5	5	5	5	5	5	5	4	5	5	5	5	5	5	5	5	31.6	31.6	31.6	24.409	231	231	0	52.479	By MS/MS	By MS/MS	By MS/MS
CON__P00978;P02760	CON__P00978	11;1	11;1	11;1				2	11	11	11	10	9	11	11	11	11	11	11	11	10	9	11	11	11	11	11	11	11	10	9	11	11	11	11	11	11	11	33.8	33.8	33.8	39.234	352	352;352	0	107.02	By MS/MS	By MS/MS	By MS/MS
CON__P01030	CON__P01030	61	10	10				1	61	10	10	53	54	57	55	56	58	56	56	57	5	6	7	7	7	8	8	8	9	5	6	7	7	7	8	8	8	9	48.2	9.6	9.6	192.79	1741	1741	0	79.491	By MS/MS	By MS/MS	By MS/MS
CON__P01044-1;P01042	CON__P01044-1	26;1	26;1	0;0				2	26	26	0	25	22	23	23	24	25	24	22	22	25	22	23	23	24	25	24	22	22	0	0	0	0	0	0	0	0	0	53.6	53.6	0	68.889	621	621;644	0	238.62	By MS/MS	By MS/MS	By MS/MS
CON__P01045-1	CON__P01045-1	23	3	3				1	23	3	3	22	21	22	22	23	23	22	21	21	3	3	3	3	3	3	3	3	3	3	3	3	3	3	3	3	3	3	49.4	6.1	6.1	68.709	619	619	0	47.613	By MS/MS	By MS/MS	By MS/MS
CON__P01966	CON__P01966	12	12	9				1	12	12	9	8	9	10	10	11	12	10	9	10	8	9	10	10	11	12	10	9	10	5	6	7	7	8	9	7	6	7	93	93	69	15.184	142	142	0	108.05	By MS/MS	By MS/MS	By MS/MS
CON__P02070;A0A2R8Y7X9;P69892;P69891;A8MUF7;F8W6P5;E9PBW4;E9PEW8	CON__P02070	11;2;2;2;1;1;1;1	7;1;1;1;0;0;1;0	6;0;0;0;0;0;0;0				8	11	7	6	10	11	11	11	10	11	11	10	11	6	7	7	7	6	7	7	6	7	5	6	6	6	5	6	6	5	6	82.1	57.9	51.7	15.954	145	145;168;147;147;87;90;92;104	0	109.05	By MS/MS	By MS/MS	By MS/MS
CON__P02533;CON__P08779;P02533;P08779;CON__P19012;CON__A2A4G1;P19012;CON__P08727;CON__P19001;K7ERE3;CON__ENSEMBL:ENSP00000377550;CON__Q04695;CON__Q9QWL7;CON__P08730-1;CON__Q6IFX2;CON__P13646-1;CON__Q9Z2K1;CON__Q3ZAW8;P08727;Q04695;P13646;CON__Q61782;A0A3B3IS58;K7EMD9;A8MT21;CON__Q8N1A0;F5GWP8;CON__P35900;CON__Q9D312;CON__Q7Z3Y9;Q8N1A0;P35900;Q7Z3Y9	CON__P02533;CON__P08779;P02533;P08779;CON__P19012;CON__A2A4G1;P19012;CON__P08727;CON__P19001;K7ERE3;CON__ENSEMBL:ENSP00000377550;CON__Q04695;CON__Q9QWL7;CON__P08730-1;CON__Q6IFX2;CON__P13646-1;CON__Q9Z2K1;CON__Q3ZAW8;P08727;Q04695;P13646	4;4;4;4;3;3;3;2;2;2;2;2;2;2;2;2;2;2;2;2;2;1;1;1;1;1;1;1;1;1;1;1;1	2;2;2;2;2;1;2;1;1;2;2;1;1;1;2;2;1;1;1;1;2;1;1;1;1;1;1;1;1;0;1;1;0	2;2;2;2;2;1;2;1;1;2;2;1;1;1;2;2;1;1;1;1;2;1;1;1;1;1;1;1;1;0;1;1;0	Keratin, type I cytoskeletal 14;Keratin, type I cytoskeletal 16;Keratin, type I cytoskeletal 15;Keratin, type I cytoskeletal 19;Keratin, type I cytoskeletal 17;Keratin, type I cytoskeletal 13	KRT14;KRT16;KRT15;KRT13;KRT19;KRT17	;;;;;;;;;;;;;;;;;;;;	33	4	2	2	3	4	3	3	4	3	3	2	2	1	2	1	1	2	1	1	1	1	1	2	1	1	2	1	1	1	1	7.8	4.4	4.4	51.621	472	472;473;472;473;456;456;456;400;403;415;420;432;433;437;452;458;469;474;400;432;458;93;98;165;291;295;349;424;431;468;295;424;468	0	11.595	By matching	By MS/MS	By matching
CON__P02672	CON__P02672	19	19	19				1	19	19	19	17	18	18	18	19	18	18	18	17	17	18	18	18	19	18	18	18	17	17	18	18	18	19	18	18	18	17	35.1	35.1	35.1	67.011	615	615	0	187.49	By MS/MS	By MS/MS	By MS/MS
CON__P02676;D6REL8;P02675	CON__P02676	16;2;2	16;2;2	16;2;2				3	16	16	16	15	16	14	15	14	14	14	12	13	15	16	14	15	14	14	14	12	13	15	16	14	15	14	14	14	12	13	44.2	44.2	44.2	56.44	495	495;272;491	0	127.97	By MS/MS	By MS/MS	By MS/MS
CON__P02769	CON__P02769	45	45	40				1	45	45	40	43	44	45	45	44	45	45	45	43	43	44	45	45	44	45	45	45	43	38	40	40	40	40	40	40	40	39	72.5	72.5	66.2	69.293	607	607	0	323.31	By MS/MS	By MS/MS	By MS/MS
CON__P02777	CON__P02777	3	3	3				1	3	3	3	2	3	3	3	3	3	3	3	3	2	3	3	3	3	3	3	3	3	2	3	3	3	3	3	3	3	3	18.7	18.7	18.7	24.241	230	230	0	26.316	By MS/MS	By MS/MS	By MS/MS
CON__P04258;P02461	CON__P04258	8;3	8;3	8;3				2	8	8	8	8	8	8	8	8	8	8	8	8	8	8	8	8	8	8	8	8	8	8	8	8	8	8	8	8	8	8	7.3	7.3	7.3	138.44	1466	1466;1466	0	61.662	By MS/MS	By MS/MS	By MS/MS
CON__P06868;P00747;P08519;Q5TEH5;A6PVI2;Q15195;Q02325	CON__P06868	53;7;2;1;1;1;1	53;7;2;1;1;1;1	53;7;2;1;1;1;1				7	53	53	53	47	50	49	47	50	49	49	50	49	47	50	49	47	50	49	49	50	49	47	50	49	47	50	49	49	50	49	76.2	76.2	76.2	91.215	812	812;810;4548;136;166;96;96	0	323.31	By MS/MS	By MS/MS	By MS/MS
CON__P07224;A0A3B3IRK9;G5E9F8;A0A3B3ISJ1;A0A0S2Z4L3;P07225	CON__P07224	4;1;1;1;1;1	4;1;1;1;1;1	4;1;1;1;1;1				6	4	4	4	4	4	4	3	4	3	3	4	4	4	4	4	3	4	3	3	4	4	4	4	4	3	4	3	3	4	4	6.7	6.7	6.7	75.132	675	675;556;661;662;708;676	0	28.453	By MS/MS	By MS/MS	By MS/MS
CON__P12763;P02765;C9JV77	CON__P12763	11;2;1	11;2;1	11;2;1				3	11	11	11	11	9	11	11	11	11	11	10	11	11	9	11	11	11	11	11	10	11	11	9	11	11	11	11	11	10	11	49	49	49	38.418	359	359;367;368	0	123.71	By MS/MS	By MS/MS	By MS/MS
CON__P13645;P13645;CON__P02535-1;CON__Q7Z3Z0;CON__Q7Z3Y8;CON__Q148H6;CON__Q7Z3Y7;Q7Z3Z0;Q7Z3Y8;Q7Z3Y7;A0A1B0GVI3	CON__P13645;P13645	23;23;5;2;2;2;2;2;2;2;1	23;23;5;2;2;2;2;2;2;2;1	21;21;4;1;1;1;1;1;1;1;1	Keratin, type I cytoskeletal 10	KRT10	;	11	23	23	21	22	21	21	20	20	20	18	15	17	22	21	21	20	20	20	18	15	17	20	19	19	18	18	18	16	14	16	55.6	55.6	53	59.51	593	593;584;570;450;459;464;486;450;459;464;107	0	323.31	By MS/MS	By MS/MS	By MS/MS
CON__P13647;P13647;H0YI76;H0YIN9	CON__P13647;P13647;H0YI76;H0YIN9	6;6;4;3	2;2;2;1	1;1;1;0	Keratin, type II cytoskeletal 5	KRT5	;;;	4	6	2	1	5	6	5	6	6	5	5	6	5	1	2	1	2	2	1	1	2	1	1	1	1	1	1	0	1	1	0	9.2	3.4	1.7	62.378	590	590;590;201;196	0	11.439	By matching	By MS/MS	By MS/MS
CON__P15497	CON__P15497	28	28	27				1	28	28	27	23	24	26	27	27	26	27	27	26	23	24	26	27	27	26	27	27	26	22	23	25	26	26	25	26	26	25	73.6	73.6	73.6	30.276	265	265	0	254.43	By MS/MS	By MS/MS	By MS/MS
CON__P15636	CON__P15636	10	10	10				1	10	10	10	10	10	10	9	8	8	9	9	9	10	10	10	9	8	8	9	9	9	10	10	10	9	8	8	9	9	9	22.4	22.4	22.4	68.124	653	653	0	114.4	By MS/MS	By MS/MS	By MS/MS
CON__P17690;J3KS17;P02749	CON__P17690	17;2;2	17;2;2	17;2;2				3	17	17	17	17	17	17	16	16	17	16	16	16	17	17	17	16	16	17	16	16	16	17	17	17	16	16	17	16	16	16	61.7	61.7	61.7	38.252	345	345;104;345	0	165.26	By MS/MS	By MS/MS	By MS/MS
CON__P17697	CON__P17697	11	11	11				1	11	11	11	11	10	11	11	11	11	10	11	11	11	10	11	11	11	11	10	11	11	11	10	11	11	11	11	10	11	11	30.8	30.8	30.8	51.113	439	439	0	102.11	By MS/MS	By MS/MS	By MS/MS
CON__P28800;C9JMH6;A0A0J9YY65;A0A0G2JPA8;P08697	CON__P28800	9;2;2;2;2	9;2;2;2;2	9;2;2;2;2				5	9	9	9	8	9	8	8	9	9	9	9	9	8	9	8	8	9	9	9	9	9	8	9	8	8	9	9	9	9	9	25.4	25.4	25.4	54.71	492	492;255;255;427;491	0	72.2	By MS/MS	By MS/MS	By MS/MS
CON__P31096;P10451	CON__P31096	4;1	4;1	4;1				2	4	4	4	3	3	4	2	3	2	3	2	3	3	3	4	2	3	2	3	2	3	3	3	4	2	3	2	3	2	3	16.4	16.4	16.4	29.241	262	262;314	0	25.44	By MS/MS	By MS/MS	By MS/MS
CON__P34955	CON__P34955	19	19	19				1	19	19	19	16	18	18	18	19	18	19	19	19	16	18	18	18	19	18	19	19	19	16	18	18	18	19	18	19	19	19	45	45	45	46.103	416	416	0	145.35	By MS/MS	By MS/MS	By MS/MS
CON__P35908;P35908;CON__P48668;CON__P04259;CON__P02538;P48668;P02538;Q01546;CON__O95678;CON__Q01546;O95678;CON__Q8VED5;CON__Q5XKE5;CON__Q6NXH9;CON__Q6IFZ6;CON__Q7Z794;CON__P12035;Q5XKE5;Q7Z794;P12035;F8W0C6;F8VUG2;F8W1U3;CON__Q9R0H5;CON__P07744;CON__Q7RTS7;CON__Q32MB2;F8W1S1;CON__P19013;Q7RTS7;P19013;Q86Y46;H0YHD9;F8VS61;H0YIC5;CON__Q14CN4-1;CON__Q6IME9;CON__Q8N1N4-2;CON__Q7RTT2;CON__Q3SY84;Q14CN…	CON__P35908;P35908	23;22;5;5;5;5;5;5;4;4;4;3;3;3;3;3;3;3;3;3;2;2;2;2;2;2;2;2;2;2;2;2;1;1;1;1;1;1;1;1;1;1;1	20;19;4;4;4;4;4;4;3;3;3;2;2;2;1;1;2;2;1;2;1;1;1;1;2;2;2;2;2;2;2;2;1;1;1;1;1;1;1;1;1;1;1	14;13;0;0;0;0;0;0;0;0;0;0;0;0;0;0;0;0;0;0;0;0;0;0;0;0;0;0;0;0;0;0;0;0;0;0;0;0;0;0;0;0;0	Keratin, type II cytoskeletal 2 epidermal	KRT2	;	43	23	20	14	22	20	20	19	18	20	15	15	16	19	17	17	16	15	17	12	12	13	14	11	11	12	11	12	8	7	8	54.3	51.2	42.2	65.865	645	645;639;564;564;564;564;564;638;551;638;551;531;535;539;572;578;629;535;578;628;178;273;289;524;525;529;540;543;594;529;534;540;143;248;285;511;520;521;521;523;511;520;523	0	198.74	By MS/MS	By MS/MS	By MS/MS
CON__P41361	CON__P41361	16	16	13				1	16	16	13	13	15	16	14	15	16	15	13	13	13	15	16	14	15	16	15	13	13	10	12	13	11	12	13	12	10	10	47.3	47.3	40.9	52.347	465	465	0	118.28	By MS/MS	By MS/MS	By MS/MS
CON__P50448;H9KV48;E9PGN7;P05155	CON__P50448	14;1;1;1	14;1;1;1	14;1;1;1				4	14	14	14	11	12	12	13	12	13	14	13	13	11	12	12	13	12	13	14	13	13	11	12	12	13	12	13	14	13	13	38.5	38.5	38.5	51.723	468	468;463;543;500	0	192.9	By MS/MS	By MS/MS	By MS/MS
CON__P67983;P04732;H3BU80;Q8N339;Q93083;P07438;P04733	CON__P67983;P04732;H3BU80;Q8N339;Q93083;P07438;P04733	2;2;1;1;1;1;1	2;2;1;1;1;1;1	1;1;1;0;1;1;1	Metallothionein-1E;Metallothionein-1M;Metallothionein-1L;Metallothionein-1B;Metallothionein-1F	MT1E;MT1M;MT1L;MT1B;MT1F	;;;;;;	7	2	2	1	2	2	2	2	2	2	2	2	2	2	2	2	2	2	2	2	2	2	1	1	1	1	1	1	1	1	1	32.8	32.8	13.1	5.9511	61	61;61;39;61;61;61;61	0	13.825	By MS/MS	By MS/MS	By MS/MS
CON__P81644	CON__P81644	4	4	4				1	4	4	4	4	4	3	3	3	3	3	4	3	4	4	3	3	3	3	3	4	3	4	4	3	3	3	3	3	4	3	43	43	43	11.202	100	100	0	51.381	By MS/MS	By MS/MS	By MS/MS
CON__Q03247;P02649;E9PEV4;E7ERP7;H0Y7L5	CON__Q03247	15;3;1;1;1	15;3;1;1;1	15;3;1;1;1				5	15	15	15	14	15	15	14	14	14	15	15	15	14	15	15	14	14	14	15	15	15	14	15	15	14	14	14	15	15	15	54.4	54.4	54.4	35.979	316	316;317;216;219;269	0	233.47	By MS/MS	By MS/MS	By MS/MS
CON__Q05B55	CON__Q05B55	3	3	3				1	3	3	3	3	2	2	1	2	3	2	3	3	3	2	2	1	2	3	2	3	3	3	2	2	1	2	3	2	3	3	27.5	27.5	27.5	26.59	240	240	0	32.36	By MS/MS	By MS/MS	By MS/MS
CON__Q0IIK2;CON__Q29443;H7C5E8;E7EQB2;E7ER44;P02788	CON__Q0IIK2;CON__Q29443	33;32;1;1;1;1	33;32;1;1;1;1	31;30;0;1;1;1			;	6	33	33	31	29	30	31	32	31	31	30	31	31	29	30	31	32	31	31	30	31	31	27	28	29	30	29	29	28	29	29	60.4	60.4	57.2	77.738	704	704;685;143;696;708;710	0	323.31	By MS/MS	By MS/MS	By MS/MS
CON__Q0V8M9;A0A087WW43;E7ET33;Q06033	CON__Q0V8M9	24;4;4;4	24;4;4;4	24;4;4;4				4	24	24	24	21	23	23	24	23	22	23	22	23	21	23	23	24	23	22	23	22	23	21	23	23	24	23	22	23	22	23	37.8	37.8	37.8	99.536	891	891;670;698;890	0	216.18	By MS/MS	By MS/MS	By MS/MS
CON__Q0VCM5;P19827;H7C0N0;F8WAS2	CON__Q0VCM5	28;3;2;1	28;3;2;1	28;3;2;1				4	28	28	28	23	26	26	27	26	28	26	27	24	23	26	26	27	26	28	26	27	24	23	26	26	27	26	28	26	27	24	45.7	45.7	45.7	101.24	906	906;911;464;213	0	323.31	By MS/MS	By MS/MS	By MS/MS
CON__Q1A7A4;P01031	CON__Q1A7A4	40;3	40;3	40;3				2	40	40	40	30	33	33	32	31	34	35	36	35	30	33	33	32	31	34	35	36	35	30	33	33	32	31	34	35	36	35	34.8	34.8	34.8	188.74	1677	1677;1676	0	323.31	By MS/MS	By MS/MS	By MS/MS
CON__Q1RMK2	CON__Q1RMK2	2	2	2				1	2	2	2	2	1	2	2	2	1	2	2	1	2	1	2	2	2	1	2	2	1	2	1	2	2	2	1	2	2	1	7.2	7.2	7.2	65.056	597	597	0	18.492	By MS/MS	By MS/MS	By MS/MS
CON__Q1RMN8	CON__Q1RMN8	6	6	6				1	6	6	6	6	6	6	6	6	6	6	6	6	6	6	6	6	6	6	6	6	6	6	6	6	6	6	6	6	6	6	39.3	39.3	39.3	24.536	234	234	0	57.126	By MS/MS	By MS/MS	By MS/MS
CON__Q28065	CON__Q28065	17	17	17				1	17	17	17	16	16	15	16	15	15	15	15	14	16	16	15	16	15	15	15	15	14	16	16	15	16	15	15	15	15	14	41.3	41.3	41.3	68.886	610	610	0	145.95	By MS/MS	By MS/MS	By MS/MS
CON__Q28085	CON__Q28085	69	69	69				1	69	69	69	65	64	65	67	64	65	66	67	64	65	64	65	67	64	65	66	67	64	65	64	65	67	64	65	66	67	64	70.8	70.8	70.8	140.37	1236	1236	0	323.31	By MS/MS	By MS/MS	By MS/MS
CON__Q28107;A0A0A0MRJ7;P12259	CON__Q28107	49;9;9	49;9;9	49;9;9				3	49	49	49	43	43	43	45	44	43	47	44	47	43	43	43	45	44	43	47	44	47	43	43	43	45	44	43	47	44	47	27.9	27.9	27.9	248.98	2211	2211;2229;2224	0	323.31	By MS/MS	By MS/MS	By MS/MS
CON__Q28194;Q2HIZ1;F5H4Z8;P49746	CON__Q28194	57;1;1;1	57;1;1;1	18;0;0;0				4	57	57	18	52	52	56	55	57	54	56	56	56	52	52	56	55	57	54	56	56	56	15	16	18	18	18	16	17	18	18	50.3	50.3	15.4	129.39	1170	1170;485;947;956	0	323.31	By MS/MS	By MS/MS	By MS/MS
CON__Q29RQ1;P10643	CON__Q29RQ1	38;2	38;2	38;2				2	38	38	38	36	36	38	37	36	37	38	38	38	36	36	38	37	36	37	38	38	38	36	36	38	37	36	37	38	38	38	52.9	52.9	52.9	93.089	843	843;843	0	295.45	By MS/MS	By MS/MS	By MS/MS
CON__Q2HJF0;P02787;C9JB55;F8WCI6	CON__Q2HJF0	11;2;1;1	9;1;1;1	9;1;1;1				4	11	9	9	7	9	7	10	9	9	9	8	7	5	7	5	8	7	7	7	6	5	5	7	5	8	7	7	7	6	5	25.7	23.3	23.3	69.182	622	622;698;75;120	0	73.123	By MS/MS	By MS/MS	By MS/MS
CON__Q2KIG3;A0A087WSY5;Q96IY4	CON__Q2KIG3	10;1;1	10;1;1	10;1;1				3	10	10	10	9	10	9	10	10	9	10	10	9	9	10	9	10	10	9	10	10	9	9	10	9	10	10	9	10	10	9	35	35	35	48.821	423	423;386;423	0	77.849	By MS/MS	By MS/MS	By MS/MS
CON__Q2KIH2	CON__Q2KIH2	8	8	8				1	8	8	8	7	7	8	8	7	7	7	7	6	7	7	8	8	7	7	7	7	6	7	7	8	8	7	7	7	7	6	30.1	30.1	30.1	29.091	259	259	0	63.188	By MS/MS	By MS/MS	By MS/MS
CON__Q2KIS7;E9PHK0;P05452	CON__Q2KIS7;E9PHK0;P05452	8;4;4	8;4;4	8;4;4	Tetranectin	CLEC3B	;;	3	8	8	8	8	8	8	8	8	8	8	8	8	8	8	8	8	8	8	8	8	8	8	8	8	8	8	8	8	8	8	63.4	63.4	63.4	22.144	202	202;160;202	0	126.9	By MS/MS	By MS/MS	By MS/MS
CON__Q2KIT0	CON__Q2KIT0	5	5	5				1	5	5	5	5	5	5	5	5	5	5	5	5	5	5	5	5	5	5	5	5	5	5	5	5	5	5	5	5	5	5	26.2	26.2	26.2	20.646	191	191	0	34.383	By MS/MS	By MS/MS	By MS/MS
CON__Q2KJ62	CON__Q2KJ62	26	3	3				1	26	3	3	25	22	23	23	24	25	24	22	22	3	3	3	3	3	3	3	3	3	3	3	3	3	3	3	3	3	3	53.6	6.9	6.9	68.964	621	621	0	29.359	By MS/MS	By MS/MS	By MS/MS
CON__Q2KJ83;P15169;B1AP58	CON__Q2KJ83	9;3;1	9;3;1	9;3;1				3	9	9	9	4	7	6	7	7	6	5	6	5	4	7	6	7	7	6	5	6	5	4	7	6	7	7	6	5	6	5	31.6	31.6	31.6	52.668	462	462;458;204	0	55.621	By matching	By MS/MS	By MS/MS
CON__Q2KJC7	CON__Q2KJC7	25	25	10				1	25	25	10	19	22	22	21	23	22	23	23	22	19	22	22	21	23	22	23	23	22	7	8	9	8	9	9	9	8	8	49	49	21.7	86.858	779	779	0	218.09	By MS/MS	By MS/MS	By MS/MS
CON__Q2KJF1	CON__Q2KJF1	9	9	9				1	9	9	9	8	9	8	7	8	8	8	6	8	8	9	8	7	8	8	8	6	8	8	9	8	7	8	8	8	6	8	30.6	30.6	30.6	53.553	503	503	0	67.191	By MS/MS	By MS/MS	By MS/MS
CON__Q2TBQ1	CON__Q2TBQ1	26	26	26				1	26	26	26	23	23	24	24	25	23	25	25	24	23	23	24	24	25	23	25	25	24	23	23	24	24	25	23	25	25	24	57.3	57.3	57.3	75.166	661	661	0	239	By MS/MS	By MS/MS	By MS/MS
CON__Q2UVX4;M0QXZ3;M0QYC8	CON__Q2UVX4	94;1;1	94;1;1	87;0;0				3	94	94	87	91	90	92	91	92	90	92	91	91	91	90	92	91	92	90	92	91	91	84	83	85	84	85	83	85	84	84	70.1	70.1	66.1	187.37	1662	1662;100;192	0	323.31	By MS/MS	By MS/MS	By MS/MS
CON__Q32PI4;A0A087X0I2;G3XAM2;E7ETH0;A0A2R8Y3M9;P05156	CON__Q32PI4	37;1;1;1;1;1	37;1;1;1;1;1	37;1;1;1;1;1				6	37	37	37	34	34	36	36	36	36	36	36	36	34	34	36	36	36	36	36	36	36	34	34	36	36	36	36	36	36	36	63.8	63.8	63.8	68.932	618	618;378;576;591;631;583	0	323.31	By MS/MS	By MS/MS	By MS/MS
CON__Q32PJ2	CON__Q32PJ2	22	22	21				1	22	22	21	20	21	21	21	21	21	20	22	22	20	21	21	21	21	21	20	22	22	20	20	20	20	20	20	20	21	21	65.3	65.3	62.1	43.017	380	380	0	266.29	By MS/MS	By MS/MS	By MS/MS
CON__Q3KUS7	CON__Q3KUS7	33	33	31				1	33	33	31	32	31	31	32	33	31	32	32	31	32	31	31	32	33	31	32	32	31	30	29	29	30	31	29	30	30	29	54.1	54.1	51.1	85.411	760	760	0	323.31	By MS/MS	By MS/MS	By MS/MS
CON__Q3MHN2;P02748	CON__Q3MHN2	21;3	21;3	21;3				2	21	21	21	17	19	18	18	18	17	18	20	18	17	19	18	18	18	17	18	20	18	17	19	18	18	18	17	18	20	18	47.8	47.8	47.8	61.998	548	548;559	0	183.03	By MS/MS	By MS/MS	By MS/MS
CON__Q3SX09;A0A2R8Y7R2;E9PFT6;P68871;P02042	CON__Q3SX09	17;2;2;2;2	17;2;2;2;2	13;1;1;1;1				5	17	17	13	15	15	16	16	16	16	15	15	14	15	15	16	16	16	16	15	15	14	11	11	12	12	12	12	11	11	10	63.7	63.7	52.2	22.06	201	201;111;141;147;147	0	149.06	By MS/MS	By MS/MS	By MS/MS
CON__Q3SX14;A0A0A0MS51;A0A0A0MT01;P06396;A0A0U1RQL8;Q5T0H8	CON__Q3SX14;A0A0A0MS51;A0A0A0MT01;P06396	32;18;18;18;4;2	32;18;18;18;4;2	27;13;13;13;0;2	Gelsolin	GSN	;;;	6	32	32	27	31	32	31	29	30	30	30	31	30	31	32	31	29	30	30	30	31	30	27	27	26	26	25	25	25	26	26	58.8	58.8	48	85.686	781	781;748;767;782;232;67	0	323.31	By MS/MS	By MS/MS	By MS/MS
CON__Q3SZ57;J3KMX3;P02771	CON__Q3SZ57	33;4;4	33;4;4	33;4;4				3	33	33	33	31	33	33	32	32	32	33	31	33	31	33	33	32	32	32	33	31	33	31	33	33	32	32	32	33	31	33	67.2	67.2	67.2	68.587	610	610;622;609	0	304.91	By MS/MS	By MS/MS	By MS/MS
CON__Q3SZH5	CON__Q3SZH5	16	16	16				1	16	16	16	14	15	16	15	15	15	16	15	15	14	15	16	15	15	15	16	15	15	14	15	16	15	15	15	16	15	15	56.4	56.4	56.4	45.456	424	424	0	135.01	By MS/MS	By MS/MS	By MS/MS
CON__Q3SZR3	CON__Q3SZR3	3	3	3				1	3	3	3	3	2	3	3	2	2	3	3	3	3	2	3	3	2	2	3	3	3	3	2	3	3	2	2	3	3	3	22.3	22.3	22.3	23.182	202	202	0	20.78	By MS/MS	By MS/MS	By MS/MS
CON__Q3SZV7	CON__Q3SZV7	11	11	11				1	11	11	11	11	11	11	11	11	11	11	11	11	11	11	11	11	11	11	11	11	11	11	11	11	11	11	11	11	11	11	38.3	38.3	38.3	52.295	460	460	0	84.839	By MS/MS	By MS/MS	By MS/MS
CON__Q3T052;B7ZKJ8;Q14624;H7C0L5	CON__Q3T052	34;3;3;1	34;3;3;1	34;3;3;1				4	34	34	34	33	32	33	33	33	33	34	34	34	33	32	33	33	33	33	34	34	34	33	32	33	33	33	33	34	34	34	51.7	51.7	51.7	101.51	916	916;935;930;719	0	323.31	By MS/MS	By MS/MS	By MS/MS
CON__Q3ZBS7;P04004	CON__Q3ZBS7	15;2	15;2	15;2				2	15	15	15	13	13	13	13	14	13	13	14	15	13	13	13	13	14	13	13	14	15	13	13	13	13	14	13	13	14	15	34.7	34.7	34.7	54.099	484	484;478	0	113.56	By MS/MS	By MS/MS	By MS/MS
CON__Q58D62	CON__Q58D62	5	5	5				1	5	5	5	5	5	4	5	4	5	5	5	4	5	5	4	5	4	5	5	5	4	5	5	4	5	4	5	5	5	4	20.2	20.2	20.2	42.663	387	387	0	40.98	By MS/MS	By MS/MS	By MS/MS
CON__Q86YZ3;Q86YZ3	CON__Q86YZ3;Q86YZ3	1;1	1;1	1;1	Hornerin	HRNR	;	2	1	1	1	1	1	1	1	1	1	1	1	1	1	1	1	1	1	1	1	1	1	1	1	1	1	1	1	1	1	1	2.7	2.7	2.7	282.39	2850	2850;2850	0.0012739	7.2181	By matching	By matching	By matching
CON__Q95121;I3L425;I3L4F9;I3L107;I3L3Z3;I3L1U4;I3L4Z0;I3L2R7;I3L4N7	CON__Q95121	16;1;1;1;1;1;1;1;1	16;1;1;1;1;1;1;1;1	13;0;0;0;0;0;0;0;0				9	16	16	13	15	14	14	15	14	16	15	15	15	15	14	14	15	14	16	15	15	15	12	11	11	12	11	13	12	12	12	51.9	51.9	42.8	46.228	416	416;87;90;99;111;114;128;132;138	0	167.82	By MS/MS	By MS/MS	By MS/MS
CON__Q9N2I2	CON__Q9N2I2	22	22	22				1	22	22	22	18	19	20	18	21	22	21	22	21	18	19	20	18	21	22	21	22	21	18	19	20	18	21	22	21	22	21	70.3	70.3	70.3	45.296	404	404	0	285.69	By MS/MS	By MS/MS	By MS/MS
CON__Q9TRI1;Q5T985;P19823;Q5T987	CON__Q9TRI1	28;7;7;4	28;7;7;4	28;7;7;4				4	28	28	28	25	26	27	27	25	27	26	27	26	25	26	27	27	25	27	26	27	26	25	26	27	27	25	27	26	27	26	37.9	37.9	37.9	106.19	946	946;935;946;237	0	256.43	By MS/MS	By MS/MS	By MS/MS
CON__Q9TT36	CON__Q9TT36	1	1	1				1	1	1	1	0	1	1	1	0	1	0	1	1	0	1	1	1	0	1	0	1	1	0	1	1	1	0	1	0	1	1	4.4	4.4	4.4	46.017	411	411	0.0036991	6.8742		By matching	By matching
CON__Q9TTE1	CON__Q9TTE1	2	2	2				1	2	2	2	1	1	1	1	0	0	0	0	1	1	1	1	1	0	0	0	0	1	1	1	1	1	0	0	0	0	1	7.5	7.5	7.5	46.203	411	411	0	13.218	By MS/MS	By MS/MS	By matching
CON__REFSEQ:XP_585019	CON__REFSEQ:XP_585019	11	11	11				1	11	11	11	10	8	10	9	11	11	10	10	10	10	8	10	9	11	11	10	10	10	10	8	10	9	11	11	10	10	10	22.7	22.7	22.7	69.561	604	604	0	74.777	By MS/MS	By MS/MS	By MS/MS
E9PKF8;H0YE22;H0Y3P2;D3DQV9;P78344	E9PKF8;H0YE22;H0Y3P2;D3DQV9;P78344	1;1;1;1;1	1;1;1;1;1	1;1;1;1;1	Eukaryotic translation initiation factor 4 gamma 2	EIF4G2	;;;;	5	1	1	1	0	0	0	0	1	1	1	1	1	0	0	0	0	1	1	1	1	1	0	0	0	0	1	1	1	1	1	8.1	8.1	8.1	20.674	185	185;234;869;907;907	0.0037083	6.8813
D6R9I9;P61221	D6R9I9;P61221	1;1	1;1	1;1	ATP-binding cassette sub-family E member 1	ABCE1	;	2	1	1	1	0	1	1	1	1	1	1	1	1	0	1	1	1	1	1	1	1	1	0	1	1	1	1	1	1	1	1	2.6	2.6	2.6	47.037	421	421;599	0	7.7907		By MS/MS	By MS/MS
D6R9P3;D6RD18;D6RBZ0;Q99729	D6R9P3;D6RD18;D6RBZ0;Q99729	3;3;3;2	3;3;3;2	3;3;3;2	Heterogeneous nuclear ribonucleoprotein A/B	HNRNPAB	;;;	4	3	3	3	3	3	3	3	3	3	3	3	3	3	3	3	3	3	3	3	3	3	3	3	3	3	3	3	3	3	3	12.5	12.5	12.5	30.302	280	280;283;327;332	0	39.169	By MS/MS	By MS/MS	By MS/MS
D6RFH2;D6RDN0;D6R9V8;H0Y8K3;Q9UKY7	D6RFH2;D6RDN0;D6R9V8;H0Y8K3;Q9UKY7	1;1;1;1;1	1;1;1;1;1	1;1;1;1;1	Protein CDV3 homolog	CDV3	;;;;	5	1	1	1	0	0	1	1	0	1	0	0	0	0	0	1	1	0	1	0	0	0	0	0	1	1	0	1	0	0	0	20.4	20.4	20.4	11.67	108	108;108;156;188;258	0	8.9873			By MS/MS
X1WI22;D6RAA2;Q5SQT8;D6RDB2;D6RD69;Q9Y6B6;Q9NR31	X1WI22;D6RAA2;Q5SQT8;D6RDB2;D6RD69;Q9Y6B6;Q9NR31	1;1;1;1;1;1;1	1;1;1;1;1;1;1	1;1;1;1;1;1;1	GTP-binding protein SAR1b;GTP-binding protein SAR1a	SAR1A;SAR1B	;;;;;;	7	1	1	1	1	1	1	1	1	1	1	1	1	1	1	1	1	1	1	1	1	1	1	1	1	1	1	1	1	1	1	22	22	22	5.7567	50	50;103;121;144;170;198;198	0.0037267	6.9616	By MS/MS	By MS/MS	By MS/MS
D6RB09;E9PFI5;D6RG13;D6RAT0;P61247;D6RAS7;D6R9B6;H0Y8L7;H0Y9Y4;D6RGE0;D6RED7	D6RB09;E9PFI5;D6RG13;D6RAT0;P61247;D6RAS7;D6R9B6;H0Y8L7;H0Y9Y4	3;3;3;3;3;2;2;2;2;1;1	3;3;3;3;3;2;2;2;2;1;1	3;3;3;3;3;2;2;2;2;1;1	40S ribosomal protein S3a	RPS3A	;;;;;;;;	11	3	3	3	3	3	2	3	3	3	3	3	3	3	3	2	3	3	3	3	3	3	3	3	2	3	3	3	3	3	3	13	13	13	22.459	193	193;205;223;227;264;125;145;190;208;65;101	0	16.771	By MS/MS	By MS/MS	By MS/MS
D6RBW1;P06730	D6RBW1;P06730	2;2	2;2	2;2	Eukaryotic translation initiation factor 4E	EIF4E	;	2	2	2	2	2	2	2	2	2	2	2	2	2	2	2	2	2	2	2	2	2	2	2	2	2	2	2	2	2	2	2	10.2	10.2	10.2	28.512	245	245;217	0	14.962	By MS/MS	By MS/MS	By MS/MS
H0YA85;H0Y9R7;D6RC79;O94955	H0YA85;H0Y9R7;D6RC79;O94955	1;1;1;1	1;1;1;1	1;1;1;1	Rho-related BTB domain-containing protein 3	RHOBTB3	;;;	4	1	1	1	1	1	1	1	1	1	1	1	1	1	1	1	1	1	1	1	1	1	1	1	1	1	1	1	1	1	1	12	12	12	14.057	117	117;172;242;611	0.0059453	6.4863	By MS/MS	By matching	By matching
D6RD47;P62266	D6RD47;P62266	1;1	1;1	1;1	40S ribosomal protein S23	RPS23	;	2	1	1	1	0	1	0	0	0	0	0	0	0	0	1	0	0	0	0	0	0	0	0	1	0	0	0	0	0	0	0	20.1	20.1	20.1	14.837	134	134;143	0.0048077	6.6045		By MS/MS
D6RD58;O14960	D6RD58;O14960	1;1	1;1	1;1	Leukocyte cell-derived chemotaxin-2	LECT2	;	2	1	1	1	1	1	1	1	1	1	1	1	1	1	1	1	1	1	1	1	1	1	1	1	1	1	1	1	1	1	1	11.4	11.4	11.4	8.8643	79	79;151	0.0069045	6.1969	By MS/MS	By MS/MS	By MS/MS
D6REA1;Q9H173;D6RIU8	D6REA1;Q9H173;D6RIU8	2;2;1	2;2;1	2;2;1	Nucleotide exchange factor SIL1	SIL1	;;	3	2	2	2	2	2	2	2	2	2	2	2	2	2	2	2	2	2	2	2	2	2	2	2	2	2	2	2	2	2	2	5.8	5.8	5.8	52.748	468	468;461;163	0	15.629	By MS/MS	By matching	By matching
D6REB4;Q9H074	D6REB4;Q9H074	1;1	1;1	1;1	Polyadenylate-binding protein-interacting protein 1	PAIP1	;	2	1	1	1	0	1	0	0	0	0	0	0	0	0	1	0	0	0	0	0	0	0	0	1	0	0	0	0	0	0	0	3.4	3.4	3.4	39.908	351	351;479	0.0058617	6.346		By MS/MS
D6RG15;Q6IBS0	D6RG15;Q6IBS0	1;1	1;1	1;1	Twinfilin-2	TWF2	;	2	1	1	1	1	1	1	1	1	1	1	1	1	1	1	1	1	1	1	1	1	1	1	1	1	1	1	1	1	1	1	5.1	5.1	5.1	28.882	254	254;349	0	7.4019	By MS/MS	By MS/MS	By MS/MS
D6RGG3;Q99715	D6RGG3;Q99715	6;6	6;6	6;6	Collagen alpha-1(XII) chain	COL12A1	;	2	6	6	6	6	5	6	6	5	6	5	4	4	6	5	6	6	5	6	5	4	4	6	5	6	6	5	6	5	4	4	2.5	2.5	2.5	333.2	3062	3062;3063	0	36.17	By MS/MS	By MS/MS	By MS/MS
E5RFJ6	E5RFJ6	1	1	1		CCNJL		1	1	1	1	1	1	1	1	0	1	0	1	1	1	1	1	1	0	1	0	1	1	1	1	1	1	0	1	0	1	1	8.5	8.5	8.5	21.303	189	189	1	-2	By MS/MS	By matching	By matching
E5RI99;P62888;E5RJH3;A0A0B4J213;A0A0C4DH44	E5RI99;P62888;E5RJH3	4;4;2;1;1	4;4;2;1;1	4;4;2;1;1	60S ribosomal protein L30	RPL30	;;	5	4	4	4	4	3	2	3	3	4	4	4	4	4	3	2	3	3	4	4	4	4	4	3	2	3	3	4	4	4	4	43.9	43.9	43.9	12.656	114	114;115;56;51;96	0	25.835	By MS/MS	By MS/MS	By MS/MS
E5RIB9;E5RJ49;E7EUF1;Q13822	E5RIB9;E5RJ49;E7EUF1;Q13822	1;1;1;1	1;1;1;1	1;1;1;1	Ectonucleotide pyrophosphatase/phosphodiesterase family member 2	ENPP2	;;;	4	1	1	1	1	1	1	1	1	1	1	1	1	1	1	1	1	1	1	1	1	1	1	1	1	1	1	1	1	1	1	7.4	7.4	7.4	17.909	162	162;245;884;863	0	9.9533	By MS/MS	By MS/MS	By MS/MS
E5RIM3;Q9Y263;H0YBW4	E5RIM3;Q9Y263;H0YBW4	2;2;1	2;2;1	2;2;1	Phospholipase A-2-activating protein	PLAA	;;	3	2	2	2	1	2	2	1	0	2	1	0	1	1	2	2	1	0	2	1	0	1	1	2	2	1	0	2	1	0	1	4.3	4.3	4.3	66.734	609	609;795;290	0	15.593	By MS/MS	By matching	By MS/MS
E5RIY1;P63151;A0A1W2PQI2	E5RIY1;P63151;A0A1W2PQI2	2;2;1	2;2;1	2;2;1	Serine/threonine-protein phosphatase 2A 55 kDa regulatory subunit B alpha isoform	PPP2R2A	;;	3	2	2	2	2	1	2	2	1	1	1	2	1	2	1	2	2	1	1	1	2	1	2	1	2	2	1	1	1	2	1	31.1	31.1	31.1	14.75	132	132;447;105	0	16.411	By MS/MS	By MS/MS	By MS/MS
E7END4;P58215;B8ZZT6;B9A025;C9J5M1;H7C248	E7END4;P58215;B8ZZT6;B9A025	7;7;4;4;3;1	7;7;4;4;3;1	7;7;4;4;3;1	Lysyl oxidase homolog 3	LOXL3	;;;	6	7	7	7	3	7	6	6	6	6	7	7	6	3	7	6	6	6	6	7	7	6	3	7	6	6	6	6	7	7	6	14.3	14.3	14.3	77.197	697	697;753;471;586;303;180	0	60.12	By MS/MS	By MS/MS	By MS/MS
E7ES33;E7EPK1;Q16181;G3V1Q4;A0A0U1RRE1;A0A0U1RRH9;Q5JXL7;A0A0U1RRM2;A0A0U1RRD1;Q6ZU15	E7ES33;E7EPK1;Q16181;G3V1Q4	9;9;9;8;4;3;2;2;1;1	9;9;9;8;4;3;2;2;1;1	9;9;9;8;4;3;2;2;1;1	Septin-7	2019-09-07	;;;	10	9	9	9	9	9	9	9	8	9	9	8	8	9	9	9	9	8	9	9	8	8	9	9	9	9	8	9	9	8	8	27.3	27.3	27.3	48.715	417	417;437;437;401;157;147;88;111;77;432	0	70.794	By MS/MS	By MS/MS	By MS/MS
E7EQR4;P15311;E9PNP4	E7EQR4;P15311	17;17;1	8;8;0	8;8;0	Ezrin	EZR	;	3	17	8	8	15	15	16	15	17	16	16	17	16	7	6	7	6	8	7	8	8	7	7	6	7	6	8	7	8	8	7	30.7	18.3	18.3	69.371	586	586;586;52	0	90.643	By MS/MS	By MS/MS	By MS/MS
E7ETJ9;Q01085;A6NKZ9;E7ETC0;E5RGV5;H7BY49;E5RG67;C9JTN7;F8W8I6;P31483	E7ETJ9;Q01085;A6NKZ9;E7ETC0;E5RGV5;H7BY49;E5RG67;C9JTN7;F8W8I6;P31483	2;2;1;1;1;1;1;1;1;1	2;2;1;1;1;1;1;1;1;1	2;2;1;1;1;1;1;1;1;1	Nucleolysin TIAR;Nucleolysin TIA-1 isoform p40	TIAL1;TIA1	;;;;;;;;;	10	2	2	2	2	2	2	2	2	2	2	2	2	2	2	2	2	2	2	2	2	2	2	2	2	2	2	2	2	2	2	22	22	22	14.616	132	132;375;85;135;144;152;161;285;385;386	0	11.883	By MS/MS	By MS/MS	By MS/MS
E7EV71;Q14766;C9JD84;H7C2H7;C9JDW2;H7C4L5;H7BZ76	E7EV71;Q14766;C9JD84	14;14;13;2;2;2;1	14;14;13;2;2;2;1	13;13;12;2;1;1;1	Latent-transforming growth factor beta-binding protein 1	LTBP1	;;	7	14	14	13	13	13	13	13	13	13	12	14	14	13	13	13	13	13	13	12	14	14	12	12	12	12	12	12	11	13	13	15.1	15.1	14.4	148.43	1353	1353;1721;1340;101;219;220;266	0	136.89	By MS/MS	By MS/MS	By MS/MS
E7EWC2;F5H7S7;Q13576	E7EWC2;F5H7S7;Q13576	1;1;1	1;1;1	1;1;1	Ras GTPase-activating-like protein IQGAP2	IQGAP2	;;	3	1	1	1	1	1	1	1	1	1	1	1	1	1	1	1	1	1	1	1	1	1	1	1	1	1	1	1	1	1	1	0.6	0.6	0.6	160.33	1402	1402;1525;1575	0.004902	6.7521	By MS/MS	By MS/MS	By MS/MS
E9PID8;E7EWR4;P33240;A0A0A0MT56;Q9H0L4	E9PID8;E7EWR4;P33240;A0A0A0MT56;Q9H0L4	2;2;2;1;1	2;2;2;1;1	2;2;2;1;1	Cleavage stimulation factor subunit 2;Cleavage stimulation factor subunit 2 tau variant	CSTF2;CSTF2T	;;;;	5	2	2	2	1	1	1	1	2	1	1	2	2	1	1	1	1	2	1	1	2	2	1	1	1	1	2	1	1	2	2	6.4	6.4	6.4	46.665	438	438;597;577;225;616	0	11.081	By matching	By matching	By MS/MS
E7EX17;P23588;F8VYE9;F8VSC7;F8VP89;F8VX11;F8W0K0;F8VRU1	E7EX17;P23588;F8VYE9;F8VSC7;F8VP89;F8VX11	6;6;3;3;3;3;2;1	6;6;3;3;3;3;2;1	6;6;3;3;3;3;2;1	Eukaryotic translation initiation factor 4B	EIF4B	;;;;;	8	6	6	6	5	5	6	5	6	6	5	5	4	5	5	6	5	6	6	5	5	4	5	5	6	5	6	6	5	5	4	16.9	16.9	16.9	69.697	616	616;611;185;227;275;360;169;175	0	46.358	By MS/MS	By MS/MS	By MS/MS
E7EX29;P63104;E5RGE1;E5RIR4;E9PD24;E7EVZ2;E7ESK7	E7EX29;P63104;E5RGE1;E5RIR4;E9PD24;E7EVZ2;E7ESK7	2;2;1;1;1;1;1	1;1;1;1;1;1;1	1;1;1;1;1;1;1	14-3-3 protein zeta/delta	YWHAZ	;;;;;;	7	2	1	1	2	1	2	1	1	1	1	1	1	1	0	1	0	0	0	0	0	0	1	0	1	0	0	0	0	0	0	9.8	5.7	5.7	28.036	246	246;245;51;75;92;98;137	0	9.6495	By MS/MS	By matching	By MS/MS
E7EX60;Q5T7F0;Q5JWQ6;E9PEP6;O14786;Q5JWQ4	E7EX60;Q5T7F0;Q5JWQ6;E9PEP6;O14786;Q5JWQ4	2;2;2;2;2;1	2;2;2;2;2;1	2;2;2;2;2;1	Neuropilin-1	NRP1	;;;;;	6	2	2	2	2	1	2	1	2	2	1	1	1	2	1	2	1	2	2	1	1	1	2	1	2	1	2	2	1	1	1	4.2	4.2	4.2	72.093	641	641;704;735;906;923;597	0	14.698	By MS/MS	By matching	By MS/MS
F8VZJ2;F8W0W4;H0YHX9;Q13765;E9PAV3;F8W1N5;F8VNW4	F8VZJ2;F8W0W4;H0YHX9;Q13765;E9PAV3;F8W1N5;F8VNW4	3;3;3;3;3;2;2	3;3;3;3;3;2;2	3;3;3;3;3;2;2	Nascent polypeptide-associated complex subunit alpha;Nascent polypeptide-associated complex subunit alpha, muscle-specific form	NACA	;;;;;;	7	3	3	3	3	2	2	2	2	2	2	3	3	3	2	2	2	2	2	2	3	3	3	2	2	2	2	2	2	3	3	30.9	30.9	30.9	15.016	136	136;198;213;215;2078;71;148	0	24.491	By MS/MS	By MS/MS	By MS/MS
E9PCY7;G8JLB6;P31943;E5RGV0;D6RIU0;D6RBM0;E5RGH4;E7EQJ0;D6RAM1;D6R9T0;D6RFM3;D6RIT2;E7EN40;D6RDU3;D6RJ04;D6RIH9;H0YB39;D6R9D3;D6RF17;D6RDL0;H0YAQ2;H0YBG7;H0YBD7	E9PCY7;G8JLB6;P31943;E5RGV0;D6RIU0;D6RBM0;E5RGH4;E7EQJ0;D6RAM1;D6R9T0;D6RFM3;D6RIT2;E7EN40;D6RDU3;D6RJ04;D6RIH9;H0YB39	4;4;4;3;3;3;2;2;2;2;2;2;2;2;2;2;2;1;1;1;1;1;1	4;4;4;3;3;3;2;2;2;2;2;2;2;2;2;2;2;1;1;1;1;1;1	1;1;1;1;1;1;0;1;1;1;1;1;1;1;1;1;0;1;1;1;0;0;0	Heterogeneous nuclear ribonucleoprotein H;Heterogeneous nuclear ribonucleoprotein H, N-terminally processed	HNRNPH1	;;;;;;;;;;;;;;;;	23	4	4	1	4	4	4	4	3	3	4	4	3	4	4	4	4	3	3	4	4	3	1	1	1	1	0	1	1	1	1	13.1	13.1	3	47.087	429	429;472;449;155;168;212;100;115;130;161;163;164;166;171;172;184;277;40;49;84;131;185;194	0	45.481	By MS/MS	By MS/MS	By MS/MS
E9PEB5;Q96AE4;C9JSZ1	E9PEB5;Q96AE4;C9JSZ1	10;10;5	9;9;4	8;8;4	Far upstream element-binding protein 1	FUBP1	;;	3	10	9	8	10	8	9	9	8	9	9	9	9	9	7	8	8	7	8	8	8	8	8	7	7	7	6	7	7	7	7	18.8	17.7	16.3	68.903	655	655;644;232	0	71.943	By MS/MS	By MS/MS	By MS/MS
E9PKY5;E9PEQ6;Q9UNP9	E9PKY5;E9PEQ6;Q9UNP9	1;1;1	1;1;1	1;1;1	Peptidyl-prolyl cis-trans isomerase;Peptidyl-prolyl cis-trans isomerase E	PPIE	;;	3	1	1	1	1	1	1	1	0	1	1	1	1	1	1	1	1	0	1	1	1	1	1	1	1	1	0	1	1	1	1	4.2	4.2	4.2	23.833	213	213;250;301	0.0037453	6.966	By MS/MS	By MS/MS	By MS/MS
E9PF05;Q8NBK3	E9PF05;Q8NBK3	1;1	1;1	1;1	Sulfatase-modifying factor 1	SUMF1	;	2	1	1	1	1	1	1	1	1	1	1	1	1	1	1	1	1	1	1	1	1	1	1	1	1	1	1	1	1	1	1	6.2	6.2	6.2	25.707	242	242;374	0.0012674	7.1892	By matching	By MS/MS	By MS/MS
Q14DU5;E9PF63;O75116	Q14DU5;E9PF63;O75116	2;2;2	2;2;2	2;2;2	Rho-associated protein kinase 2	ROCK2	;;	3	2	2	2	2	2	0	1	1	1	0	0	1	2	2	0	1	1	1	0	0	1	2	2	0	1	1	1	0	0	1	3.4	3.4	3.4	82.148	703	703;1145;1388	0	11.146	By matching	By MS/MS
J3QT27;E9PFP8;P57721;F8VTZ0	J3QT27;E9PFP8;P57721	4;4;4;1	1;1;1;0	1;1;1;0	Poly(rC)-binding protein 3	PCBP3	;;	4	4	1	1	3	2	3	3	3	3	3	3	4	1	0	0	0	0	0	0	0	1	1	0	0	0	0	0	0	0	1	17.4	3.4	3.4	34.385	322	322;361;371;64	1	-2	By matching	By matching	By matching
E9PLF1;E9PHN7;E9PHN6;F6XZQ7;P28161;H3BQT3;B9ZVX7;A0A3B3IRM5;A0A0A0MTN3;A0A0A0MR85;Q5T8R1;E7EWW9;Q03013;P09488;P46439;P21266	E9PLF1;E9PHN7;E9PHN6;F6XZQ7;P28161;H3BQT3;B9ZVX7;A0A3B3IRM5;A0A0A0MTN3;A0A0A0MR85;Q5T8R1;E7EWW9;Q03013;P09488;P46439;P21266	2;2;2;2;2;1;1;1;1;1;1;1;1;1;1;1	2;2;2;2;2;1;1;1;1;1;1;1;1;1;1;1	2;2;2;2;2;1;1;1;1;1;1;1;1;1;1;1	Glutathione S-transferase Mu 2;Glutathione S-transferase Mu 4;Glutathione S-transferase Mu 1;Glutathione S-transferase Mu 5;Glutathione S-transferase Mu 3	GSTM2;GSTM1;GSTM3;GSTM4;GSTM5	;;;;;;;;;;;;;;;	16	2	2	2	2	2	2	2	2	2	2	2	2	2	2	2	2	2	2	2	2	2	2	2	2	2	2	2	2	2	2	15	15	15	17.369	147	147;181;193;220;218;85;149;189;212;218;218;237;218;218;218;225	0	37.57	By MS/MS	By MS/MS	By MS/MS
E9PKQ7;E9PNL5;E9PHZ5;E9PLY3;E9PSG5;E9PQM1;P07858	E9PKQ7;E9PNL5;E9PHZ5;E9PLY3;E9PSG5;E9PQM1;P07858	1;1;1;1;1;1;1	1;1;1;1;1;1;1	1;1;1;1;1;1;1	Cathepsin B;Cathepsin B light chain;Cathepsin B heavy chain	CTSB	;;;;;;	7	1	1	1	1	1	1	0	1	1	1	1	1	1	1	1	0	1	1	1	1	1	1	1	1	0	1	1	1	1	1	16.9	16.9	16.9	15.376	136	136;143;148;165;170;175;339	0	8.9604	By matching	By MS/MS	By MS/MS
E9PK85;P62070;P10301	E9PK85;P62070;P10301	2;2;1	2;2;1	2;2;1	Ras-related protein R-Ras2;Ras-related protein R-Ras	RRAS2;RRAS	;;	3	2	2	2	2	2	2	2	2	2	1	1	2	2	2	2	2	2	2	1	1	2	2	2	2	2	2	2	1	1	2	16.9	16.9	16.9	19.569	166	166;204;218	0	15.025	By MS/MS	By MS/MS	By MS/MS
E9PKW1;Q9NS15;H0YCX6;H0YC99;E9PJR2	E9PKW1;Q9NS15;H0YCX6	6;6;4;2;1	5;5;3;1;1	5;5;3;1;1	Latent-transforming growth factor beta-binding protein 3	LTBP3	;;	5	6	5	5	4	5	6	5	5	4	5	5	5	3	4	5	4	4	3	4	4	4	3	4	5	4	4	3	4	4	4	6.2	5.4	5.4	122.06	1136	1136;1303;143;907;733	0	33.969	By MS/MS	By MS/MS	By MS/MS
E9PLA9;Q14444;G3V153	E9PLA9;Q14444;G3V153	4;4;3	4;4;3	4;4;3	Caprin-1	CAPRIN1	;;	3	4	4	4	4	4	4	4	4	4	3	4	4	4	4	4	4	4	4	3	4	4	4	4	4	4	4	4	3	4	4	21.5	21.5	21.5	20.236	186	186;709;628	0	26.217	By MS/MS	By MS/MS	By MS/MS
E9PLT0;O75534	E9PLT0;O75534	1;1	1;1	1;1	Cold shock domain-containing protein E1	CSDE1	;	2	1	1	1	0	1	1	1	0	0	1	1	0	0	1	1	1	0	0	1	1	0	0	1	1	1	0	0	1	1	0	1.9	1.9	1.9	74.583	668	668;798	0	8.9019		By matching	By MS/MS
E9PM69;R4GNH3;P17980;E9PN50;E9PMD8;E9PKD5	E9PM69;R4GNH3;P17980;E9PN50;E9PMD8;E9PKD5	2;2;2;1;1;1	2;2;2;1;1;1	2;2;2;1;1;1	26S protease regulatory subunit 6A	PSMC3	;;;;;	6	2	2	2	2	1	2	1	1	1	2	0	0	2	1	2	1	1	1	2	0	0	2	1	2	1	1	1	2	0	0	9.3	9.3	9.3	44.323	397	397;423;439;257;301;311	0	13.112	By MS/MS	By matching	By MS/MS
E9PR04;E9PQR7;E9PM90;Q9UK41;E9PLM9	E9PR04;E9PQR7;E9PM90;Q9UK41;E9PLM9	2;2;2;2;1	2;2;2;2;1	2;2;2;2;1	Vacuolar protein sorting-associated protein 28 homolog	VPS28	;;;;	5	2	2	2	1	1	2	1	1	2	1	2	2	1	1	2	1	1	2	1	2	2	1	1	2	1	1	2	1	2	2	69.8	69.8	69.8	5.9968	53	53;161;185;221;35	0	12.222	By MS/MS	By MS/MS	By MS/MS
E9PRZ9;E9PM92;O00193	E9PRZ9;E9PM92;O00193	1;1;1	1;1;1	1;1;1	Small acidic protein	C11orf58;SMAP	;;	3	1	1	1	1	1	1	1	1	1	1	1	1	1	1	1	1	1	1	1	1	1	1	1	1	1	1	1	1	1	1	17.8	17.8	17.8	10.038	90	90;157;183	0	71.116	By MS/MS	By MS/MS	By matching
E9PMD4;Q08945	E9PMD4;Q08945	1;1	1;1	1;1	FACT complex subunit SSRP1	SSRP1	;	2	1	1	1	1	1	1	1	1	1	1	1	1	1	1	1	1	1	1	1	1	1	1	1	1	1	1	1	1	1	1	8.7	8.7	8.7	19.847	173	173;709	0.001269	7.2079	By matching	By MS/MS	By MS/MS
E9PPU1;P23396;F2Z2S8;H0YF32;H0YCJ7;H0YEU2;E9PL09;E9PQ96;E9PJH4;E9PK82;E9PSF4	E9PPU1;P23396;F2Z2S8;H0YF32;H0YCJ7;H0YEU2;E9PL09;E9PQ96;E9PJH4;E9PK82	4;4;3;3;3;3;3;2;2;2;1	4;4;3;3;3;3;3;2;2;2;1	4;4;3;3;3;3;3;2;2;2;1	40S ribosomal protein S3	RPS3	;;;;;;;;;	11	4	4	4	3	3	4	2	2	4	3	3	4	3	3	4	2	2	4	3	3	4	3	3	4	2	2	4	3	3	4	31.6	31.6	31.6	17.407	158	158;243;117;123;135;171;231;91;115;128;103	0	30.714	By MS/MS	By MS/MS	By MS/MS
H7BYV1;E9PS44;E9PQN9;P13164;Q01629;Q01628	H7BYV1;E9PS44;E9PQN9;P13164;Q01629;Q01628	1;1;1;1;1;1	1;1;1;1;1;1	1;1;1;1;1;1	Interferon-induced transmembrane protein 1;Interferon-induced transmembrane protein 2;Interferon-induced transmembrane protein 3	IFITM2;IFITM3;IFITM1	;;;;;	6	1	1	1	1	1	1	1	1	1	1	1	1	1	1	1	1	1	1	1	1	1	1	1	1	1	1	1	1	1	1	21.6	21.6	21.6	8.0866	74	74;112;112;125;132;133	0	7.494	By matching	By matching	By MS/MS
E9PRY8;P29692;H0YE72;E9PQZ1;H0YE58;E9PK01;A0A087X1X7;E9PI39;E9PQC9;E9PK72;E9PMW7;E9PIZ1;E9PK06;E9PPR1;E9PL12;E9PL71;E9PQ49;H0YCK7	E9PRY8;P29692;H0YE72;E9PQZ1;H0YE58;E9PK01;A0A087X1X7	6;6;5;5;4;4;3;2;1;1;1;1;1;1;1;1;1;1	6;6;5;5;4;4;3;2;1;1;1;1;1;1;1;1;1;1	4;4;3;3;2;2;2;1;1;1;1;1;1;1;1;0;1;1	Elongation factor 1-delta	EEF1D	;;;;;;	18	6	6	4	6	6	6	6	5	6	5	6	6	6	6	6	6	5	6	5	6	6	4	4	4	4	3	4	3	4	4	9.3	9.3	6.6	76.569	697	697;281;156;238;119;261;631;204;36;63;130;137;139;166;168;187;198;210	0	41.784	By MS/MS	By MS/MS	By MS/MS
F5GY37;J3KPX7;Q99623	F5GY37;J3KPX7;Q99623	1;1;1	1;1;1	1;1;1	Prohibitin-2	PHB2	;;	3	1	1	1	1	1	1	1	1	1	1	1	1	1	1	1	1	1	1	1	1	1	1	1	1	1	1	1	1	1	1	4.5	4.5	4.5	29.723	267	267;298;299	0	7.3936	By MS/MS	By matching	By matching
F5GY80;F5H7G1;P07358	F5GY80;F5H7G1;P07358	2;2;2	2;2;2	2;2;2	Complement component C8 beta chain	C8B	;;	3	2	2	2	2	2	2	2	2	2	2	2	2	2	2	2	2	2	2	2	2	2	2	2	2	2	2	2	2	2	2	5.7	5.7	5.7	60.04	529	529;539;591	0	26.677	By MS/MS	By MS/MS	By MS/MS
F5GZK2;Q96P44	F5GZK2;Q96P44	2;2	2;2	2;2	Collagen alpha-1(XXI) chain	COL21A1	;	2	2	2	2	2	2	2	2	2	1	1	1	1	2	2	2	2	2	1	1	1	1	2	2	2	2	2	1	1	1	1	2.1	2.1	2.1	99.294	956	956;957	0	12.643	By MS/MS	By MS/MS	By MS/MS
F5H0E2;H0YFS2;F5GZS6;J3KPF3;P08195;F5H867	F5H0E2;H0YFS2;F5GZS6;J3KPF3;P08195;F5H867	2;2;2;2;2;1	2;2;2;2;2;1	2;2;2;2;2;1	4F2 cell-surface antigen heavy chain	SLC3A2	;;;;;	6	2	2	2	2	2	2	2	2	2	2	2	2	2	2	2	2	2	2	2	2	2	2	2	2	2	2	2	2	2	2	13.8	13.8	13.8	15.754	145	145;247;599;631;630;135	0	19.447	By MS/MS	By MS/MS	By MS/MS
F5H127;O60721	F5H127;O60721	1;1	1;1	1;1	Sodium/potassium/calcium exchanger 1	SLC24A1	;	2	1	1	1	1	1	1	1	0	1	1	1	1	1	1	1	1	0	1	1	1	1	1	1	1	1	0	1	1	1	1	1.5	1.5	1.5	111.64	1012	1012;1099	0.0037037	6.8755	By matching	By MS/MS	By MS/MS
F5H155;G3XAP5;P07864;F5GZ11	F5H155;G3XAP5;P07864;F5GZ11	2;2;2;1	1;1;1;1	1;1;1;1	L-lactate dehydrogenase;L-lactate dehydrogenase C chain	LDHC	;;;	4	2	1	1	2	2	2	2	2	2	2	2	2	1	1	1	1	1	1	1	1	1	1	1	1	1	1	1	1	1	1	9.3	4	4	24.592	225	225;241;332;167	0.0067873	6.1318	By MS/MS	By MS/MS	By MS/MS
F5H157;Q15286	F5H157;Q15286	3;3	3;3	3;3	Ras-related protein Rab-35	RAB35	;	2	3	3	3	3	3	3	3	3	2	3	1	3	3	3	3	3	3	2	3	1	3	3	3	3	3	3	2	3	1	3	18.9	18.9	18.9	21.214	185	185;201	0	20.883	By MS/MS	By MS/MS	By MS/MS
F5H1F6;F5H4M0;Q9H9H4	F5H1F6;F5H4M0;Q9H9H4	1;1;1	1;1;1	1;1;1	Vacuolar protein sorting-associated protein 37B	VPS37B	;;	3	1	1	1	1	1	1	1	1	1	1	1	1	1	1	1	1	1	1	1	1	1	1	1	1	1	1	1	1	1	1	6	6	6	20.654	184	184;271;285	0.0012837	7.3189	By MS/MS	By matching	By matching
V9GYY3;F5H2F4;P11586	V9GYY3;F5H2F4;P11586	1;1;1	1;1;1	1;1;1	C-1-tetrahydrofolate synthase, cytoplasmic;Methylenetetrahydrofolate dehydrogenase;Methenyltetrahydrofolate cyclohydrolase;Formyltetrahydrofolate synthetase;C-1-tetrahydrofolate synthase, cytoplasmic, N-terminally processed	MTHFD1	;;	3	1	1	1	0	0	1	1	1	1	1	1	1	0	0	1	1	1	1	1	1	1	0	0	1	1	1	1	1	1	1	11.2	11.2	11.2	11.489	107	107;1020;935	0.005787	6.253			By MS/MS
F5H5D3;Q9BQE3;A0A1W2PQM2;F8VVB9;F8VQQ4;F8VRZ4;F8VS66;F8VWV9;F8VX09;F8VRK0;F8VXZ7;C9K0S6;F8W0F6;Q9H853	F5H5D3;Q9BQE3;A0A1W2PQM2	16;16;10;7;6;5;5;4;3;2;1;1;1;1	2;2;1;0;0;0;0;0;0;0;0;0;0;0	2;2;1;0;0;0;0;0;0;0;0;0;0;0	Tubulin alpha-1C chain	TUBA1C	;;	14	16	2	2	15	14	15	13	14	13	15	14	14	2	1	1	1	1	1	1	1	1	2	1	1	1	1	1	1	1	1	45.7	8.3	8.3	57.73	519	519;449;325;246;219;112;130;81;75;49;26;47;231;241	0	18.295	By MS/MS	By MS/MS	By MS/MS
F6WQW2;P43487;C9JXG8;C9JJ34;C9JGV6;C9JDM3;C9JIC6;Q5T0Z6;Q9C010	F6WQW2;P43487;C9JXG8;C9JJ34;C9JGV6	6;6;5;4;4;2;1;1;1	6;6;5;4;4;2;1;1;1	6;6;5;4;4;2;1;1;1	Ran-specific GTPase-activating protein	RANBP1	;;;;	9	6	6	6	6	6	6	6	6	6	6	6	6	6	6	6	6	6	6	6	6	6	6	6	6	6	6	6	6	6	6	27	27	27	31.904	278	278;201;145;163;204;165;53;87;78	0	43.212	By MS/MS	By MS/MS	By MS/MS
F8VRH0	F8VRH0	2	1	1		PCBP2		1	2	1	1	1	1	2	2	2	1	1	1	2	0	0	1	1	1	0	0	0	1	0	0	1	1	1	0	0	0	1	14.5	9.4	9.4	32.035	310	310	0.0036946	6.8708	By matching	By matching	By matching
F8VVM2;Q00325	F8VVM2;Q00325	1;1	1;1	1;1	Phosphate carrier protein, mitochondrial	SLC25A3	;	2	1	1	1	1	1	1	1	1	1	1	1	1	1	1	1	1	1	1	1	1	1	1	1	1	1	1	1	1	1	1	3.7	3.7	3.7	36.161	324	324;362	0	7.8173	By MS/MS	By MS/MS	By MS/MS
F8W1B7;P50281	F8W1B7;P50281	2;1	2;1	2;1	Matrix metalloproteinase-14	MMP14	;	2	2	2	2	0	1	1	1	1	2	1	1	1	0	1	1	1	1	2	1	1	1	0	1	1	1	1	2	1	1	1	9.3	9.3	9.3	22.326	194	194;582	0	11.53		By MS/MS	By MS/MS
F8W1C3;Q99542	F8W1C3;Q99542	4;4	4;4	4;4	Matrix metalloproteinase-19	MMP19	;	2	4	4	4	2	3	4	3	3	4	4	4	4	2	3	4	3	3	4	4	4	4	2	3	4	3	3	4	4	4	4	13.2	13.2	13.2	54.605	485	485;508	0	27.957	By MS/MS	By MS/MS	By MS/MS
F8W1I6;Q13561;H0YI98;F8VW18;H0YHL1;F8VX93;F8VRV7	F8W1I6;Q13561;H0YI98;F8VW18	3;3;2;2;1;1;1	3;3;2;2;1;1;1	3;3;2;2;1;1;1	Dynactin subunit 2	DCTN2	;;;	7	3	3	3	2	2	3	3	3	3	2	3	3	2	2	3	3	3	3	2	3	3	2	2	3	3	3	3	2	3	3	14	14	14	34.258	315	315;401;268;278;128;135;152	0	20.865	By MS/MS	By MS/MS	By MS/MS
F8W1R7;G3V1V0;P60660;J3KND3;B7Z6Z4;G3V1Y7;F8VPF3;F8W1I5;P14649;H0YI43	F8W1R7;G3V1V0;P60660;J3KND3;B7Z6Z4;G3V1Y7;F8VPF3	6;6;6;5;5;4;4;2;2;1	6;6;6;5;5;4;4;2;2;1	1;1;1;0;0;1;0;0;0;0	Myosin light polypeptide 6	MYL6	;;;;;;	10	6	6	1	6	6	6	6	5	5	5	4	6	6	6	6	6	5	5	5	4	6	1	1	1	1	0	0	0	0	1	50.3	50.3	8.3	16.29	145	145;161;151;152;238;115;130;175;208;83	0	54.381	By MS/MS	By MS/MS	By MS/MS
F8W6I7;P09651;F8VZ49;Q32P51;A0A2R8Y4L2;F8VYN5;F8VTQ5;F8W646;H0YH80	F8W6I7;P09651;F8VZ49;Q32P51;A0A2R8Y4L2;F8VYN5;F8VTQ5	15;15;13;11;9;8;8;7;5	14;14;12;10;8;7;7;7;5	13;13;11;9;8;6;6;6;5	Heterogeneous nuclear ribonucleoprotein A1;Heterogeneous nuclear ribonucleoprotein A1, N-terminally processed;Heterogeneous nuclear ribonucleoprotein A1-like 2	HNRNPA1;HNRNPA1L2	;;;;;;	9	15	14	13	13	12	15	13	13	12	11	12	13	12	11	14	12	12	11	10	11	12	11	10	13	11	11	10	9	10	11	52.1	52.1	52.1	33.155	307	307;372;231;320;275;113;145;156;191	0	135.85	By MS/MS	By MS/MS	By MS/MS
F8W8D4;Q8TBC4	F8W8D4;Q8TBC4	1;1	1;1	1;1	NEDD8-activating enzyme E1 catalytic subunit	UBA3	;	2	1	1	1	0	0	0	1	0	0	0	1	0	0	0	0	1	0	0	0	1	0	0	0	0	1	0	0	0	1	0	5.7	5.7	5.7	47.271	422	422;463	0.0025253	7.1272
H7C5R5;F8WAE5;Q9BY44	H7C5R5;F8WAE5;Q9BY44	1;1;1	1;1;1	1;1;1	Eukaryotic translation initiation factor 2A;Eukaryotic translation initiation factor 2A, N-terminally processed	EIF2A	;;	3	1	1	1	1	0	0	1	1	1	1	1	0	1	0	0	1	1	1	1	1	0	1	0	0	1	1	1	1	1	0	8.2	8.2	8.2	35.189	316	316;580;585	0	8.1365	By matching
F8WEI7;P09382	F8WEI7;P09382	1;1	1;1	1;1	Galectin-1	LGALS1	;	2	1	1	1	1	0	1	1	1	1	1	1	1	1	0	1	1	1	1	1	1	1	1	0	1	1	1	1	1	1	1	31.6	31.6	31.6	4.0406	38	38;135	0.0058685	6.3492	By matching		By matching
F8WJN3;Q16630	F8WJN3;Q16630	2;2	2;2	2;2	Cleavage and polyadenylation specificity factor subunit 6	CPSF6	;	2	2	2	2	1	2	1	1	2	2	1	2	2	1	2	1	1	2	2	1	2	2	1	2	1	1	2	2	1	2	2	5.4	5.4	5.4	52.269	478	478;551	0	12.141	By MS/MS	By matching	By matching
G3V0E5;P02786	G3V0E5;P02786	2;2	2;2	2;2	Transferrin receptor protein 1;Transferrin receptor protein 1, serum form	TFRC	;	2	2	2	2	2	2	2	2	1	2	2	2	2	2	2	2	2	1	2	2	2	2	2	2	2	2	1	2	2	2	2	3.2	3.2	3.2	75.963	679	679;760	0	14.234	By MS/MS	By MS/MS	By MS/MS
G3V126;Q9UI12	G3V126;Q9UI12	2;2	2;2	2;2	V-type proton ATPase subunit H	ATP6V1H	;	2	2	2	2	1	2	2	2	1	2	2	1	1	1	2	2	2	1	2	2	1	1	1	2	2	2	1	2	2	1	1	7.2	7.2	7.2	51.57	443	443;483	0	11.931	By matching	By MS/MS	By MS/MS
G3V150;O94766;E9PNA1	G3V150;O94766;E9PNA1	2;2;1	2;2;1	2;2;1	Galactosylgalactosylxylosylprotein 3-beta-glucuronosyltransferase 3	B3GAT3	;;	3	2	2	2	2	2	2	2	2	1	2	1	2	2	2	2	2	2	1	2	1	2	2	2	2	2	2	1	2	1	2	7.5	7.5	7.5	34.963	319	319;335;223	0	14.097	By matching	By matching	By MS/MS
G3V1C3;Q9BZZ5;E9PQK6;H0YER7	G3V1C3;Q9BZZ5	6;6;2;2	6;6;2;2	6;6;2;2	Apoptosis inhibitor 5	API5	;	4	6	6	6	5	5	6	5	5	6	5	6	6	5	5	6	5	5	6	5	6	6	5	5	6	5	5	6	5	6	6	14.9	14.9	14.9	57.56	510	510;524;123;294	0	102.33	By MS/MS	By MS/MS	By MS/MS
G3V1D4;Q9NUP9	G3V1D4;Q9NUP9	1;1	1;1	1;1	Protein lin-7 homolog C	LIN7C	;	2	1	1	1	1	0	0	0	0	0	1	1	0	1	0	0	0	0	0	1	1	0	1	0	0	0	0	0	1	1	0	6.4	6.4	6.4	19.186	173	173;197	0.0048193	6.6121	By MS/MS
G3V1N2	G3V1N2	5	2	1		HBA2		1	5	2	1	5	5	5	5	5	5	5	5	5	2	2	2	2	2	2	2	2	2	1	1	1	1	1	1	1	1	1	41.8	18.2	7.3	11.948	110	110	0	15.68	By MS/MS	By MS/MS	By MS/MS
G3V279;P84090	G3V279;P84090	1;1	1;1	1;1	Enhancer of rudimentary homolog	ERH	;	2	1	1	1	1	1	1	1	1	1	1	1	1	1	1	1	1	1	1	1	1	1	1	1	1	1	1	1	1	1	1	15.5	15.5	15.5	8.2033	71	71;104	0.0048544	6.6888	By MS/MS	By matching	By matching
H0YJS4;G3V4T5;P05198	H0YJS4;G3V4T5;P05198	4;4;4	4;4;4	4;4;4	Eukaryotic translation initiation factor 2 subunit 1	EIF2S1	;;	3	4	4	4	4	4	4	2	3	3	3	3	4	4	4	4	2	3	3	3	3	4	4	4	4	2	3	3	3	3	4	15.1	15.1	15.1	28.865	252	252;273;315	0	24.081	By MS/MS	By MS/MS	By MS/MS
G3XAK1;P26927;H7C0F8;Q2TV78	G3XAK1;P26927;H7C0F8	3;3;2;1	3;3;2;1	3;3;2;1	Hepatocyte growth factor-like protein;Hepatocyte growth factor-like protein alpha chain;Hepatocyte growth factor-like protein beta chain	MST1	;;	4	3	3	3	2	2	1	2	2	2	2	3	2	2	2	1	2	2	2	2	3	2	2	2	1	2	2	2	2	3	2	8.3	8.3	8.3	81.998	725	725;711;195;715	0	19.114	By MS/MS	By MS/MS	By MS/MS
G5E968;P10645	G5E968;P10645	1;1	1;1	1;1	Chromogranin-A;Vasostatin-1;Vasostatin-2;EA-92;ES-43;Pancreastatin;SS-18;WA-8;WE-14;LF-19;Catestatin;AL-11;GV-19;GR-44;ER-37;GE-25;Serpinin-RRG;Serpinin;p-Glu serpinin precursor	CHGA	;	2	1	1	1	1	1	1	1	1	1	1	1	1	1	1	1	1	1	1	1	1	1	1	1	1	1	1	1	1	1	1	3.6	3.6	3.6	34.269	306	306;457	0	7.4953	By matching	By MS/MS	By MS/MS
G5E972;P42167;P42166	G5E972;P42167;P42166	2;2;2	2;2;2	2;2;2	Lamina-associated polypeptide 2, isoforms beta/gamma;Thymopoietin;Thymopentin;Lamina-associated polypeptide 2, isoform alpha;Thymopoietin;Thymopentin	TMPO	;;	3	2	2	2	2	2	2	2	2	2	2	2	2	2	2	2	2	2	2	2	2	2	2	2	2	2	2	2	2	2	2	6.3	6.3	6.3	46.306	414	414;454;694	0	11.809	By MS/MS	By matching	By matching
G8JLA2;F8VZU9;F8W180;F8VXL3	G8JLA2;F8VZU9;F8W180	6;3;3;1	1;1;1;1	1;1;1;1		MYL6	;;	4	6	1	1	5	6	6	6	6	6	6	5	6	0	1	1	1	1	1	1	1	1	0	1	1	1	1	1	1	1	1	57.9	17.8	17.8	17.089	152	152;103;196;47	1	-2	By matching	By matching	By matching
G8JLD5;O00429;F8VZ52	G8JLD5;O00429	4;4;1	4;4;1	4;4;1	Dynamin-1-like protein	DNM1L	;	3	4	4	4	3	3	2	2	3	3	3	3	2	3	3	2	2	3	3	3	3	2	3	3	2	2	3	3	3	3	2	6.2	6.2	6.2	79.621	712	712;736;261	0	24.852	By MS/MS	By MS/MS	By MS/MS
H0YE40;H0YD13;H0Y2P0;P16070	H0YE40;H0YD13;H0Y2P0;P16070	2;2;2;2	2;2;2;2	2;2;2;2	CD44 antigen	CD44	;;;	4	2	2	2	2	2	2	2	2	2	1	2	0	2	2	2	2	2	2	1	2	0	2	2	2	2	2	2	1	2	0	22	22	22	9.105	82	82;206;287;742	0	11.566	By matching	By MS/MS	By MS/MS
H0Y2Y8;Q15942	H0Y2Y8;Q15942	1;1	1;1	1;1	Zyxin	ZYX	;	2	1	1	1	1	0	0	1	1	1	1	1	1	1	0	0	1	1	1	1	1	1	1	0	0	1	1	1	1	1	1	3.9	3.9	3.9	57.643	540	540;572	0	9.7067	By matching
H0Y449;P67809	H0Y449;P67809	1;1	1;1	1;1	Nuclease-sensitive element-binding protein 1	YBX1	;	2	1	1	1	1	1	1	1	1	1	1	1	1	1	1	1	1	1	1	1	1	1	1	1	1	1	1	1	1	1	1	5.1	5.1	5.1	41.905	374	374;324	0.0025189	7.1123	By matching	By matching	By matching
H0Y4Q3;P46060	H0Y4Q3;P46060	1;1	1;1	1;1	Ran GTPase-activating protein 1	RANGAP1	;	2	1	1	1	1	1	1	1	1	1	1	1	1	1	1	1	1	1	1	1	1	1	1	1	1	1	1	1	1	1	1	4.7	4.7	4.7	26.797	253	253;587	0.0025221	7.1256	By matching	By matching	By MS/MS
H0Y4R1;P12268;E7ETK5	H0Y4R1;P12268	3;3;1	3;3;1	3;3;1	Inosine-5-monophosphate dehydrogenase 2	IMPDH2	;	3	3	3	3	3	3	3	3	3	3	3	3	3	3	3	3	3	3	3	3	3	3	3	3	3	3	3	3	3	3	3	7.9	7.9	7.9	50.957	470	470;514;279	0	18.411	By MS/MS	By MS/MS	By MS/MS
H0Y9C7;P20933	H0Y9C7;P20933	1;1	1;1	1;1	N(4)-(beta-N-acetylglucosaminyl)-L-asparaginase;Glycosylasparaginase alpha chain;Glycosylasparaginase beta chain	AGA	;	2	1	1	1	1	1	1	1	1	1	1	1	1	1	1	1	1	1	1	1	1	1	1	1	1	1	1	1	1	1	1	7.8	7.8	7.8	16.958	154	154;346	0.0048019	6.5999	By MS/MS	By matching	By MS/MS
H0YAC1;P03952;C9JCT1;C9J075;E9PBC5	H0YAC1;P03952;C9JCT1;C9J075;E9PBC5	2;2;1;1;1	2;2;1;1;1	2;2;1;1;1	Plasma kallikrein;Plasma kallikrein heavy chain;Plasma kallikrein light chain	KLKB1	;;;;	5	2	2	2	1	2	2	2	2	2	2	2	2	1	2	2	2	2	2	2	2	2	1	2	2	2	2	2	2	2	2	2.2	2.2	2.2	76.773	686	686;638;141;148;514	0	11.486	By MS/MS	By MS/MS	By MS/MS
J3KNJ2;H0YCQ8;Q7L2H7	J3KNJ2;H0YCQ8;Q7L2H7	1;1;1	1;1;1	1;1;1	Eukaryotic translation initiation factor 3 subunit M	EIF3M	;;	3	1	1	1	1	1	1	1	1	1	0	1	1	1	1	1	1	1	1	0	1	1	1	1	1	1	1	1	0	1	1	7.3	7.3	7.3	21.692	191	191;220;374	0.0012642	7.1519	By MS/MS	By MS/MS	By matching
H0YEP5;P17405	H0YEP5;P17405	2;2	2;2	2;2	Sphingomyelin phosphodiesterase	SMPD1	;	2	2	2	2	1	2	2	0	2	2	2	2	2	1	2	2	0	2	2	2	2	2	1	2	2	0	2	2	2	2	2	7.6	7.6	7.6	36.132	317	317;631	0	12.812	By matching	By MS/MS	By MS/MS
H0YH81;P06576	H0YH81;P06576	1;1	1;1	1;1	ATP synthase subunit beta;ATP synthase subunit beta, mitochondrial	ATP5B	;	2	1	1	1	0	1	1	1	1	0	1	0	1	0	1	1	1	1	0	1	0	1	0	1	1	1	1	0	1	0	1	5.2	5.2	5.2	38.138	362	362;529	0.0012706	7.2141		By MS/MS	By MS/MS
H0YJP3;P23381	H0YJP3;P23381	2;2	2;2	2;2	Tryptophan--tRNA ligase, cytoplasmic;T1-TrpRS;T2-TrpRS	WARS	;	2	2	2	2	2	1	1	1	1	1	2	1	1	2	1	1	1	1	1	2	1	1	2	1	1	1	1	1	2	1	1	18.9	18.9	18.9	20.016	185	185;471	0	17.178	By MS/MS	By MS/MS	By MS/MS
H3BNS6;H0YMQ0;H0YMK4;H0YKU3;Q8NG48;H0YM78	H3BNS6;H0YMQ0;H0YMK4;H0YKU3;Q8NG48;H0YM78	2;2;2;2;2;1	2;2;2;2;2;1	2;2;2;2;2;1	Protein Lines homolog	LINS	;;;;;	6	2	2	2	2	2	2	2	2	2	2	2	2	2	2	2	2	2	2	2	2	2	2	2	2	2	2	2	2	2	2	12.9	12.9	12.9	15.248	132	132;144;191;198;757;129	0	10.919	By MS/MS	By matching	By matching
H0YN65;Q8NCH0	H0YN65;Q8NCH0	5;5	5;5	5;5	Carbohydrate sulfotransferase 14	CHST14	;	2	5	5	5	4	3	5	4	5	5	5	4	4	4	3	5	4	5	5	5	4	4	4	3	5	4	5	5	5	4	4	18.8	18.8	18.8	39.902	351	351;376	0	37.313	By MS/MS	By MS/MS	By MS/MS
H3BMD8;P56211;H3BQ52;H3BTD3;A6NMQ3;Q5T5H1;O43768	H3BMD8;P56211;H3BQ52;H3BTD3	3;3;2;2;1;1;1	3;3;2;2;1;1;1	3;3;2;2;1;1;1	cAMP-regulated phosphoprotein 19	ARPP19	;;;	7	3	3	3	2	2	2	1	2	2	2	3	3	2	2	2	1	2	2	2	3	3	2	2	2	1	2	2	2	3	3	26	26	26	14.484	131	131;112;71;72;140;187;121	0	17.651	By matching	By MS/MS	By MS/MS
H3BQF7;H3BMU1;H3BUI0;J3KR23;P53990;F5GXM3	H3BQF7;H3BMU1;H3BUI0;J3KR23;P53990;F5GXM3	2;2;2;2;2;1	2;2;2;2;2;1	2;2;2;2;2;1	IST1 homolog	IST1	;;;;;	6	2	2	2	2	2	1	2	2	2	2	1	2	2	2	1	2	2	2	2	1	2	2	2	1	2	2	2	2	1	2	11.4	11.4	11.4	19.013	166	166;206;253;289;364;141	0	12.714	By MS/MS	By MS/MS	By matching
I3L3P7;I3L246;H3BN98;P62244;H3BV27;H3BT37;I3L303	I3L3P7;I3L246;H3BN98;P62244	3;3;3;3;1;1;1	3;3;3;3;1;1;1	3;3;3;3;1;1;1	40S ribosomal protein S15a	RPS15A	;;;	7	3	3	3	2	3	3	3	3	3	3	3	3	2	3	3	3	3	3	3	3	3	2	3	3	3	3	3	3	3	3	31	31	31	11.477	100	100;111;237;130;49;50;52	0	19.124	By matching	By MS/MS	By MS/MS
H3BND3;O43809;H3BV41	H3BND3;O43809;H3BV41	2;2;1	2;2;1	2;2;1	Cleavage and polyadenylation specificity factor subunit 5	NUDT21	;;	3	2	2	2	2	2	2	1	1	2	2	2	2	2	2	2	1	1	2	2	2	2	2	2	2	1	1	2	2	2	2	17.4	17.4	17.4	17.13	149	149;227;71	0	12.508	By MS/MS	By MS/MS	By MS/MS
H3BS10;H3BP20;P06865;H3BU85;H3BTD4	H3BS10;H3BP20;P06865	3;3;3;1;1	3;3;3;1;1	3;3;3;1;1	Beta-hexosaminidase;Beta-hexosaminidase subunit alpha	HEXA	;;	5	3	3	3	2	2	2	2	3	2	2	2	2	2	2	2	2	3	2	2	2	2	2	2	2	2	3	2	2	2	2	6.1	6.1	6.1	58.44	509	509;540;529;318;373	0	17.321	By matching	By matching	By matching
H3BPE7;P35637	H3BPE7;P35637	4;4	4;4	2;2	RNA-binding protein FUS	FUS	;	2	4	4	2	3	4	3	3	4	4	4	4	4	3	4	3	3	4	4	4	4	4	1	2	1	1	2	2	2	2	2	11.6	11.6	7.2	53.496	527	527;526	0	25.412	By MS/MS	By MS/MS	By MS/MS
H3BPH4;H3BV55;O15305;H3BR08;H3BM92;H3BV34;H3BT06;H3BNY9;H3BRM0	H3BPH4;H3BV55;O15305;H3BR08;H3BM92;H3BV34;H3BT06;H3BNY9;H3BRM0	2;2;2;1;1;1;1;1;1	2;2;2;1;1;1;1;1;1	2;2;2;1;1;1;1;1;1	Phosphomannomutase;Phosphomannomutase 2	PMM2	;;;;;;;;	9	2	2	2	2	2	2	2	2	2	2	2	2	2	2	2	2	2	2	2	2	2	2	2	2	2	2	2	2	2	2	16.2	16.2	16.2	16.223	142	142;219;246;65;66;70;90;91;155	0	13.259	By MS/MS	By MS/MS	By MS/MS
H3BQF1;H3BQB1;P07741	H3BQF1;H3BQB1;P07741	1;1;1	1;1;1	1;1;1	Adenine phosphoribosyltransferase	APRT	;;	3	1	1	1	0	0	0	0	1	0	0	0	0	0	0	0	0	1	0	0	0	0	0	0	0	0	1	0	0	0	0	13.5	13.5	13.5	16.323	148	148;162;180	0.0059242	6.4555
H3BQN4;P04075;H3BPS8;J3KPS3;H3BUH7;H3BR04;H3BU78;H3BMQ8	H3BQN4;P04075;H3BPS8;J3KPS3;H3BUH7;H3BR04;H3BU78	6;6;5;5;3;3;3;2	6;6;5;5;3;3;3;2	5;5;4;5;3;3;3;2	Fructose-bisphosphate aldolase;Fructose-bisphosphate aldolase A	ALDOA	;;;;;;	8	6	6	5	5	4	5	4	4	4	5	5	6	5	4	5	4	4	4	5	5	6	4	3	4	3	4	4	4	4	5	31	31	23.5	39.34	361	361;364;278;368;155;162;204;140	0	49.66	By MS/MS	By MS/MS	By MS/MS
K4DIB9;H3BRQ4;P50238	K4DIB9;H3BRQ4;P50238	2;2;2	2;2;2	2;2;2	Cysteine-rich protein 1	CRIP1	;;	3	2	2	2	2	2	2	2	2	2	2	2	2	2	2	2	2	2	2	2	2	2	2	2	2	2	2	2	2	2	2	60.9	60.9	60.9	4.7533	46	46;49;77	0	14.623	By MS/MS	By MS/MS	By matching
H3BS86;Q9UNE7	H3BS86;Q9UNE7	1;1	1;1	1;1	E3 ubiquitin-protein ligase CHIP	STUB1	;	2	1	1	1	0	1	1	0	0	0	0	1	0	0	1	1	0	0	0	0	1	0	0	1	1	0	0	0	0	1	0	11.3	11.3	11.3	24.428	213	213;303	0.0067644	6.1183		By matching	By matching
H7C457;H7BXV5;P39060	H7C457;H7BXV5;P39060	3;3;3	3;3;3	3;3;3	Collagen alpha-1(XVIII) chain;Endostatin	COL18A1	;;	3	3	3	3	3	3	2	3	2	3	2	2	2	3	3	2	3	2	3	2	2	2	3	3	2	3	2	3	2	2	2	10.7	10.7	10.7	30.917	280	280;687;1754	0	17.92	By MS/MS	By MS/MS	By MS/MS
H7BYW6;P04085	H7BYW6;P04085	4;4	4;4	4;4	Platelet-derived growth factor subunit A	PDGFA	;	2	4	4	4	4	4	3	4	3	3	3	3	3	4	4	3	4	3	3	3	3	3	4	4	3	4	3	3	3	3	3	19.5	19.5	19.5	22.922	205	205;211	0	24.827	By MS/MS	By MS/MS	By MS/MS
H7BZ94;P07237;I3L4M2;I3NI03;I3L3U6;I3L398;H0Y3Z3	H7BZ94;P07237;I3L4M2;I3NI03;I3L3U6;I3L398;H0Y3Z3	2;2;1;1;1;1;1	2;2;1;1;1;1;1	2;2;1;1;1;1;1	Protein disulfide-isomerase	P4HB	;;;;;;	7	2	2	2	1	1	2	1	1	0	1	0	0	1	1	2	1	1	0	1	0	0	1	1	2	1	1	0	1	0	0	5.2	5.2	5.2	52.502	464	464;508;117;166;188;200;274	0	12.177	By MS/MS	By matching	By MS/MS
H7BZJ3	H7BZJ3	6	1	1		PDIA3		1	6	1	1	5	6	6	5	6	5	6	6	5	0	1	1	0	1	1	1	1	1	0	1	1	0	1	1	1	1	1	51.2	11.4	11.4	13.519	123	123	0.0012903	7.3592	By matching	By matching	By MS/MS
U3KQT1;H7BZT7;X6RA14;P10768	U3KQT1;H7BZT7;X6RA14;P10768	1;1;1;1	1;1;1;1	1;1;1;1	S-formylglutathione hydrolase	ESD	;;;	4	1	1	1	1	1	1	1	1	1	1	1	0	1	1	1	1	1	1	1	1	0	1	1	1	1	1	1	1	1	0	15	15	15	12.999	120	120;230;253;282	0	7.8836	By MS/MS	By MS/MS	By MS/MS
H7BZW6;O00422	H7BZW6;O00422	1;1	1;1	1;1	Histone deacetylase complex subunit SAP18	SAP18	;	2	1	1	1	1	0	0	0	0	1	0	0	0	1	0	0	0	0	1	0	0	0	1	0	0	0	0	1	0	0	0	8.4	8.4	8.4	16.036	143	143;153	0	7.8151	By MS/MS
H7C125;P61019	H7C125;P61019	1;1	1;1	1;1	Ras-related protein Rab-2A	RAB2A	;	2	1	1	1	0	0	1	1	1	0	1	0	1	0	0	1	1	1	0	1	0	1	0	0	1	1	1	0	1	0	1	13.5	13.5	13.5	12.038	104	104;212	0	7.6258			By MS/MS
H7C367;Q15233;C9JYS8;C9IZL7	H7C367;Q15233;C9JYS8	5;5;4;2	5;5;4;2	4;4;4;1	Non-POU domain-containing octamer-binding protein	NONO	;;	4	5	5	4	4	2	4	5	3	5	5	5	4	4	2	4	5	3	5	5	5	4	3	1	3	4	3	4	4	4	4	21.8	21.8	18.4	28.09	234	234;471;247;207	0	32.01	By MS/MS	By MS/MS	By MS/MS
H7C3I1;P50502;Q8IZP2;Q8NFI4;F6VDH7;Q3KNR6	H7C3I1;P50502;Q8IZP2;Q8NFI4;F6VDH7;Q3KNR6	4;4;3;3;2;2	4;4;3;3;2;2	4;4;3;3;2;2	Hsc70-interacting protein;Putative protein FAM10A4;Putative protein FAM10A5	ST13;ST13P4;ST13P5	;;;;;	6	4	4	4	4	3	3	3	3	4	4	4	4	4	3	3	3	3	4	4	4	4	4	3	3	3	3	4	4	4	4	35.6	35.6	35.6	16.219	146	146;369;240;369;162;211	0	30.35	By MS/MS	By MS/MS	By MS/MS
H7C3T4;Q13162	H7C3T4;Q13162	3;3	1;1	1;1	Peroxiredoxin-4	PRDX4	;	2	3	1	1	3	3	3	3	3	3	3	3	3	1	1	1	1	1	1	1	1	1	1	1	1	1	1	1	1	1	1	18	6.8	6.8	18.214	161	161;271	0	7.5623	By MS/MS	By matching	By MS/MS
H7C3T6;Q9C0H2	H7C3T6;Q9C0H2	1;1	1;1	1;1	Protein tweety homolog;Protein tweety homolog 3	TTYH3	;	2	1	1	1	0	1	1	1	1	1	1	1	1	0	1	1	1	1	1	1	1	1	0	1	1	1	1	1	1	1	1	8.6	8.6	8.6	20.475	186	186;523	0.0068337	6.1596		By MS/MS	By matching
H7C4N8;P05556	H7C4N8;P05556	1;1	1;1	1;1	Integrin beta-1	ITGB1	;	2	1	1	1	1	1	1	0	1	1	0	1	1	1	1	1	0	1	1	0	1	1	1	1	1	0	1	1	0	1	1	10.2	10.2	10.2	11.495	108	108;798	0	9.4799	By matching	By MS/MS	By matching
I3L0N3;P46459;I3L2G1;K7EQD6	I3L0N3;P46459	8;8;3;3	8;8;3;3	8;8;3;3	Vesicle-fusing ATPase	NSF	;	4	8	8	8	6	5	5	5	6	6	6	6	6	6	5	5	5	6	6	6	6	6	6	5	5	5	6	6	6	6	6	13.3	13.3	13.3	82.091	739	739;744;136;180	0	55.636	By MS/MS	By MS/MS	By MS/MS
I3L397;I3L504;P63241;F8WCJ1;C9J7B5;C9J4W5;Q9GZV4;Q6IS14	I3L397;I3L504;P63241;F8WCJ1;C9J7B5;C9J4W5;Q9GZV4;Q6IS14	7;7;7;5;5;5;5;5	7;7;7;5;5;5;5;5	7;7;7;5;5;5;5;5	Eukaryotic translation initiation factor 5A;Eukaryotic translation initiation factor 5A-1;Eukaryotic translation initiation factor 5A-2;Eukaryotic translation initiation factor 5A-1-like	EIF5A;EIF5A2;EIF5AL1	;;;;;;;	8	7	7	7	6	5	5	6	6	6	6	6	6	6	5	5	6	6	6	6	6	6	6	5	5	6	6	6	6	6	6	65.1	65.1	65.1	16.019	146	146;186;154;105;109;115;153;154	0	71.099	By MS/MS	By MS/MS	By MS/MS
I3L4C2;Q9UQB8;B4DWA1;I3L2M4;I3L1C8;I3L3C6;I3L4A3;I3L526;I3L0Y9;I3L125;I3L327;I3L2J6;I3L113;I3L0M4;I3L3J7	I3L4C2;Q9UQB8;B4DWA1;I3L2M4	7;7;5;4;3;3;2;2;2;2;2;1;1;1;1	7;7;5;4;3;3;2;2;2;2;2;1;1;1;1	7;7;5;4;3;3;2;2;2;2;2;1;1;1;1	Brain-specific angiogenesis inhibitor 1-associated protein 2	BAIAP2	;;;	15	7	7	7	6	7	7	7	7	6	6	6	6	6	7	7	7	7	6	6	6	6	6	7	7	7	7	6	6	6	6	15.7	15.7	15.7	61.381	553	553;552;375;234;180;216;97;114;130;135;175;58;79;140;149	0	47.488	By MS/MS	By MS/MS	By MS/MS
J3KNQ4;Q9NVD7;E9PS97	J3KNQ4;Q9NVD7;E9PS97	4;4;3	4;4;3	3;3;3	Alpha-parvin	PARVA	;;	3	4	4	3	2	4	3	3	2	2	3	3	3	2	4	3	3	2	2	3	3	3	1	3	2	2	2	2	2	2	2	12.1	12.1	10.2	46.589	412	412;372;209	0	34.491	By MS/MS	By MS/MS	By MS/MS
J3QL05;J3KP15;Q01130	J3QL05;J3KP15;Q01130	1;1;1	1;1;1	1;1;1	Serine/arginine-rich splicing factor 2	SRSF2	;;	3	1	1	1	1	1	1	1	1	1	1	1	1	1	1	1	1	1	1	1	1	1	1	1	1	1	1	1	1	1	1	12.3	12.3	12.3	15.156	130	130;133;221	0.00369	6.8159	By MS/MS	By MS/MS	By MS/MS
J3KPE3;P63244;H0YAF8;H0Y8W2;D6RHH4;D6R9Z1;H0YAM7;D6RAC2;D6R9L0;D6RFX4;D6REE5;H0Y8R5;D6RBD0;D6RFZ9;D6RF23;D6RAU2;E9PD14;D6RHJ5;D6RDI0;D6RGK8;H0Y9P0;D6R909	J3KPE3;P63244;H0YAF8;H0Y8W2;D6RHH4;D6R9Z1;H0YAM7;D6RAC2;D6R9L0;D6RFX4;D6REE5	9;9;7;7;6;6;6;6;6;5;5;4;4;4;3;3;3;2;1;1;1;1	9;9;7;7;6;6;6;6;6;5;5;4;4;4;3;3;3;2;1;1;1;1	9;9;7;7;6;6;6;6;6;5;5;4;4;4;3;3;3;2;1;1;1;1	Guanine nucleotide-binding protein subunit beta-2-like 1;Guanine nucleotide-binding protein subunit beta-2-like 1, N-terminally processed	GNB2L1	;;;;;;;;;;	22	9	9	9	7	8	8	7	4	6	7	8	7	7	8	8	7	4	6	7	8	7	7	8	8	7	4	6	7	8	7	60.1	60.1	60.1	30.104	273	273;317;198;274;233;236;247;269;300;194;321;138;160;197;101;147;153;86;39;71;83;116	0	63.763	By MS/MS	By MS/MS	By MS/MS
J3KQ32;Q9NTK5;C9JCJ9;C9JTK6	J3KQ32;Q9NTK5	14;14;4;3	14;14;4;3	14;14;4;3	Obg-like ATPase 1	OLA1	;	4	14	14	14	12	12	12	11	9	10	11	13	11	12	12	12	11	9	10	11	13	11	12	12	12	11	9	10	11	13	11	37.5	37.5	37.5	46.937	416	416;396;103;116	0	85.934	By MS/MS	By MS/MS	By MS/MS
J3KRE2;P52565;J3KTF8;J3QQX2;J3KS60;J3KRY1	J3KRE2;P52565;J3KTF8;J3QQX2;J3KS60;J3KRY1	4;4;3;3;2;2	4;4;3;3;2;2	4;4;3;3;2;2	Rho GDP-dissociation inhibitor 1	ARHGDIA	;;;;;	6	4	4	4	4	4	4	3	4	4	4	4	4	4	4	4	3	4	4	4	4	4	4	4	4	3	4	4	4	4	4	51.2	51.2	51.2	14.814	129	129;204;193;235;92;249	0	30.683	By MS/MS	By MS/MS	By MS/MS
J3KS31;J3QRS9;X6R4W8;O43670	J3KS31;J3QRS9;X6R4W8;O43670	2;2;2;2	2;2;2;2	2;2;2;2	BUB3-interacting and GLEBS motif-containing protein ZNF207	ZNF207	;;;	4	2	2	2	2	2	1	2	2	2	2	2	2	2	2	1	2	2	2	2	2	2	2	2	1	2	2	2	2	2	2	7.3	7.3	7.3	34.987	341	341;493;497;478	0	14.29	By MS/MS	By MS/MS	By MS/MS
J3KTA4;P17844;J3QSF1;J3KRZ1;A0A0U1RQJ0	J3KTA4;P17844;J3QSF1;J3KRZ1	4;4;2;2;1	2;2;1;1;0	2;2;1;1;0	Probable ATP-dependent RNA helicase DDX5	DDX5	;;;	5	4	2	2	4	4	4	4	3	2	3	3	3	2	2	2	2	1	0	1	1	1	2	2	2	2	1	0	1	1	1	7	3.3	3.3	69.086	614	614;614;153;166;56	0	11.153	By MS/MS	By MS/MS	By MS/MS
J3KTL2;Q07955;J3QQV5;J3KSW7;J3KSR8	J3KTL2;Q07955	10;10;4;4;4	10;10;4;4;4	10;10;4;4;4	Serine/arginine-rich splicing factor 1	SRSF1	;	5	10	10	10	10	9	10	9	9	10	9	9	9	10	9	10	9	9	10	9	9	9	10	9	10	9	9	10	9	9	9	45.8	45.8	45.8	28.329	253	253;248;65;73;143	0	63.682	By MS/MS	By MS/MS	By MS/MS
J3QKW9	J3QKW9	1	1	1		ISYNA1		1	1	1	1	1	1	1	1	1	1	1	1	1	1	1	1	1	1	1	1	1	1	1	1	1	1	1	1	1	1	1	23.9	23.9	23.9	5.1236	46	46	0.0089385	6.0887	By matching	By matching	By MS/MS
J3QQM1;P62195;J3QRW1;J3QSE0;J3QLH6;J3KRP2;J3QSA9	J3QQM1;P62195;J3QRW1;J3QSE0;J3QLH6;J3KRP2;J3QSA9	2;2;1;1;1;1;1	2;2;1;1;1;1;1	2;2;1;1;1;1;1	26S protease regulatory subunit 8	PSMC5	;;;;;;	7	2	2	2	1	1	1	1	2	1	1	1	1	1	1	1	1	2	1	1	1	1	1	1	1	1	2	1	1	1	1	10.3	10.3	10.3	29.347	263	263;406;143;169;215;241;257	0	12.901	By MS/MS	By MS/MS	By MS/MS
J3QRS3;P19105;O14950;J3KTJ1;P24844	J3QRS3;P19105;O14950	7;7;7;3;3	7;7;7;3;3	7;7;7;3;3	Myosin regulatory light chain 12A;Myosin regulatory light chain 12B	MYL12A;MYL12B	;;	5	7	7	7	6	6	6	5	5	5	6	6	6	6	6	6	5	5	5	6	6	6	6	6	6	5	5	5	6	6	6	50.3	50.3	50.3	20.457	177	177;171;172;114;172	0	116.14	By MS/MS	By MS/MS	By MS/MS
K7ENY6;K7EJR3;R4GMR5;P48556	K7ENY6;K7EJR3;R4GMR5;P48556	1;1;1;1	1;1;1;1	1;1;1;1	26S proteasome non-ATPase regulatory subunit 8	PSMD8	;;;	4	1	1	1	1	1	1	1	1	1	1	1	1	1	1	1	1	1	1	1	1	1	1	1	1	1	1	1	1	1	1	11.6	11.6	11.6	13.457	129	129;250;287;350	0.0048251	6.6236	By matching	By matching	By matching
K7EQ02;K7EQ55;K7EK33;Q96EP5	K7EQ02;K7EQ55;K7EK33;Q96EP5	2;2;2;2	2;2;2;2	2;2;2;2	DAZ-associated protein 1	DAZAP1	;;;	4	2	2	2	2	2	2	2	1	1	2	1	1	2	2	2	2	1	1	2	1	1	2	2	2	2	1	1	2	1	1	9.8	9.8	9.8	35.02	327	327;406;406;407	0	23.914	By MS/MS	By MS/MS	By MS/MS
K7EQI0;K7EKL3;K7EQ05;P28799	K7EQI0;K7EKL3;K7EQ05;P28799	1;1;1;1	1;1;1;1	1;1;1;1	Granulins;Acrogranin;Paragranulin;Granulin-1;Granulin-2;Granulin-3;Granulin-4;Granulin-5;Granulin-6;Granulin-7	GRN	;;;	4	1	1	1	0	1	1	1	1	1	1	1	1	0	1	1	1	1	1	1	1	1	0	1	1	1	1	1	1	1	1	11.8	11.8	11.8	11.722	110	110;388;436;593	0.0068493	6.1617		By matching	By matching
K7ELG9;Q3MHD2	K7ELG9;Q3MHD2	1;1	1;1	1;1	Protein LSM12 homolog	LSM12	;	2	1	1	1	1	1	1	1	1	1	1	1	1	1	1	1	1	1	1	1	1	1	1	1	1	1	1	1	1	1	1	5.7	5.7	5.7	24.955	230	230;195	0.0048662	6.7247	By MS/MS	By MS/MS	By MS/MS
K7EM13;K7EPB2;P10644	K7EM13;K7EPB2;P10644	1;1;1	1;1;1	1;1;1	cAMP-dependent protein kinase type I-alpha regulatory subunit;cAMP-dependent protein kinase type I-alpha regulatory subunit, N-terminally processed	PRKAR1A	;;	3	1	1	1	1	1	1	1	1	1	1	1	1	1	1	1	1	1	1	1	1	1	1	1	1	1	1	1	1	1	1	11.1	11.1	11.1	17.347	153	153;297;381	0	7.4548	By matching	By MS/MS	By matching
K7EM18;P41567;O60739;K7EQP2	K7EM18;P41567;O60739	4;4;3;1	4;4;3;1	4;4;3;1	Eukaryotic translation initiation factor 1;Eukaryotic translation initiation factor 1b	EIF1;EIF1B	;;	4	4	4	4	3	4	4	4	3	4	3	4	3	3	4	4	4	3	4	3	4	3	3	4	4	4	3	4	3	4	3	58.7	58.7	58.7	13.607	121	121;113;113;53	0	36.188	By MS/MS	By MS/MS	By MS/MS
K7EMT0;Q15428	K7EMT0;Q15428	2;2	2;2	2;2	Splicing factor 3A subunit 2	SF3A2	;	2	2	2	2	1	1	2	2	1	1	1	2	1	1	1	2	2	1	1	1	2	1	1	1	2	2	1	1	1	2	1	24.4	24.4	24.4	15.224	135	135;464	0	14.262	By MS/MS	By MS/MS	By MS/MS
K7EN45;Q13526;K7EMU7	K7EN45;Q13526;K7EMU7	4;4;2	4;4;2	4;4;2	Peptidyl-prolyl cis-trans isomerase NIMA-interacting 1	PIN1	;;	3	4	4	4	4	4	2	2	3	4	4	3	3	4	4	2	2	3	4	4	3	3	4	4	2	2	3	4	4	3	3	68.9	68.9	68.9	9.8329	90	90;163;145	0	31.619	By MS/MS	By MS/MS	By MS/MS
K7ENL7;P50552;K7ENR7	K7ENL7;P50552;K7ENR7	2;2;1	2;2;1	2;2;1	Vasodilator-stimulated phosphoprotein	VASP	;;	3	2	2	2	2	2	1	1	2	2	2	2	2	2	2	1	1	2	2	2	2	2	2	2	1	1	2	2	2	2	2	27.2	27.2	27.2	11.321	103	103;380;59	0	14.38	By MS/MS	By MS/MS	By MS/MS
K7ENY4;P51148;F8VWU4;F8VVZ0;F8VUA5;F8VVK3;K7ERI8;K7ERQ8;P61020;P20339	K7ENY4;P51148;F8VWU4;F8VVZ0;F8VUA5;F8VVK3;K7ERI8;K7ERQ8;P61020;P20339	2;2;1;1;1;1;1;1;1;1	2;2;1;1;1;1;1;1;1;1	2;2;1;1;1;1;1;1;1;1	Ras-related protein Rab-5C;Ras-related protein Rab-5B;Ras-related protein Rab-5A	RAB5C;RAB5B;RAB5A	;;;;;;;;;	10	2	2	2	2	1	1	0	0	0	1	1	1	2	1	1	0	0	0	1	1	1	2	1	1	0	0	0	1	1	1	24	24	24	16.956	150	150;216;91;100;115;124;161;282;215;215	0	19.325	By MS/MS	By matching	By matching
K7ERG9;P00746	K7ERG9;P00746	1;1	1;1	1;1	Complement factor D	CFD	;	2	1	1	1	1	1	1	1	1	1	1	1	1	1	1	1	1	1	1	1	1	1	1	1	1	1	1	1	1	1	1	6.5	6.5	6.5	27.862	260	260;253	0.0012853	7.325	By MS/MS	By MS/MS	By MS/MS
M0R0R9;M0QXD6;P35269	M0R0R9;M0QXD6;P35269	1;1;1	1;1;1	1;1;1	General transcription factor IIF subunit 1	GTF2F1	;;	3	1	1	1	1	1	1	1	1	1	0	1	1	1	1	1	1	1	1	0	1	1	1	1	1	1	1	1	0	1	1	2.9	2.9	2.9	43.344	381	381;433;517	0	9.5209	By MS/MS	By MS/MS	By MS/MS
M0QZC5;P62280	M0QZC5;P62280	1;1	1;1	1;1	40S ribosomal protein S11	RPS11	;	2	1	1	1	1	0	0	1	0	0	1	0	0	1	0	0	1	0	0	1	0	0	1	0	0	1	0	0	1	0	0	8.5	8.5	8.5	13.997	118	118;158	0.0058824	6.3827	By matching
M0R0F0;P46782;M0QZN2;M0R0R2	M0R0F0;P46782;M0QZN2;M0R0R2	4;4;3;3	4;4;3;3	4;4;3;3	40S ribosomal protein S5;40S ribosomal protein S5, N-terminally processed	RPS5	;;;	4	4	4	4	4	1	2	2	2	1	3	2	2	4	1	2	2	2	1	3	2	2	4	1	2	2	2	1	3	2	2	28.5	28.5	28.5	22.391	200	200;204;134;225	0	35.992	By MS/MS	By MS/MS	By MS/MS
M0R3C9;Q9UM47	M0R3C9;Q9UM47	1;1	1;1	1;1	Neurogenic locus notch homolog protein 3;Notch 3 extracellular truncation;Notch 3 intracellular domain	NOTCH3	;	2	1	1	1	0	0	1	1	1	1	1	1	1	0	0	1	1	1	1	1	1	1	0	0	1	1	1	1	1	1	1	1	1	1	134.32	1286	1286;2321	0	7.5713			By matching
O00151	O00151	2	2	2	PDZ and LIM domain protein 1	PDLIM1		1	2	2	2	0	0	0	2	1	0	0	1	1	0	0	0	2	1	0	0	1	1	0	0	0	2	1	0	0	1	1	8.2	8.2	8.2	36.071	329	329	0	11.404
O00161;H3BNE1;H3BR18;H3BM38;H3BPJ0;H3BV99;H3BP15;H3BQY9	O00161;H3BNE1;H3BR18;H3BM38;H3BPJ0;H3BV99;H3BP15;H3BQY9	2;1;1;1;1;1;1;1	2;1;1;1;1;1;1;1	2;1;1;1;1;1;1;1	Synaptosomal-associated protein 23;Synaptosomal-associated protein	SNAP23	;;;;;;;	8	2	2	2	2	2	2	2	1	1	1	1	2	2	2	2	2	1	1	1	1	2	2	2	2	2	1	1	1	1	2	15.6	15.6	15.6	23.354	211	211;97;109;125;127;142;149;154	0	12.787	By matching	By MS/MS	By MS/MS
O00231	O00231	2	2	2	26S proteasome non-ATPase regulatory subunit 11	PSMD11		1	2	2	2	2	2	2	1	2	2	1	2	1	2	2	2	1	2	2	1	2	1	2	2	2	1	2	2	1	2	1	4.7	4.7	4.7	47.463	422	422	0	13.205	By MS/MS	By MS/MS	By matching
O00299	O00299	9	9	9	Chloride intracellular channel protein 1	CLIC1		1	9	9	9	7	8	8	9	9	8	8	9	8	7	8	8	9	9	8	8	9	8	7	8	8	9	9	8	8	9	8	52.3	52.3	52.3	26.922	241	241	0	62.176	By MS/MS	By MS/MS	By MS/MS
O00303;H0YDT6	O00303;H0YDT6	3;2	3;2	3;2	Eukaryotic translation initiation factor 3 subunit F	EIF3F	;	2	3	3	3	3	3	3	3	3	3	3	2	3	3	3	3	3	3	3	3	2	3	3	3	3	3	3	3	3	2	3	10.4	10.4	10.4	37.563	357	357;100	0	19.821	By MS/MS	By MS/MS	By MS/MS
O00391;A8MXT8	O00391	3;1	3;1	3;1	Sulfhydryl oxidase 1	QSOX1		2	3	3	3	3	3	2	3	3	3	3	3	3	3	3	2	3	3	3	3	3	3	3	3	2	3	3	3	3	3	3	4.8	4.8	4.8	82.577	747	747;155	0	47.078	By MS/MS	By MS/MS	By MS/MS
O00410;H0Y8C6;C9JZD8;C9JQT6;E7ESA1;E7ESZ1;E7EWK4;E7EX05;E7EQT5;E7ETV8;E7EV12;E7ETV3;C9J875;C9JMV5;C9JXE0	O00410;H0Y8C6	12;11;3;3;3;3;3;3;3;3;3;3;2;2;1	12;11;3;3;3;3;3;3;3;3;3;3;2;2;1	12;11;3;3;3;3;3;3;3;3;3;3;2;2;1	Importin-5	IPO5	;	15	12	12	12	11	11	10	9	12	11	9	11	10	11	11	10	9	12	11	9	11	10	11	11	10	9	12	11	9	11	10	16.7	16.7	16.7	123.63	1097	1097;1099;74;88;98;106;117;119;126;128;142;170;75;165;64	0	86.259	By MS/MS	By MS/MS	By MS/MS
O00451;E5RGR6	O00451;E5RGR6	4;3	4;3	4;3	GDNF family receptor alpha-2	GFRA2	;	2	4	4	4	2	4	4	3	4	3	3	3	4	2	4	4	3	4	3	3	3	4	2	4	4	3	4	3	3	3	4	9.9	9.9	9.9	51.543	464	464;264	0	26.443	By MS/MS	By MS/MS	By MS/MS
O00461	O00461	1	1	1	Golgi integral membrane protein 4	GOLIM4		1	1	1	1	1	1	0	1	0	0	1	1	1	1	1	0	1	0	0	1	1	1	1	1	0	1	0	0	1	1	1	2	2	2	81.879	696	696	0	7.5873	By matching	By matching
O00469;F8WEW3;C9JXZ0;E7ETU9	O00469;F8WEW3;C9JXZ0;E7ETU9	2;1;1;1	2;1;1;1	2;1;1;1	Procollagen-lysine,2-oxoglutarate 5-dioxygenase 2	PLOD2	;;;	4	2	2	2	1	1	2	2	2	2	2	2	2	1	1	2	2	2	2	2	2	2	1	1	2	2	2	2	2	2	2	3.1	3.1	3.1	84.685	737	737;98;229;703	0	12.952	By matching	By MS/MS	By MS/MS
O00505;O00629;H0Y4S9	O00505;O00629	6;3;2	6;3;2	6;3;2	Importin subunit alpha-4;Importin subunit alpha-3	KPNA3;KPNA4	;	3	6	6	6	3	5	6	6	5	3	5	3	3	3	5	6	6	5	3	5	3	3	3	5	6	6	5	3	5	3	3	17.7	17.7	17.7	57.81	521	521;521;91	0	38.686	By MS/MS	By MS/MS	By MS/MS
O00560;B4DHN5;E9PBU7;G5EA09	O00560;B4DHN5;E9PBU7;G5EA09	2;1;1;1	2;1;1;1	2;1;1;1	Syntenin-1	SDCBP	;;;	4	2	2	2	2	1	2	2	2	2	2	2	2	2	1	2	2	2	2	2	2	2	2	1	2	2	2	2	2	2	2	11.1	11.1	11.1	32.444	298	298;239;244;318	0	16.846	By MS/MS	By matching	By MS/MS
O14657;H0Y7C8	O14657	4;1	4;1	4;1	Torsin-1B	TOR1B		2	4	4	4	2	3	3	3	3	3	4	4	3	2	3	3	3	3	3	4	4	3	2	3	3	3	3	3	4	4	3	16.4	16.4	16.4	37.978	336	336;141	0	27.99	By MS/MS	By MS/MS	By MS/MS
O14672;C9J9B4	O14672	3;1	3;1	3;1	Disintegrin and metalloproteinase domain-containing protein 10	ADAM10		2	3	3	3	3	2	3	3	1	2	3	3	3	3	2	3	3	1	2	3	3	3	3	2	3	3	1	2	3	3	3	5.2	5.2	5.2	84.141	748	748;125	0	17.516	By MS/MS	By matching	By MS/MS
O14745;J3QRP6	O14745;J3QRP6	4;3	4;3	4;3	Na(+)/H(+) exchange regulatory cofactor NHE-RF1	SLC9A3R1	;	2	4	4	4	3	4	4	3	4	4	4	4	2	3	4	4	3	4	4	4	4	2	3	4	4	3	4	4	4	4	2	11.7	11.7	11.7	38.868	358	358;215	0	25.274	By MS/MS	By MS/MS	By MS/MS
O14964;I3L1P5;I3L2H4;I3L165	O14964;I3L1P5	4;3;1;1	4;3;1;1	4;3;1;1	Hepatocyte growth factor-regulated tyrosine kinase substrate	HGS	;	4	4	4	4	4	4	3	3	4	4	4	3	3	4	4	3	3	4	4	4	3	3	4	4	3	3	4	4	4	3	3	7.7	7.7	7.7	86.191	777	777;263;59;71	0	32.172	By MS/MS	By MS/MS	By matching
O14974;F8VZN8;A0A0U1RQZ1;H0YIM2;H0YHL8;H0YIS3	O14974;F8VZN8	4;3;1;1;1;1	4;3;1;1;1;1	4;3;1;1;1;1	Protein phosphatase 1 regulatory subunit 12A	PPP1R12A	;	6	4	4	4	2	3	1	1	1	1	2	2	1	2	3	1	1	1	1	2	2	1	2	3	1	1	1	1	2	2	1	6.6	6.6	6.6	115.28	1030	1030;692;100;188;210;234	0	26.037	By MS/MS	By MS/MS	By MS/MS
O14980;C9IZS4;C9JQ02;C9JV99;C9J673;C9JKM9;C9JF49;C9IYM2;H7BZC5;F8WF71	O14980	6;2;2;2;2;2;1;1;1;1	6;2;2;2;2;2;1;1;1;1	6;2;2;2;2;2;1;1;1;1	Exportin-1	XPO1		10	6	6	6	5	2	6	3	4	4	3	5	3	5	2	6	3	4	4	3	5	3	5	2	6	3	4	4	3	5	3	9	9	9	123.38	1071	1071;94;95;100;132;179;59;62;72;82	0	46.8	By MS/MS	By MS/MS	By MS/MS
O15041;A0A2R8YCX5	O15041;A0A2R8YCX5	8;6	8;6	8;6	Semaphorin-3E	SEMA3E	;	2	8	8	8	6	6	8	8	7	8	8	7	7	6	6	8	8	7	8	8	7	7	6	6	8	8	7	8	8	7	7	13.4	13.4	13.4	89.227	775	775;630	0	95.143	By MS/MS	By MS/MS	By MS/MS
O15335	O15335	4	4	4	Chondroadherin	CHAD		1	4	4	4	4	4	4	4	4	4	4	4	3	4	4	4	4	4	4	4	4	3	4	4	4	4	4	4	4	4	3	14.5	14.5	14.5	40.475	359	359	0	37.562	By MS/MS	By MS/MS	By MS/MS
O15511;B1ALC0	O15511;B1ALC0	2;1	2;1	2;1	Actin-related protein 2/3 complex subunit 5	ARPC5	;	2	2	2	2	2	2	2	2	1	1	1	1	1	2	2	2	2	1	1	1	1	1	2	2	2	2	1	1	1	1	1	14.6	14.6	14.6	16.32	151	151;135	0	13.241	By MS/MS	By MS/MS	By MS/MS
O43242	O43242	1	1	1	26S proteasome non-ATPase regulatory subunit 3	PSMD3		1	1	1	1	0	1	1	1	1	1	1	1	1	0	1	1	1	1	1	1	1	1	0	1	1	1	1	1	1	1	1	3	3	3	60.977	534	534	0.001292	7.3636		By MS/MS	By MS/MS
O43390;B4DT28	O43390;B4DT28	8;4	3;1	3;1	Heterogeneous nuclear ribonucleoprotein R	HNRNPR	;	2	8	3	3	5	7	8	7	6	7	7	7	6	1	2	3	2	2	2	2	2	2	1	2	3	2	2	2	2	2	2	13.6	6	6	70.942	633	633;494	0	20.293	By MS/MS	By MS/MS	By MS/MS
O43505	O43505	2	2	2	Beta-1,4-glucuronyltransferase 1	B4GAT1		1	2	2	2	2	2	1	2	2	2	2	2	2	2	2	1	2	2	2	2	2	2	2	2	1	2	2	2	2	2	2	7.2	7.2	7.2	47.119	415	415	0	19.524	By MS/MS	By MS/MS	By MS/MS
O43660	O43660	1	1	1	Pleiotropic regulator 1	PLRG1		1	1	1	1	1	1	1	1	1	1	0	1	1	1	1	1	1	1	1	0	1	1	1	1	1	1	1	1	0	1	1	5.3	5.3	5.3	57.193	514	514	0	13.768	By MS/MS	By MS/MS	By MS/MS
O43665	O43665	1	1	1	Regulator of G-protein signaling 10	RGS10		1	1	1	1	1	1	1	1	1	1	1	1	1	1	1	1	1	1	1	1	1	1	1	1	1	1	1	1	1	1	1	6.9	6.9	6.9	20.236	173	173	0	7.4938	By MS/MS	By MS/MS	By MS/MS
O43776;K7EJ19;K7EIU7;K7EPK2;K7EQ35	O43776;K7EJ19;K7EIU7;K7EPK2;K7EQ35	2;1;1;1;1	2;1;1;1;1	2;1;1;1;1	Asparagine--tRNA ligase, cytoplasmic	NARS	;;;;	5	2	2	2	1	1	1	1	1	1	1	1	2	1	1	1	1	1	1	1	1	2	1	1	1	1	1	1	1	1	2	4.7	4.7	4.7	62.942	548	548;136;162;163;167	0	15.01	By MS/MS	By matching	By matching
O60220	O60220	2	2	2	Mitochondrial import inner membrane translocase subunit Tim8 A	TIMM8A		1	2	2	2	2	2	2	2	2	2	2	2	2	2	2	2	2	2	2	2	2	2	2	2	2	2	2	2	2	2	2	22.7	22.7	22.7	10.998	97	97	0	13.512	By MS/MS	By MS/MS	By MS/MS
O60476;H0Y7H1;H0Y543	O60476;H0Y7H1;H0Y543	4;3;2	4;3;2	4;3;2	Mannosyl-oligosaccharide 1,2-alpha-mannosidase IB;alpha-1,2-Mannosidase	MAN1A2	;;	3	4	4	4	1	0	2	3	4	2	3	3	4	1	0	2	3	4	2	3	3	4	1	0	2	3	4	2	3	3	4	9.8	9.8	9.8	73.003	641	641;331;204	0	25.126	By matching		By matching
O60506;B7Z645;F6UXX1	O60506;B7Z645;F6UXX1	13;9;7	13;9;7	8;5;5	Heterogeneous nuclear ribonucleoprotein Q	SYNCRIP	;;	3	13	13	8	11	13	12	12	12	12	11	12	10	11	13	12	12	12	12	11	12	10	7	8	7	7	8	7	6	7	6	28.7	28.7	21	69.602	623	623;464;185	0	99.786	By MS/MS	By MS/MS	By MS/MS
O60568;H7C2V1;H7C2S8;H7C0B8	O60568;H7C2V1;H7C2S8	8;5;4;1	8;5;4;1	8;5;4;1	Procollagen-lysine,2-oxoglutarate 5-dioxygenase 3	PLOD3	;;	4	8	8	8	5	7	7	5	5	6	6	6	5	5	7	7	5	5	6	6	6	5	5	7	7	5	5	6	6	6	5	14.5	14.5	14.5	84.784	738	738;270;264;66	0	57.213	By MS/MS	By MS/MS	By MS/MS
O60701;E7ER83;E7ETF4;E7EV97;D6RHF4;E9PBD2;E7ER95	O60701	11;3;3;3;2;2;2	11;3;3;3;2;2;2	11;3;3;3;2;2;2	UDP-glucose 6-dehydrogenase	UGDH		7	11	11	11	9	9	10	9	8	8	9	11	10	9	9	10	9	8	8	9	11	10	9	9	10	9	8	8	9	11	10	28.9	28.9	28.9	55.023	494	494;130;153;181;53;55;84	0	90.493	By MS/MS	By MS/MS	By MS/MS
O60749;D6RC15	O60749	4;1	4;1	3;1	Sorting nexin-2	SNX2		2	4	4	3	4	3	3	3	2	3	3	3	3	4	3	3	3	2	3	3	3	3	3	2	2	2	1	2	2	2	2	9.6	9.6	7.5	58.47	519	519;265	0	26.91	By MS/MS	By MS/MS	By MS/MS
U3KQK0;Q99880;Q99879;Q99877;Q93079;Q8N257;Q5QNW6;Q16778;P62807;P58876;P57053;P33778;P23527;P06899;O60814	U3KQK0;Q99880;Q99879;Q99877;Q93079;Q8N257;Q5QNW6;Q16778;P62807;P58876;P57053;P33778;P23527;P06899;O60814	1;1;1;1;1;1;1;1;1;1;1;1;1;1;1	1;1;1;1;1;1;1;1;1;1;1;1;1;1;1	1;1;1;1;1;1;1;1;1;1;1;1;1;1;1	Histone H2B;Histone H2B type 1-L;Histone H2B type 1-M;Histone H2B type 1-N;Histone H2B type 1-H;Histone H2B type 3-B;Histone H2B type 2-F;Histone H2B type 2-E;Histone H2B type 1-C/E/F/G/I;Histone H2B type 1-D;Histone H2B type F-S;Histone H2B type 1-B;Histone H2B type 1-O;Histone H2B type 1-J;Histone H2B type 1-K	HIST1H2BN;HIST1H2BL;HIST1H2BM;HIST1H2BH;HIST3H2BB;HIST2H2BF;HIST2H2BE;HIST1H2BC;HIST1H2BD;H2BFS;HIST1H2BB;HIST1H2BO;HIST1H2BJ;HIST1H2BK	;;;;;;;;;;;;;;	15	1	1	1	1	1	1	1	1	1	1	1	1	1	1	1	1	1	1	1	1	1	1	1	1	1	1	1	1	1	1	9	9	9	18.804	166	166;126;126;126;126;126;126;126;126;126;126;126;126;126;126	0	18.648	By MS/MS	By MS/MS	By MS/MS
O60884;I3L320;A0A087WT48	O60884	4;1;1	4;1;1	4;1;1	DnaJ homolog subfamily A member 2	DNAJA2		3	4	4	4	3	4	3	3	3	3	4	4	4	3	4	3	3	3	3	4	4	4	3	4	3	3	3	3	4	4	4	14.3	14.3	14.3	45.745	412	412;47;134	0	25.633	By MS/MS	By MS/MS	By MS/MS
O60911	O60911	1	1	1	Cathepsin L2	CTSV		1	1	1	1	1	1	1	1	1	1	1	1	1	1	1	1	1	1	1	1	1	1	1	1	1	1	1	1	1	1	1	4.2	4.2	4.2	37.329	334	334	0	18.31	By MS/MS	By MS/MS	By MS/MS
O75083;D6RD66	O75083;D6RD66	3;2	3;2	3;2	WD repeat-containing protein 1	WDR1	;	2	3	3	3	3	3	3	2	3	3	3	2	3	3	3	3	2	3	3	3	2	3	3	3	3	2	3	3	3	2	3	6.6	6.6	6.6	66.193	606	606;245	0	17.914	By matching	By MS/MS	By matching
O75121	O75121	1	1	1	Microfibrillar-associated protein 3-like	MFAP3L		1	1	1	1	1	0	1	1	0	0	0	0	0	1	0	1	1	0	0	0	0	0	1	0	1	1	0	0	0	0	0	5.1	5.1	5.1	45.379	409	409	1	-2	By MS/MS		By MS/MS
O75348;F2Z307;O95670	O75348;F2Z307;O95670	2;1;1	2;1;1	2;1;1	V-type proton ATPase subunit G 1;V-type proton ATPase subunit G 2	ATP6V1G1;ATP6V1G2-DDX39B;ATP6V1G2	;;	3	2	2	2	2	2	2	2	2	2	2	2	2	2	2	2	2	2	2	2	2	2	2	2	2	2	2	2	2	2	2	22	22	22	13.757	118	118;99;118	0	14.501	By MS/MS	By matching	By MS/MS
O75369;E7EN95;H7C5L4;A0A0C4DGA1;A0A0A0MT44	O75369;E7EN95	10;7;2;1;1	6;6;1;1;1	4;4;1;1;1	Filamin-B	FLNB	;	5	10	6	4	8	8	9	6	6	5	7	7	8	4	4	5	2	2	1	3	3	4	4	2	3	2	1	1	2	2	3	5.3	4	2.7	278.16	2602	2602;2409;135;72;195	0	41.685	By MS/MS	By MS/MS	By MS/MS
O75531;E9PJJ8	O75531	3;1	3;1	3;1	Barrier-to-autointegration factor;Barrier-to-autointegration factor, N-terminally processed	BANF1		2	3	3	3	2	2	2	2	3	3	3	2	3	2	2	2	2	3	3	3	2	3	2	2	2	2	3	3	3	2	3	42.7	42.7	42.7	10.058	89	89;28	0	21.845	By MS/MS	By MS/MS	By MS/MS
O75533;B4DGZ4	O75533	5;1	5;1	5;1	Splicing factor 3B subunit 1	SF3B1		2	5	5	5	5	5	5	4	3	3	4	3	2	5	5	5	4	3	3	4	3	2	5	5	5	4	3	3	4	3	2	6.3	6.3	6.3	145.83	1304	1304;154	0	39.811	By MS/MS	By MS/MS	By MS/MS
O75607	O75607	1	1	1	Nucleoplasmin-3	NPM3		1	1	1	1	1	1	1	1	1	1	1	1	1	1	1	1	1	1	1	1	1	1	1	1	1	1	1	1	1	1	1	11.8	11.8	11.8	19.343	178	178	0	10.367	By MS/MS	By MS/MS	By MS/MS
O75821;K7ENA8;K7EL20;K7EP16;K7ER90;K7ENH0;K7EL60	O75821;K7ENA8;K7EL20	9;6;5;4;4;1;1	9;6;5;4;4;1;1	9;6;5;4;4;1;1	Eukaryotic translation initiation factor 3 subunit G	EIF3G	;;	7	9	9	9	7	6	7	5	8	5	7	7	6	7	6	7	5	8	5	7	7	6	7	6	7	5	8	5	7	7	6	34.7	34.7	34.7	35.611	320	320;289;262;118;227;52;149	0	79.446	By MS/MS	By MS/MS	By MS/MS
O75822	O75822	3	3	3	Eukaryotic translation initiation factor 3 subunit J	EIF3J		1	3	3	3	3	2	3	3	3	3	3	3	3	3	2	3	3	3	3	3	3	3	3	2	3	3	3	3	3	3	3	8.1	8.1	8.1	29.062	258	258	0	18.119	By MS/MS	By MS/MS	By MS/MS
O75937	O75937	2	2	2	DnaJ homolog subfamily C member 8	DNAJC8		1	2	2	2	2	1	1	2	1	1	2	2	1	2	1	1	2	1	1	2	2	1	2	1	1	2	1	1	2	2	1	14.6	14.6	14.6	29.841	253	253	0	16.348	By MS/MS	By MS/MS	By matching
O76003	O76003	4	4	4	Glutaredoxin-3	GLRX3		1	4	4	4	4	4	4	3	4	4	4	4	4	4	4	4	3	4	4	4	4	4	4	4	4	3	4	4	4	4	4	16.4	16.4	16.4	37.432	335	335	0	29.497	By MS/MS	By MS/MS	By MS/MS
O76061;H0YB13	O76061	3;1	3;1	3;1	Stanniocalcin-2	STC2		2	3	3	3	3	2	2	2	3	3	3	2	3	3	2	2	2	3	3	3	2	3	3	2	2	2	3	3	3	2	3	17.2	17.2	17.2	33.248	302	302;123	0	32.764	By MS/MS	By MS/MS	By MS/MS
O94985;A0A3B3ITY6;Q5SR54	O94985;A0A3B3ITY6;Q5SR54	2;1;1	2;1;1	2;1;1	Calsyntenin-1;Soluble Alc-alpha;CTF1-alpha	CLSTN1	;;	3	2	2	2	1	1	2	2	2	2	2	2	2	1	1	2	2	2	2	2	2	2	1	1	2	2	2	2	2	2	2	1.6	1.6	1.6	109.79	981	981;373;782	0	11.227	By matching	By MS/MS	By matching
O95373	O95373	5	5	5	Importin-7	IPO7		1	5	5	5	4	5	4	3	2	2	3	2	3	4	5	4	3	2	2	3	2	3	4	5	4	3	2	2	3	2	3	6.5	6.5	6.5	119.52	1038	1038	0	32.738	By MS/MS	By MS/MS	By matching
O95433;H0YJ63;G3V3W9;G3V438;H0YJG7	O95433;H0YJ63;G3V3W9;G3V438;H0YJG7	2;1;1;1;1	2;1;1;1;1	2;1;1;1;1	Activator of 90 kDa heat shock protein ATPase homolog 1	AHSA1	;;;;	5	2	2	2	2	2	2	2	2	1	1	2	2	2	2	2	2	2	1	1	2	2	2	2	2	2	2	1	1	2	2	7.7	7.7	7.7	38.274	338	338;90;100;203;216	0	12.98	By MS/MS	By MS/MS	By MS/MS
O95445;Q5SRP5	O95445;Q5SRP5	4;3	4;3	4;3	Apolipoprotein M	APOM	;	2	4	4	4	3	3	2	3	3	2	3	4	3	3	3	2	3	3	2	3	4	3	3	3	2	3	3	2	3	4	3	26.6	26.6	26.6	21.253	188	188;129	0	22.272	By MS/MS	By MS/MS	By MS/MS
O95747	O95747	2	2	2	Serine/threonine-protein kinase OSR1	OXSR1		1	2	2	2	1	2	2	2	2	2	1	2	2	1	2	2	2	2	2	1	2	2	1	2	2	2	2	2	1	2	2	4.6	4.6	4.6	58.022	527	527	0	12.084	By MS/MS	By MS/MS	By MS/MS
P00338;F5GXY2;F5H5J4;F5H6W8;F5GXH2;F5GYU2	P00338	5;2;1;1;1;1	5;2;1;1;1;1	4;2;1;1;1;1	L-lactate dehydrogenase A chain	LDHA		6	5	5	4	4	5	4	5	5	5	4	5	4	4	5	4	5	5	5	4	5	4	3	4	3	4	4	4	3	4	3	19	19	15.4	36.688	332	332;156;89;94;114;144	0	84.993	By MS/MS	By MS/MS	By MS/MS
P00488;Q9NQP5;A6PVK5	P00488;Q9NQP5;A6PVK5	2;1;1	2;1;1	2;1;1	Coagulation factor XIII A chain	F13A1	;;	3	2	2	2	2	2	2	2	2	2	2	2	2	2	2	2	2	2	2	2	2	2	2	2	2	2	2	2	2	2	2	3.4	3.4	3.4	83.266	732	732;138;185	0	11.58	By matching	By MS/MS	By matching
P00492	P00492	3	3	3	Hypoxanthine-guanine phosphoribosyltransferase	HPRT1		1	3	3	3	3	3	3	3	3	3	3	3	3	3	3	3	3	3	3	3	3	3	3	3	3	3	3	3	3	3	3	18.3	18.3	18.3	24.579	218	218	0	20.909	By MS/MS	By MS/MS	By MS/MS
P00558;P07205	P00558	15;4	15;4	15;4	Phosphoglycerate kinase 1	PGK1		2	15	15	15	15	14	13	13	14	14	14	13	14	15	14	13	13	14	14	14	13	14	15	14	13	13	14	14	14	13	14	49.2	49.2	49.2	44.614	417	417;417	0	108.86	By MS/MS	By MS/MS	By MS/MS
P00742	P00742	2	2	2	Coagulation factor X;Factor X light chain;Factor X heavy chain;Activated factor Xa heavy chain	F10		1	2	2	2	2	2	2	1	1	2	2	2	1	2	2	2	1	1	2	2	2	1	2	2	2	1	1	2	2	2	1	5.7	5.7	5.7	54.731	488	488	0	26.155	By MS/MS	By MS/MS	By MS/MS
P00750;E7ESF4;H0YBH9;B4DNJ1;B4DN26	P00750;E7ESF4	3;2;1;1;1	3;2;1;1;1	3;2;1;1;1	Tissue-type plasminogen activator;Tissue-type plasminogen activator chain A;Tissue-type plasminogen activator chain B	PLAT	;	5	3	3	3	3	3	3	3	3	3	3	3	3	3	3	3	3	3	3	3	3	3	3	3	3	3	3	3	3	3	3	6	6	6	62.916	562	562;499;96;436;473	0	18.118	By MS/MS	By MS/MS	By MS/MS
P01008;Q8TCE1	P01008;Q8TCE1	4;3	1;1	1;1	Antithrombin-III	SERPINC1	;	2	4	1	1	3	3	3	3	4	3	3	3	3	0	0	0	0	1	0	0	0	0	0	0	0	0	1	0	0	0	0	11	4.5	4.5	52.602	464	464;259	0	7.8078	By matching	By matching	By matching
P01024	P01024	8	1	1	Complement C3;Complement C3 beta chain;C3-beta-c;Complement C3 alpha chain;C3a anaphylatoxin;Acylation stimulating protein;Complement C3b alpha chain;Complement C3c alpha chain fragment 1;Complement C3dg fragment;Complement C3g fragment;Complement C3d fragment;Complement C3f fragment;Complement C3c alpha chain fragment 2	C3		1	8	1	1	8	8	8	8	8	8	8	8	8	1	1	1	1	1	1	1	1	1	1	1	1	1	1	1	1	1	1	5.5	1.4	1.4	187.15	1663	1663	0	26.738	By MS/MS	By MS/MS	By MS/MS
P01137;M0R2S0	P01137;M0R2S0	3;2	3;2	3;2	Transforming growth factor beta-1;Latency-associated peptide	TGFB1	;	2	3	3	3	2	3	3	3	3	3	2	2	3	2	3	3	3	3	3	2	2	3	2	3	3	3	3	3	2	2	3	11.8	11.8	11.8	44.341	390	390;120	0	43.876	By MS/MS	By MS/MS	By MS/MS
P01344	P01344	3	3	3	Insulin-like growth factor II;Insulin-like growth factor II;Insulin-like growth factor II Ala-25 Del;Preptin	IGF2		1	3	3	3	2	2	2	2	2	2	2	2	3	2	2	2	2	2	2	2	2	3	2	2	2	2	2	2	2	2	3	15	15	15	20.14	180	180	0	45.074	By MS/MS	By MS/MS	By MS/MS
P02452;CON__Q862S4	P02452	7;2	7;2	7;2	Collagen alpha-1(I) chain	COL1A1		2	7	7	7	7	7	6	7	6	7	6	6	6	7	7	6	7	6	7	6	6	6	7	7	6	7	6	7	6	6	6	6.5	6.5	6.5	138.94	1464	1464;114	0	123.32	By MS/MS	By MS/MS	By MS/MS
P02458	P02458	5	5	5	Collagen alpha-1(II) chain;Collagen alpha-1(II) chain;Chondrocalcin	COL2A1		1	5	5	5	5	5	5	5	5	5	5	5	5	5	5	5	5	5	5	5	5	5	5	5	5	5	5	5	5	5	5	4.4	4.4	4.4	141.78	1487	1487	0	68.283	By MS/MS	By MS/MS	By MS/MS
P02545;Q3BDU5;Q5TCI8;H0YAB0;A0A0C4DGC5	P02545;Q3BDU5;Q5TCI8	24;19;18;6;6	24;19;18;6;6	23;18;17;6;5	Prelamin-A/C;Lamin-A/C	LMNA	;;	5	24	24	23	19	23	23	23	20	21	23	22	22	19	23	23	23	20	21	23	22	22	19	22	23	22	19	20	22	21	21	41.9	41.9	40.7	74.139	664	664;487;491;182;260	0	211.76	By MS/MS	By MS/MS	By MS/MS
P02751;H0Y7Z1;H0Y4K8	P02751	26;10;2	26;10;2	26;10;2	Fibronectin;Anastellin;Ugl-Y1;Ugl-Y2;Ugl-Y3	FN1		3	26	26	26	24	24	24	26	25	26	24	25	23	24	24	24	26	25	26	24	25	23	24	24	24	26	25	26	24	25	23	16.6	16.6	16.6	262.62	2386	2386;1103;241	0	263.56	By MS/MS	By MS/MS	By MS/MS
X6R3B1;P03951	X6R3B1;P03951	2;2	2;2	2;2	Coagulation factor XI;Coagulation factor XIa heavy chain;Coagulation factor XIa light chain	F11	;	2	2	2	2	2	2	2	1	1	1	1	1	1	2	2	2	1	1	1	1	1	1	2	2	2	1	1	1	1	1	1	11.9	11.9	11.9	17.879	159	159;625	0	13.632	By MS/MS	By MS/MS	By matching
P04040	P04040	2	2	2	Catalase	CAT		1	2	2	2	2	2	2	2	2	2	2	2	2	2	2	2	2	2	2	2	2	2	2	2	2	2	2	2	2	2	2	4.7	4.7	4.7	59.755	527	527	0	13.071	By matching	By MS/MS	By matching
P04083;Q5T3N0;Q5T3N1	P04083;Q5T3N0;Q5T3N1	6;4;4	6;4;4	6;4;4	Annexin A1;Annexin	ANXA1	;;	3	6	6	6	5	5	5	5	5	5	5	6	6	5	5	5	5	5	5	5	6	6	5	5	5	5	5	5	5	6	6	18.5	18.5	18.5	38.714	346	346;115;204	0	42.053	By MS/MS	By MS/MS	By MS/MS
P04114	P04114	11	8	8	Apolipoprotein B-100;Apolipoprotein B-48	APOB		1	11	8	8	9	10	11	10	11	11	11	11	11	7	8	8	7	8	8	8	8	8	7	8	8	7	8	8	8	8	8	2.7	1.9	1.9	515.6	4563	4563	0	77.779	By MS/MS	By MS/MS	By MS/MS
P04264;CON__P04264;CON__H-INV:HIT000016045;F8VP67;CON__H-INV:HIT000292931	P04264;CON__P04264	27;26;1;1;1	27;26;1;1;1	17;16;0;0;0	Keratin, type II cytoskeletal 1	KRT1	;	5	27	27	17	24	26	26	26	26	23	24	24	25	24	26	26	26	26	23	24	24	25	16	16	16	16	16	13	14	14	15	48.4	48.4	34.3	66.038	644	644;644;99;113;443	0	236.68	By MS/MS	By MS/MS	By MS/MS
P04350;M0R2D3;K7ESM5;A6NNZ2;M0QY85;M0R042;M0QYM7;M0R0X0;M0QY37;M0QX14;M0QZL7;M0R278;M0R2T4;Q9H4B7;M0R1I1;A0A075B724	P04350	17;6;6;5;4;4;4;3;3;3;3;3;2;2;1;1	1;0;0;0;0;0;0;0;0;0;0;0;0;0;0;0	1;0;0;0;0;0;0;0;0;0;0;0;0;0;0;0	Tubulin beta-4A chain	TUBB4A		16	17	1	1	13	15	16	13	15	14	15	14	15	0	0	0	0	1	1	0	0	0	0	0	0	0	1	1	0	0	0	57.2	3.8	3.8	49.585	444	444;155;338;444;107;144;160;103;109;110;157;167;104;451;74;119	0	15.364	By matching	By matching	By matching
P04406;E7EUT5;O14556	P04406;E7EUT5	8;6;1	8;6;1	8;6;1	Glyceraldehyde-3-phosphate dehydrogenase	GAPDH	;	3	8	8	8	7	7	8	8	8	7	8	8	7	7	7	8	8	8	7	8	8	7	7	7	8	8	8	7	8	8	7	35.2	35.2	35.2	36.053	335	335;260;408	0	72.877	By MS/MS	By MS/MS	By MS/MS
P04899;P63096;P08754;A0A3B3ITM0;P09471;A0A1W2PRE1;A2A2R6;A0A1W2PQK2;A0A087WTB6;Q5JWD1;H0Y7E8;A0A1W2PRJ7;A0A087WZE5;A0A1W2PS82;A0A3B3IUA8;Q5JWE9;H3BTM2;A0A1W2PP38;H0Y7F4;P11488;P19087;A8MTJ3;P38405	P04899;P63096;P08754	6;4;4;2;2;1;1;1;1;1;1;1;1;1;1;1;1;1;1;1;1;1;1	6;4;4;2;2;1;1;1;1;1;1;1;1;1;1;1;1;1;1;1;1;1;1	5;3;3;2;1;0;0;0;0;0;0;0;0;0;0;0;1;1;0;0;0;0;0	Guanine nucleotide-binding protein G(i) subunit alpha-2;Guanine nucleotide-binding protein G(i) subunit alpha-1;Guanine nucleotide-binding protein G(k) subunit alpha	GNAI2;GNAI1;GNAI3	;;	23	6	6	5	6	6	6	6	5	5	5	5	5	6	6	6	6	5	5	5	5	5	5	5	5	5	4	4	4	4	4	20	20	16.9	40.45	355	355;354;354;168;354;54;61;61;84;87;93;104;123;146;148;193;195;196;199;350;354;354;381	0	37.837	By MS/MS	By MS/MS	By MS/MS
Q13429;P05019	Q13429;P05019	4;4	4;4	4;4	Insulin-like growth factor I	IGF-I;IGF1	;	2	4	4	4	3	4	4	4	4	3	3	4	4	3	4	4	4	4	3	3	4	4	3	4	4	4	4	3	3	4	4	28.1	28.1	28.1	15.611	139	139;195	0	24.702	By MS/MS	By MS/MS	By MS/MS
P05023;B1AKY9;P50993;M0R116;A0A2R8YEY8;A0A0A0MT26;P13637;H0Y7C1;M0QXF2;E9PRA5;Q13733;Q5TC01;P20648	P05023;B1AKY9;P50993	9;5;5;4;4;4;4;3;2;2;2;1;1	9;5;5;4;4;4;4;3;2;2;2;1;1	9;5;5;4;4;4;4;3;2;2;2;1;1	Sodium/potassium-transporting ATPase subunit alpha-1;Sodium/potassium-transporting ATPase subunit alpha-2	ATP1A1;ATP1A2	;;	13	9	9	9	9	9	8	8	8	8	9	8	8	9	9	8	8	8	8	9	8	8	9	9	8	8	8	8	9	8	8	12.4	12.4	12.4	112.89	1023	1023;1009;1020;983;1010;1226;1013;714;251;517;1029;144;1035	0	75.801	By MS/MS	By MS/MS	By MS/MS
P05067;E9PG40;A0A0A0MRG2;H7C0V9;H7C2L2	P05067;E9PG40;A0A0A0MRG2;H7C0V9	12;11;10;9;2	12;11;10;9;2	12;11;10;9;2	Amyloid beta A4 protein;N-APP;Soluble APP-alpha;Soluble APP-beta;C99;Beta-amyloid protein 42;Beta-amyloid protein 40;C83;P3(42);P3(40);C80;Gamma-secretase C-terminal fragment 59;Gamma-secretase C-terminal fragment 57;Gamma-secretase C-terminal fragment 50;C31	APP	;;;	5	12	12	12	11	11	10	10	10	10	11	10	10	11	11	10	10	10	10	11	10	10	11	11	10	10	10	10	11	10	10	23.8	23.8	23.8	86.942	770	770;714;660;485;181	0	110.56	By MS/MS	By MS/MS	By MS/MS
P05141;P12236;V9GYG0;P12235;Q9H0C2	P05141;P12236;V9GYG0;P12235	5;4;3;3;2	5;4;3;3;2	5;4;3;3;2	ADP/ATP translocase 2;ADP/ATP translocase 2, N-terminally processed;ADP/ATP translocase 3;ADP/ATP translocase 3, N-terminally processed;ADP/ATP translocase 1	SLC25A5;SLC25A6;SLC25A4	;;;	5	5	5	5	4	4	5	3	4	4	5	3	3	4	4	5	3	4	4	5	3	3	4	4	5	3	4	4	5	3	3	17.8	17.8	17.8	32.852	298	298;298;208;298;315	0	31.151	By MS/MS	By MS/MS	By MS/MS
P05386	P05386	3	3	3	60S acidic ribosomal protein P1	RPLP1		1	3	3	3	3	3	3	2	3	3	3	2	3	3	3	3	2	3	3	3	2	3	3	3	3	2	3	3	3	2	3	74.6	74.6	74.6	11.514	114	114	0	41.975	By MS/MS	By MS/MS	By MS/MS
P05387	P05387	2	2	2	60S acidic ribosomal protein P2	RPLP2		1	2	2	2	2	2	2	2	1	1	2	1	2	2	2	2	2	1	1	2	1	2	2	2	2	2	1	1	2	1	2	30.4	30.4	30.4	11.665	115	115	0	15.887	By MS/MS	By MS/MS	By MS/MS
P05388;F8VW21;F8VU65;F8VWS0;Q8NHW5;F8VPE8;G3V210;F8VQY6;F8VRK7;F8VZS0;F8W1K8;F8VS58	P05388;F8VW21;F8VU65;F8VWS0;Q8NHW5;F8VPE8;G3V210	5;4;4;4;4;3;3;2;2;2;1;1	5;4;4;4;4;3;3;2;2;2;1;1	5;4;4;4;4;3;3;2;2;2;1;1	60S acidic ribosomal protein P0;60S acidic ribosomal protein P0-like	RPLP0;RPLP0P6	;;;;;;	12	5	5	5	5	5	5	4	5	5	5	5	5	5	5	5	4	5	5	5	5	5	5	5	5	4	5	5	5	5	5	23.3	23.3	23.3	34.273	317	317;244;247;281;317;153;166;142;156;246;107;121	0	47.928	By MS/MS	By MS/MS	By MS/MS
P05997;A0A087WYX9;A0A3B3IRH9	P05997;A0A087WYX9	5;3;1	5;3;1	5;3;1	Collagen alpha-2(V) chain	COL5A2	;	3	5	5	5	5	5	5	5	5	5	5	5	5	5	5	5	5	5	5	5	5	5	5	5	5	5	5	5	5	5	5	3.9	3.9	3.9	144.91	1499	1499;1112;216	0	38.788	By MS/MS	By MS/MS	By MS/MS
P06732	P06732	1	1	1	Creatine kinase M-type;Creatine kinase M-type, N-terminally processed	CKM		1	1	1	1	1	0	1	1	0	1	1	1	1	1	0	1	1	0	1	1	1	1	1	0	1	1	0	1	1	1	1	3.7	3.7	3.7	43.101	381	381	0.0059312	6.4724	By MS/MS		By matching
P06748;E5RGW4;E5RI98	P06748	6;1;1	6;1;1	6;1;1	Nucleophosmin	NPM1		3	6	6	6	6	6	6	6	6	6	6	6	6	6	6	6	6	6	6	6	6	6	6	6	6	6	6	6	6	6	6	28.2	28.2	28.2	32.575	294	294;59;111	0	71.681	By MS/MS	By MS/MS	By MS/MS
P06858;E5RHN7;E7EW14;E5RJI0	P06858	7;1;1;1	7;1;1;1	7;1;1;1	Lipoprotein lipase	LPL		4	7	7	7	5	7	6	7	7	6	6	7	6	5	7	6	7	7	6	6	7	6	5	7	6	7	7	6	6	7	6	21.5	21.5	21.5	53.162	475	475;105;115;129	0	56.654	By MS/MS	By MS/MS	By MS/MS
P07195;A0A3B3IS95;A8MW50;C9J7H8;F5H793;F5H5G7;A0A087WUM2;F5H245;Q6ZMR3	P07195;A0A3B3IS95;A8MW50	5;4;3;2;1;1;1;1;1	4;3;2;2;1;0;0;0;0	4;3;2;2;1;0;0;0;0	L-lactate dehydrogenase B chain;L-lactate dehydrogenase	LDHB	;;	9	5	4	4	4	4	4	3	5	4	3	4	5	3	3	3	2	4	3	2	3	4	3	3	3	2	4	3	2	3	4	14.7	11.1	11.1	36.638	334	334;281;232;136;102;183;233;318;332	0	23.422	By MS/MS	By MS/MS	By MS/MS
P07305	P07305	2	2	2	Histone H1.0;Histone H1.0, N-terminally processed	H1F0		1	2	2	2	2	2	2	2	2	1	2	2	2	2	2	2	2	2	1	2	2	2	2	2	2	2	2	1	2	2	2	11.3	11.3	11.3	20.863	194	194	0	12.603	By MS/MS	By MS/MS	By MS/MS
P07355;H0YMD0;H0YMU9;H0YN42;H0YM50;A6NMY6;H0YNP5;H0YKS4;H0YN28;H0YL33;H0YNA0;H0YMM1;H0YN52;H0YKZ7;H0YLV6;H0YMT9;H0YKX9;H0YKV8;H0YKL9;H0YMW4;H0YMD9;H0YLE2;H0YNB8;H0YKN4	P07355;H0YMD0;H0YMU9;H0YN42;H0YM50;A6NMY6;H0YNP5;H0YKS4	18;13;13;13;12;12;10;10;8;8;7;7;5;5;5;5;5;4;4;4;3;2;2;2	18;13;13;13;12;12;10;10;8;8;7;7;5;5;5;5;5;4;4;4;3;2;2;2	18;13;13;13;12;12;10;10;8;8;7;7;5;5;5;5;5;4;4;4;3;2;2;2	Annexin A2;Annexin;Putative annexin A2-like protein	ANXA2;ANXA2P2	;;;;;;;	24	18	18	18	18	18	18	18	17	17	17	17	18	18	18	18	18	17	17	17	17	18	18	18	18	18	17	17	17	17	18	54.3	54.3	54.3	38.604	339	339;227;230;256;248;339;175;176;139;142;79;149;59;119;132;133;134;81;110;146;65;45;47;69	0	293.58	By MS/MS	By MS/MS	By MS/MS
Q5JP53;P07437;Q5ST81;G3V2A3;G3V5W4;G3V2R8;G3V3R4;G3V2N6	Q5JP53;P07437;Q5ST81	18;18;16;3;1;1;1;1	4;4;2;0;1;1;1;1	3;3;2;0;0;0;0;0	Tubulin beta chain	TUBB	;;	8	18	4	3	15	18	17	14	15	15	16	17	17	3	4	3	3	4	4	3	4	4	2	3	2	2	3	3	2	3	3	68.8	17.4	13.8	47.766	426	426;444;372;189;97;118;148;164	0	151.84	By MS/MS	By MS/MS	By MS/MS
P07585;F8VX58;F8VXZ8;F8VUF6;F8VWU0;H0YI87;H0YIH3;F8VNV6	P07585	5;2;2;2;2;1;1;1	5;2;2;2;2;1;1;1	5;2;2;2;2;1;1;1	Decorin	DCN		8	5	5	5	4	5	4	5	4	4	5	5	5	4	5	4	5	4	4	5	5	5	4	5	4	5	4	4	5	5	5	22	22	22	39.746	359	359;119;174;178;179;52;95;177	0	45.695	By MS/MS	By MS/MS	By MS/MS
P07686;H0YA83;H0Y9B6;Q5URX0	P07686;H0YA83;H0Y9B6;Q5URX0	2;1;1;1	2;1;1;1	2;1;1;1	Beta-hexosaminidase subunit beta;Beta-hexosaminidase subunit beta chain B;Beta-hexosaminidase subunit beta chain A	HEXB	;;;	4	2	2	2	1	1	1	1	1	2	0	1	2	1	1	1	1	1	2	0	1	2	1	1	1	1	1	2	0	1	2	3.8	3.8	3.8	63.111	556	556;170;202;331	0	12.857	By MS/MS	By MS/MS	By matching
P07814;V9GYZ6	P07814;V9GYZ6	2;1	2;1	2;1	Bifunctional glutamate/proline--tRNA ligase;Glutamate--tRNA ligase;Proline--tRNA ligase	EPRS	;	2	2	2	2	1	2	2	0	2	1	2	2	2	1	2	2	0	2	1	2	2	2	1	2	2	0	2	1	2	2	2	2.7	2.7	2.7	170.59	1512	1512;968	0	13.647	By matching	By matching	By MS/MS
P07900;G3V2J8;Q14568;Q58FF6;Q58FG0;Q58FG1	P07900	30;8;5;4;3;1	19;4;2;0;2;0	19;4;2;0;2;0	Heat shock protein HSP 90-alpha	HSP90AA1		6	30	19	19	26	28	28	26	28	28	29	29	30	17	18	18	16	17	17	18	18	19	17	18	18	16	17	17	18	18	19	46.2	31	31	84.659	732	732;174;343;505;334;418	0	172.77	By MS/MS	By MS/MS	By MS/MS
P07996;A8MZG1;A0A3B3ITK0;P35442	P07996	48;4;2;2	9;1;1;1	9;1;1;1	Thrombospondin-1	THBS1		4	48	9	9	46	45	47	46	48	47	48	47	46	9	9	9	9	9	9	9	9	8	9	9	9	9	9	9	9	9	8	45.6	9.8	9.8	129.38	1170	1170;94;1177;1172	0	81.421	By MS/MS	By MS/MS	By MS/MS
P08238;Q58FF7	P08238	35;14	35;14	20;6	Heat shock protein HSP 90-beta	HSP90AB1		2	35	35	20	32	31	31	32	33	34	32	34	34	32	31	31	32	33	34	32	34	34	19	18	18	18	18	19	17	19	19	55.2	55.2	34	83.263	724	724;597	0	323.31	By MS/MS	By MS/MS	By MS/MS
P08253;H3BR66;H3BV48	P08253	7;2;1	7;2;1	7;2;1	72 kDa type IV collagenase;PEX	MMP2		3	7	7	7	7	7	7	7	7	7	6	7	7	7	7	7	7	7	7	6	7	7	7	7	7	7	7	7	6	7	7	15.3	15.3	15.3	73.881	660	660;201;118	0	86.441	By MS/MS	By MS/MS	By MS/MS
P08254;F5GYX7;P09238	P08254;F5GYX7;P09238	2;1;1	2;1;1	2;1;1	Stromelysin-1;Stromelysin-2	MMP3;MMP10	;;	3	2	2	2	2	1	1	2	1	2	2	1	2	2	1	1	2	1	2	2	1	2	2	1	1	2	1	2	2	1	2	4.6	4.6	4.6	53.977	477	477;181;476	0	11.579	By MS/MS	By matching	By matching
P09210;P08263;Q16772	P09210;P08263;Q16772	2;2;1	2;2;1	2;2;1	Glutathione S-transferase A2;Glutathione S-transferase A1;Glutathione S-transferase A1, N-terminally processed;Glutathione S-transferase A3	GSTA2;GSTA1;GSTA3	;;	3	2	2	2	2	2	2	2	2	2	2	2	2	2	2	2	2	2	2	2	2	2	2	2	2	2	2	2	2	2	2	10.8	10.8	10.8	25.664	222	222;222;222	0	14.139	By matching	By matching	By MS/MS
P08670;B0YJC4;B0YJC5;P17661;A0A1B0GTT5;H7C5W5;P41219;F8W835;A0A1W2PRT3;K7EMP8;A0A1X7SBR3;A0A1W2PR46;E7EMV2;E7ESP9;P14136;Q16352;P07196;P07197	P08670;B0YJC4;B0YJC5	12;11;8;3;2;2;2;1;1;1;1;1;1;1;1;1;1;1	12;11;8;3;2;2;2;1;1;1;1;1;1;1;1;1;1;1	10;9;6;1;2;1;1;1;1;1;1;1;0;0;1;0;0;0	Vimentin	VIM	;;	18	12	12	10	11	11	10	11	10	10	11	11	12	11	11	10	11	10	10	11	11	12	9	9	8	9	8	8	9	9	10	26.6	26.6	23	53.651	466	466;431;228;470;149;200;470;207;326;432;472;505;698;877;432;499;543;916	0	79.264	By MS/MS	By MS/MS	By MS/MS
P09012;M0R0G9;M0QXK2;M0R221;M0R2B8;M0R268;M0QZG7;P08579	P09012;M0R0G9;M0QXK2;M0R221;M0R2B8;M0R268;M0QZG7;P08579	4;3;3;3;3;3;2;2	4;3;3;3;3;3;2;2	4;3;3;3;3;3;2;2	U1 small nuclear ribonucleoprotein A;U2 small nuclear ribonucleoprotein B	SNRPA;SNRPB2	;;;;;;;	8	4	4	4	4	4	4	4	4	4	3	4	4	4	4	4	4	4	4	3	4	4	4	4	4	4	4	4	3	4	4	15.6	15.6	15.6	31.279	282	282;87;128;142;148;256;184;225	0	22.712	By MS/MS	By MS/MS	By MS/MS
Q5T7C4;P09429;B2RPK0;P23497	Q5T7C4;P09429;B2RPK0	8;8;5;1	8;8;5;1	6;6;3;1	High mobility group protein B1;Putative high mobility group protein B1-like 1	HMGB1;HMGB1P1	;;	4	8	8	6	7	7	7	7	6	5	5	6	6	7	7	7	7	6	5	5	6	6	5	6	6	6	5	4	4	5	5	50.6	50.6	40.5	18.311	158	158;215;211;879	0	64.967	By MS/MS	By MS/MS	By MS/MS
P09529	P09529	4	4	4	Inhibin beta B chain	INHBB		1	4	4	4	2	4	4	2	2	2	1	0	2	2	4	4	2	2	2	1	0	2	2	4	4	2	2	2	1	0	2	12.3	12.3	12.3	45.121	407	407	0	24.948	By MS/MS	By matching	By MS/MS
P09661;H0YMA0;H0YKK0;H0YLR3	P09661;H0YMA0;H0YKK0	3;2;2;1	3;2;2;1	3;2;2;1	U2 small nuclear ribonucleoprotein A	SNRPA1	;;	4	3	3	3	3	3	2	3	2	2	2	2	3	3	3	2	3	2	2	2	2	3	3	3	2	3	2	2	2	2	3	19.2	19.2	19.2	28.415	255	255;142;154;89	0	27.483	By MS/MS	By MS/MS	By MS/MS
P09874	P09874	2	2	2	Poly [ADP-ribose] polymerase 1	PARP1		1	2	2	2	0	2	0	1	1	1	1	0	1	0	2	0	1	1	1	1	0	1	0	2	0	1	1	1	1	0	1	2.9	2.9	2.9	113.08	1014	1014	0	10.805		By MS/MS
P09972;A8MVZ9;K7EKH5;C9J8F3;J3KSV6;J3QKP5	P09972;A8MVZ9	3;2;1;1;1;1	2;2;1;1;1;1	2;2;1;1;1;1	Fructose-bisphosphate aldolase C;Fructose-bisphosphate aldolase	ALDOC	;	6	3	2	2	1	3	3	2	1	1	2	2	2	0	2	2	1	1	1	1	1	1	0	2	2	1	1	1	1	1	1	17.9	10.4	10.4	39.455	364	364;336;135;149;175;180	0	13.579	By matching	By MS/MS	By matching
P10243	P10243	1	1	1	Myb-related protein A	MYBL1		1	1	1	1	1	1	1	1	0	0	0	1	1	1	1	1	1	0	0	0	1	1	1	1	1	1	0	0	0	1	1	2.1	2.1	2.1	85.886	752	752	1	-2	By matching	By matching	By matching
P10599	P10599	2	2	2	Thioredoxin	TXN		1	2	2	2	2	2	2	2	2	2	2	2	2	2	2	2	2	2	2	2	2	2	2	2	2	2	2	2	2	2	2	22.9	22.9	22.9	11.737	105	105	0	13.492	By MS/MS	By MS/MS	By MS/MS
P10809;E7ESH4;E7EXB4;C9JL25;C9JL19;C9JCQ4	P10809	10;4;3;2;1;1	10;4;3;2;1;1	10;4;3;2;1;1	60 kDa heat shock protein, mitochondrial	HSPD1		6	10	10	10	8	9	9	8	8	8	10	10	9	8	9	9	8	8	8	10	10	9	8	9	9	8	8	8	10	10	9	22.5	22.5	22.5	61.054	573	573;234;221;175;83;94	0	125.69	By MS/MS	By MS/MS	By MS/MS
P11021	P11021	25	24	24	78 kDa glucose-regulated protein	HSPA5		1	25	24	24	24	22	24	24	25	25	22	24	24	23	21	23	23	24	24	21	23	23	23	21	23	23	24	24	21	23	23	43.6	41.1	41.1	72.332	654	654	0	238.68	By MS/MS	By MS/MS	By MS/MS
P11142;E9PKE3;E9PNE6;E9PN89;A8K7Q2;E9PLF4;E9PQQ4;E9PQK7;E9PK54;E9PPY6;E9PN25;E9PI65;E9PS65;E9PM13	P11142;E9PKE3;E9PNE6;E9PN89;A8K7Q2	28;27;21;16;16;11;10;10;10;8;7;7;7;5	28;27;21;16;16;11;10;10;10;8;7;7;7;5	19;18;14;11;10;9;9;9;9;7;6;5;4;2	Heat shock cognate 71 kDa protein	HSPA8	;;;;	14	28	28	19	26	28	28	26	26	27	26	26	26	26	28	28	26	26	27	26	26	26	18	19	19	18	18	19	18	18	18	57.9	57.9	44.4	70.897	646	646;627;500;312;410;187;171;178;183;137;132;168;223;150	0	242.04	By MS/MS	By MS/MS	By MS/MS
P11166	P11166	1	1	1	Solute carrier family 2, facilitated glucose transporter member 1	SLC2A1		1	1	1	1	1	1	1	1	1	1	1	1	1	1	1	1	1	1	1	1	1	1	1	1	1	1	1	1	1	1	1	3	3	3	54.083	492	492	0	7.8762	By MS/MS	By MS/MS	By MS/MS
P11387;E5RIC7;Q969P6	P11387	4;1;1	4;1;1	4;1;1	DNA topoisomerase 1	TOP1		3	4	4	4	4	3	3	3	4	2	3	3	4	4	3	3	3	4	2	3	3	4	4	3	3	3	4	2	3	3	4	6	6	6	90.725	765	765;376;601	0	26.084	By MS/MS	By MS/MS	By MS/MS
P11908;A6NMS2;D3YTJ7	P11908;A6NMS2;D3YTJ7	5;3;3	2;2;2	2;2;2	Ribose-phosphate pyrophosphokinase 2	PRPS2	;;	3	5	2	2	4	5	5	3	4	4	3	4	4	2	2	2	1	2	1	2	2	2	2	2	2	1	2	1	2	2	2	24.8	10.1	10.1	34.769	318	318;147;200	0	13.35	By matching	By MS/MS	By MS/MS
P12107;C9JMN2;A0A2R8Y4M5;A0A2R8Y4I5;A0A2R8Y5N4;A0A2R8YDU3;H7C381	P12107;C9JMN2;A0A2R8Y4M5;A0A2R8Y4I5;A0A2R8Y5N4;A0A2R8YDU3;H7C381	6;5;5;5;5;5;3	6;5;5;5;5;5;3	6;5;5;5;5;5;3	Collagen alpha-1(XI) chain	COL11A1	;;;;;;	7	6	6	6	3	4	6	6	3	5	5	5	4	3	4	6	6	3	5	5	5	4	3	4	6	6	3	5	5	5	4	5.1	5.1	5.1	181.06	1806	1806;569;729;736;756;780;200	0	45.7	By MS/MS	By MS/MS	By MS/MS
P12109;A0A087X0S5	P12109;A0A087X0S5	7;6	7;6	7;6	Collagen alpha-1(VI) chain	COL6A1	;	2	7	7	7	7	7	7	6	7	7	6	6	6	7	7	7	6	7	7	6	6	6	7	7	7	6	7	7	6	6	6	8.5	8.5	8.5	108.53	1028	1028;1026	0	49.731	By MS/MS	By MS/MS	By MS/MS
P12110	P12110	2	2	2	Collagen alpha-2(VI) chain	COL6A2		1	2	2	2	2	2	2	2	1	2	2	2	1	2	2	2	2	1	2	2	2	1	2	2	2	2	1	2	2	2	1	1.9	1.9	1.9	108.58	1019	1019	0	10.93	By MS/MS	By matching	By MS/MS
P12111;E7ENL6	P12111;E7ENL6	12;11	12;11	12;11	Collagen alpha-3(VI) chain	COL6A3	;	2	12	12	12	10	10	9	8	10	10	9	10	10	10	10	9	8	10	10	9	10	10	10	10	9	8	10	10	9	10	10	4.2	4.2	4.2	343.67	3177	3177;2569	0	77.411	By MS/MS	By MS/MS	By MS/MS
P12270	P12270	2	2	2	Nucleoprotein TPR	TPR		1	2	2	2	2	2	1	1	2	1	1	2	2	2	2	1	1	2	1	1	2	2	2	2	1	1	2	1	1	2	2	1	1	1	267.29	2363	2363	0	14.695	By MS/MS	By MS/MS	By MS/MS
P13497;Q9Y6L7;Q3MIM8;B7ZKR5;E9PD25;O43897	P13497	25;7;3;2;2;2	25;7;3;2;2;2	25;7;3;2;2;2	Bone morphogenetic protein 1	BMP1		6	25	25	25	20	21	18	23	23	22	25	25	22	20	21	18	23	23	22	25	25	22	20	21	18	23	23	22	25	25	22	31.5	31.5	31.5	111.25	986	986;1015;302;189;1036;1013	0	178.23	By MS/MS	By MS/MS	By MS/MS
P13639;M0R0I6;K7EJ74;K7EP67;Q15029	P13639	38;1;1;1;1	38;1;1;1;1	38;1;1;1;1	Elongation factor 2	EEF2		5	38	38	38	31	34	34	33	34	33	33	34	33	31	34	34	33	34	33	33	34	33	31	34	34	33	34	33	33	34	33	56.3	56.3	56.3	95.337	858	858;85;134;223;972	0	323.31	By MS/MS	By MS/MS	By MS/MS
P13667;C9JMN9	P13667	5;1	5;1	5;1	Protein disulfide-isomerase A4	PDIA4		2	5	5	5	5	5	3	4	3	4	4	3	2	5	5	3	4	3	4	4	3	2	5	5	3	4	3	4	4	3	2	11.8	11.8	11.8	72.932	645	645;163	0	77.266	By MS/MS	By MS/MS	By MS/MS
P13671	P13671	3	3	3	Complement component C6	C6		1	3	3	3	3	3	3	3	3	3	3	3	3	3	3	3	3	3	3	3	3	3	3	3	3	3	3	3	3	3	3	4.3	4.3	4.3	104.79	934	934	0	47.416	By MS/MS	By MS/MS	By MS/MS
P13796;Q5TBN3	P13796;Q5TBN3	6;4	1;1	1;1	Plastin-2	LCP1	;	2	6	1	1	5	4	5	5	6	6	5	6	6	1	0	0	1	1	1	1	1	1	1	0	0	1	1	1	1	1	1	12.6	4.1	4.1	70.288	627	627;246	0	8.2076	By matching	By matching	By matching
P13929;E5RGZ4;K7EPM1;K7EKN2	P13929;E5RGZ4;K7EPM1;K7EKN2	6;4;3;3	3;2;1;1	3;2;1;1	Beta-enolase;Enolase	ENO3	;;;	4	6	3	3	6	6	6	5	5	5	5	5	4	3	3	3	2	2	2	2	2	2	3	3	3	2	2	2	2	2	2	26	13.4	13.4	46.986	434	434;283;196;212	0	30.093	By MS/MS	By MS/MS	By MS/MS
P13984	P13984	1	1	1	General transcription factor IIF subunit 2	GTF2F2		1	1	1	1	1	1	1	1	0	1	1	1	0	1	1	1	1	0	1	1	1	0	1	1	1	1	0	1	1	1	0	4	4	4	28.38	249	249	0.0048485	6.6881	By MS/MS	By MS/MS	By MS/MS
P14618;H3BTN5;B4DNK4;H3BR70;H3BQ34;H3BT25;H3BUW1;H3BTJ2;H3BU13;H3BN34;H3BQZ3;P30613	P14618;H3BTN5;B4DNK4;H3BR70	21;18;17;11;10;7;7;7;3;1;1;1	21;18;17;11;10;7;7;7;3;1;1;1	21;18;17;11;10;7;7;7;3;1;1;1	Pyruvate kinase PKM;Pyruvate kinase	PKM	;;;	12	21	21	21	17	20	21	19	20	18	18	19	19	17	20	21	19	20	18	18	19	19	17	20	21	19	20	18	18	19	19	47.1	47.1	47.1	57.936	531	531;485;457;366;281;151;162;168;82;51;69;574	0	153.59	By MS/MS	By MS/MS	By MS/MS
P14625;Q96GW1;A0A1W2PRR1;F8W026;Q58FF3;H0YIV0	P14625	15;7;7;2;2;1	14;6;6;1;2;1	14;6;6;1;2;1	Endoplasmin	HSP90B1		6	15	14	14	14	15	14	13	13	14	13	12	13	13	14	13	12	12	13	12	11	12	13	14	13	12	12	13	12	11	12	22.4	20.9	20.9	92.468	803	803;315;315;48;399;147	0	125.12	By MS/MS	By MS/MS	By MS/MS
P14780	P14780	2	2	2	Matrix metalloproteinase-9;67 kDa matrix metalloproteinase-9;82 kDa matrix metalloproteinase-9	MMP9		1	2	2	2	2	2	1	1	2	2	2	2	2	2	2	1	1	2	2	2	2	2	2	2	1	1	2	2	2	2	2	2.7	2.7	2.7	78.457	707	707	0	11.271	By MS/MS	By MS/MS	By matching
P14866;M0QXS5;A0A3B3ITJ4;M0QYT0;M0R076;M0R1W6;B4DVF8;M0QYL7	P14866;M0QXS5;A0A3B3ITJ4	9;8;8;4;2;2;1;1	9;8;8;4;2;2;1;1	9;8;8;4;2;2;1;1	Heterogeneous nuclear ribonucleoprotein L	HNRNPL	;;	8	9	9	9	9	8	7	8	8	8	8	7	9	9	8	7	8	8	8	8	7	9	9	8	7	8	8	8	8	7	9	22.4	22.4	22.4	64.132	589	589;530;537;321;114;220;179;198	0	79.15	By MS/MS	By MS/MS	By MS/MS
P14868;H7BZ35;C9JQM9;C9J7S3;H7C278;C9JLC1	P14868;H7BZ35	8;5;1;1;1;1	8;5;1;1;1;1	8;5;1;1;1;1	Aspartate--tRNA ligase, cytoplasmic	DARS	;	6	8	8	8	6	6	5	6	4	5	5	5	5	6	6	5	6	4	5	5	5	5	6	6	5	6	4	5	5	5	5	20.6	20.6	20.6	57.136	501	501;188;135;175;179;182	0	53.11	By MS/MS	By MS/MS	By MS/MS
P15121;E9PCX2;E9PEF9;C9JRZ8	P15121;E9PCX2	3;2;1;1	3;2;1;1	3;2;1;1	Aldose reductase	AKR1B1	;	4	3	3	3	3	3	2	2	3	3	3	3	3	3	3	2	2	3	3	3	3	3	3	3	2	2	3	3	3	3	3	11.1	11.1	11.1	35.853	316	316;263;102;316	0	17.042	By matching	By matching	By matching
P15291;Q86XA6	P15291	3;1	3;1	3;1	Beta-1,4-galactosyltransferase 1;Lactose synthase A protein;N-acetyllactosamine synthase;Beta-N-acetylglucosaminylglycopeptide beta-1,4-galactosyltransferase;Beta-N-acetylglucosaminyl-glycolipid beta-1,4-galactosyltransferase;Processed beta-1,4-galactosyltransferase 1	B4GALT1		2	3	3	3	2	2	2	3	3	2	3	3	3	2	2	2	3	3	2	3	3	3	2	2	2	3	3	2	3	3	3	9.8	9.8	9.8	43.92	398	398;225	0	30.045	By MS/MS	By MS/MS	By MS/MS
P15531	P15531	3	3	1	Nucleoside diphosphate kinase A	NME1		1	3	3	1	2	3	3	3	3	3	3	3	2	2	3	3	3	3	3	3	3	2	0	1	1	1	1	1	1	1	1	23	23	9.2	17.149	152	152	0	19.052	By MS/MS	By MS/MS	By MS/MS
P16035;B4DFW2;K7EIX4;K7EL90	P16035;B4DFW2	9;8;4;2	9;8;4;2	9;8;4;2	Metalloproteinase inhibitor 2	TIMP2	;	4	9	9	9	7	9	9	9	9	8	9	9	9	7	9	9	9	9	8	9	9	9	7	9	9	9	9	8	9	9	9	49.1	49.1	49.1	24.399	220	220;143;109;32	0	79.346	By MS/MS	By MS/MS	By MS/MS
P16403;P10412;P16402;P22492;Q02539	P16403;P10412;P16402	4;3;3;1;1	4;3;3;1;1	4;3;3;1;1	Histone H1.2;Histone H1.4;Histone H1.3	HIST1H1C;HIST1H1E;HIST1H1D	;;	5	4	4	4	4	4	4	4	4	4	4	4	4	4	4	4	4	4	4	4	4	4	4	4	4	4	4	4	4	4	4	22.5	22.5	22.5	21.364	213	213;219;221;207;215	0	23.777	By MS/MS	By MS/MS	By MS/MS
P16949;A2A2D0;E5RGX5;Q93045	P16949;A2A2D0	5;3;1;1	5;3;1;1	5;3;1;1	Stathmin	STMN1	;	4	5	5	5	4	4	4	4	5	4	5	5	5	4	4	4	4	5	4	5	5	5	4	4	4	4	5	4	5	5	5	33.6	33.6	33.6	17.302	149	149;85;168;179	0	32.289	By MS/MS	By MS/MS	By MS/MS
P17066;P48741	P17066;P48741	7;4	1;1	1;1	Heat shock 70 kDa protein 6;Putative heat shock 70 kDa protein 7	HSPA6;HSPA7	;	2	7	1	1	7	6	7	7	7	7	7	7	7	1	1	1	1	1	1	1	1	1	1	1	1	1	1	1	1	1	1	13.1	1.7	1.7	71.027	643	643;367	0.0012804	7.2842	By MS/MS	By MS/MS	By MS/MS
P17302	P17302	3	3	3	Gap junction alpha-1 protein	GJA1		1	3	3	3	3	3	3	3	3	3	3	3	3	3	3	3	3	3	3	3	3	3	3	3	3	3	3	3	3	3	3	10.2	10.2	10.2	43.008	382	382	0	31.822	By MS/MS	By MS/MS	By MS/MS
P17858;Q01813	P17858;Q01813	2;1	2;1	2;1	ATP-dependent 6-phosphofructokinase, liver type;ATP-dependent 6-phosphofructokinase, platelet type	PFKL;PFKP	;	2	2	2	2	2	2	2	2	2	2	2	2	2	2	2	2	2	2	2	2	2	2	2	2	2	2	2	2	2	2	2	4.7	4.7	4.7	85.018	780	780;784	0	15.519	By MS/MS	By MS/MS	By MS/MS
P17931	P17931	1	1	1	Galectin-3	LGALS3		1	1	1	1	1	1	1	1	1	1	1	1	1	1	1	1	1	1	1	1	1	1	1	1	1	1	1	1	1	1	1	4.4	4.4	4.4	26.152	250	250	0.0012887	7.3376	By MS/MS	By MS/MS	By MS/MS
P18065;C9JMY1;C9JW52;H7C1H0	P18065;C9JMY1	10;9;3;2	10;9;3;2	10;9;3;2	Insulin-like growth factor-binding protein 2	IGFBP2	;	4	10	10	10	9	9	9	10	9	9	9	10	10	9	9	9	10	9	9	9	10	10	9	9	9	10	9	9	9	10	10	28	28	28	34.814	325	325;181;78;98	0	68.185	By MS/MS	By MS/MS	By MS/MS
P18206;A0A096LPE1	P18206	12;1	12;1	12;1	Vinculin	VCL		2	12	12	12	11	11	10	10	11	12	10	11	11	11	11	10	10	11	12	10	11	11	11	11	10	10	11	12	10	11	11	13.9	13.9	13.9	123.8	1134	1134;57	0	79.857	By MS/MS	By MS/MS	By MS/MS
P18669;P15259;Q8N0Y7	P18669	6;2;1	6;2;1	6;2;1	Phosphoglycerate mutase 1	PGAM1		3	6	6	6	5	4	4	4	4	4	5	5	5	5	4	4	4	4	4	5	5	5	5	4	4	4	4	4	5	5	5	39	39	39	28.804	254	254;253;254	0	43.242	By MS/MS	By MS/MS	By MS/MS
P19021;H7BYD9;H0Y9I4;D6RF09;D6RAQ2;D6RCD5;D6RG20;F8W8D9	P19021;H7BYD9	16;9;2;1;1;1;1;1	16;9;2;1;1;1;1;1	16;9;2;1;1;1;1;1	Peptidyl-glycine alpha-amidating monooxygenase;Peptidylglycine alpha-hydroxylating monooxygenase;Peptidyl-alpha-hydroxyglycine alpha-amidating lyase	PAM	;	8	16	16	16	16	14	15	15	15	16	16	16	16	16	14	15	15	15	16	16	16	16	16	14	15	15	15	16	16	16	16	18.4	18.4	18.4	108.33	973	973;679;250;29;42;53;68;175	0	109.63	By MS/MS	By MS/MS	By MS/MS
P19338;H7BY16;C9JYW2;C9JLB1;C9J1H7;C9JWL1	P19338;H7BY16	14;9;1;1;1;1	14;9;1;1;1;1	14;9;1;1;1;1	Nucleolin	NCL	;	6	14	14	14	12	12	12	11	12	14	13	12	13	12	12	12	11	12	14	13	12	13	12	12	12	11	12	14	13	12	13	24.9	24.9	24.9	76.613	710	710;296;141;151;166;170	0	167.33	By MS/MS	By MS/MS	By MS/MS
P19883;H0YA75;H0YAF9	P19883;H0YA75;H0YAF9	6;4;3	6;4;3	6;4;3	Follistatin	FST	;;	3	6	6	6	4	6	6	5	6	5	6	6	6	4	6	6	5	6	5	6	6	6	4	6	6	5	6	5	6	6	6	18.3	18.3	18.3	38.007	344	344;215;102	0	48.027	By MS/MS	By MS/MS	By MS/MS
P20042	P20042	5	5	5	Eukaryotic translation initiation factor 2 subunit 2	EIF2S2		1	5	5	5	3	5	5	5	5	5	5	5	4	3	5	5	5	5	5	5	5	4	3	5	5	5	5	5	5	5	4	16.8	16.8	16.8	38.388	333	333	0	44.96	By MS/MS	By MS/MS	By MS/MS
P20290	P20290	1	1	1	Transcription factor BTF3	BTF3		1	1	1	1	1	1	1	1	1	1	1	0	0	1	1	1	1	1	1	1	0	0	1	1	1	1	1	1	1	0	0	13.6	13.6	13.6	22.168	206	206	0	8.7107	By MS/MS	By MS/MS	By matching
P20700;E9PBF6;A0A0D9SFE5;A0A0D9SFY5;Q03252	P20700;E9PBF6;A0A0D9SFE5	7;5;4;2;1	6;4;4;2;0	6;4;4;2;0	Lamin-B1	LMNB1	;;	5	7	6	6	4	7	5	5	6	6	6	6	6	4	6	5	4	5	5	5	5	5	4	6	5	4	5	5	5	5	5	15	13.7	13.7	66.408	586	586;387;329;166;620	0	43.023	By matching	By MS/MS	By MS/MS
Q5TBF5;P20774	Q5TBF5;P20774	2;2	2;2	2;2	Mimecan	OGN	;	2	2	2	2	0	1	2	2	1	2	1	2	2	0	1	2	2	1	2	1	2	2	0	1	2	2	1	2	1	2	2	10.4	10.4	10.4	30.456	268	268;298	0	14.231		By matching	By MS/MS
P20908;H7BY82	P20908	5;1	5;1	5;1	Collagen alpha-1(V) chain	COL5A1		2	5	5	5	5	5	5	5	4	5	5	5	5	5	5	5	5	4	5	5	5	5	5	5	5	5	4	5	5	5	5	4.2	4.2	4.2	183.56	1838	1838;210	0	41.285	By MS/MS	By MS/MS	By MS/MS
P21291;E9PND2;E9PP21;E9PS42	P21291;E9PND2;E9PP21;E9PS42	6;5;5;4	6;5;5;4	6;5;5;4	Cysteine and glycine-rich protein 1	CSRP1	;;;	4	6	6	6	5	5	4	4	4	5	5	6	6	5	5	4	4	4	5	5	6	6	5	5	4	4	4	5	5	6	6	43.5	43.5	43.5	20.567	193	193;153;160;153	0	42.252	By MS/MS	By MS/MS	By MS/MS
Q60FE5;P21333;A0A087WWY3;F8WE98;H0Y5C6;H0Y5F3;H7C2E7	Q60FE5;P21333;A0A087WWY3	71;71;62;16;7;2;1	71;71;62;16;7;2;1	65;65;58;13;5;2;1	Filamin-A	FLNA	;;	7	71	71	65	58	64	67	64	64	64	69	65	63	58	64	67	64	64	64	69	65	63	53	58	61	58	58	59	63	59	58	41.1	41.1	38.6	278.22	2620	2620;2647;2315;604;281;232;90	0	323.31	By MS/MS	By MS/MS	By MS/MS
P21439	P21439	1	1	1	Multidrug resistance protein 3	ABCB4		1	1	1	1	1	1	1	1	1	1	1	1	1	1	1	1	1	1	1	1	1	1	1	1	1	1	1	1	1	1	1	0.8	0.8	0.8	141.52	1286	1286	0.0068571	6.1692	By MS/MS	By MS/MS	By MS/MS
P21796	P21796	1	1	1	Voltage-dependent anion-selective channel protein 1	VDAC1		1	1	1	1	1	0	1	1	1	1	1	1	0	1	0	1	1	1	1	1	1	0	1	0	1	1	1	1	1	1	0	3.5	3.5	3.5	30.772	283	283	0.0025157	7.1115	By MS/MS		By MS/MS
P22234;D6RF62;E9PBS1	P22234;D6RF62;E9PBS1	6;5;5	6;5;5	6;5;5	Multifunctional protein ADE2;Phosphoribosylaminoimidazole-succinocarboxamide synthase;Phosphoribosylaminoimidazole carboxylase	PAICS	;;	3	6	6	6	6	6	6	6	6	5	6	6	6	6	6	6	6	6	5	6	6	6	6	6	6	6	6	5	6	6	6	17.9	17.9	17.9	47.079	425	425;333;413	0	53.723	By MS/MS	By MS/MS	By MS/MS
P22307;H0YF61	P22307;H0YF61	4;3	4;3	4;3	Non-specific lipid-transfer protein	SCP2	;	2	4	4	4	4	4	4	4	3	3	4	3	2	4	4	4	4	3	3	4	3	2	4	4	4	4	3	3	4	3	2	7.1	7.1	7.1	58.993	547	547;140	0	23.12	By MS/MS	By MS/MS	By MS/MS
P22314;Q5JRR6;Q5JRR9;Q5JRS0	P22314	8;3;1;1	8;3;1;1	8;3;1;1	Ubiquitin-like modifier-activating enzyme 1	UBA1		4	8	8	8	7	8	7	6	6	5	6	5	7	7	8	7	6	6	5	6	5	7	7	8	7	6	6	5	6	5	7	11.2	11.2	11.2	117.85	1058	1058;506;270;284	0	57.514	By MS/MS	By MS/MS	By MS/MS
P35321;P22528	P35321;P22528	2;2	2;2	2;2	Cornifin-A;Cornifin-B	SPRR1A;SPRR1B	;	2	2	2	2	1	2	2	2	2	2	1	2	1	1	2	2	2	2	2	1	2	1	1	2	2	2	2	2	1	2	1	27	27	27	9.8774	89	89;89	0	11.582	By MS/MS	By matching	By MS/MS
P22626;A0A087WUI2	P22626;A0A087WUI2	16;10	16;10	15;9	Heterogeneous nuclear ribonucleoproteins A2/B1	HNRNPA2B1	;	2	16	16	15	15	13	15	14	15	13	15	15	14	15	13	15	14	15	13	15	15	14	14	12	14	13	14	12	14	14	13	53.5	53.5	53.5	37.429	353	353;261	0	124.02	By MS/MS	By MS/MS	By MS/MS
P22692	P22692	9	9	9	Insulin-like growth factor-binding protein 4	IGFBP4		1	9	9	9	8	8	9	9	9	9	9	8	9	8	8	9	9	9	9	9	8	9	8	8	9	9	9	9	9	8	9	37.2	37.2	37.2	27.934	258	258	0	63.823	By MS/MS	By MS/MS	By MS/MS
P23246	P23246	3	2	2	Splicing factor, proline- and glutamine-rich	SFPQ		1	3	2	2	3	3	3	3	2	3	3	3	2	2	2	2	2	2	2	2	2	2	2	2	2	2	2	2	2	2	2	5.5	4.4	4.4	76.149	707	707	0	14.36	By MS/MS	By MS/MS	By MS/MS
P23284	P23284	8	8	8	Peptidyl-prolyl cis-trans isomerase B	PPIB		1	8	8	8	8	8	8	8	8	8	8	8	8	8	8	8	8	8	8	8	8	8	8	8	8	8	8	8	8	8	8	37	37	37	23.742	216	216	0	69.214	By MS/MS	By MS/MS	By MS/MS
Q5T7Y6;P23297	Q5T7Y6;P23297	1;1	1;1	1;1	Protein S100;Protein S100-A1	S100A1	;	2	1	1	1	1	1	1	1	1	1	1	1	1	1	1	1	1	1	1	1	1	1	1	1	1	1	1	1	1	1	1	10.2	10.2	10.2	15.895	147	147;94	0	25.146	By matching	By matching	By MS/MS
P23526	P23526	8	8	8	Adenosylhomocysteinase	AHCY		1	8	8	8	6	8	8	8	7	8	8	8	7	6	8	8	8	7	8	8	8	7	6	8	8	8	7	8	8	8	7	19.9	19.9	19.9	47.716	432	432	0	50.39	By MS/MS	By MS/MS	By MS/MS
P23528;G3V1A4;E9PK25;E9PP50;E9PQB7;E9PLJ3;E9PS23	P23528;G3V1A4;E9PK25;E9PP50;E9PQB7	11;10;10;9;7;4;4	11;10;10;9;7;4;4	7;6;6;5;3;3;4	Cofilin-1	CFL1	;;;;	7	11	11	7	10	11	11	11	11	11	10	11	11	10	11	11	11	11	11	10	11	11	7	7	7	7	7	7	7	7	7	66.9	66.9	45.8	18.502	166	166;149;204;159;122;79;90	0	98.365	By MS/MS	By MS/MS	By MS/MS
P23560	P23560	3	3	3	Brain-derived neurotrophic factor	BDNF		1	3	3	3	2	3	3	3	3	3	3	3	3	2	3	3	3	3	3	3	3	3	2	3	3	3	3	3	3	3	3	18.6	18.6	18.6	27.818	247	247	0	24.145	By MS/MS	By MS/MS	By MS/MS
P24534	P24534	5	3	3	Elongation factor 1-beta	EEF1B2		1	5	3	3	4	5	5	4	5	5	4	5	5	2	3	3	2	3	3	2	3	3	2	3	3	2	3	3	2	3	3	29.3	20.9	20.9	24.763	225	225	0	26.336	By matching	By MS/MS	By MS/MS
P25398	P25398	7	7	7	40S ribosomal protein S12	RPS12		1	7	7	7	6	7	7	7	6	7	7	6	6	6	7	7	7	6	7	7	6	6	6	7	7	7	6	7	7	6	6	62.9	62.9	62.9	14.515	132	132	0	64.415	By MS/MS	By MS/MS	By MS/MS
P25705;K7EK77;K7ERX7;K7EQH4;K7EJP1;K7ENJ4;K7ESA0	P25705;K7EK77;K7ERX7;K7EQH4;K7EJP1	7;6;5;4;4;2;1	7;6;5;4;4;2;1	7;6;5;4;4;2;1	ATP synthase subunit alpha, mitochondrial	ATP5A1	;;;;	7	7	7	7	5	7	6	6	6	6	6	6	5	5	7	6	6	6	6	6	6	5	5	7	6	6	6	6	6	6	5	18.3	18.3	18.3	59.75	553	553;207;205;111;144;199;77	0	51.576	By MS/MS	By MS/MS	By MS/MS
P26038;V9GZ54	P26038	28;4	28;4	18;2	Moesin	MSN		2	28	28	18	22	25	27	25	26	26	25	27	27	22	25	27	25	26	26	25	27	27	14	15	17	15	16	16	16	17	17	50.4	50.4	35.4	67.819	577	577;103	0	283.5	By MS/MS	By MS/MS	By MS/MS
P26196;Q8IV96	P26196;Q8IV96	3;2	3;2	3;2	Probable ATP-dependent RNA helicase DDX6	DDX6	;	2	3	3	3	2	3	3	3	3	3	3	1	3	2	3	3	3	3	3	3	1	3	2	3	3	3	3	3	3	1	3	9.1	9.1	9.1	54.416	483	483;187	0	17.817	By matching	By MS/MS	By MS/MS
P26572;D6RA48;D6RBS3;D6RAK2;D6R9U2;D6RD15;D6RB69;D6RHZ8;D6RF69	P26572;D6RA48;D6RBS3;D6RAK2;D6R9U2;D6RD15;D6RB69;D6RHZ8;D6RF69	2;1;1;1;1;1;1;1;1	2;1;1;1;1;1;1;1;1	2;1;1;1;1;1;1;1;1	Alpha-1,3-mannosyl-glycoprotein 2-beta-N-acetylglucosaminyltransferase	MGAT1	;;;;;;;;	9	2	2	2	1	2	2	2	2	2	2	2	2	1	2	2	2	2	2	2	2	2	1	2	2	2	2	2	2	2	2	5.4	5.4	5.4	50.878	445	445;95;103;104;111;115;127;153;199	0	11.38	By matching	By matching	By matching
P26583;D6R9A6	P26583;D6R9A6	6;5	4;3	4;3	High mobility group protein B2	HMGB2	;	2	6	4	4	4	4	4	3	4	3	4	4	5	2	3	3	2	3	2	3	3	4	2	3	3	2	3	2	3	3	4	25.8	18.2	18.2	24.033	209	209;134	0	24.181	By MS/MS	By MS/MS	By MS/MS
P26639;A2RTX5	P26639	4;1	4;1	4;1	Threonine--tRNA ligase, cytoplasmic	TARS		2	4	4	4	3	3	3	3	3	3	3	3	3	3	3	3	3	3	3	3	3	3	3	3	3	3	3	3	3	3	3	6.5	6.5	6.5	83.434	723	723;802	0	23.889	By MS/MS	By MS/MS	By MS/MS
P26641	P26641	12	12	12	Elongation factor 1-gamma	EEF1G		1	12	12	12	11	10	9	9	8	7	9	9	8	11	10	9	9	8	7	9	9	8	11	10	9	9	8	7	9	9	8	42.8	42.8	42.8	50.118	437	437	0	83.408	By MS/MS	By MS/MS	By MS/MS
P26885;F5H0N4	P26885;F5H0N4	2;1	2;1	2;1	Peptidyl-prolyl cis-trans isomerase FKBP2;Peptidyl-prolyl cis-trans isomerase	FKBP2	;	2	2	2	2	1	1	2	2	2	2	1	1	1	1	1	2	2	2	2	1	1	1	1	1	2	2	2	2	1	1	1	14.1	14.1	14.1	15.649	142	142;102	0	11.748	By matching	By MS/MS	By MS/MS
P27348;E9PG15	P27348;E9PG15	8;5	8;5	7;5	14-3-3 protein theta	YWHAQ	;	2	8	8	7	7	8	8	8	8	7	8	7	8	7	8	8	8	8	7	8	7	8	6	7	7	7	7	6	7	6	7	43.3	43.3	39.2	27.764	245	245;149	0	206.96	By MS/MS	By MS/MS	By MS/MS
P27658	P27658	2	2	2	Collagen alpha-1(VIII) chain;Vastatin	COL8A1		1	2	2	2	2	2	2	2	2	2	2	2	2	2	2	2	2	2	2	2	2	2	2	2	2	2	2	2	2	2	2	3.9	3.9	3.9	73.363	744	744	0	14.374	By MS/MS	By MS/MS	By MS/MS
P28482	P28482	1	1	1	Mitogen-activated protein kinase 1	MAPK1		1	1	1	1	1	0	1	1	0	0	0	0	0	1	0	1	1	0	0	0	0	0	1	0	1	1	0	0	0	0	0	3.6	3.6	3.6	41.389	360	360	0.0047676	6.5458	By matching		By matching
P29279	P29279	7	7	7	Connective tissue growth factor	CTGF		1	7	7	7	5	5	7	6	7	7	7	6	6	5	5	7	6	7	7	7	6	6	5	5	7	6	7	7	7	6	6	25.8	25.8	25.8	38.091	349	349	0	51.661	By MS/MS	By MS/MS	By MS/MS
P29401;A0A0B4J1R6;E9PFF2;F8W888	P29401;A0A0B4J1R6	11;9;5;2	11;9;5;2	11;9;5;2	Transketolase	TKT	;	4	11	11	11	10	7	8	8	8	8	8	7	7	10	7	8	8	8	8	8	7	7	10	7	8	8	8	8	8	7	7	25	25	25	67.877	623	623;457;334;153	0	87.26	By MS/MS	By MS/MS	By MS/MS
P29966	P29966	1	1	1	Myristoylated alanine-rich C-kinase substrate	MARCKS		1	1	1	1	1	1	1	1	1	1	1	1	1	1	1	1	1	1	1	1	1	1	1	1	1	1	1	1	1	1	1	4.5	4.5	4.5	31.554	332	332	0.0048721	6.7273	By MS/MS	By MS/MS	By MS/MS
P30041	P30041	2	2	2	Peroxiredoxin-6	PRDX6		1	2	2	2	2	2	2	2	2	2	2	2	2	2	2	2	2	2	2	2	2	2	2	2	2	2	2	2	2	2	2	10.3	10.3	10.3	25.035	224	224	0	11.791	By matching	By matching	By MS/MS
P30050	P30050	1	1	1	60S ribosomal protein L12	RPL12		1	1	1	1	1	1	1	1	1	1	1	1	1	1	1	1	1	1	1	1	1	1	1	1	1	1	1	1	1	1	1	9.7	9.7	9.7	17.818	165	165	0	7.5518	By MS/MS	By MS/MS	By MS/MS
P30085;Q5T0D2;E9PJD2	P30085;Q5T0D2	5;3;1	5;3;1	5;3;1	UMP-CMP kinase	CMPK1	;	3	5	5	5	5	4	4	3	4	4	4	3	3	5	4	4	3	4	4	4	3	3	5	4	4	3	4	4	4	3	3	30.6	30.6	30.6	22.222	196	196;169;58	0	32.628	By MS/MS	By MS/MS	By MS/MS
P30101	P30101	13	13	8	Protein disulfide-isomerase A3	PDIA3		1	13	13	8	11	12	13	13	13	12	13	13	10	11	12	13	13	13	12	13	13	10	6	7	8	8	8	8	8	8	6	27.9	27.9	18.2	56.782	505	505	0	102.39	By MS/MS	By MS/MS	By MS/MS
P30153;B3KQV6;E9PH38;H0YDG7;C9J9C1;P30154	P30153;B3KQV6;E9PH38	5;4;3;1;1;1	5;4;3;1;1;1	5;4;3;1;1;1	Serine/threonine-protein phosphatase 2A 65 kDa regulatory subunit A alpha isoform	PPP2R1A	;;	6	5	5	5	4	5	4	4	5	4	5	5	3	4	5	4	4	5	4	5	5	3	4	5	4	4	5	4	5	5	3	11.2	11.2	11.2	65.308	589	589;410;132;224;395;601	0	46.62	By MS/MS	By MS/MS	By MS/MS
P30419;K7EN82;B7Z8J4	P30419	5;2;1	5;2;1	5;2;1	Glycylpeptide N-tetradecanoyltransferase 1	NMT1		3	5	5	5	3	4	4	3	2	3	1	3	2	3	4	4	3	2	3	1	3	2	3	4	4	3	2	3	1	3	2	19	19	19	56.806	496	496;72;137	0	56.043	By MS/MS	By MS/MS	By MS/MS
P31146;H3BRY3;H3BNA2;H3BU76;H3BSL1;H3BTU6;H3BRJ0	P31146;H3BRY3	3;2;1;1;1;1;1	3;2;1;1;1;1;1	3;2;1;1;1;1;1	Coronin-1A;Coronin	CORO1A	;	7	3	3	3	3	3	3	3	3	3	3	3	3	3	3	3	3	3	3	3	3	3	3	3	3	3	3	3	3	3	3	6.3	6.3	6.3	51.026	461	461;389;148;165;218;246;249	0	17.945	By MS/MS	By MS/MS	By MS/MS
Q5SX91;Q5SX87;P50395;P31150	Q5SX91;Q5SX87;P50395;P31150	1;1;1;1	1;1;1;1	1;1;1;1	Rab GDP dissociation inhibitor beta;Rab GDP dissociation inhibitor alpha	GDI2;GDI1	;;;	4	1	1	1	1	1	1	1	1	0	0	1	0	1	1	1	1	1	0	0	1	0	1	1	1	1	1	0	0	1	0	9.4	9.4	9.4	23.115	203	203;263;445;447	0.0012755	7.2251	By matching	By matching	By matching
Q86SG5;P31151	Q86SG5;P31151	1;1	1;1	1;1	Protein S100-A7A;Protein S100-A7	S100A7A;S100A7	;	2	1	1	1	1	1	1	0	0	0	0	0	1	1	1	1	0	0	0	0	0	1	1	1	1	0	0	0	0	0	1	12.9	12.9	12.9	11.305	101	101;101	0.004779	6.5592	By matching	By MS/MS	By MS/MS
P31689	P31689	4	4	4	DnaJ homolog subfamily A member 1	DNAJA1		1	4	4	4	2	3	3	2	3	3	3	3	3	2	3	3	2	3	3	3	3	3	2	3	3	2	3	3	3	3	3	13.1	13.1	13.1	44.868	397	397	0	26.661	By MS/MS	By MS/MS	By MS/MS
P31939;C9JLK0;F8WEF0;H7C1S2	P31939	7;3;2;2	7;3;2;2	7;3;2;2	Bifunctional purine biosynthesis protein PURH;Phosphoribosylaminoimidazolecarboxamide formyltransferase;IMP cyclohydrolase	ATIC		4	7	7	7	5	7	5	6	5	3	3	5	5	5	7	5	6	5	3	3	5	5	5	7	5	6	5	3	3	5	5	15	15	15	64.615	592	592;170;84;231	0	60.493	By MS/MS	By MS/MS	By MS/MS
P31947	P31947	2	1	1	14-3-3 protein sigma	SFN		1	2	1	1	2	2	2	2	2	2	2	2	2	1	1	1	1	1	1	1	1	1	1	1	1	1	1	1	1	1	1	7.3	3.2	3.2	27.774	248	248	1	-2	By MS/MS	By matching	By matching
P31948;H0YGI8;F5GXD8;F5H783	P31948;H0YGI8	16;8;2;2	16;8;2;2	16;8;2;2	Stress-induced-phosphoprotein 1	STIP1	;	4	16	16	16	13	13	13	14	15	15	14	15	15	13	13	13	14	15	15	14	15	15	13	13	13	14	15	15	14	15	15	28.4	28.4	28.4	62.639	543	543;137;138;236	0	102.95	By MS/MS	By MS/MS	By MS/MS
P32119;A6NIW5	P32119	7;2	6;2	6;2	Peroxiredoxin-2	PRDX2		2	7	6	6	6	7	6	6	5	7	6	7	6	6	6	5	5	4	6	6	6	6	6	6	5	5	4	6	6	6	6	47.5	41.9	41.9	21.892	198	198;136	0	43.73	By MS/MS	By MS/MS	By MS/MS
P33176	P33176	1	1	1	Kinesin-1 heavy chain	KIF5B		1	1	1	1	0	0	1	1	1	0	1	0	1	0	0	1	1	1	0	1	0	1	0	0	1	1	1	0	1	0	1	1.1	1.1	1.1	109.68	963	963	0.0058548	6.3431			By MS/MS
P33908	P33908	5	5	5	Mannosyl-oligosaccharide 1,2-alpha-mannosidase IA	MAN1A1		1	5	5	5	5	5	5	5	5	5	5	5	5	5	5	5	5	5	5	5	5	5	5	5	5	5	5	5	5	5	5	9	9	9	72.968	653	653	0	31.64	By MS/MS	By MS/MS	By MS/MS
P35052;H7C024;H7C410;H7BZL4;C9J4Y6;H7BZE9	P35052;H7C024;H7C410	7;6;6;2;1;1	7;6;6;2;1;1	7;6;6;2;1;1	Glypican-1;Secreted glypican-1	GPC1	;;	6	7	7	7	7	7	7	7	7	7	7	7	7	7	7	7	7	7	7	7	7	7	7	7	7	7	7	7	7	7	7	15.1	15.1	15.1	61.68	558	558;294;486;281;156;162	0	50.038	By MS/MS	By MS/MS	By MS/MS
P35268;K7ERI7;K7EJT5;K7EP65;K7EKS7;K7ELC4;K7EMH1	P35268;K7ERI7;K7EJT5;K7EP65;K7EKS7;K7ELC4;K7EMH1	4;3;2;2;2;2;2	4;3;2;2;2;2;2	4;3;2;2;2;2;2	60S ribosomal protein L22	RPL22	;;;;;;	7	4	4	4	4	3	4	4	4	4	4	4	4	4	3	4	4	4	4	4	4	4	4	3	4	4	4	4	4	4	4	50.8	50.8	50.8	14.787	128	128;95;47;48;53;79;89	0	98.637	By MS/MS	By MS/MS	By MS/MS
P35443;E7ES19	P35443;E7ES19	3;2	2;1	2;1	Thrombospondin-4	THBS4	;	2	3	2	2	2	3	3	2	3	3	3	3	3	1	2	2	1	2	2	2	2	2	1	2	2	1	2	2	2	2	2	4.4	2.7	2.7	105.87	961	961;870	0	13.479	By MS/MS	By MS/MS	By MS/MS
P35527;CON__P35527;K7EQQ3;C9JM50;A0A3B3ITG2;K7EPJ9;CON__P05784;CON__Q99456;Q99456	P35527;CON__P35527	16;15;6;1;1;1;1;1;1	15;14;6;0;0;0;0;0;0	15;14;6;0;0;0;0;0;0	Keratin, type I cytoskeletal 9	KRT9	;	9	16	15	15	13	15	14	14	15	16	14	13	13	12	14	13	13	14	15	13	13	13	12	14	13	13	14	15	13	13	13	44.3	43.2	43.2	62.064	623	623;623;390;196;206;231;423;494;494	0	165.91	By MS/MS	By MS/MS	By MS/MS
P35579;P35749;Q5BKV1;A0A0C4DFM8;Q7Z406;B1AH99;A1L2Z2	P35579	29;3;2;2;2;1;1	29;3;2;2;2;1;1	25;1;2;1;1;1;0	Myosin-9	MYH9		7	29	29	25	22	24	26	22	23	24	23	24	24	22	24	26	22	23	24	23	24	24	18	20	23	18	21	20	20	20	21	20.5	20.5	18.2	226.53	1960	1960;1972;218;508;1995;103;638	0	323.31	By MS/MS	By MS/MS	By MS/MS
P35580	P35580	13	9	9	Myosin-10	MYH10		1	13	9	9	11	10	9	8	7	10	10	10	9	7	6	6	4	5	6	7	6	6	7	6	6	4	5	6	7	6	6	8	5.7	5.7	229	1976	1976	0	57.366	By MS/MS	By MS/MS	By MS/MS
P35858	P35858	1	1	1	Insulin-like growth factor-binding protein complex acid labile subunit	IGFALS		1	1	1	1	1	1	1	1	1	1	0	1	1	1	1	1	1	1	1	0	1	1	1	1	1	1	1	1	0	1	1	2.3	2.3	2.3	66.034	605	605	0	7.9733	By MS/MS	By MS/MS	By matching
P36405	P36405	1	1	1	ADP-ribosylation factor-like protein 3	ARL3		1	1	1	1	1	1	1	1	1	1	1	1	1	1	1	1	1	1	1	1	1	1	1	1	1	1	1	1	1	1	1	6.6	6.6	6.6	20.455	182	182	0.0048368	6.6491	By MS/MS	By MS/MS	By MS/MS
P36406	P36406	1	1	1	E3 ubiquitin-protein ligase TRIM23	TRIM23		1	1	1	1	1	1	1	1	1	1	1	1	1	1	1	1	1	1	1	1	1	1	1	1	1	1	1	1	1	1	1	1.7	1.7	1.7	64.066	574	574	0	7.429	By matching	By MS/MS	By MS/MS
P37802;X6RJP6;C9J5W6;Q9UI15	P37802;X6RJP6	9;8;1;1	9;8;1;1	9;8;1;1	Transgelin-2	TAGLN2	;	4	9	9	9	7	9	9	9	8	8	9	9	9	7	9	9	9	8	8	9	9	9	7	9	9	9	8	8	9	9	9	54.3	54.3	54.3	22.391	199	199;187;115;199	0	118.36	By MS/MS	By MS/MS	By MS/MS
P38606	P38606	3	3	3	V-type proton ATPase catalytic subunit A	ATP6V1A		1	3	3	3	3	3	3	3	3	3	2	3	3	3	3	3	3	3	3	2	3	3	3	3	3	3	3	3	2	3	3	3.9	3.9	3.9	68.303	617	617	0	18.043	By MS/MS	By MS/MS	By MS/MS
P38646;H0Y8S0	P38646	4;1	4;1	4;1	Stress-70 protein, mitochondrial	HSPA9		2	4	4	4	3	4	4	4	3	3	4	4	4	3	4	4	4	3	3	4	4	4	3	4	4	4	3	3	4	4	4	8.2	8.2	8.2	73.68	679	679;102	0	26.455	By MS/MS	By MS/MS	By MS/MS
P39019;M0R2L9;M0QXK4;M0QYF7;M0R140;A0A075B6E2	P39019;M0R2L9;M0QXK4;M0QYF7;M0R140	3;2;2;2;2;1	3;2;2;2;2;1	3;2;2;2;2;1	40S ribosomal protein S19	RPS19	;;;;	6	3	3	3	3	3	3	3	3	3	3	3	3	3	3	3	3	3	3	3	3	3	3	3	3	3	3	3	3	3	3	17.9	17.9	17.9	16.06	145	145;71;76;100;102;71	0	17.571	By MS/MS	By MS/MS	By MS/MS
P40121;B8ZZL6;E7ENU9	P40121;B8ZZL6;E7ENU9	4;3;3	4;3;3	4;3;3	Macrophage-capping protein	CAPG	;;	3	4	4	4	4	4	4	4	2	4	3	3	4	4	4	4	4	2	4	3	3	4	4	4	4	4	2	4	3	3	4	13.5	13.5	13.5	38.498	348	348;218;253	0	29.782	By MS/MS	By MS/MS	By MS/MS
P40227;Q92526	P40227	5;1	5;1	5;1	T-complex protein 1 subunit zeta	CCT6A		2	5	5	5	3	4	4	4	3	5	2	4	3	3	4	4	4	3	5	2	4	3	3	4	4	4	3	5	2	4	3	11.9	11.9	11.9	58.024	531	531;530	0	31.616	By MS/MS	By MS/MS	By MS/MS
P41091;Q2VIR3;H7BZU1	P41091;Q2VIR3	6;5;1	6;5;1	6;5;1	Eukaryotic translation initiation factor 2 subunit 3;Putative eukaryotic translation initiation factor 2 subunit 3-like protein	EIF2S3;EIF2S3L	;	3	6	6	6	5	5	4	3	3	3	4	3	3	5	5	4	3	3	3	4	3	3	5	5	4	3	3	3	4	3	3	22.2	22.2	22.2	51.109	472	472;472;183	0	48.048	By MS/MS	By MS/MS	By MS/MS
P41250;H7C443	P41250	6;1	6;1	6;1	Glycine--tRNA ligase	GARS		2	6	6	6	5	5	5	5	5	5	5	4	5	5	5	5	5	5	5	5	4	5	5	5	5	5	5	5	5	4	5	10.7	10.7	10.7	83.165	739	739;77	0	38.371	By MS/MS	By MS/MS	By MS/MS
P42285	P42285	1	1	1	Superkiller viralicidic activity 2-like 2	SKIV2L2		1	1	1	1	1	1	1	0	1	1	1	1	0	1	1	1	0	1	1	1	1	0	1	1	1	0	1	1	1	1	0	2.5	2.5	2.5	117.8	1042	1042	0	8.5184	By MS/MS	By MS/MS	By MS/MS
P43034;I3L3N5	P43034;I3L3N5	2;1	2;1	2;1	Platelet-activating factor acetylhydrolase IB subunit alpha	PAFAH1B1	;	2	2	2	2	2	2	2	1	2	2	2	2	2	2	2	2	1	2	2	2	2	2	2	2	2	1	2	2	2	2	2	6.6	6.6	6.6	46.637	410	410;208	0	13.284	By MS/MS	By MS/MS	By MS/MS
P45877	P45877	3	3	3	Peptidyl-prolyl cis-trans isomerase C	PPIC		1	3	3	3	3	2	3	3	3	2	3	3	3	3	2	3	3	3	2	3	3	3	3	2	3	3	3	2	3	3	3	22.6	22.6	22.6	22.763	212	212	0	27.888	By MS/MS	By MS/MS	By MS/MS
P45973;F8VNY3	P45973	4;1	4;1	4;1	Chromobox protein homolog 5	CBX5		2	4	4	4	4	3	4	4	2	4	4	3	4	4	3	4	4	2	4	4	3	4	4	3	4	4	2	4	4	3	4	25.7	25.7	25.7	22.225	191	191;91	0	27.351	By MS/MS	By MS/MS	By MS/MS
P46821;D6RA32;D6RCL2;D6RGJ3;D6RA40;E9PGC8;P78559	P46821;D6RA32	6;4;2;2;2;1;1	6;4;2;2;2;1;1	6;4;2;2;2;1;1	Microtubule-associated protein 1B;MAP1B heavy chain;MAP1 light chain LC1	MAP1B	;	7	6	6	6	6	5	6	5	6	6	6	5	6	6	5	6	5	6	6	6	5	6	6	5	6	5	6	6	6	5	6	4.1	4.1	4.1	270.63	2468	2468;670;103;122;569;3041;2803	0	43.588	By MS/MS	By MS/MS	By MS/MS
P46940;H0YLE8;A0A0J9YXZ5;H0YKA5;A0A087WWP1	P46940;H0YLE8;A0A0J9YXZ5	15;12;9;1;1	15;12;9;1;1	15;12;9;1;1	Ras GTPase-activating-like protein IQGAP1	IQGAP1	;;	5	15	15	15	15	14	14	12	8	11	11	11	11	15	14	14	12	8	11	11	11	11	15	14	14	12	8	11	11	11	11	12.7	12.7	12.7	189.25	1657	1657;1085;1191;43;107	0	119.46	By MS/MS	By MS/MS	By MS/MS
P47755;C9JUG7;F8W9N7;A0A0D9SET8	P47755;C9JUG7;F8W9N7;A0A0D9SET8	6;3;3;3	6;3;3;3	4;2;2;2	F-actin-capping protein subunit alpha-2	CAPZA2	;;;	4	6	6	4	5	5	6	5	6	5	5	6	6	5	5	6	5	6	5	5	6	6	4	3	4	3	4	3	3	4	4	37.1	37.1	27.6	32.949	286	286;146;174;174	0	55.593	By MS/MS	By MS/MS	By MS/MS
P47756;B1AK85	P47756;B1AK85	7;5	7;5	1;1	F-actin-capping protein subunit beta	CAPZB	;	2	7	7	1	7	6	7	7	7	7	7	7	6	7	6	7	7	7	7	7	7	6	1	1	1	1	1	1	1	1	1	30	30	4.7	31.35	277	277;260	0	50.519	By MS/MS	By MS/MS	By MS/MS
P48507	P48507	2	2	2	Glutamate--cysteine ligase regulatory subunit	GCLM		1	2	2	2	2	2	2	1	2	2	1	2	2	2	2	2	1	2	2	1	2	2	2	2	2	1	2	2	1	2	2	8.8	8.8	8.8	30.727	274	274	0	14.425	By MS/MS	By matching	By MS/MS
P48723	P48723	2	2	2	Heat shock 70 kDa protein 13	HSPA13		1	2	2	2	2	2	2	2	2	2	2	2	2	2	2	2	2	2	2	2	2	2	2	2	2	2	2	2	2	2	2	4.5	4.5	4.5	51.927	471	471	0	13.611	By MS/MS	By MS/MS	By MS/MS
P49189	P49189	2	2	2	4-trimethylaminobutyraldehyde dehydrogenase	ALDH9A1		1	2	2	2	2	1	1	2	1	1	1	2	1	2	1	1	2	1	1	1	2	1	2	1	1	2	1	1	1	2	1	4	4	4	53.801	494	494	0	11.521	By MS/MS	By matching	By matching
P49588;H3BPK7	P49588	11;1	11;1	11;1	Alanine--tRNA ligase, cytoplasmic	AARS		2	11	11	11	7	10	7	9	9	7	8	9	8	7	10	7	9	9	7	8	9	8	7	10	7	9	9	7	8	9	8	17.3	17.3	17.3	106.81	968	968;280	0	83.136	By matching	By MS/MS	By MS/MS
Q5T5C7;P49591	Q5T5C7;P49591	5;5	5;5	5;5	Serine--tRNA ligase, cytoplasmic	SARS	;	2	5	5	5	4	4	5	3	3	4	3	4	3	4	4	5	3	3	4	3	4	3	4	4	5	3	3	4	3	4	3	10.6	10.6	10.6	61.312	536	536;514	0	38.008	By MS/MS	By MS/MS	By MS/MS
P49756	P49756	1	1	1	RNA-binding protein 25	RBM25		1	1	1	1	1	1	1	1	1	1	1	1	1	1	1	1	1	1	1	1	1	1	1	1	1	1	1	1	1	1	1	1.7	1.7	1.7	100.18	843	843	0.00375	6.982	By MS/MS	By MS/MS	By MS/MS
P49767	P49767	7	7	7	Vascular endothelial growth factor C	VEGFC		1	7	7	7	6	6	6	6	7	6	6	7	6	6	6	6	6	7	6	6	7	6	6	6	6	6	7	6	6	7	6	16	16	16	46.883	419	419	0	51.141	By MS/MS	By MS/MS	By MS/MS
P50454;E9PKH2;E9PPV6;E9PR70;E9PK86;E9PMI5;E9PLA6;E9PJH8;E9PIG2;E9PRS3;E9PNX1	P50454;E9PKH2;E9PPV6;E9PR70	7;5;5;4;2;2;1;1;1;1;1	7;5;5;4;2;2;1;1;1;1;1	7;5;5;4;2;2;1;1;1;1;1	Serpin H1	SERPINH1	;;;	11	7	7	7	6	6	5	5	6	5	7	6	7	6	6	5	5	6	5	7	6	7	6	6	5	5	6	5	7	6	7	20.8	20.8	20.8	46.44	418	418;201;324;295;247;249;85;150;165;166;203	0	48.65	By MS/MS	By MS/MS	By MS/MS
P50990;H7C2U0;H7C4C8	P50990	6;2;2	6;2;2	6;2;2	T-complex protein 1 subunit theta	CCT8		3	6	6	6	6	6	6	5	5	5	6	4	5	6	6	6	5	5	5	6	4	5	6	6	6	5	5	5	6	4	5	10.9	10.9	10.9	59.62	548	548;107;323	0	41.48	By MS/MS	By MS/MS	By MS/MS
P50991	P50991	4	4	4	T-complex protein 1 subunit delta	CCT4		1	4	4	4	3	2	2	4	4	3	2	2	1	3	2	2	4	4	3	2	2	1	3	2	2	4	4	3	2	2	1	10.6	10.6	10.6	57.924	539	539	0	25.305	By matching	By MS/MS	By MS/MS
P51149;C9J8S3;C9J4S4;C9J4V0;C9J592;C9IZZ0;C9J7D1	P51149;C9J8S3;C9J4S4;C9J4V0;C9J592	5;4;3;3;3;2;1	5;4;3;3;3;2;1	5;4;3;3;3;2;1	Ras-related protein Rab-7a	RAB7A	;;;;	7	5	5	5	5	5	5	5	5	4	4	4	4	5	5	5	5	5	4	4	4	4	5	5	5	5	5	4	4	4	4	32.4	32.4	32.4	23.489	207	207;160;98;134;150;116;91	0	46.421	By MS/MS	By MS/MS	By MS/MS
P51570	P51570	1	1	1	Galactokinase	GALK1		1	1	1	1	1	1	1	1	1	0	1	1	1	1	1	1	1	1	0	1	1	1	1	1	1	1	1	0	1	1	1	2.8	2.8	2.8	42.272	392	392	0.004896	6.7484	By MS/MS	By MS/MS	By matching
P51665;H3BNT7;H3BTM8	P51665;H3BNT7;H3BTM8	2;1;1	2;1;1	2;1;1	26S proteasome non-ATPase regulatory subunit 7	PSMD7	;;	3	2	2	2	2	2	1	1	2	2	2	2	2	2	2	1	1	2	2	2	2	2	2	2	1	1	2	2	2	2	2	10.2	10.2	10.2	37.025	324	324;177;198	0	18.866	By matching	By matching	By matching
P51858;H3BPQ6;M0R0J3;A0A024R216;Q9Y3E1;Q7Z4V5	P51858	4;1;1;1;1;1	4;1;1;1;1;1	3;0;0;0;0;0	Hepatoma-derived growth factor	HDGF		6	4	4	3	4	2	3	4	2	3	2	3	3	4	2	3	4	2	3	2	3	3	3	1	2	3	2	2	2	2	2	21.2	21.2	17.9	26.788	240	240;44;97;203;203;671	0	25.03	By MS/MS	By matching	By MS/MS
P51991;H7C1J8	P51991	12;1	11;1	11;1	Heterogeneous nuclear ribonucleoprotein A3	HNRNPA3		2	12	11	11	11	11	10	11	11	11	11	11	12	10	10	9	10	10	10	10	10	11	10	10	9	10	10	10	10	10	11	37.6	35.4	35.4	39.594	378	378;115	0	86.146	By MS/MS	By MS/MS	By MS/MS
P52209;K7EM49;K7EPF6;K7EMN2	P52209;K7EM49;K7EPF6;K7EMN2	6;4;4;3	6;4;4;3	6;4;4;3	6-phosphogluconate dehydrogenase, decarboxylating	PGD	;;;	4	6	6	6	4	6	5	5	5	6	4	5	5	4	6	5	5	5	6	4	5	5	4	6	5	5	5	6	4	5	5	17.4	17.4	17.4	53.139	483	483;205;256;160	0	46.746	By MS/MS	By MS/MS	By MS/MS
P52597	P52597	3	2	2	Heterogeneous nuclear ribonucleoprotein F;Heterogeneous nuclear ribonucleoprotein F, N-terminally processed	HNRNPF		1	3	2	2	3	2	2	3	2	2	1	1	2	2	1	1	2	1	1	0	0	1	2	1	1	2	1	1	0	0	1	12.8	10.4	10.4	45.671	415	415	0	14.677	By matching	By matching	By MS/MS
P52907	P52907	6	4	4	F-actin-capping protein subunit alpha-1	CAPZA1		1	6	4	4	5	6	6	5	6	5	5	5	4	4	4	4	3	4	3	3	3	2	4	4	4	3	4	3	3	3	2	34.6	25.2	25.2	32.922	286	286	0	30.001	By MS/MS	By MS/MS	By MS/MS
P52943;H0YFA4;H0YHD8	P52943;H0YFA4	5;4;2	5;4;2	5;4;2	Cysteine-rich protein 2	CRIP2	;	3	5	5	5	3	5	5	5	5	5	5	5	5	3	5	5	5	5	5	5	5	5	3	5	5	5	5	5	5	5	5	31.2	31.2	31.2	22.492	208	208;192;104	0	31.417	By MS/MS	By MS/MS	By MS/MS
P53999	P53999	2	2	2	Activated RNA polymerase II transcriptional coactivator p15	SUB1		1	2	2	2	1	1	1	0	1	1	1	1	1	1	1	1	0	1	1	1	1	1	1	1	1	0	1	1	1	1	1	15.7	15.7	15.7	14.395	127	127	0	10.711	By MS/MS	By matching	By MS/MS
P54136	P54136	2	2	2	Arginine--tRNA ligase, cytoplasmic	RARS		1	2	2	2	1	2	2	2	1	1	1	0	1	1	2	2	2	1	1	1	0	1	1	2	2	2	1	1	1	0	1	3.5	3.5	3.5	75.378	660	660	0	12.589	By matching	By MS/MS	By MS/MS
P54577;A0A0C4DGZ5	P54577;A0A0C4DGZ5	7;4	7;4	7;4	Tyrosine--tRNA ligase, cytoplasmic;Tyrosine--tRNA ligase, cytoplasmic, N-terminally processed;Tyrosine--tRNA ligase	YARS	;	2	7	7	7	4	5	5	6	4	5	7	7	6	4	5	5	6	4	5	7	7	6	4	5	5	6	4	5	7	7	6	14	14	14	59.143	528	528;388	0	43.248	By MS/MS	By MS/MS	By MS/MS
P54652	P54652	12	4	4	Heat shock-related 70 kDa protein 2	HSPA2		1	12	4	4	11	12	12	11	11	11	11	11	11	4	4	4	4	4	4	4	4	4	4	4	4	4	4	4	4	4	4	20.7	8.1	8.1	70.02	639	639	0	27.437	By MS/MS	By MS/MS	By MS/MS
P55010;H0YLZ1;H0YN40;H0YMJ8;H0YM54;H0YK29;H0YK11	P55010;H0YLZ1;H0YN40;H0YMJ8;H0YM54	6;5;5;3;3;1;1	6;5;5;3;3;1;1	6;5;5;3;3;1;1	Eukaryotic translation initiation factor 5	EIF5	;;;;	7	6	6	6	6	5	5	6	5	6	6	5	5	6	5	5	6	5	6	6	5	5	6	5	5	6	5	6	6	5	5	17.9	17.9	17.9	49.222	431	431;146;200;101;109;51;68	0	37.003	By MS/MS	By MS/MS	By MS/MS
Q5VWC4;P55036;A6PVX3;H0Y3Y9;H0Y561;A2A3N6	Q5VWC4;P55036;A6PVX3	6;6;3;2;1;1	6;6;3;2;1;1	6;6;3;2;1;1	26S proteasome non-ATPase regulatory subunit 4	PSMD4	;;	6	6	6	6	6	5	4	4	5	5	5	5	5	6	5	4	4	5	5	5	5	5	6	5	4	4	5	5	5	5	5	22.1	22.1	22.1	41.079	380	380;377;203;193;84;862	0	75.422	By MS/MS	By MS/MS	By MS/MS
P55060	P55060	8	8	8	Exportin-2	CSE1L		1	8	8	8	8	7	8	6	7	5	7	7	8	8	7	8	6	7	5	7	7	8	8	7	8	6	7	5	7	7	8	10.8	10.8	10.8	110.42	971	971	0	100.76	By MS/MS	By MS/MS	By MS/MS
P55072;C9IZA5;C9JUP7	P55072	6;2;1	6;2;1	6;2;1	Transitional endoplasmic reticulum ATPase	VCP		3	6	6	6	3	4	5	3	2	4	4	3	4	3	4	5	3	2	4	4	3	4	3	4	5	3	2	4	4	3	4	12	12	12	89.321	806	806;160;115	0	64.252	By MS/MS	By matching	By MS/MS
P55263	P55263	4	4	4	Adenosine kinase	ADK		1	4	4	4	3	2	3	3	3	3	3	2	3	3	2	3	3	3	3	3	2	3	3	2	3	3	3	3	3	2	3	19.9	19.9	19.9	40.545	362	362	0	25.151	By matching	By MS/MS	By MS/MS
P55735	P55735	1	1	1	Protein SEC13 homolog	SEC13		1	1	1	1	1	1	1	1	0	1	1	1	1	1	1	1	1	0	1	1	1	1	1	1	1	1	0	1	1	1	1	8.1	8.1	8.1	35.54	322	322	0	11.072	By MS/MS	By MS/MS	By MS/MS
P55884;C9JZG1;C9JQN7	P55884;C9JZG1	5;3;1	5;3;1	5;3;1	Eukaryotic translation initiation factor 3 subunit B	EIF3B	;	3	5	5	5	4	3	5	2	2	2	3	2	2	4	3	5	2	2	2	3	2	2	4	3	5	2	2	2	3	2	2	8.2	8.2	8.2	92.48	814	814;302;153	0	33.434	By MS/MS	By MS/MS	By MS/MS
P60174;U3KPZ0;U3KQF3	P60174	10;3;2	10;3;2	10;3;2	Triosephosphate isomerase	TPI1		3	10	10	10	7	8	9	9	9	10	10	9	8	7	8	9	9	9	10	10	9	8	7	8	9	9	9	10	10	9	8	48.3	48.3	48.3	30.791	286	286;113;98	0	83.687	By MS/MS	By MS/MS	By MS/MS
P60709;A0A2R8Y793;E7EVS6;A0A2R8YGF8;G5E9R0;C9JUM1;C9JZR7;Q6S8J3;A5A3E0;C9JTX5;A0A2R8YEA7;P0CG38;A0A2R8YFE2;Q9BYX7;P0CG39;F8WCH0	P60709;A0A2R8Y793	20;15;9;9;8;7;7;7;6;5;5;5;4;4;4;2	1;1;1;1;1;1;1;0;0;1;0;0;0;0;0;0	1;1;1;1;1;1;1;0;0;1;0;0;0;0;0;0	Actin, cytoplasmic 1;Actin, cytoplasmic 1, N-terminally processed	ACTB	;	16	20	1	1	17	20	19	17	20	17	18	19	19	1	1	1	1	1	1	1	1	1	1	1	1	1	1	1	1	1	1	80.3	4.5	4.5	41.736	375	375;309;163;165;125;96;102;1075;1075;80;157;1075;79;375;1038;52	0	13.492	By MS/MS	By MS/MS	By MS/MS
P60842;J3KTB5;J3KT12;J3QR64;J3QL43;J3QS69;J3QLN6;E7EQG2;Q14240;J3QKZ9;J3KS25;J3KSZ0;J3KSN7;J3KTN0;J3KT04;J3KS93;E7EMV8	P60842;J3KTB5;J3KT12;J3QR64;J3QL43;J3QS69;J3QLN6;E7EQG2;Q14240	11;8;8;7;7;7;6;6;6;5;5;4;3;3;2;2;2	11;8;8;7;7;7;6;6;6;5;5;4;3;3;2;2;2	10;7;7;6;6;6;5;5;5;4;4;4;2;3;1;1;1	Eukaryotic initiation factor 4A-I;Eukaryotic initiation factor 4A-II;Eukaryotic initiation factor 4A-II, N-terminally processed	EIF4A1;EIF4A2	;;;;;;;;	17	11	11	10	9	9	11	9	8	9	9	9	10	9	9	11	9	8	9	9	9	10	8	8	10	8	7	8	8	8	9	37.7	37.7	36	46.153	406	406;257;341;214;271;300;163;362;407;134;187;230;109;117;85;85;98	0	87.03	By MS/MS	By MS/MS	By MS/MS
P60866;E5RIP1;E5RJX2;G3XAN0	P60866;E5RIP1;E5RJX2;G3XAN0	2;1;1;1	2;1;1;1	2;1;1;1	40S ribosomal protein S20	RPS20	;;;	4	2	2	2	2	2	2	2	2	2	2	2	2	2	2	2	2	2	2	2	2	2	2	2	2	2	2	2	2	2	2	19.3	19.3	19.3	13.373	119	119;46;61;64	0	12.34	By MS/MS	By MS/MS	By MS/MS
P60953;Q5JYX0;A0A3B3IRV0;F8WET9;B1AH79;G3V4H1;G3V476;P84095;P17081;Q9H4E5	P60953;Q5JYX0	6;3;2;1;1;1;1;1;1;1	6;3;2;1;1;1;1;1;1;1	5;2;1;0;0;0;0;0;0;0	Cell division control protein 42 homolog	CDC42	;	10	6	6	5	5	5	4	6	5	4	5	4	5	5	5	4	6	5	4	5	4	5	5	5	4	5	5	4	5	4	5	41.4	41.4	35.6	21.258	191	191;136;41;50;86;153;178;191;205;214	0	41.235	By MS/MS	By MS/MS	By MS/MS
P60981;F6RFD5	P60981;F6RFD5	5;4	4;3	4;3	Destrin	DSTN	;	2	5	4	4	3	5	4	4	5	5	5	5	5	3	4	3	3	4	4	4	4	4	3	4	3	3	4	4	4	4	4	32.1	27.9	27.9	18.506	165	165;135	0	27.432	By MS/MS	By MS/MS	By MS/MS
P60985	P60985	1	1	1	Keratinocyte differentiation-associated protein	KRTDAP		1	1	1	1	0	1	1	0	0	0	1	0	0	0	1	1	0	0	0	1	0	0	0	1	1	0	0	0	1	0	0	11.1	11.1	11.1	11.05	99	99	0.0012658	7.1542		By matching	By MS/MS
P61006	P61006	2	1	1	Ras-related protein Rab-8A	RAB8A		1	2	1	1	2	1	1	1	1	2	1	2	2	1	0	0	0	0	1	0	1	1	1	0	0	0	0	1	0	1	1	11.1	5.8	5.8	23.668	207	207	0.0037129	6.902	By matching	By matching	By matching
P61026;A0A2R8YDI9;H0YLJ8;H0YL94;H0YMN7;H0YNE9;G3V196;A0A2R8YFB8;P51153;P59190	P61026	4;1;1;1;1;1;1;1;1;1	3;0;0;0;0;0;0;0;0;0	3;0;0;0;0;0;0;0;0;0	Ras-related protein Rab-10	RAB10		10	4	3	3	4	4	4	4	4	4	4	4	4	3	3	3	3	3	3	3	3	3	3	3	3	3	3	3	3	3	3	24.5	19	19	22.541	200	200;44;47;48;92;188;237;246;203;212	0	19.675	By MS/MS	By MS/MS	By MS/MS
P61081;M0QYI6	P61081;M0QYI6	2;1	2;1	2;1	NEDD8-conjugating enzyme Ubc12	UBE2M	;	2	2	2	2	2	2	1	2	2	2	2	1	1	2	2	1	2	2	2	2	1	1	2	2	1	2	2	2	2	1	1	14.8	14.8	14.8	20.9	183	183;114	0	13.361	By MS/MS	By MS/MS	By MS/MS
X6RFL8;P61106	X6RFL8;P61106	2;2	2;2	2;2	Ras-related protein Rab-14	RAB14	;	2	2	2	2	2	2	1	1	1	1	2	2	1	2	2	1	1	1	1	2	2	1	2	2	1	1	1	1	2	2	1	16	16	16	20.409	181	181;215	0	14.895	By matching	By matching	By matching
P61158;B4DXW1;F8WEW2;F8WE84;Q9P1U1	P61158;B4DXW1	5;3;1;1;1	5;3;1;1;1	5;3;1;1;1	Actin-related protein 3	ACTR3	;	5	5	5	5	4	4	4	5	4	5	5	5	5	4	4	4	5	4	5	5	5	5	4	4	4	5	4	5	5	5	5	20.1	20.1	20.1	47.371	418	418;367;34;41;418	0	40.701	By MS/MS	By MS/MS	By MS/MS
P84077;P61204;F5H423;F5H0C7;H0YGG7	P84077;P61204;F5H423;F5H0C7	5;5;4;3;1	5;5;4;3;1	2;2;1;1;1	ADP-ribosylation factor 1;ADP-ribosylation factor 3	ARF1;ARF3	;;;	5	5	5	2	3	4	4	2	4	2	4	5	2	3	4	4	2	4	2	4	5	2	1	2	1	1	1	1	2	2	1	44.2	44.2	16	20.697	181	181;181;210;102;62	0	39.355	By MS/MS	By MS/MS	By MS/MS
P61225	P61225	1	1	1	Ras-related protein Rap-2b	RAP2B		1	1	1	1	0	1	1	1	0	0	1	1	0	0	1	1	1	0	0	1	1	0	0	1	1	1	0	0	1	1	0	8.2	8.2	8.2	20.504	183	183	0.001287	7.3254		By matching	By matching
P61326;Q96A72;F5H6N1;F5H6P7;F5H3U9	P61326;Q96A72;F5H6N1;F5H6P7	3;3;2;2;1	3;3;2;2;1	3;3;2;2;1	Protein mago nashi homolog;Protein mago nashi homolog 2	MAGOH;MAGOHB	;;;	5	3	3	3	2	3	3	2	3	2	3	3	3	2	3	3	2	3	2	3	3	3	2	3	3	2	3	2	3	3	3	24.7	24.7	24.7	17.163	146	146;148;90;102;44	0	17.754	By MS/MS	By MS/MS	By MS/MS
P61586;C9JNR4;C9JX21;Q5JR08;P08134;Q5JR07;E9PQH6;Q5JR05;U3KQA9;U3KQV3;C9JRM1;Q5JR06;E9PN11;E9PLA2;P62745	P61586;C9JNR4;C9JX21;Q5JR08;P08134;Q5JR07;E9PQH6;Q5JR05;U3KQA9;U3KQV3	8;6;6;6;6;5;5;5;4;4;3;3;3;2;2	8;6;6;6;6;5;5;5;4;4;3;3;3;2;2	8;6;6;6;6;5;5;5;4;4;3;3;3;2;2	Transforming protein RhoA;Rho-related GTP-binding protein RhoC	RHOA;RHOC	;;;;;;;;;	15	8	8	8	8	6	7	7	8	7	8	8	8	8	6	7	7	8	7	8	8	8	8	6	7	7	8	7	8	8	8	60.6	60.6	60.6	21.768	193	193;129;187;188;193;127;169;199;248;271;90;91;129;66;196	0	99.583	By MS/MS	By MS/MS	By MS/MS
P61978;Q5T6W2;S4R457;S4R359	P61978;Q5T6W2	16;12;3;2	16;12;3;2	16;12;3;2	Heterogeneous nuclear ribonucleoprotein K	HNRNPK	;	4	16	16	16	15	15	16	15	15	15	14	16	15	15	15	16	15	15	15	14	16	15	15	15	16	15	15	15	14	16	15	49.7	49.7	49.7	50.976	463	463;379;77;100	0	144.25	By MS/MS	By MS/MS	By MS/MS
P62136;F8VYE8;F8W0W8;P36873;E9PMD7;F8VR82;E7ETD8;A0A087WYY5;F5H1L6;F5H037;F8WE71;H0Y3Y6;F8W1A0	P62136;F8VYE8;F8W0W8;P36873;E9PMD7;F8VR82;E7ETD8	10;9;9;9;8;8;5;4;2;2;1;1;1	10;9;9;9;8;8;5;4;2;2;1;1;1	3;2;2;2;3;2;0;1;1;1;0;0;0	Serine/threonine-protein phosphatase PP1-alpha catalytic subunit;Serine/threonine-protein phosphatase;Serine/threonine-protein phosphatase PP1-gamma catalytic subunit	PPP1CA;PPP1CC;PPP1CB	;;;;;;	13	10	10	3	9	9	7	6	7	8	9	8	7	9	9	7	6	7	8	9	8	7	3	3	2	2	2	2	3	2	2	43.3	43.3	13.9	37.512	330	330;304;332;323;253;270;169;140;169;179;64;82;83	0	75.074	By MS/MS	By MS/MS	By MS/MS
P62191	P62191	1	1	1	26S protease regulatory subunit 4	PSMC1		1	1	1	1	1	1	0	1	0	0	1	0	1	1	1	0	1	0	0	1	0	1	1	1	0	1	0	0	1	0	1	4.8	4.8	4.8	49.184	440	440	0	7.4735	By MS/MS	By matching
Q5JR95;P62241	Q5JR95;P62241	3;3	3;3	3;3	40S ribosomal protein S8	RPS8	;	2	3	3	3	2	3	2	2	1	2	2	2	2	2	3	2	2	1	2	2	2	2	2	3	2	2	1	2	2	2	2	17.6	17.6	17.6	21.879	188	188;208	0	21.569	By matching	By MS/MS	By MS/MS
P62258;K7EM20;K7EIT4;I3L0W5;B4DJF2;I3L3T1;B7Z2E6;H0YB80;B0AZS6;P31946;P61981	P62258;K7EM20	6;3;2;1;1;1;1;1;1;1;1	5;2;2;1;1;1;0;0;0;0;0	5;2;2;1;1;1;0;0;0;0;0	14-3-3 protein epsilon	YWHAE	;	11	6	5	5	5	6	6	6	5	4	6	4	4	4	5	5	5	4	3	5	3	3	4	5	5	5	4	3	5	3	3	27.8	23.9	23.9	29.174	255	255;115;109;38;94;107;125;130;168;246;247	0	83.504	By MS/MS	By MS/MS	By MS/MS
P62269	P62269	2	2	2	40S ribosomal protein S18	RPS18		1	2	2	2	2	2	2	2	1	2	2	2	2	2	2	2	2	1	2	2	2	2	2	2	2	2	1	2	2	2	2	13.8	13.8	13.8	17.718	152	152	0	11.09	By MS/MS	By MS/MS	By matching
P62304;A6NHK2	P62304;A6NHK2	2;1	2;1	2;1	Small nuclear ribonucleoprotein E	SNRPE	;	2	2	2	2	1	2	1	1	1	2	2	2	1	1	2	1	1	1	2	2	2	1	1	2	1	1	1	2	2	2	1	39.1	39.1	39.1	10.803	92	92;52	0	16.016	By MS/MS	By MS/MS	By MS/MS
P62306	P62306	1	1	1	Small nuclear ribonucleoprotein F	SNRPF		1	1	1	1	1	1	1	1	1	1	1	1	1	1	1	1	1	1	1	1	1	1	1	1	1	1	1	1	1	1	1	15.1	15.1	15.1	9.7251	86	86	0	13.234	By MS/MS	By matching	By matching
P62312	P62312	1	1	1	U6 snRNA-associated Sm-like protein LSm6	LSM6		1	1	1	1	1	0	0	0	0	0	0	0	0	1	0	0	0	0	0	0	0	0	1	0	0	0	0	0	0	0	0	13.8	13.8	13.8	9.1275	80	80	0.0089485	6.1021	By MS/MS
P62318;H3BT13	P62318;H3BT13	2;1	2;1	2;1	Small nuclear ribonucleoprotein Sm D3	SNRPD3	;	2	2	2	2	1	1	2	2	2	1	2	2	2	1	1	2	2	2	1	2	2	2	1	1	2	2	2	1	2	2	2	24.6	24.6	24.6	13.916	126	126;62	0	16.078	By MS/MS	By matching	By MS/MS
P62633;D6RAT4	P62633	8;1	8;1	8;1	Cellular nucleic acid-binding protein	CNBP		2	8	8	8	7	8	8	8	8	8	8	7	8	7	8	8	8	8	8	8	7	8	7	8	8	8	8	8	8	7	8	50.3	50.3	50.3	19.463	177	177;113	0	63.085	By MS/MS	By MS/MS	By MS/MS
P62805	P62805	4	4	4	Histone H4	HIST1H4A		1	4	4	4	3	3	4	4	4	4	3	4	4	3	3	4	4	4	4	3	4	4	3	3	4	4	4	4	3	4	4	39.8	39.8	39.8	11.367	103	103	0	24.567	By MS/MS	By MS/MS	By MS/MS
P62820;E7END7;E9PLD0;Q9H0U4;Q92928	P62820;E7END7;E9PLD0;Q9H0U4	7;6;4;4;2	7;6;4;4;2	6;5;3;3;1	Ras-related protein Rab-1A;Ras-related protein Rab-1B	RAB1A;RAB1B	;;;	5	7	7	6	6	6	7	4	4	4	5	5	5	6	6	7	4	4	4	5	5	5	5	5	6	3	3	3	4	4	4	50.7	50.7	45.4	22.677	205	205;173;169;201;201	0	45.738	By MS/MS	By MS/MS	By MS/MS
P62834;A0A075B6Q0	P62834;A0A075B6Q0	3;2	1;1	1;1	Ras-related protein Rap-1A	RAP1A	;	2	3	1	1	3	1	2	1	2	2	2	2	1	1	0	0	0	0	0	0	0	0	1	0	0	0	0	0	0	0	0	19.6	7.1	7.1	20.987	184	184;129	0.0047847	6.5619	By MS/MS	By matching	By matching
P62857	P62857	2	2	2	40S ribosomal protein S28	RPS28		1	2	2	2	1	2	2	2	2	2	2	2	1	1	2	2	2	2	2	2	2	1	1	2	2	2	2	2	2	2	1	33.3	33.3	33.3	7.8409	69	69	0	14.92	By MS/MS	By MS/MS	By MS/MS
P62873;B3KVK2;B1AKQ8;F6X3N5;F6UT28;F5H8J8;F5H100;F5H0S8;E9PCP0;P16520	P62873;B3KVK2	7;4;3;3;3;1;1;1;1;1	7;4;3;3;3;1;1;1;1;1	4;3;1;1;1;0;0;0;0;0	Guanine nucleotide-binding protein G(I)/G(S)/G(T) subunit beta-1	GNB1	;	10	7	7	4	6	6	5	3	4	4	4	4	4	6	6	5	3	4	4	4	4	4	3	3	3	1	2	2	2	2	2	32.9	32.9	20	37.377	340	340;240;107;163;165;232;232;264;339;340	0	54.913	By MS/MS	By MS/MS	By MS/MS
P62879;C9JIS1;C9JXA5;C9JZN1;E7EP32;Q9HAV0;C9JD14	P62879;C9JIS1;C9JXA5;C9JZN1;E7EP32;Q9HAV0	6;5;5;4;4;3;2	3;3;3;2;1;1;1	3;3;3;2;1;1;1	Guanine nucleotide-binding protein G(I)/G(S)/G(T) subunit beta-2;Guanine nucleotide-binding protein subunit beta-4	GNB2;GNB4	;;;;;	7	6	3	3	5	5	5	4	4	4	5	5	4	2	2	3	2	2	2	3	3	2	2	2	3	2	2	2	3	3	2	26.2	13.2	13.2	37.331	340	340;232;251;152;296;340;79	0	21.552	By MS/MS	By MS/MS	By MS/MS
P62906	P62906	4	4	4	60S ribosomal protein L10a	RPL10A		1	4	4	4	3	3	3	2	3	3	3	3	2	3	3	3	2	3	3	3	3	2	3	3	3	2	3	3	3	3	2	22.6	22.6	22.6	24.831	217	217	0	26.237	By MS/MS	By MS/MS	By MS/MS
Q5VVC8;P62913	Q5VVC8;P62913	3;3	3;3	3;3	60S ribosomal protein L11	RPL11	;	2	3	3	3	1	2	2	1	2	2	3	3	3	1	2	2	1	2	2	3	3	3	1	2	2	1	2	2	3	3	3	25.7	25.7	25.7	19.024	167	167;178	0	19.336	By MS/MS	By MS/MS	By MS/MS
P62937;F8WE65;C9J5S7;P0DN26;A0A0H2UH34;A0A0B4J2A2;A0A075B767;A0A075B759;Q9Y536;F5H284;E5RIZ5;P0DN37	P62937;F8WE65;C9J5S7	7;5;5;2;2;2;2;2;2;2;1;1	7;5;5;2;2;2;2;2;2;2;1;1	7;5;5;2;2;2;2;2;2;2;1;1	Peptidyl-prolyl cis-trans isomerase A;Peptidyl-prolyl cis-trans isomerase A, N-terminally processed;Peptidyl-prolyl cis-trans isomerase	PPIA	;;	12	7	7	7	7	7	7	7	7	7	7	7	7	7	7	7	7	7	7	7	7	7	7	7	7	7	7	7	7	7	7	57.6	57.6	57.6	18.012	165	165;120;121;164;164;164;164;164;164;164;58;164	0	60.8	By MS/MS	By MS/MS	By MS/MS
P63000;P60763;B1AH78;P15153;J3KSC4;J3QLK0;B1AH77;B1AH80	P63000;P60763;B1AH78;P15153	5;4;3;3;2;2;2;2	4;3;2;2;2;2;2;2	4;3;2;2;2;2;2;2	Ras-related C3 botulinum toxin substrate 1;Ras-related C3 botulinum toxin substrate 3;Ras-related C3 botulinum toxin substrate 2	RAC1;RAC3;RAC2	;;;	8	5	4	4	2	3	4	5	3	3	3	3	2	2	3	4	4	3	3	3	3	2	2	3	4	4	3	3	3	3	2	31.8	26	26	21.45	192	192;192;166;192;130;136;148;185	0	25.146	By MS/MS	By MS/MS	By MS/MS
P63167;F8VXI7;F8VXL2;F8VRV5;Q96FJ2	P63167;F8VXI7;F8VXL2;F8VRV5;Q96FJ2	2;1;1;1;1	2;1;1;1;1	2;1;1;1;1	Dynein light chain 1, cytoplasmic;Dynein light chain 2, cytoplasmic	DYNLL1;DYNLL2	;;;;	5	2	2	2	2	2	2	2	2	2	2	2	2	2	2	2	2	2	2	2	2	2	2	2	2	2	2	2	2	2	2	37.1	37.1	37.1	10.366	89	89;42;47;67;89	0	16.677	By MS/MS	By MS/MS	By MS/MS
P63261;I3L3I0;I3L1U9;I3L4N8;I3L3R2;K7EM38;J3KT65	P63261;I3L3I0;I3L1U9;I3L4N8	20;12;12;11;9;8;8	20;12;12;11;9;8;8	1;1;1;1;1;1;1	Actin, cytoplasmic 2;Actin, cytoplasmic 2, N-terminally processed	ACTG1	;;;	7	20	20	1	17	20	19	17	20	16	18	19	19	17	20	19	17	20	16	18	19	19	1	1	1	1	1	0	1	1	1	80.3	80.3	4.5	41.792	375	375;214;214;241;164;133;198	0	237.91	By MS/MS	By MS/MS	By MS/MS
P68133;P68032;P63267;P62736;A6NL76;F8WB63;B8ZZJ2;C9JFL5;F6UVQ4;F6QUT6	P68133;P68032;P63267;P62736;A6NL76;F8WB63;B8ZZJ2;C9JFL5;F6UVQ4;F6QUT6	10;10;9;9;8;5;5;5;5;5	1;1;1;1;1;1;1;1;1;1	1;1;1;1;1;1;1;1;1;1	Actin, alpha skeletal muscle;Actin, alpha cardiac muscle 1;Actin, gamma-enteric smooth muscle;Actin, aortic smooth muscle	ACTA1;ACTC1;ACTG2;ACTA2	;;;;;;;;;	10	10	1	1	9	10	9	9	10	8	9	9	10	1	1	1	1	1	1	1	1	1	1	1	1	1	1	1	1	1	1	29.4	4.2	4.2	42.051	377	377;377;376;377;254;105;119;144;151;151	0.0012821	7.2882	By MS/MS	By MS/MS	By MS/MS
P68036;A0A1B0GUS4	P68036;A0A1B0GUS4	8;4	8;4	8;4	Ubiquitin-conjugating enzyme E2 L3	UBE2L3	;	2	8	8	8	7	7	6	7	7	7	6	8	7	7	7	6	7	7	7	6	8	7	7	7	6	7	7	7	6	8	7	65.6	65.6	65.6	17.861	154	154;154	0	56.543	By MS/MS	By MS/MS	By MS/MS
Q5VTE0;P68104;A0A087WVQ9;A0A087WV01;A0A2U3TZH3;Q05639;Q5JR01;A0A2R8Y488;A6PW80;A0A2R8Y660;A0A2R8YDN5	Q5VTE0;P68104;A0A087WVQ9;A0A087WV01	20;20;17;13;9;9;5;5;4;4;2	20;20;17;13;9;9;5;5;4;4;2	20;20;17;13;9;9;5;5;4;4;2	Putative elongation factor 1-alpha-like 3;Elongation factor 1-alpha 1;Elongation factor 1-alpha	EEF1A1P5;EEF1A1	;;;	11	20	20	20	16	17	19	18	19	20	20	20	19	16	17	19	18	19	20	20	20	19	16	17	19	18	19	20	20	20	19	52.2	52.2	52.2	50.184	462	462;462;441;426;496;463;145;173;106;152;106	0	167.37	By MS/MS	By MS/MS	By MS/MS
P68363;C9JDS9	P68363	18;3	18;3	0;0	Tubulin alpha-1B chain	TUBA1B		2	18	18	0	17	17	18	16	17	16	18	17	17	17	17	18	16	17	16	18	17	17	0	0	0	0	0	0	0	0	0	57	57	0	50.151	451	451;156	0	199.63	By MS/MS	By MS/MS	By MS/MS
P68366;C9JDL2;C9JEV8;C9JQ00;C9JJQ8	P68366	13;3;3;3;3	1;1;1;1;1	1;1;1;1;1	Tubulin alpha-4A chain	TUBA4A		5	13	1	1	12	12	13	11	12	11	13	12	12	1	1	1	1	1	1	1	1	1	1	1	1	1	1	1	1	1	1	37.9	4.5	4.5	49.924	448	448;119;153;180;198	0	8.4386	By matching	By MS/MS	By MS/MS
P68371	P68371	20	20	1	Tubulin beta-4B chain	TUBB4B		1	20	20	1	15	18	19	15	16	14	17	16	19	15	18	19	15	16	14	17	16	19	0	1	1	1	1	0	1	0	1	66.7	66.7	2.7	49.83	445	445	0	175.62	By MS/MS	By MS/MS	By MS/MS
P68402;J3KNE3	P68402;J3KNE3	2;1	2;1	2;1	Platelet-activating factor acetylhydrolase IB subunit beta	PAFAH1B2	;	2	2	2	2	1	1	2	0	1	1	1	1	1	1	1	2	0	1	1	1	1	1	1	1	2	0	1	1	1	1	1	14.4	14.4	14.4	25.569	229	229;175	0	11.378	By matching	By matching	By MS/MS
P69905;A0A2R8Y7C0	P69905;A0A2R8Y7C0	5;4	1;1	1;1	Hemoglobin subunit alpha	HBA1	;	2	5	1	1	5	5	5	5	5	5	5	5	5	1	1	1	1	1	1	1	1	1	1	1	1	1	1	1	1	1	1	43	10.6	10.6	15.257	142	142;134	0.005814	6.2934	By MS/MS	By MS/MS	By MS/MS
P78371;F8VQ14;F5GWF6	P78371;F8VQ14;F5GWF6	3;2;2	3;2;2	3;2;2	T-complex protein 1 subunit beta	CCT2	;;	3	3	3	3	2	2	2	2	3	2	2	2	1	2	2	2	2	3	2	2	2	1	2	2	2	2	3	2	2	2	1	9.2	9.2	9.2	57.488	535	535;416;530	0	20.819	By MS/MS	By MS/MS	By matching
P78539	P78539	4	4	4	Sushi repeat-containing protein SRPX	SRPX		1	4	4	4	3	4	4	4	4	4	4	4	3	3	4	4	4	4	4	4	4	3	3	4	4	4	4	4	4	4	3	9.5	9.5	9.5	51.571	464	464	0	29.225	By MS/MS	By MS/MS	By MS/MS
P80511	P80511	2	2	2	Protein S100-A12;Calcitermin	S100A12		1	2	2	2	1	1	2	1	1	1	1	1	1	1	1	2	1	1	1	1	1	1	1	1	2	1	1	1	1	1	1	21.7	21.7	21.7	10.575	92	92	0	13.267	By MS/MS	By MS/MS	By MS/MS
P80723;U3KQP0	P80723	3;1	3;1	3;1	Brain acid soluble protein 1	BASP1		2	3	3	3	3	3	2	2	3	3	3	3	3	3	3	2	2	3	3	3	3	3	3	3	2	2	3	3	3	3	3	15.4	15.4	15.4	22.693	227	227;45	0	17.816	By MS/MS	By MS/MS	By MS/MS
P98160;A0A0U1RQT3	P98160	36;3	36;3	36;3	Basement membrane-specific heparan sulfate proteoglycan core protein;Endorepellin;LG3 peptide	HSPG2		2	36	36	36	30	32	33	34	34	33	34	34	33	30	32	33	34	34	33	34	34	33	30	32	33	34	34	33	34	34	33	10.7	10.7	10.7	468.83	4391	4391;307	0	323.31	By MS/MS	By MS/MS	By MS/MS
P98179	P98179	1	1	1	RNA-binding protein 3	RBM3		1	1	1	1	1	1	1	1	1	1	1	1	1	1	1	1	1	1	1	1	1	1	1	1	1	1	1	1	1	1	1	20.4	20.4	20.4	17.17	157	157	0	16.569	By matching	By MS/MS	By MS/MS
Q00688;G3V5F2	Q00688	5;1	5;1	5;1	Peptidyl-prolyl cis-trans isomerase FKBP3	FKBP3		2	5	5	5	4	3	4	5	5	5	5	5	4	4	3	4	5	5	5	5	5	4	4	3	4	5	5	5	5	5	4	25.4	25.4	25.4	25.177	224	224;65	0	33.145	By MS/MS	By MS/MS	By MS/MS
Q01518;Q5T0R4;Q5T0R3;Q5T0R2;Q5T0R1;Q5T0R9;Q5T0R7;Q5T0R6;Q5T0R5	Q01518;Q5T0R4;Q5T0R3;Q5T0R2;Q5T0R1;Q5T0R9	8;4;4;4;4;4;3;3;3	8;4;4;4;4;4;3;3;3	8;4;4;4;4;4;3;3;3	Adenylyl cyclase-associated protein 1;Adenylyl cyclase-associated protein	CAP1	;;;;;	9	8	8	8	8	6	7	8	7	8	8	7	8	8	6	7	8	7	8	8	7	8	8	6	7	8	7	8	8	7	8	23.8	23.8	23.8	51.901	475	475;201;203;208;215;262;174;176;179	0	100.59	By MS/MS	By MS/MS	By MS/MS
Q01995;H0YCU9;E9PJ32	Q01995;H0YCU9	3;2;1	3;2;1	3;2;1	Transgelin	TAGLN	;	3	3	3	3	3	3	2	3	3	3	3	3	3	3	3	2	3	3	3	3	3	3	3	3	2	3	3	3	3	3	3	16.4	16.4	16.4	22.611	201	201;151;91	0	19.934	By matching	By MS/MS	By matching
Q02750;H3BRW9;A0A1B0GUL7;P36507;G5E9C7	Q02750;H3BRW9;A0A1B0GUL7;P36507	3;2;2;2;1	3;2;2;2;1	3;2;2;2;1	Dual specificity mitogen-activated protein kinase kinase 1;Dual specificity mitogen-activated protein kinase kinase 2	MAP2K1;MAP2K2	;;;	5	3	3	3	3	3	2	2	2	3	3	2	2	3	3	2	2	2	3	3	2	2	3	3	2	2	2	3	3	2	2	8.7	8.7	8.7	43.439	393	393;217;405;400;303	0	19.664	By MS/MS	By MS/MS	By matching
Q02790;F5H120;F5H1U3	Q02790	3;1;1	3;1;1	3;1;1	Peptidyl-prolyl cis-trans isomerase FKBP4;Peptidyl-prolyl cis-trans isomerase FKBP4, N-terminally processed	FKBP4		3	3	3	3	3	3	3	2	3	2	3	3	3	3	3	3	2	3	2	3	3	3	3	3	3	2	3	2	3	3	3	11.1	11.1	11.1	51.804	459	459;51;86	0	17.452	By matching	By MS/MS	By MS/MS
Q02809;Q5JXB7	Q02809	7;2	7;2	7;2	Procollagen-lysine,2-oxoglutarate 5-dioxygenase 1	PLOD1		2	7	7	7	4	4	5	6	7	6	6	6	7	4	4	5	6	7	6	6	6	7	4	4	5	6	7	6	6	6	7	13.9	13.9	13.9	83.549	727	727;283	0	142.97	By MS/MS	By MS/MS	By MS/MS
Q02818;H7BZI1;C9JKZ2;C9JBD3;C9J3C1	Q02818;H7BZI1	17;14;7;2;2	17;14;7;2;2	17;14;7;2;2	Nucleobindin-1	NUCB1	;	5	17	17	17	13	16	16	16	16	15	16	16	15	13	16	16	16	16	15	16	16	15	13	16	16	16	16	15	16	16	15	33.2	33.2	33.2	53.879	461	461;295;267;110;124	0	132.41	By MS/MS	By MS/MS	By MS/MS
Q02878	Q02878	1	1	1	60S ribosomal protein L6	RPL6		1	1	1	1	1	0	0	0	0	1	1	1	1	1	0	0	0	0	1	1	1	1	1	0	0	0	0	1	1	1	1	3.8	3.8	3.8	32.728	288	288	0.0037641	7.0914	By MS/MS
Q03135;C9JKI3;E9PCT5	Q03135;C9JKI3;E9PCT5	3;2;2	3;2;2	3;2;2	Caveolin-1;Caveolin	CAV1	;;	3	3	3	3	2	3	3	3	3	3	3	3	3	2	3	3	3	3	3	3	3	3	2	3	3	3	3	3	3	3	3	24.2	24.2	24.2	20.471	178	178;138;167	0	21.922	By MS/MS	By MS/MS	By MS/MS
Q03167	Q03167	1	1	1	Transforming growth factor beta receptor type 3	TGFBR3		1	1	1	1	1	1	1	1	0	1	0	0	1	1	1	1	1	0	1	0	0	1	1	1	1	1	0	1	0	0	1	1.8	1.8	1.8	93.498	851	851	0	7.4911	By MS/MS	By MS/MS	By MS/MS
Q03692	Q03692	1	1	1	Collagen alpha-1(X) chain	COL10A1		1	1	1	1	0	0	0	1	0	1	1	0	1	0	0	0	1	0	1	1	0	1	0	0	0	1	0	1	1	0	1	1.9	1.9	1.9	66.157	680	680	0.0068415	6.1601
Q04760	Q04760	1	1	1	Lactoylglutathione lyase	GLO1		1	1	1	1	1	0	1	1	1	0	1	0	1	1	0	1	1	1	0	1	0	1	1	0	1	1	1	0	1	0	1	6	6	6	20.777	184	184	0.0047733	6.5482	By matching		By MS/MS
Q04917;A2IDB2	Q04917;A2IDB2	2;1	1;1	1;1	14-3-3 protein eta	YWHAH	;	2	2	1	1	2	2	2	2	2	2	1	2	2	1	1	1	1	1	1	0	1	1	1	1	1	1	1	1	0	1	1	8.9	4.9	4.9	28.218	246	246;162	0	7.7411	By matching	By MS/MS	By MS/MS
Q4G0W3;Q05707	Q4G0W3;Q05707	1;1	1;1	1;1	Collagen alpha-1(XIV) chain	COL14A1	;	2	1	1	1	1	1	1	1	1	1	1	1	1	1	1	1	1	1	1	1	1	1	1	1	1	1	1	1	1	1	1	2.2	2.2	2.2	59.163	534	534;1796	0	10.501	By MS/MS	By MS/MS	By MS/MS
Q06124;A0A1W2PPU4;H0YF12;A0A0U1RRI0	Q06124;A0A1W2PPU4	4;2;1;1	4;2;1;1	4;2;1;1	Tyrosine-protein phosphatase non-receptor type 11	PTPN11	;	4	4	4	4	3	3	4	4	2	3	3	4	4	3	3	4	4	2	3	3	4	4	3	3	4	4	2	3	3	4	4	8.9	8.9	8.9	68.436	597	597;216;108;196	0	25.39	By MS/MS	By matching	By MS/MS
Q06323;H0YLU2;H0YKK6	Q06323;H0YLU2	7;4;2	7;4;2	7;4;2	Proteasome activator complex subunit 1	PSME1	;	3	7	7	7	7	7	7	7	7	6	7	7	7	7	7	7	7	7	6	7	7	7	7	7	7	7	7	6	7	7	7	32.5	32.5	32.5	28.723	249	249;114;90	0	60.637	By MS/MS	By MS/MS	By MS/MS
Q06830;A0A0A0MRQ5;A0A0A0MSI0	Q06830;A0A0A0MRQ5;A0A0A0MSI0	9;6;6	9;6;6	6;3;4	Peroxiredoxin-1	PRDX1	;;	3	9	9	6	8	9	9	9	9	9	8	9	8	8	9	9	9	9	9	8	9	8	6	6	6	6	6	6	6	6	6	39.2	39.2	29.6	22.11	199	199;97;171	0	62.01	By MS/MS	By MS/MS	By MS/MS
Q07065	Q07065	1	1	1	Cytoskeleton-associated protein 4	CKAP4		1	1	1	1	1	1	1	1	1	0	1	1	1	1	1	1	1	1	0	1	1	1	1	1	1	1	1	0	1	1	1	2	2	2	66.022	602	602	0.0058207	6.3072	By MS/MS	By matching	By matching
Q08211;REV__H0YA90	Q08211	8;1	8;1	8;1	ATP-dependent RNA helicase A	DHX9		2	8	8	8	6	6	6	7	6	5	6	6	6	6	6	6	7	6	5	6	6	6	6	6	6	7	6	5	6	6	6	8.7	8.7	8.7	140.96	1270	1270;303	0	55.68	By MS/MS	By MS/MS	By MS/MS
Q08397;H3BUV8	Q08397	6;2	6;2	6;2	Lysyl oxidase homolog 1	LOXL1		2	6	6	6	6	6	5	6	5	6	6	6	6	6	6	5	6	5	6	6	6	6	6	6	5	6	5	6	6	6	6	14.3	14.3	14.3	63.109	574	574;431	0	95.81	By MS/MS	By MS/MS	By MS/MS
Q08752;H0Y8J0	Q08752	7;1	7;1	7;1	Peptidyl-prolyl cis-trans isomerase D	PPID		2	7	7	7	6	6	5	5	7	7	7	6	6	6	6	5	5	7	7	7	6	6	6	6	5	5	7	7	7	6	6	20	20	20	40.763	370	370;48	0	44.275	By MS/MS	By MS/MS	By MS/MS
Q09328	Q09328	1	1	1	Alpha-1,6-mannosylglycoprotein 6-beta-N-acetylglucosaminyltransferase A	MGAT5		1	1	1	1	0	1	0	1	1	1	0	1	1	0	1	0	1	1	1	0	1	1	0	1	0	1	1	1	0	1	1	1.6	1.6	1.6	84.542	741	741	0	14.454		By MS/MS
Q09666	Q09666	15	15	15	Neuroblast differentiation-associated protein AHNAK	AHNAK		1	15	15	15	14	13	14	15	13	14	15	14	14	14	13	14	15	13	14	15	14	14	14	13	14	15	13	14	15	14	14	10.3	10.3	10.3	629.09	5890	5890	0	94.678	By MS/MS	By MS/MS	By MS/MS
Q10469	Q10469	2	2	2	Alpha-1,6-mannosyl-glycoprotein 2-beta-N-acetylglucosaminyltransferase	MGAT2		1	2	2	2	2	2	2	2	2	2	2	2	2	2	2	2	2	2	2	2	2	2	2	2	2	2	2	2	2	2	2	5.4	5.4	5.4	51.55	447	447	0	11.952	By MS/MS	By MS/MS	By MS/MS
Q10471;F8VUJ3;Q8N4A0	Q10471	18;1;1	18;1;1	18;1;1	Polypeptide N-acetylgalactosaminyltransferase 2;Polypeptide N-acetylgalactosaminyltransferase 2 soluble form	GALNT2		3	18	18	18	17	17	16	18	17	16	17	16	17	17	17	16	18	17	16	17	16	17	17	17	16	18	17	16	17	16	17	37.3	37.3	37.3	64.732	571	571;575;578	0	197.62	By MS/MS	By MS/MS	By MS/MS
Q11201;E5RHV6	Q11201	4;1	4;1	4;1	CMP-N-acetylneuraminate-beta-galactosamide-alpha-2,3-sialyltransferase 1	ST3GAL1		2	4	4	4	2	2	2	2	2	3	3	3	3	2	2	2	2	2	3	3	3	3	2	2	2	2	2	3	3	3	3	11.8	11.8	11.8	39.075	340	340;97	0	23.144	By MS/MS	By MS/MS	By MS/MS
Q12792;F8VS81;F8VRG3	Q12792;F8VS81	4;3;1	4;3;1	4;3;1	Twinfilin-1	TWF1	;	3	4	4	4	3	4	3	3	3	2	3	3	3	3	4	3	3	3	2	3	3	3	3	4	3	3	3	2	3	3	3	17.1	17.1	17.1	40.282	350	350;291;59	0	30.657	By MS/MS	By MS/MS	By MS/MS
Q12841;C9J5G4;H7C4W4	Q12841;C9J5G4	9;5;1	9;5;1	9;5;1	Follistatin-related protein 1	FSTL1	;	3	9	9	9	8	9	9	8	9	8	9	8	9	8	9	9	8	9	8	9	8	9	8	9	9	8	9	8	9	8	9	38	38	38	34.985	308	308;139;20	0	158.2	By MS/MS	By MS/MS	By MS/MS
Q12874	Q12874	1	1	1	Splicing factor 3A subunit 3	SF3A3		1	1	1	1	1	1	1	1	1	1	1	0	0	1	1	1	1	1	1	1	0	0	1	1	1	1	1	1	1	0	0	1.8	1.8	1.8	58.848	501	501	0.0068966	6.1969	By MS/MS	By matching	By MS/MS
Q12906;K7EQR9;K7EKJ9	Q12906;K7EQR9;K7EKJ9	2;1;1	2;1;1	2;1;1	Interleukin enhancer-binding factor 3	ILF3	;;	3	2	2	2	2	2	2	2	2	2	2	2	2	2	2	2	2	2	2	2	2	2	2	2	2	2	2	2	2	2	2	3.1	3.1	3.1	95.337	894	894;180;254	0	13.571	By MS/MS	By matching	By matching
Q12907	Q12907	1	1	1	Vesicular integral-membrane protein VIP36	LMAN2		1	1	1	1	1	1	1	1	1	1	1	1	1	1	1	1	1	1	1	1	1	1	1	1	1	1	1	1	1	1	1	3.1	3.1	3.1	40.228	356	356	0.0048135	6.6121	By matching	By MS/MS	By matching
Q13103	Q13103	1	1	1	Secreted phosphoprotein 24	SPP2		1	1	1	1	1	1	1	1	1	1	1	1	1	1	1	1	1	1	1	1	1	1	1	1	1	1	1	1	1	1	1	5.7	5.7	5.7	24.337	211	211	0	18.961	By MS/MS	By MS/MS	By MS/MS
Q13151	Q13151	2	2	2	Heterogeneous nuclear ribonucleoprotein A0	HNRNPA0		1	2	2	2	2	2	2	2	1	2	2	2	2	2	2	2	2	1	2	2	2	2	2	2	2	2	1	2	2	2	2	7.5	7.5	7.5	30.84	305	305	0	13.103	By MS/MS	By MS/MS	By MS/MS
Q13177;E9PM17;B3KNX7;Q13153;H0YCG5	Q13177;E9PM17;B3KNX7;Q13153	6;3;3;3;2	6;3;3;3;2	4;1;1;1;1	Serine/threonine-protein kinase PAK 2;PAK-2p27;PAK-2p34;Non-specific serine/threonine protein kinase;Serine/threonine-protein kinase PAK 1	PAK2;PAK1	;;;	5	6	6	4	5	6	6	5	6	5	6	5	5	5	6	6	5	6	5	6	5	5	4	4	4	3	4	4	4	3	3	17.9	17.9	13.2	58.042	524	524;455;522;545;244	0	82.168	By MS/MS	By MS/MS	By MS/MS
Q13185;S4R2Y4;C9JMM0;B8ZZ43	Q13185;S4R2Y4	6;3;1;1	6;3;1;1	5;3;1;1	Chromobox protein homolog 3	CBX3	;	4	6	6	5	5	6	6	6	6	6	6	6	5	5	6	6	6	6	6	6	6	5	4	5	5	5	5	5	5	5	4	50.8	50.8	42.1	20.811	183	183;107;62;101	0	80.983	By MS/MS	By MS/MS	By MS/MS
Q13200;H7C1H2	Q13200	3;1	3;1	3;1	26S proteasome non-ATPase regulatory subunit 2	PSMD2		2	3	3	3	3	3	3	3	3	3	3	1	2	3	3	3	3	3	3	3	1	2	3	3	3	3	3	3	3	1	2	3.5	3.5	3.5	100.2	908	908;203	0	17.927	By MS/MS	By MS/MS	By MS/MS
Q13214;A0A087WZE0;A0A0C4DGV8	Q13214;A0A087WZE0;A0A0C4DGV8	2;1;1	2;1;1	2;1;1	Semaphorin-3B	SEMA3B	;;	3	2	2	2	2	1	2	1	0	1	1	2	2	2	1	2	1	0	1	1	2	2	2	1	2	1	0	1	1	2	2	4.9	4.9	4.9	83.121	749	749;214;754	0	11.737	By MS/MS	By matching	By matching
Q13332	Q13332	2	1	1	Receptor-type tyrosine-protein phosphatase S	PTPRS		1	2	1	1	2	2	2	2	2	2	2	2	2	1	1	1	1	1	1	1	1	1	1	1	1	1	1	1	1	1	1	1.7	1.1	1.1	217.04	1948	1948	0	9.0233	By matching	By MS/MS	By MS/MS
Q13347;Q5TFK1	Q13347	5;1	5;1	5;1	Eukaryotic translation initiation factor 3 subunit I	EIF3I		2	5	5	5	4	2	4	3	2	3	4	3	4	4	2	4	3	2	3	4	3	4	4	2	4	3	2	3	4	3	4	24.6	24.6	24.6	36.501	325	325;125	0	30.9	By MS/MS	By MS/MS	By MS/MS
Q13442	Q13442	2	2	2	28 kDa heat- and acid-stable phosphoprotein	PDAP1		1	2	2	2	2	2	2	2	2	2	2	2	2	2	2	2	2	2	2	2	2	2	2	2	2	2	2	2	2	2	2	12.7	12.7	12.7	20.63	181	181	0	13.658	By MS/MS	By MS/MS	By MS/MS
Q13492;E9PJT1;E9PK13;E9PI56;E9PKP6;E9PLJ8;H0YCY1;H0YEF7;H0YEH1	Q13492	5;1;1;1;1;1;1;1;1	5;1;1;1;1;1;1;1;1	5;1;1;1;1;1;1;1;1	Phosphatidylinositol-binding clathrin assembly protein	PICALM		9	5	5	5	3	3	3	1	1	1	2	3	3	3	3	3	1	1	1	2	3	3	3	3	3	1	1	1	2	3	3	11.2	11.2	11.2	70.754	652	652;48;105;147;148;185;244;302;308	0	66.441	By MS/MS	By MS/MS	By MS/MS
Q13618	Q13618	1	1	1	Cullin-3	CUL3		1	1	1	1	1	1	1	1	1	1	1	1	1	1	1	1	1	1	1	1	1	1	1	1	1	1	1	1	1	1	1	1.7	1.7	1.7	88.929	768	768	0	7.5465	By matching	By matching	By MS/MS
Q14103;H0YA96;H0Y8G5;D6RAF8;D6RF44;D6RD83;D6RBQ9	Q14103;H0YA96;H0Y8G5;D6RAF8	9;8;8;7;4;3;3	9;8;8;7;4;3;3	8;7;7;6;3;3;2	Heterogeneous nuclear ribonucleoprotein D0	HNRNPD	;;;	7	9	9	8	9	9	9	9	9	8	9	9	9	9	9	9	9	9	8	9	9	9	8	8	8	8	8	7	8	8	8	26.5	26.5	24.2	38.434	355	355;210;260;221;111;92;155	0	66.556	By MS/MS	By MS/MS	By MS/MS
Q14152	Q14152	6	6	6	Eukaryotic translation initiation factor 3 subunit A	EIF3A		1	6	6	6	4	5	5	4	4	4	3	5	3	4	5	5	4	4	4	3	5	3	4	5	5	4	4	4	3	5	3	4.9	4.9	4.9	166.57	1382	1382	0	36.946	By MS/MS	By MS/MS	By MS/MS
Q14204	Q14204	2	2	2	Cytoplasmic dynein 1 heavy chain 1	DYNC1H1		1	2	2	2	1	1	1	1	1	1	2	2	1	1	1	1	1	1	1	2	2	1	1	1	1	1	1	1	2	2	1	0.6	0.6	0.6	532.4	4646	4646	0	12.033	By matching	By MS/MS	By matching
Q14247	Q14247	3	3	3	Src substrate cortactin	CTTN		1	3	3	3	0	2	2	2	3	3	3	2	2	0	2	2	2	3	3	3	2	2	0	2	2	2	3	3	3	2	2	7.6	7.6	7.6	61.585	550	550	0	16.761		By matching	By MS/MS
Q14520	Q14520	4	4	4	Hyaluronan-binding protein 2;Hyaluronan-binding protein 2 50 kDa heavy chain;Hyaluronan-binding protein 2 50 kDa heavy chain alternate form;Hyaluronan-binding protein 2 27 kDa light chain;Hyaluronan-binding protein 2 27 kDa light chain alternate form	HABP2		1	4	4	4	2	4	4	4	4	4	4	4	4	2	4	4	4	4	4	4	4	4	2	4	4	4	4	4	4	4	4	5.9	5.9	5.9	62.671	560	560	0	25.959	By MS/MS	By MS/MS	By MS/MS
Q14566	Q14566	1	1	1	DNA replication licensing factor MCM6	MCM6		1	1	1	1	1	1	1	1	1	1	1	1	1	1	1	1	1	1	1	1	1	1	1	1	1	1	1	1	1	1	1	1.5	1.5	1.5	92.888	821	821	0.003736	6.9651	By MS/MS	By MS/MS	By MS/MS
Q14686	Q14686	1	1	1	Nuclear receptor coactivator 6	NCOA6		1	1	1	1	1	1	1	0	1	1	1	1	1	1	1	1	0	1	1	1	1	1	1	1	1	0	1	1	1	1	1	1	1	1	219.14	2063	2063	0.0059172	6.451	By MS/MS	By matching	By matching
Q14696	Q14696	4	4	4	LDLR chaperone MESD	MESDC2		1	4	4	4	4	4	3	4	4	4	4	3	3	4	4	3	4	4	4	4	3	3	4	4	3	4	4	4	4	3	3	22.2	22.2	22.2	26.076	234	234	0	30.265	By MS/MS	By MS/MS	By MS/MS
Q14697;F5H6X6;E9PKU7	Q14697;F5H6X6;E9PKU7	6;5;5	6;5;5	6;5;5	Neutral alpha-glucosidase AB	GANAB	;;	3	6	6	6	5	4	5	5	5	5	5	6	5	5	4	5	5	5	5	5	6	5	5	4	5	5	5	5	5	6	5	6.8	6.8	6.8	106.87	944	944;847;852	0	38.578	By MS/MS	By MS/MS	By MS/MS
Q14847;C9J9W2;F6S2S5;K7ESD6	Q14847;C9J9W2;F6S2S5	6;5;3;1	6;5;3;1	6;5;3;1	LIM and SH3 domain protein 1	LASP1	;;	4	6	6	6	5	5	6	5	6	6	6	6	6	5	5	6	5	6	6	6	6	6	5	5	6	5	6	6	6	6	6	24.1	24.1	24.1	29.717	261	261;166;91;71	0	41.887	By MS/MS	By MS/MS	By MS/MS
Q14974;J3KTM9;J3QR48;J3QRG4;J3QKQ5;J3KS06	Q14974;J3KTM9	17;13;3;2;2;1	17;13;3;2;2;1	17;13;3;2;2;1	Importin subunit beta-1	KPNB1	;	6	17	17	17	16	16	15	13	13	14	13	13	14	16	16	15	13	13	14	13	13	14	16	16	15	13	13	14	13	13	14	25.5	25.5	25.5	97.169	876	876;690;148;60;248;22	0	200.16	By MS/MS	By MS/MS	By MS/MS
Q15008;C9J7B7	Q15008;C9J7B7	2;1	2;1	2;1	26S proteasome non-ATPase regulatory subunit 6	PSMD6	;	2	2	2	2	2	1	2	2	2	1	2	2	2	2	1	2	2	2	1	2	2	2	2	1	2	2	2	1	2	2	2	6.4	6.4	6.4	45.531	389	389;144	0	11.879	By MS/MS	By matching	By MS/MS
Q15046;J3KRL2;H3BPV7;H3BVA8	Q15046	3;1;1;1	3;1;1;1	3;1;1;1	Lysine--tRNA ligase	KARS		4	3	3	3	3	3	3	3	3	3	3	3	3	3	3	3	3	3	3	3	3	3	3	3	3	3	3	3	3	3	3	5.2	5.2	5.2	68.047	597	597;102;104;256	0	16.649	By MS/MS	By MS/MS	By MS/MS
Q15056	Q15056	3	3	3	Eukaryotic translation initiation factor 4H	EIF4H		1	3	3	3	3	1	1	1	1	1	2	2	2	3	1	1	1	1	1	2	2	2	3	1	1	1	1	1	2	2	2	26.6	26.6	26.6	27.385	248	248	0	22.028	By MS/MS	By matching	By MS/MS
Q15063	Q15063	17	2	0	Periostin	POSTN		1	17	2	0	13	16	15	15	16	15	16	17	15	1	2	2	2	2	2	2	2	1	0	0	0	0	0	0	0	0	0	27.8	2.3	0	93.313	836	836	0	12.063	By MS/MS	By MS/MS	By MS/MS
Q15084	Q15084	2	2	2	Protein disulfide-isomerase A6	PDIA6		1	2	2	2	2	2	2	2	2	2	2	2	2	2	2	2	2	2	2	2	2	2	2	2	2	2	2	2	2	2	2	6.1	6.1	6.1	48.121	440	440	0	15.788	By MS/MS	By MS/MS	By MS/MS
Q15113	Q15113	4	4	4	Procollagen C-endopeptidase enhancer 1	PCOLCE		1	4	4	4	4	4	4	4	4	4	4	4	4	4	4	4	4	4	4	4	4	4	4	4	4	4	4	4	4	4	4	10.7	10.7	10.7	47.972	449	449	0	27.201	By MS/MS	By MS/MS	By MS/MS
Q15149;H0YDN1;A0A075B730;P58107	Q15149	6;1;1;1	6;1;1;1	6;1;1;1	Plectin	PLEC		4	6	6	6	5	4	4	3	2	4	4	5	3	5	4	4	3	2	4	4	5	3	5	4	4	3	2	4	4	5	3	1.5	1.5	1.5	531.78	4684	4684;3447;5063;5088	0	34.68	By MS/MS	By MS/MS	By matching
Q15181;Q5SQT6	Q15181;Q5SQT6	7;4	7;4	7;4	Inorganic pyrophosphatase	PPA1	;	2	7	7	7	7	6	6	6	6	6	5	5	5	7	6	6	6	6	6	5	5	5	7	6	6	6	6	6	5	5	5	31.5	31.5	31.5	32.66	289	289;178	0	51.121	By MS/MS	By MS/MS	By MS/MS
Q15365	Q15365	9	9	6	Poly(rC)-binding protein 1	PCBP1		1	9	9	6	4	7	9	7	6	7	8	7	7	4	7	9	7	6	7	8	7	7	3	5	6	4	3	4	5	5	4	42.4	42.4	31.5	37.497	356	356	0	92.651	By MS/MS	By MS/MS	By MS/MS
Q15366;F8VXH9;H3BRU6;F8VZX2;F8W0G4;F8W1G6;H3BND9;H3BSS4	Q15366;F8VXH9;H3BRU6;F8VZX2;F8W0G4;F8W1G6	8;7;7;7;6;5;3;1	5;4;4;4;3;3;2;1	3;2;2;2;2;2;1;1	Poly(rC)-binding protein 2	PCBP2	;;;;;	8	8	5	3	6	7	7	7	8	8	8	7	8	5	5	4	4	5	5	5	5	5	3	3	2	2	3	3	3	3	3	32.6	21.9	13.7	38.58	365	365;160;301;321;158;202;112;184	0	36.178	By MS/MS	By MS/MS	By MS/MS
Q15404	Q15404	11	11	11	Ras suppressor protein 1	RSU1		1	11	11	11	9	10	11	11	11	10	11	9	11	9	10	11	11	11	10	11	9	11	9	10	11	11	11	10	11	9	11	49.1	49.1	49.1	31.54	277	277	0	77.424	By MS/MS	By MS/MS	By MS/MS
Q15417;E9PDU6	Q15417;E9PDU6	7;5	7;5	6;5	Calponin-3;Calponin	CNN3	;	2	7	7	6	5	5	4	5	6	6	5	5	5	5	5	4	5	6	6	5	5	5	4	4	3	4	5	5	4	4	4	35.9	35.9	32.5	36.413	329	329;185	0	52.544	By MS/MS	By MS/MS	By MS/MS
Q15427;Q5SZ64	Q15427;Q5SZ64	2;1	2;1	2;1	Splicing factor 3B subunit 4	SF3B4	;	2	2	2	2	1	2	2	1	1	1	1	1	1	1	2	2	1	1	1	1	1	1	1	2	2	1	1	1	1	1	1	9.4	9.4	9.4	44.385	424	424;190	0	13.259	By MS/MS	By MS/MS	By MS/MS
Q15459;H7C1L2;F8WB66	Q15459	7;2;1	7;2;1	7;2;1	Splicing factor 3A subunit 1	SF3A1		3	7	7	7	6	7	7	7	7	7	7	7	7	6	7	7	7	7	7	7	7	7	6	7	7	7	7	7	7	7	7	12.2	12.2	12.2	88.885	793	793;259;63	0	45.208	By MS/MS	By MS/MS	By MS/MS
Q15493	Q15493	1	1	1	Regucalcin	RGN		1	1	1	1	0	0	1	0	1	0	1	1	0	0	0	1	0	1	0	1	1	0	0	0	1	0	1	0	1	1	0	5.7	5.7	5.7	33.252	299	299	0	7.5071			By MS/MS
Q15582;H0Y8L3;H0YAH8;H0Y8M8;S4R3C6;D6RBX4	Q15582;H0Y8L3	10;5;2;2;2;1	10;5;2;2;2;1	10;5;2;2;2;1	Transforming growth factor-beta-induced protein ig-h3	TGFBI	;	6	10	10	10	7	8	9	8	9	8	9	8	9	7	8	9	8	9	8	9	8	9	7	8	9	8	9	8	9	8	9	18.2	18.2	18.2	74.68	683	683;366;78;128;219;65	0	67.712	By MS/MS	By MS/MS	By MS/MS
Q15637;F8WEV5;H7C561	Q15637	4;1;1	4;1;1	4;1;1	Splicing factor 1	SF1		3	4	4	4	4	3	3	3	3	3	2	3	2	4	3	3	3	3	3	2	3	2	4	3	3	3	3	3	2	3	2	8.1	8.1	8.1	68.329	639	639;110;291	0	25.784	By MS/MS	By MS/MS	By MS/MS
Q15691;C9JB30;Q9UPY8	Q15691	7;1;1	7;1;1	6;1;1	Microtubule-associated protein RP/EB family member 1	MAPRE1		3	7	7	6	6	6	6	6	7	7	7	7	6	6	6	6	6	7	7	7	7	6	5	5	5	5	6	6	6	6	5	34	34	31	29.999	268	268;218;281	0	88.323	By MS/MS	By MS/MS	By MS/MS
Q15717;M0QZR9;M0R055	Q15717	5;2;1	5;2;1	5;2;1	ELAV-like protein 1	ELAVL1		3	5	5	5	4	2	4	3	3	4	4	4	4	4	2	4	3	3	4	4	4	4	4	2	4	3	3	4	4	4	4	22.7	22.7	22.7	36.091	326	326;153;133	0	31.579	By MS/MS	By MS/MS	By MS/MS
Q15836;K7ENK9;K7EKX0;J3QRU4;F8WCA0;L7N2F9;P63027	Q15836;K7ENK9;K7EKX0;J3QRU4;F8WCA0;L7N2F9;P63027	2;1;1;1;1;1;1	2;1;1;1;1;1;1	2;1;1;1;1;1;1	Vesicle-associated membrane protein 3;Vesicle-associated membrane protein 2	VAMP3;VAMP2	;;;;;;	7	2	2	2	2	2	2	1	2	2	2	2	1	2	2	2	1	2	2	2	2	1	2	2	2	1	2	2	2	2	1	40	40	40	11.309	100	100;68;72;113;118;121;116	0	13.816	By MS/MS	By MS/MS	By MS/MS
Q15907;H3BMH2;H3BSC1;P62491;B4DQU5;M0R2D0	Q15907;H3BMH2;H3BSC1;P62491	5;4;4;4;2;1	5;4;4;4;2;1	5;4;4;4;2;1	Ras-related protein Rab-11B;Ras-related protein Rab-11A	RAB11B;RAB11A	;;;	6	5	5	5	4	5	4	4	4	4	4	4	3	4	5	4	4	4	4	4	4	3	4	5	4	4	4	4	4	4	3	30.7	30.7	30.7	24.488	218	218;155;198;216;146;60	0	34.368	By MS/MS	By MS/MS	By MS/MS
Q16270	Q16270	4	4	4	Insulin-like growth factor-binding protein 7	IGFBP7		1	4	4	4	4	3	4	3	3	3	4	3	4	4	3	4	3	3	3	4	3	4	4	3	4	3	3	3	4	3	4	22	22	22	29.13	282	282	0	28.848	By MS/MS	By MS/MS	By MS/MS
Q16394;H7C1H6	Q16394	3;1	3;1	3;1	Exostosin-1	EXT1		2	3	3	3	2	2	2	2	3	3	3	3	2	2	2	2	2	3	3	3	3	2	2	2	2	2	3	3	3	3	2	6.3	6.3	6.3	86.254	746	746;207	0	24.385	By MS/MS	By matching	By MS/MS
Q16543;K7EIU0;K7EQA9;K7EL68	Q16543;K7EIU0;K7EQA9	3;2;2;1	3;2;2;1	3;2;2;1	Hsp90 co-chaperone Cdc37;Hsp90 co-chaperone Cdc37, N-terminally processed	CDC37	;;	4	3	3	3	2	2	2	3	1	2	2	2	2	2	2	2	3	1	2	2	2	2	2	2	2	3	1	2	2	2	2	10.3	10.3	10.3	44.468	378	378;104;230;184	0	25.018	By MS/MS	By MS/MS	By MS/MS
Q16610	Q16610	2	2	2	Extracellular matrix protein 1	ECM1		1	2	2	2	2	2	2	2	2	2	2	2	1	2	2	2	2	2	2	2	2	1	2	2	2	2	2	2	2	2	1	3.5	3.5	3.5	60.673	540	540	0	11.664	By MS/MS	By MS/MS	By MS/MS
Q16658;C9JFC0;A0A0A0MSB2	Q16658	3;1;1	3;1;1	3;1;1	Fascin	FSCN1		3	3	3	3	2	1	2	0	1	1	1	1	2	2	1	2	0	1	1	1	1	2	2	1	2	0	1	1	1	1	2	8.7	8.7	8.7	54.529	493	493;132;137	0	19.392	By matching	By MS/MS	By MS/MS
Q16690	Q16690	1	1	1	Dual specificity protein phosphatase 5	DUSP5		1	1	1	1	1	0	0	1	1	1	1	1	1	1	0	0	1	1	1	1	1	1	1	0	0	1	1	1	1	1	1	3.1	3.1	3.1	42.047	384	384	0.0057803	6.2224	By matching
Q16706	Q16706	2	2	2	Alpha-mannosidase 2	MAN2A1		1	2	2	2	1	1	2	1	2	2	2	2	2	1	1	2	1	2	2	2	2	2	1	1	2	1	2	2	2	2	2	2.4	2.4	2.4	131.14	1144	1144	0	17.821	By MS/MS	By MS/MS	By MS/MS
Q2VIQ3	Q2VIQ3	1	1	1	Chromosome-associated kinesin KIF4B	KIF4B		1	1	1	1	0	0	0	0	0	1	0	0	0	0	0	0	0	0	1	0	0	0	0	0	0	0	0	1	0	0	0	1.7	1.7	1.7	140.03	1234	1234	0.0037547	7.0369
Q32MZ4;C9JSU1;Q9Y608	Q32MZ4;C9JSU1;Q9Y608	2;1;1	2;1;1	2;1;1	Leucine-rich repeat flightless-interacting protein 1;Leucine-rich repeat flightless-interacting protein 2	LRRFIP1;LRRFIP2	;;	3	2	2	2	1	2	2	2	2	1	2	2	2	1	2	2	2	2	1	2	2	2	1	2	2	2	2	1	2	2	2	2.6	2.6	2.6	89.252	808	808;225;721	0	24.745	By MS/MS	By MS/MS	By MS/MS
Q3SYC2	Q3SYC2	1	1	1	2-acylglycerol O-acyltransferase 2	MOGAT2		1	1	1	1	0	1	1	1	1	1	1	1	1	0	1	1	1	1	1	1	1	1	0	1	1	1	1	1	1	1	1	4.2	4.2	4.2	38.195	334	334	1	-2		By matching	By matching
Q3ZCM7;A0A075B736;Q5SQY0	Q3ZCM7;A0A075B736;Q5SQY0	7;6;6	1;1;1	1;1;1	Tubulin beta-8 chain	TUBB8	;;	3	7	1	1	6	6	7	5	6	5	6	5	6	1	1	1	1	1	1	1	1	1	1	1	1	1	1	1	1	1	1	22.3	7.2	7.2	49.775	444	444;407;410	0	13.631	By MS/MS	By MS/MS	By MS/MS
Q562R1	Q562R1	5	1	1	Beta-actin-like protein 2	ACTBL2		1	5	1	1	4	4	4	4	5	3	4	4	4	0	0	0	0	1	0	0	0	0	0	0	0	0	1	0	0	0	0	16.2	4.8	4.8	42.003	376	376	0.006734	6.1139	By matching	By matching	By matching
Q58FF8	Q58FF8	7	1	1	Putative heat shock protein HSP 90-beta 2	HSP90AB2P		1	7	1	1	7	6	6	7	7	7	7	7	7	1	1	1	1	1	1	1	1	1	1	1	1	1	1	1	1	1	1	18.1	3.9	3.9	44.348	381	381	0	8.1845	By MS/MS	By MS/MS	By MS/MS
Q59FP8;Q92859	Q59FP8;Q92859	1;1	1;1	1;1	Neogenin	NEO1	;	2	1	1	1	1	0	0	1	0	1	0	1	1	1	0	0	1	0	1	0	1	1	1	0	0	1	0	1	0	1	1	1.5	1.5	1.5	123.96	1130	1130;1461	0	8.1178	By matching
Q5LJB0;Q5LJA5;Q5LJA9;Q9Y5K5;H0Y4E0;H0Y6Y4	Q5LJB0;Q5LJA5;Q5LJA9;Q9Y5K5;H0Y4E0;H0Y6Y4	2;2;2;2;1;1	2;2;2;2;1;1	2;2;2;2;1;1	Ubiquitin carboxyl-terminal hydrolase;Ubiquitin carboxyl-terminal hydrolase isozyme L5	UCHL5	;;;;;	6	2	2	2	2	2	2	2	2	2	2	2	2	2	2	2	2	2	2	2	2	2	2	2	2	2	2	2	2	2	2	15.5	15.5	15.5	29.116	258	258;355;368;329;183;218	0	13.994	By matching	By MS/MS	By MS/MS
Q5QPM2;Q5QPM0;Q5QPM1;Q5QPL9;Q9UKM9	Q5QPM2;Q5QPM0;Q5QPM1;Q5QPL9;Q9UKM9	1;1;1;1;1	1;1;1;1;1	1;1;1;1;1	RNA-binding protein Raly	RALY	;;;;	5	1	1	1	0	1	0	1	0	1	0	0	0	0	1	0	1	0	1	0	0	0	0	1	0	1	0	1	0	0	0	19.1	19.1	19.1	9.714	89	89;171;181;237;306	0.0067492	6.1165		By matching
Q5SGD2	Q5SGD2	4	4	4	Protein phosphatase 1L	PPM1L		1	4	4	4	4	3	3	4	4	4	3	3	4	4	3	3	4	4	4	3	3	4	4	3	3	4	4	4	3	3	4	11.4	11.4	11.4	41.053	360	360	0	24.856	By matching	By MS/MS	By MS/MS
Q5SW24	Q5SW24	1	1	1	Dapper homolog 2	DACT2		1	1	1	1	1	1	1	1	1	1	1	1	1	1	1	1	1	1	1	1	1	1	1	1	1	1	1	1	1	1	1	1.2	1.2	1.2	82.699	774	774	0.0058072	6.2852	By matching	By MS/MS	By matching
Q5VW32	Q5VW32	1	1	1	BRO1 domain-containing protein BROX	BROX		1	1	1	1	1	1	1	1	1	1	1	1	1	1	1	1	1	1	1	1	1	1	1	1	1	1	1	1	1	1	1	2.7	2.7	2.7	46.476	411	411	0.0089186	6.0805	By MS/MS	By matching	By matching
Q6NZI2	Q6NZI2	2	2	2	Polymerase I and transcript release factor	PTRF		1	2	2	2	2	2	2	2	2	1	2	1	2	2	2	2	2	2	1	2	1	2	2	2	2	2	2	1	2	1	2	7.4	7.4	7.4	43.476	390	390	0	15.546	By MS/MS	By MS/MS	By MS/MS
Q6P587	Q6P587	2	2	2	Acylpyruvase FAHD1, mitochondrial	FAHD1		1	2	2	2	1	1	2	1	1	1	1	1	1	1	1	2	1	1	1	1	1	1	1	1	2	1	1	1	1	1	1	12.5	12.5	12.5	24.843	224	224	0	24.875	By matching	By matching	By MS/MS
Q6SZW1	Q6SZW1	1	1	1	Sterile alpha and TIR motif-containing protein 1	SARM1		1	1	1	1	1	0	1	1	1	1	1	1	1	1	0	1	1	1	1	1	1	1	1	0	1	1	1	1	1	1	1	1.5	1.5	1.5	79.387	724	724	0.004878	6.7321	By matching		By MS/MS
Q6UVK1	Q6UVK1	1	1	1	Chondroitin sulfate proteoglycan 4	CSPG4		1	1	1	1	1	1	1	1	1	1	1	1	1	1	1	1	1	1	1	1	1	1	1	1	1	1	1	1	1	1	1	0.4	0.4	0.4	250.53	2322	2322	0.0058893	6.4013	By MS/MS	By MS/MS	By MS/MS
Q6UWP8	Q6UWP8	1	1	1	Suprabasin	SBSN		1	1	1	1	1	1	1	1	1	1	1	1	1	1	1	1	1	1	1	1	1	1	1	1	1	1	1	1	1	1	1	2.4	2.4	2.4	60.54	590	590	0.0012771	7.2293	By MS/MS	By matching	By matching
Q71U36;P0DPH8;P0DPH7;Q6PEY2;V9GZ17	Q71U36;P0DPH8;P0DPH7;Q6PEY2	16;10;10;9;3	1;1;1;1;1	0;0;0;0;0	Tubulin alpha-1A chain;Tubulin alpha-3E chain	TUBA1A;TUBA3E	;;;	5	16	1	0	15	15	16	15	15	14	16	16	15	1	1	1	1	1	1	1	1	1	0	0	0	0	0	0	0	0	0	53.7	2.9	0	50.135	451	451;450;450;450;275	0.0037221	6.9596	By MS/MS	By MS/MS	By MS/MS
Q76M96;H7C5K4;C9J8I6	Q76M96	11;5;2	11;5;2	11;5;2	Coiled-coil domain-containing protein 80	CCDC80		3	11	11	11	11	11	10	11	10	10	9	10	11	11	11	10	11	10	10	9	10	11	11	11	10	11	10	10	9	10	11	15.4	15.4	15.4	108.17	950	950;261;212	0	112.45	By MS/MS	By MS/MS	By MS/MS
Q7KZF4;H7C597	Q7KZF4;H7C597	6;3	6;3	6;3	Staphylococcal nuclease domain-containing protein 1	SND1	;	2	6	6	6	4	5	6	4	3	4	6	4	2	4	5	6	4	3	4	6	4	2	4	5	6	4	3	4	6	4	2	8.5	8.5	8.5	102	910	910;231	0	39.528	By MS/MS	By matching	By MS/MS
Q7L266	Q7L266	1	1	1	Isoaspartyl peptidase/L-asparaginase;Isoaspartyl peptidase/L-asparaginase alpha chain;Isoaspartyl peptidase/L-asparaginase beta chain	ASRGL1		1	1	1	1	1	1	1	1	1	1	1	1	1	1	1	1	1	1	1	1	1	1	1	1	1	1	1	1	1	1	1	10.1	10.1	10.1	32.054	308	308	0	18.116	By matching	By MS/MS	By MS/MS
Q9H8S9;Q7L9L4;D6RCK3	Q9H8S9;Q7L9L4	3;3;1	3;3;1	3;3;1	MOB kinase activator 1A;MOB kinase activator 1B	MOB1A;MOB1B	;	3	3	3	3	2	3	3	3	3	3	2	3	3	2	3	3	3	3	3	2	3	3	2	3	3	3	3	3	2	3	3	13.9	13.9	13.9	25.079	216	216;216;130	0	19.321	By MS/MS	By MS/MS	By MS/MS
Q7RTV0	Q7RTV0	1	1	1	PHD finger-like domain-containing protein 5A	PHF5A		1	1	1	1	1	1	1	1	1	1	1	1	1	1	1	1	1	1	1	1	1	1	1	1	1	1	1	1	1	1	1	11.8	11.8	11.8	12.405	110	110	0.0058962	6.4049	By MS/MS	By matching	By MS/MS
Q86SF2;H0YAH3;H0YAK0;E9PBY3	Q86SF2;H0YAH3	5;3;2;2	5;3;2;2	5;3;2;2	N-acetylgalactosaminyltransferase 7;Polypeptide N-acetylgalactosaminyltransferase	GALNT7	;	4	5	5	5	4	5	4	5	5	5	5	5	5	4	5	4	5	5	5	5	5	5	4	5	4	5	5	5	5	5	5	10.8	10.8	10.8	75.388	657	657;454;199;383	0	31.221	By matching	By MS/MS	By MS/MS
Q86UD1	Q86UD1	3	3	3	Out at first protein homolog	OAF		1	3	3	3	3	2	3	2	3	2	3	3	3	3	2	3	2	3	2	3	3	3	3	2	3	2	3	2	3	3	3	13.2	13.2	13.2	30.688	273	273	0	33.483	By MS/MS	By MS/MS	By MS/MS
Q86UP2	Q86UP2	1	1	1	Kinectin	KTN1		1	1	1	1	1	1	1	0	1	1	1	1	1	1	1	1	0	1	1	1	1	1	1	1	1	0	1	1	1	1	1	1.1	1.1	1.1	156.27	1357	1357	0.0089286	6.0879	By MS/MS	By matching	By matching
Q86UW8;H3BTH8;Q96S86	Q86UW8	7;1;1	7;1;1	7;1;1	Hyaluronan and proteoglycan link protein 4	HAPLN4		3	7	7	7	6	6	6	6	6	6	6	6	7	6	6	6	6	6	6	6	6	7	6	6	6	6	6	6	6	6	7	23.4	23.4	23.4	42.801	402	402;422;360	0	59.856	By MS/MS	By MS/MS	By MS/MS
Q86UX7;F5H1C6	Q86UX7;F5H1C6	2;1	2;1	2;1	Fermitin family homolog 3	FERMT3	;	2	2	2	2	1	1	2	1	1	1	1	2	2	1	1	2	1	1	1	1	2	2	1	1	2	1	1	1	1	2	2	2.7	2.7	2.7	75.952	667	667;286	0	12.287	By MS/MS	By MS/MS	By MS/MS
Q86VP6;A0A0C4DGH5;F5H6I6;A0A3B3ISC4;F8WBB8;H0YH27;O75155	Q86VP6;A0A0C4DGH5	15;11;1;1;1;1;1	15;11;1;1;1;1;1	15;11;1;1;1;1;1	Cullin-associated NEDD8-dissociated protein 1	CAND1	;	7	15	15	15	13	14	13	12	12	14	13	14	15	13	14	13	12	12	14	13	14	15	13	14	13	12	12	14	13	14	15	14.1	14.1	14.1	136.37	1230	1230;770;54;89;110;442;1236	0	100.56	By MS/MS	By MS/MS	By MS/MS
Q8IYD1	Q8IYD1	4	4	1	Eukaryotic peptide chain release factor GTP-binding subunit ERF3B	GSPT2		1	4	4	1	2	3	3	4	4	3	3	4	4	2	3	3	4	4	3	3	4	4	1	1	1	1	1	1	1	1	1	7.6	7.6	2.7	68.882	628	628	0	25.946	By MS/MS	By MS/MS	By MS/MS
Q8N392	Q8N392	2	2	2	Rho GTPase-activating protein 18	ARHGAP18		1	2	2	2	1	1	1	1	2	2	2	2	2	1	1	1	1	2	2	2	2	2	1	1	1	1	2	2	2	2	2	3.5	3.5	3.5	74.976	663	663	0	13.483	By matching	By matching	By MS/MS
Q8N3T6	Q8N3T6	2	2	2	Transmembrane protein 132C	TMEM132C		1	2	2	2	1	0	1	1	0	0	0	0	0	1	0	1	1	0	0	0	0	0	1	0	1	1	0	0	0	0	0	2.4	2.4	2.4	121.79	1108	1108	0	10.826	By MS/MS		By MS/MS
Q8N954	Q8N954	1	1	1	G patch domain-containing protein 11	GPATCH11		1	1	1	1	1	1	1	1	1	1	1	1	1	1	1	1	1	1	1	1	1	1	1	1	1	1	1	1	1	1	1	5.6	5.6	5.6	33.277	285	285	0	7.5135	By matching	By MS/MS	By matching
Q8NBZ7;C9JCB7;C9JW33;C9JFU6;C9JE50;C9J3T9	Q8NBZ7	9;4;4;3;3;1	9;4;4;3;3;1	9;4;4;3;3;1	UDP-glucuronic acid decarboxylase 1	UXS1		6	9	9	9	8	8	7	8	8	6	8	8	8	8	8	7	8	8	6	8	8	8	8	8	7	8	8	6	8	8	8	39.5	39.5	39.5	47.576	420	420;134;190;121;170;52	0	96.728	By MS/MS	By MS/MS	By MS/MS
Q8NC51	Q8NC51	2	2	2	Plasminogen activator inhibitor 1 RNA-binding protein	SERBP1		1	2	2	2	2	2	2	2	2	2	2	2	2	2	2	2	2	2	2	2	2	2	2	2	2	2	2	2	2	2	2	7.1	7.1	7.1	44.965	408	408	0	16.627	By MS/MS	By MS/MS	By MS/MS
Q8NHG8	Q8NHG8	1	1	1	E3 ubiquitin-protein ligase ZNRF2	ZNRF2		1	1	1	1	1	1	1	1	1	1	1	1	1	1	1	1	1	1	1	1	1	1	1	1	1	1	1	1	1	1	1	6.6	6.6	6.6	24.115	242	242	0.004884	6.7358	By matching	By matching	By MS/MS
Q8WUM4;A0A3B3IT07;C9IZF9;F8WEQ7;F8WBR8;F8WDK9	Q8WUM4	16;5;2;1;1;1	16;5;2;1;1;1	16;5;2;1;1;1	Programmed cell death 6-interacting protein	PDCD6IP		6	16	16	16	13	12	12	15	13	12	12	11	12	13	12	12	15	13	12	12	11	12	13	12	12	15	13	12	12	11	12	25.7	25.7	25.7	96.022	868	868;300;153;72;78;95	0	171.77	By MS/MS	By MS/MS	By MS/MS
Q8WWI5	Q8WWI5	1	1	1	Choline transporter-like protein 1	SLC44A1		1	1	1	1	1	1	1	1	1	1	1	1	1	1	1	1	1	1	1	1	1	1	1	1	1	1	1	1	1	1	1	2.1	2.1	2.1	73.301	657	657	0.0059382	6.4732	By MS/MS	By MS/MS	By MS/MS
X6RDA4;Q8WXF1	X6RDA4;Q8WXF1	2;2	2;2	2;2	Paraspeckle component 1	PSPC1	;	2	2	2	2	1	2	2	0	1	1	1	2	2	1	2	2	0	1	1	1	2	2	1	2	2	0	1	1	1	2	2	10.9	10.9	10.9	27.274	248	248;523	0	12.523	By matching	By MS/MS	By MS/MS
Q8WYK0	Q8WYK0	1	1	1	Acyl-coenzyme A thioesterase 12	ACOT12		1	1	1	1	1	1	1	1	1	1	1	1	1	1	1	1	1	1	1	1	1	1	1	1	1	1	1	1	1	1	1	2.2	2.2	2.2	62.033	555	555	0.0036855	6.7891	By MS/MS	By matching	By matching
Q92598;A0A0A0MSM0;R4GN69;D6RJ96;E9PDE8;O95757	Q92598;A0A0A0MSM0	8;6;1;1;1;1	8;6;1;1;1;1	7;5;1;0;0;0	Heat shock protein 105 kDa	HSPH1	;	6	8	8	7	7	7	5	4	6	5	5	6	7	7	7	5	4	6	5	5	6	7	7	6	4	4	6	4	5	5	6	12	12	10.4	96.864	858	858;782;115;531;813;839	0	72.705	By MS/MS	By MS/MS	By MS/MS
Q92626;H7C1W1;H7C300;H7C3W2;C9J4I9	Q92626	26;12;3;2;2	26;12;3;2;2	26;12;3;2;2	Peroxidasin homolog	PXDN		5	26	26	26	23	24	22	25	25	24	25	25	24	23	24	22	25	25	24	25	25	24	23	24	22	25	25	24	25	25	24	22	22	22	165.27	1479	1479;723;196;76;224	0	213.25	By MS/MS	By MS/MS	By MS/MS
Q92743;A0A3B3IU24;H0Y7G9	Q92743;A0A3B3IU24;H0Y7G9	13;12;8	13;12;8	13;12;8	Serine protease HTRA1	HTRA1	;;	3	13	13	13	12	12	12	10	13	13	13	13	12	12	12	12	10	13	13	13	13	12	12	12	12	10	13	13	13	13	12	36.5	36.5	36.5	51.286	480	480;374;221	0	139.79	By MS/MS	By MS/MS	By MS/MS
Q92820	Q92820	2	2	2	Gamma-glutamyl hydrolase	GGH		1	2	2	2	2	2	2	2	2	2	2	2	2	2	2	2	2	2	2	2	2	2	2	2	2	2	2	2	2	2	2	6	6	6	35.964	318	318	0	11.79	By MS/MS	By MS/MS	By MS/MS
Q92896;H3BM42;H3BQU9;H3BRD8;H3BQT1	Q92896;H3BM42	30;17;3;2;1	30;17;3;2;1	30;17;3;2;1	Golgi apparatus protein 1	GLG1	;	5	30	30	30	24	23	25	25	27	25	26	25	23	24	23	25	25	27	25	26	25	23	24	23	25	25	27	25	26	25	23	31	31	31	134.55	1179	1179;698;305;152;74	0	207.58	By MS/MS	By MS/MS	By MS/MS
Q92930	Q92930	2	1	1	Ras-related protein Rab-8B	RAB8B		1	2	1	1	2	2	2	2	2	2	2	2	2	1	1	1	1	1	1	1	1	1	1	1	1	1	1	1	1	1	1	12.1	6.8	6.8	23.584	207	207	0.0067416	6.1156	By MS/MS	By MS/MS	By MS/MS
Q92973;K7ELC3;E7EW37;S4R398;A0A075B780;O14787	Q92973	5;1;1;1;1;1	5;1;1;1;1;1	5;1;1;1;1;1	Transportin-1	TNPO1		6	5	5	5	4	5	5	5	5	4	5	5	5	4	5	5	5	5	4	5	5	5	4	5	5	5	5	4	5	5	5	6	6	6	102.35	898	898;119;136;193;766;897	0	37.908	By MS/MS	By MS/MS	By MS/MS
Q93063	Q93063	4	4	4	Exostosin-2	EXT2		1	4	4	4	3	2	3	3	4	4	3	3	2	3	2	3	3	4	4	3	3	2	3	2	3	3	4	4	3	3	2	8.4	8.4	8.4	82.254	718	718	0	25.068	By MS/MS	By MS/MS	By MS/MS
Q969P0	Q969P0	1	1	1	Immunoglobulin superfamily member 8	IGSF8		1	1	1	1	1	1	1	1	1	1	1	1	1	1	1	1	1	1	1	1	1	1	1	1	1	1	1	1	1	1	1	3.3	3.3	3.3	65.033	613	613	0	10.883	By MS/MS	By MS/MS	By MS/MS
Q96AC1;A0A0U1RRM8;H0YJ34;G3V3J0	Q96AC1;A0A0U1RRM8;H0YJ34	5;4;4;1	5;4;4;1	5;4;4;1	Fermitin family homolog 2	FERMT2	;;	4	5	5	5	4	4	4	4	4	4	4	1	4	4	4	4	4	4	4	4	1	4	4	4	4	4	4	4	4	1	4	13.1	13.1	13.1	77.86	680	680;545;640;155	0	37.028	By MS/MS	By MS/MS	By MS/MS
Q96AG4;I3L223	Q96AG4	3;1	3;1	3;1	Leucine-rich repeat-containing protein 59	LRRC59		2	3	3	3	3	2	2	3	3	3	3	3	3	3	2	2	3	3	3	3	3	3	3	2	2	3	3	3	3	3	3	14.3	14.3	14.3	34.93	307	307;62	0	20.809	By MS/MS	By matching	By MS/MS
Q96C19;A0A087X1Z2;H0Y4Y4;Q9BUP0;C9JTV4;Q8WYH2	Q96C19;A0A087X1Z2;H0Y4Y4;Q9BUP0	4;2;2;2;1;1	4;2;2;2;1;1	4;2;2;2;1;1	EF-hand domain-containing protein D2;EF-hand domain-containing protein D1	EFHD2;EFHD1	;;;	6	4	4	4	4	3	3	3	3	4	4	3	3	4	3	3	3	3	4	4	3	3	4	3	3	3	3	4	4	3	3	16.2	16.2	16.2	26.697	240	240;142;179;239;81;127	0	23.933	By MS/MS	By MS/MS	By MS/MS
Q96CS3	Q96CS3	1	1	1	FAS-associated factor 2	FAF2		1	1	1	1	0	1	0	0	0	0	1	0	0	0	1	0	0	0	0	1	0	0	0	1	0	0	0	0	1	0	0	3.6	3.6	3.6	52.623	445	445	0.0067265	6.1135		By MS/MS
Q96I24	Q96I24	2	1	1	Far upstream element-binding protein 3	FUBP3		1	2	1	1	2	1	2	2	1	1	2	2	2	1	1	1	1	0	0	1	1	1	1	1	1	1	0	0	1	1	1	6.5	4.9	4.9	61.64	572	572	0	9.9275	By matching	By MS/MS	By matching
Q96JB6	Q96JB6	2	2	2	Lysyl oxidase homolog 4	LOXL4		1	2	2	2	2	0	0	1	1	1	1	0	1	2	0	0	1	1	1	1	0	1	2	0	0	1	1	1	1	0	1	3.2	3.2	3.2	84.483	756	756	0	13.412	By MS/MS
Q96KP4;J3KRJ8;J3QRA8;J3QRH4;J3QKT2	Q96KP4;J3KRJ8;J3QRA8;J3QRH4;J3QKT2	2;1;1;1;1	2;1;1;1;1	2;1;1;1;1	Cytosolic non-specific dipeptidase	CNDP2	;;;;	5	2	2	2	2	2	2	2	2	1	2	2	2	2	2	2	2	2	1	2	2	2	2	2	2	2	2	1	2	2	2	6.7	6.7	6.7	52.878	475	475;109;138;204;249	0	14.415	By MS/MS	By MS/MS	By MS/MS
Q96P70	Q96P70	1	1	1	Importin-9	IPO9		1	1	1	1	1	1	1	1	1	1	1	1	1	1	1	1	1	1	1	1	1	1	1	1	1	1	1	1	1	1	1	0.9	0.9	0.9	115.96	1041	1041	0.0068259	6.1561	By MS/MS	By MS/MS	By matching
Q96PU5;H0Y8H4;K7EKL1;K7ERN1;H0Y8X6;A0A1B0GVY1;P46934	Q96PU5;H0Y8H4;K7EKL1;K7ERN1;H0Y8X6;A0A1B0GVY1;P46934	2;1;1;1;1;1;1	2;1;1;1;1;1;1	2;1;1;1;1;1;1	E3 ubiquitin-protein ligase NEDD4-like;E3 ubiquitin-protein ligase NEDD4	NEDD4L;NEDD4	;;;;;;	7	2	2	2	1	1	1	2	2	2	2	1	2	1	1	1	2	2	2	2	1	2	1	1	1	2	2	2	2	1	2	2.1	2.1	2.1	111.93	975	975;35;106;639;910;1254;1319	0	12.012	By MS/MS	By MS/MS	By MS/MS
Q96QK1;I3L4S0;A0A1W2PP10;A0A3B3ITD4	Q96QK1;I3L4S0;A0A1W2PP10;A0A3B3ITD4	4;2;2;2	4;2;2;2	4;2;2;2	Vacuolar protein sorting-associated protein 35	VPS35	;;;	4	4	4	4	4	4	4	4	4	4	4	4	4	4	4	4	4	4	4	4	4	4	4	4	4	4	4	4	4	4	4	7	7	7	91.706	796	796;41;46;47	0	47.563	By MS/MS	By MS/MS	By MS/MS
Q96RW7	Q96RW7	2	2	2	Hemicentin-1	HMCN1		1	2	2	2	0	0	0	1	0	0	0	1	0	0	0	0	1	0	0	0	1	0	0	0	0	1	0	0	0	1	0	0.9	0.9	0.9	613.38	5635	5635	0	10.877
Q99536;K7ENX2;K7EM19;K7EJM4;K7ER81;K7ESA3	Q99536;K7ENX2;K7EM19	3;2;2;1;1;1	3;2;2;1;1;1	3;2;2;1;1;1	Synaptic vesicle membrane protein VAT-1 homolog	VAT1	;;	6	3	3	3	2	2	3	3	2	3	2	2	2	2	2	3	3	2	3	2	2	2	2	2	3	3	2	3	2	2	2	10.2	10.2	10.2	41.92	393	393;151;154;30;92;125	0	16.541	By matching	By MS/MS	By MS/MS
Q99538;G3V4P5;G3V3Z4;G3V2T4;G3V4E4	Q99538;G3V4P5;G3V3Z4;G3V2T4;G3V4E4	2;1;1;1;1	2;1;1;1;1	2;1;1;1;1	Legumain	LGMN	;;;;	5	2	2	2	1	2	2	2	1	1	1	1	1	1	2	2	2	1	1	1	1	1	1	2	2	2	1	1	1	1	1	6.9	6.9	6.9	49.411	433	433;78;117;135;223	0	12.319	By MS/MS	By MS/MS	By MS/MS
Q99832;F8WAM2	Q99832	7;3	7;3	7;3	T-complex protein 1 subunit eta	CCT7		2	7	7	7	5	6	7	6	4	5	6	7	5	5	6	7	6	4	5	6	7	5	5	6	7	6	4	5	6	7	5	15.8	15.8	15.8	59.366	543	543;98	0	46.738	By MS/MS	By MS/MS	By MS/MS
Q99985	Q99985	19	19	19	Semaphorin-3C	SEMA3C		1	19	19	19	18	18	18	17	17	19	17	15	16	18	18	18	17	17	19	17	15	16	18	18	18	17	17	19	17	15	16	33.2	33.2	33.2	85.206	751	751	0	154.6	By MS/MS	By MS/MS	By MS/MS
Q9BRK5	Q9BRK5	1	1	1	45 kDa calcium-binding protein	SDF4		1	1	1	1	0	1	1	1	1	1	1	1	1	0	1	1	1	1	1	1	1	1	0	1	1	1	1	1	1	1	1	3.6	3.6	3.6	41.806	362	362	0	10.111		By matching	By matching
Q9BRX2	Q9BRX2	1	1	1	Protein pelota homolog	PELO		1	1	1	1	1	1	1	1	1	1	1	1	1	1	1	1	1	1	1	1	1	1	1	1	1	1	1	1	1	1	1	3.6	3.6	3.6	43.359	385	385	0.0059102	6.4414	By MS/MS	By MS/MS	By MS/MS
Q9BT09;A0A0C4DFY8	Q9BT09	3;1	3;1	3;1	Protein canopy homolog 3	CNPY3		2	3	3	3	1	2	2	1	2	2	3	3	3	1	2	2	1	2	2	3	3	3	1	2	2	1	2	2	3	3	3	17.6	17.6	17.6	30.748	278	278;143	0	18.39	By MS/MS	By MS/MS	By MS/MS
Q9BUF5	Q9BUF5	7	1	1	Tubulin beta-6 chain	TUBB6		1	7	1	1	7	7	6	4	4	5	6	5	5	1	1	0	0	0	0	0	0	0	1	1	0	0	0	0	0	0	0	25.3	3.8	3.8	49.857	446	446	0	14.078	By matching	By MS/MS	By matching
Q9BWD1	Q9BWD1	1	1	1	Acetyl-CoA acetyltransferase, cytosolic	ACAT2		1	1	1	1	0	1	0	0	0	0	0	0	0	0	1	0	0	0	0	0	0	0	0	1	0	0	0	0	0	0	0	2.8	2.8	2.8	41.35	397	397	0.0047904	6.5626		By MS/MS
Q9BXJ0	Q9BXJ0	2	2	2	Complement C1q tumor necrosis factor-related protein 5	C1QTNF5		1	2	2	2	1	2	2	2	2	2	2	2	2	1	2	2	2	2	2	2	2	2	1	2	2	2	2	2	2	2	2	8.2	8.2	8.2	25.298	243	243	0	11.864	By matching	By MS/MS	By matching
Q9BXL8	Q9BXL8	1	1	1	Cell division cycle-associated protein 4	CDCA4		1	1	1	1	0	0	1	0	0	0	0	0	0	0	0	1	0	0	0	0	0	0	0	0	1	0	0	0	0	0	0	3.7	3.7	3.7	26.113	241	241	0.0058754	6.3595			By MS/MS
Q9BXN1;Q5TBF2	Q9BXN1;Q5TBF2	2;1	2;1	2;1	Asporin	ASPN	;	2	2	2	2	2	1	2	1	2	2	2	2	2	2	1	2	1	2	2	2	2	2	2	1	2	1	2	2	2	2	2	7.6	7.6	7.6	43.417	380	380;243	0	12.173	By MS/MS	By MS/MS	By MS/MS
Q9BXP5;H7C3A1	Q9BXP5;H7C3A1	2;1	2;1	2;1	Serrate RNA effector molecule homolog	SRRT	;	2	2	2	2	0	1	0	0	0	2	0	1	1	0	1	0	0	0	2	0	1	1	0	1	0	0	0	2	0	1	1	2.6	2.6	2.6	100.67	876	876;499	0	12.425		By MS/MS
Q9GZM7;F6SDV2	Q9GZM7	5;2	5;2	5;2	Tubulointerstitial nephritis antigen-like	TINAGL1		2	5	5	5	4	4	4	5	4	5	5	5	5	4	4	4	5	4	5	5	5	5	4	4	4	5	4	5	5	5	5	11.3	11.3	11.3	52.387	467	467;362	0	41.925	By MS/MS	By MS/MS	By MS/MS
Q9H223	Q9H223	4	4	3	EH domain-containing protein 4	EHD4		1	4	4	3	4	2	3	3	3	1	2	2	2	4	2	3	3	3	1	2	2	2	3	2	3	2	2	0	2	1	1	7.9	7.9	5.9	61.174	541	541	0	26.638	By MS/MS	By MS/MS	By MS/MS
Q9H444	Q9H444	4	4	4	Charged multivesicular body protein 4b	CHMP4B		1	4	4	4	2	4	3	3	3	3	3	3	3	2	4	3	3	3	3	3	3	3	2	4	3	3	3	3	3	3	3	25.9	25.9	25.9	24.95	224	224	0	44.386	By MS/MS	By MS/MS	By MS/MS
Q9H4G4;Q5VZR0;A0A087WUM5	Q9H4G4;Q5VZR0	4;2;1	4;2;1	4;2;1	Golgi-associated plant pathogenesis-related protein 1	GLIPR2	;	3	4	4	4	3	3	4	3	3	3	3	3	3	3	3	4	3	3	3	3	3	3	3	3	4	3	3	3	3	3	3	42.2	42.2	42.2	17.218	154	154;128;72	0	51.179	By MS/MS	By MS/MS	By MS/MS
Q9HB71	Q9HB71	6	6	6	Calcyclin-binding protein	CACYBP		1	6	6	6	5	6	4	5	5	5	5	5	5	5	6	4	5	5	5	5	5	5	5	6	4	5	5	5	5	5	5	26.8	26.8	26.8	26.21	228	228	0	37.252	By MS/MS	By MS/MS	By MS/MS
Q9NQG5;A2A2M0	Q9NQG5;A2A2M0	2;1	2;1	2;1	Regulation of nuclear pre-mRNA domain-containing protein 1B	RPRD1B	;	2	2	2	2	2	1	2	2	2	2	2	2	2	2	1	2	2	2	2	2	2	2	2	1	2	2	2	2	2	2	2	8.6	8.6	8.6	36.899	326	326;197	0	13.159	By MS/MS	By matching	By MS/MS
Q9NR45	Q9NR45	2	2	2	Sialic acid synthase	NANS		1	2	2	2	2	2	2	2	2	2	2	2	2	2	2	2	2	2	2	2	2	2	2	2	2	2	2	2	2	2	2	6.7	6.7	6.7	40.307	359	359	0	12.336	By MS/MS	By MS/MS	By MS/MS
Q9NRN5;B4DNG0	Q9NRN5;B4DNG0	6;5	6;5	6;5	Olfactomedin-like protein 3	OLFML3	;	2	6	6	6	5	6	5	4	4	4	5	6	6	5	6	5	4	4	4	5	6	6	5	6	5	4	4	4	5	6	6	18.7	18.7	18.7	46.01	406	406;345	0	49.215	By MS/MS	By MS/MS	By MS/MS
Q9NRY4	Q9NRY4	1	1	1	Rho GTPase-activating protein 35	ARHGAP35		1	1	1	1	0	1	1	1	0	1	1	1	1	0	1	1	1	0	1	1	1	1	0	1	1	1	0	1	1	1	1	0.7	0.7	0.7	170.51	1499	1499	0.0048426	6.6836		By MS/MS	By MS/MS
Q9NUQ9;E5RK61;E5RFS4;E5RHU5;E5RGI7;E5RJE1;E5RIR8;E5RJL8;E5RI16;E5RK81;E5RH75;A0A1W2PRQ0	Q9NUQ9;E5RK61;E5RFS4;E5RHU5;E5RGI7;E5RJE1;E5RIR8;E5RJL8;E5RI16	4;2;2;2;2;2;2;2;2;1;1;1	4;2;2;2;2;2;2;2;2;1;1;1	4;2;2;2;2;2;2;2;2;1;1;1	Protein FAM49B	FAM49B	;;;;;;;;	12	4	4	4	3	3	1	3	2	3	3	3	3	3	3	1	3	2	3	3	3	3	3	3	1	3	2	3	3	3	3	17.9	17.9	17.9	36.748	324	324;63;65;68;78;93;98;100;155;45;47;218	0	36.571	By MS/MS	By MS/MS	By matching
Q9NY97	Q9NY97	4	4	4	N-acetyllactosaminide beta-1,3-N-acetylglucosaminyltransferase 2	B3GNT2		1	4	4	4	2	3	3	3	3	4	3	4	4	2	3	3	3	3	4	3	4	4	2	3	3	3	3	4	3	4	4	13.1	13.1	13.1	46.021	397	397	0	26.982	By MS/MS	By MS/MS	By MS/MS
Q9NZZ3	Q9NZZ3	2	2	2	Charged multivesicular body protein 5	CHMP5		1	2	2	2	2	2	2	2	1	1	1	1	1	2	2	2	2	1	1	1	1	1	2	2	2	2	1	1	1	1	1	16.9	16.9	16.9	24.57	219	219	0	16.049	By MS/MS	By MS/MS	By MS/MS
Q9P0L0;E5RK64;O95292	Q9P0L0	3;1;1	3;1;1	3;1;1	Vesicle-associated membrane protein-associated protein A	VAPA		3	3	3	3	3	2	2	2	2	2	2	2	2	3	2	2	2	2	2	2	2	2	3	2	2	2	2	2	2	2	2	13.3	13.3	13.3	27.893	249	249;71;243	0	19.721	By MS/MS	By MS/MS	By MS/MS
Q9P258	Q9P258	2	2	2	Protein RCC2	RCC2		1	2	2	2	2	2	2	1	1	1	1	1	1	2	2	2	1	1	1	1	1	1	2	2	2	1	1	1	1	1	1	4.2	4.2	4.2	56.084	522	522	0	11.062	By MS/MS	By matching	By matching
Q9P2B2	Q9P2B2	10	10	10	Prostaglandin F2 receptor negative regulator	PTGFRN		1	10	10	10	8	10	10	10	10	10	10	10	10	8	10	10	10	10	10	10	10	10	8	10	10	10	10	10	10	10	10	12.3	12.3	12.3	98.555	879	879	0	86.869	By MS/MS	By MS/MS	By MS/MS
Q9P2D1	Q9P2D1	2	2	2	Chromodomain-helicase-DNA-binding protein 7	CHD7		1	2	2	2	2	2	2	2	2	2	2	2	2	2	2	2	2	2	2	2	2	2	2	2	2	2	2	2	2	2	2	0.7	0.7	0.7	335.92	2997	2997	0	11.434	By matching	By matching	By matching
Q9UBI6	Q9UBI6	3	3	3	Guanine nucleotide-binding protein G(I)/G(S)/G(O) subunit gamma-12	GNG12		1	3	3	3	3	2	3	2	2	3	2	1	2	3	2	3	2	2	3	2	1	2	3	2	3	2	2	3	2	1	2	44.4	44.4	44.4	8.0061	72	72	0	18.081	By MS/MS	By matching	By MS/MS
Q9UBR2	Q9UBR2	2	2	2	Cathepsin Z	CTSZ		1	2	2	2	2	2	2	2	2	2	2	2	2	2	2	2	2	2	2	2	2	2	2	2	2	2	2	2	2	2	2	6.6	6.6	6.6	33.868	303	303	0	12.361	By MS/MS	By MS/MS	By MS/MS
Q9UHD1;E9PIZ4;E9PSD5;E9PHZ2;E9PPQ5	Q9UHD1;E9PIZ4;E9PSD5;E9PHZ2;E9PPQ5	2;1;1;1;1	2;1;1;1;1	2;1;1;1;1	Cysteine and histidine-rich domain-containing protein 1	CHORDC1	;;;;	5	2	2	2	2	1	1	1	1	1	1	1	1	2	1	1	1	1	1	1	1	1	2	1	1	1	1	1	1	1	1	9	9	9	37.489	332	332;116;120;144;184	0	11.925	By MS/MS	By matching	By matching
Q9UHD8;K7EJZ2;K7ELJ9;K7ER52;K7EIE4;K7EQD7;K7EK18;K7EL40;K7EIR4;K7EKN4;K7EN52;K7ENQ5;K7ER14;K7EQ08;K7ER34;K7EJ51;K7EPY1;K7ENL0;K7EJL9	Q9UHD8;K7EJZ2;K7ELJ9;K7ER52;K7EIE4;K7EQD7;K7EK18;K7EL40	5;3;3;3;3;3;3;3;2;2;2;2;2;1;1;1;1;1;1	5;3;3;3;3;3;3;3;2;2;2;2;2;1;1;1;1;1;1	5;3;3;3;3;3;3;3;2;2;2;2;2;1;1;1;1;1;1	Septin-9	2019-09-09	;;;;;;;	19	5	5	5	4	4	4	3	2	1	2	3	2	4	4	4	3	2	1	2	3	2	4	4	4	3	2	1	2	3	2	12.8	12.8	12.8	65.401	586	586;135;144;151;157;165;195;209;104;107;115;127;159;57;90;134;151;152;189	0	29.879	By MS/MS	By MS/MS	By MS/MS
Q9UK45	Q9UK45	1	1	1	U6 snRNA-associated Sm-like protein LSm7	LSM7		1	1	1	1	1	1	0	1	0	0	0	0	1	1	1	0	1	0	0	0	0	1	1	1	0	1	0	0	0	0	1	24.3	24.3	24.3	11.602	103	103	0.0069124	6.2093	By matching	By MS/MS
Q9UMS4;F5GY56;H0YGZ5	Q9UMS4;F5GY56	3;2;1	3;2;1	3;2;1	Pre-mRNA-processing factor 19	PRPF19	;	3	3	3	3	3	3	3	2	3	3	2	2	2	3	3	3	2	3	3	2	2	2	3	3	3	2	3	3	2	2	2	16.3	16.3	16.3	55.18	504	504;252;119	0	34.123	By MS/MS	By MS/MS	By MS/MS
Q9UN86	Q9UN86	1	1	1	Ras GTPase-activating protein-binding protein 2	G3BP2		1	1	1	1	1	1	1	1	1	1	1	0	1	1	1	1	1	1	1	1	0	1	1	1	1	1	1	1	1	0	1	2.7	2.7	2.7	54.12	482	482	0.0067797	6.1287	By matching	By matching	By matching
Q9UNK4	Q9UNK4	1	1	1	Group IID secretory phospholipase A2	PLA2G2D		1	1	1	1	1	1	1	1	1	1	1	1	1	1	1	1	1	1	1	1	1	1	1	1	1	1	1	1	1	1	1	9	9	9	16.546	145	145	0	11.007	By matching	By MS/MS	By MS/MS
Q9UNZ2;F2Z2K0	Q9UNZ2;F2Z2K0	4;3	4;3	4;3	NSFL1 cofactor p47	NSFL1C	;	2	4	4	4	3	4	4	4	4	4	4	4	3	3	4	4	4	4	4	4	4	3	3	4	4	4	4	4	4	4	3	15.7	15.7	15.7	40.572	370	370;274	0	33.04	By MS/MS	By MS/MS	By MS/MS
Q9UQ80;F8VR77;F8W0A3;H0YIN7;F8VZ69	Q9UQ80;F8VR77	15;9;4;3;1	15;9;4;3;1	15;9;4;3;1	Proliferation-associated protein 2G4	PA2G4	;	5	15	15	15	11	15	14	14	14	13	12	12	12	11	15	14	14	14	13	12	12	12	11	15	14	14	14	13	12	12	12	48.5	48.5	48.5	43.786	394	394;284;187;160;64	0	193.49	By MS/MS	By MS/MS	By MS/MS
Q9UQE7	Q9UQE7	3	3	3	Structural maintenance of chromosomes protein 3	SMC3		1	3	3	3	0	1	1	1	1	2	1	2	3	0	1	1	1	1	2	1	2	3	0	1	1	1	1	2	1	2	3	3.4	3.4	3.4	141.54	1217	1217	0	19.284		By matching	By matching
Q9Y224;G3V4C6;G3V4E7;H0YJB9	Q9Y224;G3V4C6	3;2;1;1	3;2;1;1	3;2;1;1	UPF0568 protein C14orf166	C14orf166	;	4	3	3	3	3	3	3	3	3	3	3	3	3	3	3	3	3	3	3	3	3	3	3	3	3	3	3	3	3	3	3	16	16	16	28.068	244	244;193;68;129	0	20.76	By MS/MS	By MS/MS	By MS/MS
Q9Y266;A0A0A0MSS4;A0A0A0MSU9	Q9Y266;A0A0A0MSS4;A0A0A0MSU9	6;3;3	6;3;3	6;3;3	Nuclear migration protein nudC	NUDC	;;	3	6	6	6	5	6	6	5	6	6	6	6	6	5	6	6	5	6	6	6	6	6	5	6	6	5	6	6	6	6	6	16	16	16	38.242	331	331;133;186	0	38.66	By MS/MS	By MS/MS	By MS/MS
Q9Y295	Q9Y295	2	2	2	Developmentally-regulated GTP-binding protein 1	DRG1		1	2	2	2	2	2	1	1	2	1	1	1	1	2	2	1	1	2	1	1	1	1	2	2	1	1	2	1	1	1	1	8.4	8.4	8.4	40.542	367	367	0	32.744	By matching	By MS/MS	By matching
Q9Y2K3	Q9Y2K3	2	2	2	Myosin-15	MYH15		1	2	2	2	1	1	1	2	1	2	1	1	2	1	1	1	2	1	2	1	1	2	1	1	1	2	1	2	1	1	2	0.8	0.8	0.8	224.62	1946	1946	0	10.689	By matching	By matching	By matching
Q9Y2Z0	Q9Y2Z0	1	1	1	Suppressor of G2 allele of SKP1 homolog	SUGT1		1	1	1	1	1	1	1	1	1	1	1	1	1	1	1	1	1	1	1	1	1	1	1	1	1	1	1	1	1	1	1	3.8	3.8	3.8	41.024	365	365	0	7.6813	By MS/MS	By matching	By MS/MS
Q9Y376;A0A087X0K1;B7ZBJ4;Q5TAW7;Q9H9S4	Q9Y376;A0A087X0K1	4;3;1;1;1	4;3;1;1;1	4;3;1;1;1	Calcium-binding protein 39	CAB39	;	5	4	4	4	4	4	3	4	3	4	3	4	3	4	4	3	4	3	4	3	4	3	4	4	3	4	3	4	3	4	3	13.2	13.2	13.2	39.869	341	341;339;193;280;337	0	24.633	By MS/MS	By MS/MS	By MS/MS
Q9Y3E7	Q9Y3E7	1	1	1	Charged multivesicular body protein 3	CHMP3		1	1	1	1	1	1	1	1	1	1	1	1	1	1	1	1	1	1	1	1	1	1	1	1	1	1	1	1	1	1	1	5.4	5.4	5.4	25.073	222	222	0	7.4788	By matching	By matching	By MS/MS
Q9Y3I0	Q9Y3I0	5	5	5	tRNA-splicing ligase RtcB homolog	RTCB		1	5	5	5	4	4	5	3	3	3	3	3	3	4	4	5	3	3	3	3	3	3	4	4	5	3	3	3	3	3	3	12.3	12.3	12.3	55.21	505	505	0	33.732	By MS/MS	By matching	By MS/MS
Q9Y490;Q9Y4G6;A0A1B0GVU7;H0YMT1	Q9Y490	81;8;6;5	81;8;6;5	81;8;6;5	Talin-1	TLN1		4	81	81	81	72	74	76	78	73	79	74	76	73	72	74	76	78	73	79	74	76	73	72	74	76	78	73	79	74	76	73	47.3	47.3	47.3	269.76	2541	2541;2542;1567;1471	0	323.31	By MS/MS	By MS/MS	By MS/MS
Q9Y5B9	Q9Y5B9	3	3	3	FACT complex subunit SPT16	SUPT16H		1	3	3	3	3	3	2	1	0	2	1	1	1	3	3	2	1	0	2	1	1	1	3	3	2	1	0	2	1	1	1	3.1	3.1	3.1	119.91	1047	1047	0	22.774	By MS/MS	By MS/MS	By MS/MS
Q9Y5C1	Q9Y5C1	3	3	3	Angiopoietin-related protein 3	ANGPTL3		1	3	3	3	3	3	3	3	3	3	3	3	3	3	3	3	3	3	3	3	3	3	3	3	3	3	3	3	3	3	3	6.7	6.7	6.7	53.637	460	460	0	18.211	By MS/MS	By MS/MS	By MS/MS
Q9Y5G6	Q9Y5G6	1	1	1	Protocadherin gamma-A7	PCDHGA7		1	1	1	1	1	0	1	1	1	1	1	1	1	1	0	1	1	1	1	1	1	1	1	0	1	1	1	1	1	1	1	2	2	2	101.72	932	932	1	-2	By matching		By matching
Q9Y5L4;K7EIT2	Q9Y5L4;K7EIT2	3;2	3;2	3;2	Mitochondrial import inner membrane translocase subunit Tim13	TIMM13	;	2	3	3	3	2	3	2	2	1	1	1	1	1	2	3	2	2	1	1	1	1	1	2	3	2	2	1	1	1	1	1	36.8	36.8	36.8	10.5	95	95;80	0	38.637	By MS/MS	By MS/MS	By MS/MS
Q9Y5S9;A0A0J9YW13	Q9Y5S9;A0A0J9YW13	4;2	4;2	4;2	RNA-binding protein 8A	RBM8A	;	2	4	4	4	4	3	4	3	3	3	3	3	3	4	3	4	3	3	3	3	3	3	4	3	4	3	3	3	3	3	3	36.8	36.8	36.8	19.889	174	174;106	0	36.972	By MS/MS	By MS/MS	By MS/MS
Q9Y5X3;Q5QPE4	Q9Y5X3;Q5QPE4	2;1	2;1	2;1	Sorting nexin-5	SNX5	;	2	2	2	2	0	1	2	1	0	0	1	2	1	0	1	2	1	0	0	1	2	1	0	1	2	1	0	0	1	2	1	6.4	6.4	6.4	46.816	404	404;230	0	12.155		By MS/MS	By MS/MS
Q9Y625;A0A087WT82;O75487	Q9Y625	7;1;1	7;1;1	7;1;1	Glypican-6;Secreted glypican-6	GPC6		3	7	7	7	4	6	7	7	6	7	6	7	7	4	6	7	7	6	7	6	7	7	4	6	7	7	6	7	6	7	7	15.5	15.5	15.5	62.735	555	555;263;556	0	44.668	By MS/MS	By MS/MS	By MS/MS
Q9Y696	Q9Y696	6	6	6	Chloride intracellular channel protein 4	CLIC4		1	6	6	6	5	6	6	6	6	6	5	5	6	5	6	6	6	6	6	5	5	6	5	6	6	6	6	6	5	5	6	33.6	33.6	33.6	28.772	253	253	0	54.039	By MS/MS	By MS/MS	By MS/MS
REV__A0A2R8YEX8;REV__A0A2R8YF01;REV__A0A087WU65;REV__A0A1B0GXI6;REV__A0A2R8YE10;REV__Q9NRW7;REV__A0A2R8YD95	REV__A0A2R8YEX8;REV__A0A2R8YF01;REV__A0A087WU65;REV__A0A1B0GXI6;REV__A0A2R8YE10;REV__Q9NRW7;REV__A0A2R8YD95	1;1;1;1;1;1;1	1;1;1;1;1;1;1	1;1;1;1;1;1;1			;;;;;;	7	1	1	1	1	0	0	0	0	0	0	0	0	1	0	0	0	0	0	0	0	0	1	0	0	0	0	0	0	0	0	0	0	0	18	158	158;434;447;467;534;570;643	1	-2	By MS/MS
REV__A0A2R8Y2F6;REV__P42336	REV__A0A2R8Y2F6;REV__P42336	1;1	1;1	1;1			;	2	1	1	1	1	0	0	1	1	1	0	0	0	1	0	0	1	1	1	0	0	0	1	0	0	1	1	1	0	0	0	0	0	0	116.1	1000	1000;1068	0.0078475	6.1121	By matching
REV__E9PNU1;REV__B4DXC8;REV__Q9Y5B8	REV__E9PNU1;REV__B4DXC8;REV__Q9Y5B8	1;1;1	1;1;1	1;1;1			;;	3	1	1	1	1	1	1	1	1	1	1	1	1	1	1	1	1	1	1	1	1	1	1	1	1	1	1	1	1	1	1	0	0	0	28.888	256	256;339;376	0.0069284	6.2174	By MS/MS	By MS/MS	By matching
REV__F2Z391;REV__F5H6L7;REV__Q9UPR5;REV__P57103	REV__F2Z391;REV__F5H6L7;REV__Q9UPR5;REV__P57103	1;1;1;1	1;1;1;1	1;1;1;1			;;;	4	1	1	1	0	1	1	1	1	1	1	1	1	0	1	1	1	1	1	1	1	1	0	1	1	1	1	1	1	1	1	0	0	0	23.459	210	210;677;921;927	0.0059595	6.5332		By matching	By matching
REV__F8VVR8;REV__Q96LU7	REV__F8VVR8;REV__Q96LU7	1;1	1;1	1;1			;	2	1	1	1	1	1	1	1	1	1	1	1	1	1	1	1	1	1	1	1	1	1	1	1	1	1	1	1	1	1	1	0	0	0	100.38	898	898;910	0.0089686	6.1059	By matching	By MS/MS	By matching
REV__H7C1V4;REV__Q9HCH0	REV__H7C1V4;REV__Q9HCH0	1;1	1;1	1;1			;	2	1	1	1	1	1	1	1	1	1	1	1	1	1	1	1	1	1	1	1	1	1	1	1	1	1	1	1	1	1	1	0	0	0	104.78	1004	1004;1330	0.004914	6.7825	By MS/MS	By MS/MS	By MS/MS
REV__P12757	REV__P12757	1	1	1				1	1	1	1	1	1	1	1	1	1	1	1	1	1	1	1	1	1	1	1	1	1	1	1	1	1	1	1	1	1	1	0	0	0	76.975	684	684	0.0025284	7.1379	By MS/MS	By MS/MS	By matching
REV__P13535;REV__Q9Y623;REV__Q9UKX2	REV__P13535;REV__Q9Y623;REV__Q9UKX2	1;1;1	1;1;1	1;1;1			;;	3	1	1	1	0	1	1	1	0	1	0	0	1	0	1	1	1	0	1	0	0	1	0	1	1	1	0	1	0	0	1	0	0	0	222.76	1937	1937;1939;1941	0.0012937	7.3697		By MS/MS	By MS/MS
REV__Q5VT06	REV__Q5VT06	1	1	1				1	1	1	1	1	1	1	1	1	1	1	1	1	1	1	1	1	1	1	1	1	1	1	1	1	1	1	1	1	1	1	0	0	0	350.93	3117	3117	0.0037736	7.1068	By MS/MS	By MS/MS	By MS/MS
S4R3N1;B8ZZL8;B4DM50;P61604;Q9Y3A3	S4R3N1;B8ZZL8;B4DM50;P61604;Q9Y3A3	2;1;1;1;1	2;1;1;1;1	2;1;1;1;1	10 kDa heat shock protein, mitochondrial;MOB-like protein phocein	HSPE1-MOB4;HSPE1;MOB4	;;;;	5	2	2	2	2	2	2	2	2	1	2	2	2	2	2	2	2	2	1	2	2	2	2	2	2	2	2	1	2	2	2	12.6	12.6	12.6	29.736	261	261;101;126;102;225	0	13.264	By MS/MS	By MS/MS	By MS/MS
[truncated: 56 more columns]

## Sheet: CM61
Protein names	Gene names	LFQ intensity CM61-prot-1	LFQ intensity CM61-prot-2	LFQ intensity CM61-prot-3
Septin-2	43710	2381700	2920000	2501500
Septin-7	43715	4730000	4851500	5033600
Septin-9	43717	771320	644460	658550
Alanine--tRNA ligase, cytoplasmic	AARS	2816100	2631900	2972700
Multidrug resistance protein 3	ABCB4	254160	475740	385460
ATP-binding cassette sub-family E member 1	ABCE1	177980	203070	0
ATP-binding cassette sub-family F member 1	ABCF1	406880	565040	545700
Acyl-coenzyme A thioesterase 12	ACOT12	1437500	1509100	1400000
Actin, alpha skeletal muscle;Actin, alpha cardiac muscle 1;Actin, gamma-enteric smooth muscle;Actin, aortic smooth muscle	ACTA1;ACTC1;ACTG2;ACTA2	4799200	4698800	6114800
Actin, cytoplasmic 1;Actin, cytoplasmic 1, N-terminally processed	ACTB	1033300	434350	789280
Beta-actin-like protein 2	ACTBL2	0	8995300	0
Actin, cytoplasmic 2;Actin, cytoplasmic 2, N-terminally processed	ACTG1	72265000	78099000	73004000
Alpha-centractin	ACTR1A	307640	313770	247490
Actin-related protein 3	ACTR3	1852800	1726800	2083800
Disintegrin and metalloproteinase domain-containing protein 10	ADAM10	932130	825540	775750
Disintegrin and metalloproteinase domain-containing protein 17	ADAM17	1438000	1965000	1180000
Adenosine kinase	ADK	1357300	793080	1468800
N(4)-(beta-N-acetylglucosaminyl)-L-asparaginase;Glycosylasparaginase alpha chain;Glycosylasparaginase beta chain	AGA	1095800	2244100	869260
Adenosylhomocysteinase	AHCY	6104500	5886500	6200900
Neuroblast differentiation-associated protein AHNAK	AHNAK	13745000	12912000	14935000
Activator of 90 kDa heat shock protein ATPase homolog 1	AHSA1	611100	649220	643770
Aldose reductase	AKR1B1	1052000	1214200	1231700
Serum albumin	ALB	0	473880	508820
4-trimethylaminobutyraldehyde dehydrogenase	ALDH9A1	467640	338890	337770
Fructose-bisphosphate aldolase;Fructose-bisphosphate aldolase A	ALDOA	3549100	3106400	3733900
Fructose-bisphosphate aldolase C;Fructose-bisphosphate aldolase	ALDOC	273260	273980	326420
Angiopoietin-related protein 3	ANGPTL3	1338800	1620300	1853300
Annexin A1;Annexin	ANXA1	19821000	20523000	20245000
Annexin A2;Annexin;Putative annexin A2-like protein	ANXA2;ANXA2P2	80182000	88186000	85549000
AP-1 complex subunit beta-1	AP1B1	720350	0	310080
DNA-(apurinic or apyrimidinic site) lyase;DNA-(apurinic or apyrimidinic site) lyase, mitochondrial	APEX1	2104400	2093200	2300600
Apoptosis inhibitor 5	API5	2391600	2798700	3299200
Apolipoprotein B-100;Apolipoprotein B-48	APOB	24031000	25377000	25513000
Apolipoprotein C-III	APOC3	8737200	7993900	9708500
Apolipoprotein M	APOM	20004000	19658000	17345000
Amyloid beta A4 protein;N-APP;Soluble APP-alpha;Soluble APP-beta;C99;Beta-amyloid protein 42;Beta-amyloid protein 40;C83;P3(42);P3(40);C80;Gamma-secretase C-terminal fragment 59;Gamma-secretase C-terminal fragment 57;Gamma-secretase C-terminal fragment 50;C31	APP	12983000	14200000	13168000
Coatomer subunit delta	ARCN1	858510	622070	898090
ADP-ribosylation factor 1;ADP-ribosylation factor 3	ARF1;ARF3	1265800	1499400	1969100
ADP-ribosylation factor 5;ADP-ribosylation factor 4	ARF5;ARF4	262240	284590	273170
Rho GTPase-activating protein 18	ARHGAP18	295980	303060	411080
Rho GTPase-activating protein 35	ARHGAP35	1389900	0	474500
Rho GDP-dissociation inhibitor 1	ARHGDIA	1828300	1789300	2255100
ADP-ribosylation factor-like protein 3	ARL3	321270	318960	262050
Actin-related protein 2/3 complex subunit 4	ARPC4;ARPC4-TTLL3	418120	499830	467580
Actin-related protein 2/3 complex subunit 5	ARPC5	549280	500340	499320
cAMP-regulated phosphoprotein 19	ARPP19	665600	516230	598850
Aspartyl/asparaginyl beta-hydroxylase	ASPH	206990	150750	178400
Asporin	ASPN	699060	601860	671950
Isoaspartyl peptidase/L-asparaginase;Isoaspartyl peptidase/L-asparaginase alpha chain;Isoaspartyl peptidase/L-asparaginase beta chain	ASRGL1	369670	550600	362290
Bifunctional purine biosynthesis protein PURH;Phosphoribosylaminoimidazolecarboxamide formyltransferase;IMP cyclohydrolase	ATIC	1147500	1496500	1213200
Sodium/potassium-transporting ATPase subunit alpha-1;Sodium/potassium-transporting ATPase subunit alpha-2	ATP1A1;ATP1A2	3198900	4077400	4373600
ATP synthase subunit alpha, mitochondrial	ATP5A1	2585500	2435100	2161500
ATP synthase subunit beta;ATP synthase subunit beta, mitochondrial	ATP5B	248190	154670	0
V-type proton ATPase catalytic subunit A	ATP6V1A	266990	358990	338100
V-type proton ATPase subunit B, brain isoform;V-type proton ATPase subunit B, kidney isoform	ATP6V1B1;ATP6V1B2	385650	374900	346830
V-type proton ATPase subunit G 1;V-type proton ATPase subunit G 2	ATP6V1G1;ATP6V1G2-DDX39B;ATP6V1G2	612280	470650	367840
V-type proton ATPase subunit H	ATP6V1H	191870	223730	258700
Galactosylgalactosylxylosylprotein 3-beta-glucuronosyltransferase 3	B3GAT3	587220	786780	941550
N-acetyllactosaminide beta-1,3-N-acetylglucosaminyltransferase 2	B3GNT2	1753000	2160800	2097700
Beta-1,4-galactosyltransferase 1;Lactose synthase A protein;N-acetyllactosamine synthase;Beta-N-acetylglucosaminylglycopeptide beta-1,4-galactosyltransferase;Beta-N-acetylglucosaminyl-glycolipid beta-1,4-galactosyltransferase;Processed beta-1,4-galactosyltransferase 1	B4GALT1	1589800	1806800	1828700
Beta-1,4-glucuronyltransferase 1	B4GAT1	576880	551810	533130
Brain-specific angiogenesis inhibitor 1-associated protein 2	BAIAP2	1824800	1879200	1792400
Barrier-to-autointegration factor;Barrier-to-autointegration factor, N-terminally processed	BANF1	2330100	2631500	2060900
Brain acid soluble protein 1	BASP1	1376000	1401000	1487700
Brain-derived neurotrophic factor	BDNF	1512600	1984700	1427200
Flavin reductase (NADPH)	BLVRB	376020	302290	466900
Bone morphogenetic protein 1	BMP1	18034000	16877000	18921000
BRO1 domain-containing protein BROX	BROX	284970	282880	290860
Transcription factor BTF3	BTF3	244680	545650	276400
Basic leucine zipper and W2 domain-containing protein 2	BZW2	334040	344330	377270
Small acidic protein	C11orf58;SMAP	352890	386900	466330
UPF0568 protein C14orf166	C14orf166	1277200	1261000	1051600
Complement C1q tumor necrosis factor-related protein 5	C1QTNF5	1169300	1166000	1220300
Complement C1r subcomponent;Complement C1r subcomponent heavy chain;Complement C1r subcomponent light chain	C1R	2797600	2393300	3070000
Complement C3;Complement C3 beta chain;C3-beta-c;Complement C3 alpha chain;C3a anaphylatoxin;Acylation stimulating protein;Complement C3b alpha chain;Complement C3c alpha chain fragment 1;Complement C3dg fragment;Complement C3g fragment;Complement C3d fragment;Complement C3f fragment;Complement C3c alpha chain fragment 2	C3	12349000	11662000	9670900
Complement C4-A;Complement C4 beta chain;Complement C4-A alpha chain;C4a anaphylatoxin;C4b-A;C4d-A;Complement C4 gamma chain;Complement C4-B;Complement C4 beta chain;Complement C4-B alpha chain;C4a anaphylatoxin;C4b-B;C4d-B;Complement C4 gamma chain	C4A;C4B	1646900	976980	876770
Complement component C6	C6	3205100	3834900	2920100
Complement component C8 beta chain	C8B	1546000	1537300	1488600
Calcium-binding protein 39	CAB39	1068500	1253100	1663500
Calcyclin-binding protein	CACYBP	3153000	3401300	3432400
Caldesmon	CALD1	3158600	2610500	2590700
Cullin-associated NEDD8-dissociated protein 1	CAND1	5187800	6048700	5723000
Adenylyl cyclase-associated protein 1;Adenylyl cyclase-associated protein	CAP1	6443700	6621600	6524500
Macrophage-capping protein	CAPG	3555700	3056500	3187100
Caprin-1	CAPRIN1	1564400	1652400	1099500
F-actin-capping protein subunit alpha-1	CAPZA1	1921900	1784800	2222900
F-actin-capping protein subunit alpha-2	CAPZA2	5577400	4712600	5204200
F-actin-capping protein subunit beta	CAPZB	4361100	4524900	4893900
Catalase	CAT	394640	359300	352090
Caveolin-1;Caveolin	CAV1	3080700	2493100	2064200
Chromobox protein homolog 1	CBX1	1002500	1190000	1454900
Chromobox protein homolog 3	CBX3	7012800	5931700	6224700
Chromobox protein homolog 5	CBX5	702630	780750	411910
Coiled-coil domain-containing protein 80	CCDC80	8991800	9666500	7992600
	CCNJL	1022300	0	1040100
T-complex protein 1 subunit beta	CCT2	457200	501630	1234900
T-complex protein 1 subunit gamma	CCT3	1389300	1160100	1005500
T-complex protein 1 subunit delta	CCT4	864620	878440	801640
T-complex protein 1 subunit epsilon	CCT5	287280	272840	276020
T-complex protein 1 subunit zeta	CCT6A	994230	1009400	1060400
T-complex protein 1 subunit eta	CCT7	2183500	2171000	1798800
T-complex protein 1 subunit theta	CCT8	1684300	1741200	1608900
CD44 antigen	CD44	603500	675320	649870
Tetraspanin;CD81 antigen	CD81	2013200	2204500	2033200
Hsp90 co-chaperone Cdc37;Hsp90 co-chaperone Cdc37, N-terminally processed	CDC37	1222100	1149500	1480900
Cell division control protein 42 homolog	CDC42	3592800	3345300	3646900
Protein CDV3 homolog	CDV3	305050	0	981670
Kinesin-like protein;Centromere-associated protein E	CENPE	174320	187820	0
Cilia- and flagella-associated protein 57	CFAP57	2488000	2815800	2300600
Complement factor B;Complement factor B Ba fragment;Complement factor B Bb fragment	CFB	192650	174800	171850
Complement factor D	CFD	1350500	1482100	2253400
Complement factor H	CFH	9988800	7208900	9973400
Cofilin-1	CFL1	75235000	84477000	71394000
Chondroadherin	CHAD	1392200	2404300	1309300
Chromodomain-helicase-DNA-binding protein 7	CHD7	3732600	3465400	3565800
Chromogranin-A;Vasostatin-1;Vasostatin-2;EA-92;ES-43;Pancreastatin;SS-18;WA-8;WE-14;LF-19;Catestatin;AL-11;GV-19;GR-44;ER-37;GE-25;Serpinin-RRG;Serpinin;p-Glu serpinin precursor	CHGA	505990	403370	387600
Charged multivesicular body protein 3	CHMP3	155090	180550	199260
Charged multivesicular body protein 4b	CHMP4B	1890700	1711200	1975900
Charged multivesicular body protein 5	CHMP5	545270	471250	576590
Cysteine and histidine-rich domain-containing protein 1	CHORDC1	229390	201740	222250
Carbohydrate sulfotransferase 14	CHST14	3831000	3779400	3452500
Cytoskeleton-associated protein 4	CKAP4	130860	103640	0
Tetranectin	CLEC3B	327760000	266360000	272570000
Chloride intracellular channel protein 1	CLIC1	6877700	7321500	5902200
Chloride intracellular channel protein 4	CLIC4	4340700	3531200	3857700
Calsyntenin-1;Soluble Alc-alpha;CTF1-alpha	CLSTN1	774780	719250	634180
Clathrin heavy chain;Clathrin heavy chain 1	CLTC	3548400	3700300	3261800
UMP-CMP kinase	CMPK1	1489300	1305800	1529100
Cellular nucleic acid-binding protein	CNBP	7896000	7277800	6598700
Cytosolic non-specific dipeptidase	CNDP2	770750	1007600	959070
Calponin;Calponin-2	CNN2	967260	885850	0
Calponin-3;Calponin	CNN3	1614800	2360400	2112100
Protein canopy homolog 3	CNPY3	928190	974440	1059600
Collagen alpha-1(X) chain	COL10A1	303710	0	321730
Collagen alpha-1(XI) chain	COL11A1	2242900	2066300	2442000
Collagen alpha-1(XII) chain	COL12A1	1413800	1231300	1202700
Collagen alpha-1(XIV) chain	COL14A1	340180	343310	296510
Collagen alpha-1(XVIII) chain;Endostatin	COL18A1	1144500	1371700	1249500
Collagen alpha-1(I) chain	COL1A1	131760000	122520000	145820000
Collagen alpha-2(I) chain	COL1A2	81757000	99496000	80409000
Collagen alpha-1(XXI) chain	COL21A1	439480	502520	419400
Collagen alpha-1(II) chain;Collagen alpha-1(II) chain;Chondrocalcin	COL2A1	23777000	24480000	25942000
Collagen alpha-1(V) chain	COL5A1	7296500	5795400	6523300
Collagen alpha-2(V) chain	COL5A2	12347000	11095000	11779000
Collagen alpha-1(VI) chain	COL6A1	11130000	10612000	10226000
Collagen alpha-2(VI) chain	COL6A2	156580	134730	129170
Collagen alpha-3(VI) chain	COL6A3	11401000	11211000	10760000
Collagen alpha-1(VIII) chain;Vastatin	COL8A1	3409000	3637400	2767200
Coronin-1A;Coronin	CORO1A	1011400	989300	1465000
Coronin;Coronin-1B	CORO1B	738820	691860	696900
Coronin;Coronin-1C	CORO1C	1415400	935700	1327700
Cleavage and polyadenylation specificity factor subunit 6	CPSF6	219790	250480	164270
Cysteine-rich protein 1	CRIP1	895340	796760	1048600
Cysteine-rich protein 2	CRIP2	3062600	3456700	3467000
Cold shock domain-containing protein E1	CSDE1	303050	0	0
Exportin-2	CSE1L	2552800	2917800	2688300
Chondroitin sulfate proteoglycan 4	CSPG4	479530	584920	513930
Cysteine and glycine-rich protein 1	CSRP1	1959300	1730300	1802200
Cleavage stimulation factor subunit 2;Cleavage stimulation factor subunit 2 tau variant	CSTF2;CSTF2T	352240	213690	321890
Connective tissue growth factor	CTGF	8334100	9280200	7433900
Cathepsin B;Cathepsin B light chain;Cathepsin B heavy chain	CTSB	0	569790	749840
Pro-cathepsin H;Cathepsin H mini chain;Cathepsin H;Cathepsin H heavy chain;Cathepsin H light chain	CTSH	2269900	2525000	1847600
Cathepsin L2	CTSV	1710800	2223100	1648900
Cathepsin Z	CTSZ	1886000	1941200	1554800
Src substrate cortactin	CTTN	505510	870430	798610
Dapper homolog 2	DACT2	2086100	2069300	1954000
Aspartate--tRNA ligase, cytoplasmic	DARS	1123700	1313500	1247600
DAZ-associated protein 1	DAZAP1	1019300	1284000	836400
Decorin	DCN	5488000	4963900	5542000
Dynactin subunit 2	DCTN2	606990	832210	535170
DCN1-like protein;DCN1-like protein 1	DCUN1D1	263720	350290	239310
ATP-dependent RNA helicase DDX1	DDX1	1202500	945750	1324100
Probable ATP-dependent RNA helicase DDX17	DDX17	844030	1088200	1111800
Spliceosome RNA helicase DDX39B;ATP-dependent RNA helicase DDX39A	DDX39B;DDX39A	3967200	3890000	4053100
ATP-dependent RNA helicase DDX3X;ATP-dependent RNA helicase DDX3Y	DDX3X;DDX3Y	1060400	1375200	1500500
Probable ATP-dependent RNA helicase DDX5	DDX5	143690	160830	0
Probable ATP-dependent RNA helicase DDX6	DDX6	478840	629010	645920
Dihydrofolate reductase;Dihydrofolate reductase, mitochondrial	DHFR;DHFRL1	248280	195700	224400
ATP-dependent RNA helicase A	DHX9	1956100	1773100	1978500
Matrin-3	DKFZp686L22104;MATR3	505280	542260	385550
Disks large homolog 1	DLG1	165520	137740	115640
Dystrophin	DMD	570490	688070	618490
DnaJ homolog subfamily A member 1	DNAJA1	983290	946670	833530
DnaJ homolog subfamily A member 2	DNAJA2	1321000	1200700	1149800
DnaJ homolog subfamily C member 8	DNAJC8	629860	349560	373300
Dynamin-1-like protein	DNM1L	373750	417750	327720
Dihydropyrimidinase-related protein 2	DPYSL2	399170	589940	659910
Developmentally-regulated GTP-binding protein 1	DRG1	181000	217610	165210
Destrin	DSTN	2012800	2313300	2763400
Cytoplasmic dynein 1 heavy chain 1	DYNC1H1	148230	139670	130000
Dynein light chain 1, cytoplasmic;Dynein light chain 2, cytoplasmic	DYNLL1;DYNLL2	1064400	854460	1156000
Extracellular matrix protein 1	ECM1	2639600	3166500	2802700
Putative elongation factor 1-alpha-like 3;Elongation factor 1-alpha 1;Elongation factor 1-alpha	EEF1A1P5;EEF1A1	107460000	99754000	109570000
Elongation factor 1-beta	EEF1B2	1544600	2141300	1840100
Elongation factor 1-delta	EEF1D	8946300	9528200	8920100
Elongation factor 1-gamma	EEF1G	11483000	12824000	14694000
Elongation factor 2	EEF2	86227000	80673000	81339000
EF-hand domain-containing protein D2;EF-hand domain-containing protein D1	EFHD2;EFHD1	1775600	1851100	2032800
EH domain-containing protein 1;EH domain-containing protein 3	EHD1;EHD3	537440	766650	571490
EH domain-containing protein 4	EHD4	330430	363300	417620
Eukaryotic translation initiation factor 1;Eukaryotic translation initiation factor 1b	EIF1;EIF1B	2557400	3009800	3002600
Eukaryotic translation initiation factor 1A, X-chromosomal;Eukaryotic translation initiation factor 1A, Y-chromosomal	EIF1AY;EIF1AX	141420	216010	0
Eukaryotic translation initiation factor 2A;Eukaryotic translation initiation factor 2A, N-terminally processed	EIF2A	287420	344850	455440
Eukaryotic translation initiation factor 2 subunit 1	EIF2S1	1243800	1347200	1200400
Eukaryotic translation initiation factor 2 subunit 2	EIF2S2	2566800	3247000	2758000
Eukaryotic translation initiation factor 2 subunit 3;Putative eukaryotic translation initiation factor 2 subunit 3-like protein	EIF2S3;EIF2S3L	1945500	2076600	2176000
Eukaryotic translation initiation factor 3 subunit A	EIF3A	889490	845650	730410
Eukaryotic translation initiation factor 3 subunit B	EIF3B	601670	711020	480420
Eukaryotic translation initiation factor 3 subunit C;Eukaryotic translation initiation factor 3 subunit C-like protein	EIF3C;EIF3CL	526930	614620	639990
Eukaryotic translation initiation factor 3 subunit F	EIF3F	641070	843060	702660
Eukaryotic translation initiation factor 3 subunit G	EIF3G	3487900	4404300	3672000
Eukaryotic translation initiation factor 3 subunit H	EIF3H	744660	675570	567420
Eukaryotic translation initiation factor 3 subunit I	EIF3I	955830	653070	733790
Eukaryotic translation initiation factor 3 subunit J	EIF3J	1068800	1283800	1429900
Eukaryotic translation initiation factor 3 subunit L	EIF3L	187400	211840	178250
Eukaryotic translation initiation factor 3 subunit M	EIF3M	328420	459760	493740
Eukaryotic initiation factor 4A-I;Eukaryotic initiation factor 4A-II;Eukaryotic initiation factor 4A-II, N-terminally processed	EIF4A1;EIF4A2	3882600	4044500	4347300
Eukaryotic translation initiation factor 4B	EIF4B	3148900	3952900	4020400
Eukaryotic translation initiation factor 4E	EIF4E	823120	1006100	725610
Eukaryotic translation initiation factor 4 gamma 1	EIF4G1	0	0	162750
Eukaryotic translation initiation factor 4 gamma 2	EIF4G2	0	202860	166590
Eukaryotic translation initiation factor 4H	EIF4H	756010	616910	566430
Eukaryotic translation initiation factor 5	EIF5	1958000	2005600	2284100
Eukaryotic translation initiation factor 5A;Eukaryotic translation initiation factor 5A-1;Eukaryotic translation initiation factor 5A-2;Eukaryotic translation initiation factor 5A-1-like	EIF5A;EIF5A2;EIF5AL1	9790700	8924200	7981500
ELAV-like protein 1	ELAVL1	1461300	1363900	1221400
Alpha-enolase	ENO1	116660000	120440000	124420000
Beta-enolase;Enolase	ENO3	8486600	11837000	8389800
Ectonucleotide pyrophosphatase/phosphodiesterase family member 2	ENPP2	255890	213620	260750
Bifunctional glutamate/proline--tRNA ligase;Glutamate--tRNA ligase;Proline--tRNA ligase	EPRS	0	730890	710850
Enhancer of rudimentary homolog	ERH	220660	263880	229240
S-formylglutathione hydrolase	ESD	477030	535040	322450
Eukaryotic peptide chain release factor subunit 1	ETF1	1667800	1636300	1800600
Exostosin-1	EXT1	900490	1123000	1238200
Exostosin-2	EXT2	910540	1776800	729540
Ezrin	EZR	18895000	17486000	15996000
Coagulation factor X;Factor X light chain;Factor X heavy chain;Activated factor Xa heavy chain	F10	865070	1143700	999250
Coagulation factor XIII A chain	F13A1	789760	964140	441420
Acylpyruvase FAHD1, mitochondrial	FAHD1	199030	223210	197780
Protein FAM107B	FAM107B	413930	627080	364120
Protein FAM49B	FAM49B	1391200	671850	2184100
Fermitin family homolog 2	FERMT2	1463500	1603100	1462800
Fermitin family homolog 3	FERMT3	315020	263100	194050
Fibrinogen gamma chain	FGG	1838100	1774000	1457100
Peptidyl-prolyl cis-trans isomerase FKBP2;Peptidyl-prolyl cis-trans isomerase	FKBP2	1075700	860280	735710
Peptidyl-prolyl cis-trans isomerase FKBP3	FKBP3	4563400	3840400	3563600
Peptidyl-prolyl cis-trans isomerase FKBP4;Peptidyl-prolyl cis-trans isomerase FKBP4, N-terminally processed	FKBP4	858960	1305800	956790
Filamin-A	FLNA	63808000	62016000	61005000
Filamin-B	FLNB	724660	727010	528040
Fibronectin;Anastellin;Ugl-Y1;Ugl-Y2;Ugl-Y3	FN1	26860000	25831000	27433000
Fascin	FSCN1	0	237310	194540
Follistatin	FST	6837500	6057800	6517000
Follistatin-related protein 1	FSTL1	119980000	119000000	117090000
Far upstream element-binding protein 1	FUBP1	2491600	2559400	2560100
Far upstream element-binding protein 3	FUBP3	260780	0	0
RNA-binding protein FUS	FUS	2290900	2319700	2290100
Galactokinase	GALK1	302250	191610	0
Polypeptide N-acetylgalactosaminyltransferase 2;Polypeptide N-acetylgalactosaminyltransferase 2 soluble form	GALNT2	26644000	24804000	25482000
N-acetylgalactosaminyltransferase 7;Polypeptide N-acetylgalactosaminyltransferase	GALNT7	4267500	3594700	4995100
Neutral alpha-glucosidase AB	GANAB	2735500	2583900	2756500
Glyceraldehyde-3-phosphate dehydrogenase	GAPDH	91207000	91143000	86370000
Glycine--tRNA ligase	GARS	1304200	1587100	1119100
Glutamate--cysteine ligase regulatory subunit	GCLM	517240	690000	533530
Rab GDP dissociation inhibitor beta;Rab GDP dissociation inhibitor alpha	GDI2;GDI1	291880	591350	0
GDNF family receptor alpha-2	GFRA2	478630	533250	590910
Gamma-glutamyl hydrolase	GGH	918240	702660	738050
Gap junction alpha-1 protein	GJA1	786460	970270	856280
Golgi apparatus protein 1	GLG1	22044000	21905000	20058000
Golgi-associated plant pathogenesis-related protein 1	GLIPR2	2967900	3494800	3649200
Lactoylglutathione lyase	GLO1	153250	190350	0
Glutaredoxin-3	GLRX3	1504200	1533800	1615600
Guanine nucleotide-binding protein G(i) subunit alpha-2;Guanine nucleotide-binding protein G(i) subunit alpha-1;Guanine nucleotide-binding protein G(k) subunit alpha	GNAI2;GNAI1;GNAI3	10059000	10333000	11295000
Guanine nucleotide-binding protein G(I)/G(S)/G(T) subunit beta-1	GNB1	2945100	2775100	3065300
Guanine nucleotide-binding protein G(I)/G(S)/G(T) subunit beta-2;Guanine nucleotide-binding protein subunit beta-4	GNB2;GNB4	1465900	1648200	2172100
Guanine nucleotide-binding protein subunit beta-2-like 1;Guanine nucleotide-binding protein subunit beta-2-like 1, N-terminally processed	GNB2L1	2693400	2169700	2402200
Guanine nucleotide-binding protein G(I)/G(S)/G(O) subunit gamma-12	GNG12	1323300	1475200	2145200
G patch domain-containing protein 11	GPATCH11	116700	107090	106060
Glypican-1;Secreted glypican-1	GPC1	22347000	23197000	22064000
Glypican-6;Secreted glypican-6	GPC6	3891700	3430400	3933300
Granulins;Acrogranin;Paragranulin;Granulin-1;Granulin-2;Granulin-3;Granulin-4;Granulin-5;Granulin-6;Granulin-7	GRN	259140	259070	217290
Gelsolin	GSN	572170000	568820000	542260000
Eukaryotic peptide chain release factor GTP-binding subunit ERF3B	GSPT2	1066600	1790000	1424300
Glutathione S-transferase A2;Glutathione S-transferase A1;Glutathione S-transferase A1, N-terminally processed;Glutathione S-transferase A3	GSTA2;GSTA1;GSTA3	1767700	1388400	1625300
Glutathione S-transferase Mu 2;Glutathione S-transferase Mu 4;Glutathione S-transferase Mu 1;Glutathione S-transferase Mu 5;Glutathione S-transferase Mu 3	GSTM2;GSTM1;GSTM3;GSTM4;GSTM5	1541900	1417200	1786300
Glutathione S-transferase P	GSTP1	2460700	2194300	2472800
General transcription factor IIF subunit 1	GTF2F1	63310	55650	75771
General transcription factor IIF subunit 2	GTF2F2	202390	0	206490
Histone H1.0;Histone H1.0, N-terminally processed	H1F0	424090	508300	551360
Histone H3;Histone H3.3C;Histone H3.2;Histone H3.1t;Histone H3.3;Histone H3.1	H3F3B;H3F3A;HIST2H3PS2;H3F3C;HIST2H3A;HIST3H3;HIST1H3A	194390	140340	186300
Hyaluronan-binding protein 2;Hyaluronan-binding protein 2 50 kDa heavy chain;Hyaluronan-binding protein 2 50 kDa heavy chain alternate form;Hyaluronan-binding protein 2 27 kDa light chain;Hyaluronan-binding protein 2 27 kDa light chain alternate form	HABP2	6339900	6050700	7009500
Hyaluronan and proteoglycan link protein 4	HAPLN4	4444000	4211300	4575200
Hemoglobin subunit alpha	HBA1	1954500	25621000	1842200
	HBA2	2123300	2059700	2593000
Hepatoma-derived growth factor	HDGF	2598100	4019600	4911900
Beta-hexosaminidase;Beta-hexosaminidase subunit alpha	HEXA	653170	633060	726040
Beta-hexosaminidase subunit beta;Beta-hexosaminidase subunit beta chain B;Beta-hexosaminidase subunit beta chain A	HEXB	298930	350410	238770
Hepatocyte growth factor activator;Hepatocyte growth factor activator short chain;Hepatocyte growth factor activator long chain	HGFAC	535770	596350	497750
Hepatocyte growth factor-regulated tyrosine kinase substrate	HGS	1108200	1010000	1195400
Histone H1.2;Histone H1.4;Histone H1.3	HIST1H1C;HIST1H1E;HIST1H1D	3548600	3206000	2870800
Histone H2A type 1-J;Histone H2A type 1-H;Histone H2A.J;Histone H2A type 2-C;Histone H2A type 1-C;Histone H2A type 3;Histone H2A type 2-A;Histone H2A type 1-D;Histone H2A type 1;Histone H2A type 1-B/E;Histone H2A;Histone H2A.V;Histone H2A.Z;Histone H2A type 2-B;Histone H2A type 1-A;Histone H2AX	HIST1H2AJ;HIST1H2AH;H2AFJ;HIST2H2AC;HIST1H2AC;HIST3H2A;HIST2H2AA3;HIST1H2AD;HIST1H2AG;HIST1H2AB;H2AFV;H2AFZ;HIST2H2AB;HIST1H2AA;H2AFX	1048700	1890200	1698100
Histone H2B;Histone H2B type 1-L;Histone H2B type 1-M;Histone H2B type 1-N;Histone H2B type 1-H;Histone H2B type 3-B;Histone H2B type 2-F;Histone H2B type 2-E;Histone H2B type 1-C/E/F/G/I;Histone H2B type 1-D;Histone H2B type F-S;Histone H2B type 1-B;Histone H2B type 1-O;Histone H2B type 1-J;Histone H2B type 1-K	HIST1H2BN;HIST1H2BL;HIST1H2BM;HIST1H2BH;HIST3H2BB;HIST2H2BF;HIST2H2BE;HIST1H2BC;HIST1H2BD;H2BFS;HIST1H2BB;HIST1H2BO;HIST1H2BJ;HIST1H2BK	1268400	668970	516190
Histone H4	HIST1H4A	1674700	1434600	1526000
HLA class I histocompatibility antigen, B-59 alpha chain;HLA class I histocompatibility antigen, B-35 alpha chain;HLA class I histocompatibility antigen, B-78 alpha chain;HLA class I histocompatibility antigen, B-56 alpha chain;HLA class I histocompatibility antigen, B-55 alpha chain;HLA class I histocompatibility antigen, B-54 alpha chain;HLA class I histocompatibility antigen, B-53 alpha chain;…	HLA-A;HLA-B;HLA-C	216840	197050	311750
High mobility group protein B1;Putative high mobility group protein B1-like 1	HMGB1;HMGB1P1	13908000	14440000	14541000
High mobility group protein B2	HMGB2	1734900	1859800	1696900
Hematological and neurological expressed 1-like protein	HN1L	449450	0	0
Heterogeneous nuclear ribonucleoprotein A0	HNRNPA0	4619500	6159300	5402700
Heterogeneous nuclear ribonucleoprotein A1;Heterogeneous nuclear ribonucleoprotein A1, N-terminally processed;Heterogeneous nuclear ribonucleoprotein A1-like 2	HNRNPA1;HNRNPA1L2	21360000	22079000	20362000
Heterogeneous nuclear ribonucleoproteins A2/B1	HNRNPA2B1	21658000	23109000	22654000
Heterogeneous nuclear ribonucleoprotein A3	HNRNPA3	10665000	10583000	10059000
Heterogeneous nuclear ribonucleoprotein A/B	HNRNPAB	4525500	5154600	4673200
Heterogeneous nuclear ribonucleoproteins C1/C2;Heterogeneous nuclear ribonucleoprotein C-like 4;Heterogeneous nuclear ribonucleoprotein C-like 1;Heterogeneous nuclear ribonucleoprotein C-like 3;Heterogeneous nuclear ribonucleoprotein C-like 2	HNRNPC;HNRNPCL4;HNRNPCL1;HNRNPCL3;HNRNPCL2	3455400	2572700	2237000
Heterogeneous nuclear ribonucleoprotein D0	HNRNPD	11053000	11430000	13003000
Heterogeneous nuclear ribonucleoprotein D-like	HNRNPDL	1419800	1328800	1406900
Heterogeneous nuclear ribonucleoprotein F;Heterogeneous nuclear ribonucleoprotein F, N-terminally processed	HNRNPF	721180	595890	828050
Heterogeneous nuclear ribonucleoprotein H;Heterogeneous nuclear ribonucleoprotein H, N-terminally processed	HNRNPH1	1852100	2219100	1729700
Heterogeneous nuclear ribonucleoprotein K	HNRNPK	17760000	17391000	18470000
Heterogeneous nuclear ribonucleoprotein L	HNRNPL	2975200	3533900	3305300
Heterogeneous nuclear ribonucleoprotein M	HNRNPM	394420	407080	548390
Heterogeneous nuclear ribonucleoprotein R	HNRNPR	594950	476740	503470
Heterogeneous nuclear ribonucleoprotein U	HNRNPU	1622700	948420	933250
Hypoxanthine-guanine phosphoribosyltransferase	HPRT1	1283100	1332700	870720
Hornerin	HRNR	118590	144120	84908
Heat shock protein HSP 90-alpha	HSP90AA1	32365000	34265000	32557000
Heat shock protein HSP 90-beta	HSP90AB1	144340000	135320000	134330000
Putative heat shock protein HSP 90-beta 2	HSP90AB2P	3090000	4887100	3478200
Endoplasmin	HSP90B1	8564600	9776100	9118600
Heat shock 70 kDa protein 13	HSPA13	820830	575900	762230
Heat shock 70 kDa protein 1B;Heat shock 70 kDa protein 1A	HSPA1B;HSPA1A	4310800	3812700	3626900
Heat shock-related 70 kDa protein 2	HSPA2	944780	907920	899360
Heat shock 70 kDa protein 4	HSPA4	202390	179330	0
78 kDa glucose-regulated protein	HSPA5	64750000	62840000	64555000
Heat shock 70 kDa protein 6;Putative heat shock 70 kDa protein 7	HSPA6;HSPA7	13689000	15529000	13588000
Heat shock cognate 71 kDa protein	HSPA8	84426000	76721000	79586000
Stress-70 protein, mitochondrial	HSPA9	760310	935550	746240
60 kDa heat shock protein, mitochondrial	HSPD1	4537800	5744000	5069900
10 kDa heat shock protein, mitochondrial;MOB-like protein phocein	HSPE1-MOB4;HSPE1;MOB4	2337100	2873300	2199100
Basement membrane-specific heparan sulfate proteoglycan core protein;Endorepellin;LG3 peptide	HSPG2	45762000	47817000	48983000
Heat shock protein 105 kDa	HSPH1	1901600	1932600	1981400
Serine protease HTRA1	HTRA1	53844000	49073000	52132000
Hypoxia up-regulated protein 1	HYOU1	4185800	3730800	3711800
Interferon-induced transmembrane protein 1;Interferon-induced transmembrane protein 2;Interferon-induced transmembrane protein 3	IFITM2;IFITM3;IFITM1	945570	943630	567660
Insulin-like growth factor II;Insulin-like growth factor II;Insulin-like growth factor II Ala-25 Del;Preptin	IGF2	19458000	20008000	23344000
Insulin-like growth factor-binding protein complex acid labile subunit	IGFALS	219120	260860	495930
Insulin-like growth factor-binding protein 1	IGFBP1	0	254570	286320
Insulin-like growth factor-binding protein 2	IGFBP2	69193000	73625000	66950000
Insulin-like growth factor-binding protein 3	IGFBP3	556790	486650	586760
Insulin-like growth factor-binding protein 4	IGFBP4	32463000	34407000	33478000
Insulin-like growth factor-binding protein 5	IGFBP5	379180	1148900	769210
Insulin-like growth factor-binding protein 7	IGFBP7	1426400	1138100	1168000
Insulin-like growth factor I	IGF-I;IGF1	3793500	3334500	3706200
Immunoglobulin superfamily member 8	IGSF8	472640	516040	931920
Interleukin enhancer-binding factor 2	ILF2	1865100	1987700	1795100
Interleukin enhancer-binding factor 3	ILF3	332040	275930	295880
MICOS complex subunit MIC60	IMMT	259010	235980	244440
Inosine-5-monophosphate dehydrogenase 2	IMPDH2	1403400	1370200	1197100
Inhibin beta B chain	INHBB	822950	695710	821210
Importin-5	IPO5	4172500	4568900	5325700
Importin-7	IPO7	1335200	1315700	1393300
Importin-9	IPO9	152740	122810	105310
Ras GTPase-activating-like protein IQGAP1	IQGAP1	4250100	4076300	4024100
Ras GTPase-activating-like protein IQGAP2	IQGAP2	515410	359740	551820
IST1 homolog	IST1	145400	541040	545720
	ISYNA1	25215000	17811000	24615000
Integrin beta-1	ITGB1	0	174120	155290
Inter-alpha-trypsin inhibitor heavy chain H5	ITIH5	4996900	4268000	4825500
Lysine--tRNA ligase	KARS	1088300	1322100	1398200
Far upstream element-binding protein 2	KHSRP	5047200	4946800	4798200
Chromosome-associated kinesin KIF4B	KIF4B	0	0	393860
Kinesin-1 heavy chain	KIF5B	219580	189460	0
Plasma kallikrein;Plasma kallikrein heavy chain;Plasma kallikrein light chain	KLKB1	1004200	1336400	1017300
Importin subunit alpha-4;Importin subunit alpha-3	KPNA3;KPNA4	2006900	1724200	2326300
Importin subunit beta-1	KPNB1	13959000	11385000	12854000
Keratin, type II cytoskeletal 1	KRT1	40522000	36255000	39841000
Keratin, type I cytoskeletal 10	KRT10	25833000	25223000	25043000
Keratin, type I cytoskeletal 14;Keratin, type I cytoskeletal 16;Keratin, type I cytoskeletal 15;Keratin, type I cytoskeletal 19;Keratin, type I cytoskeletal 17;Keratin, type I cytoskeletal 13	KRT14;KRT16;KRT15;KRT13;KRT19;KRT17	196840	196410	164610
Keratin, type II cytoskeletal 2 epidermal	KRT2	6930500	7057900	7244600
Keratin, type II cytoskeletal 5	KRT5	505620	436210	461470
Keratin, type I cytoskeletal 9	KRT9	12545000	13802000	11577000
Kinectin	KTN1	0	85344	128270
Laminin subunit alpha-2	LAMA2	270980	364350	408670
LIM and SH3 domain protein 1	LASP1	3132300	2678200	2965200
Plastin-2	LCP1	520360	292600	512820
L-lactate dehydrogenase A chain	LDHA	5206700	5219100	5644100
L-lactate dehydrogenase B chain;L-lactate dehydrogenase	LDHB	777720	640160	638370
L-lactate dehydrogenase;L-lactate dehydrogenase C chain	LDHC	872080	889020	886510
Leukocyte cell-derived chemotaxin-2	LECT2	6328500	5044100	5822500
Galectin-1	LGALS1	142100	249700	276590
Galectin-3	LGALS3	1278000	884210	1627100
Legumain	LGMN	1030500	820750	954700
LIM and senescent cell antigen-like-containing domain protein 1	LIMS1	0	154950	0
Protein Lines homolog	LINS	33265000	34778000	31402000
Vesicular integral-membrane protein VIP36	LMAN2	405460	312700	425600
Prelamin-A/C;Lamin-A/C	LMNA	17133000	17953000	18604000
Lamin-B1	LMNB1	1390800	1671400	1729400
Lysyl oxidase homolog 1	LOXL1	6786900	6578700	6262900
Lysyl oxidase homolog 3	LOXL3	6016400	5599400	5805600
Lysyl oxidase homolog 4	LOXL4	331730	613920	563080
Lipoprotein lipase	LPL	275210000	240990000	248590000
Leucine-rich repeat-containing protein 59	LRRC59	1346900	1824100	1027500
Leucine-rich repeat flightless-interacting protein 1;Leucine-rich repeat flightless-interacting protein 2	LRRFIP1;LRRFIP2	689850	642640	516750
Protein LSM12 homolog	LSM12	410520	412120	432540
U6 snRNA-associated Sm-like protein LSm7	LSM7	221090	0	0
Latent-transforming growth factor beta-binding protein 1	LTBP1	64601000	67534000	68002000
Latent-transforming growth factor beta-binding protein 3	LTBP3	1695500	1868400	1476500
Putative RNA-binding protein Luc7-like 2	LUC7L2	241140	262290	275050
Protein mago nashi homolog;Protein mago nashi homolog 2	MAGOH;MAGOHB	1710700	1465900	1273500
Mannosyl-oligosaccharide 1,2-alpha-mannosidase IA	MAN1A1	6143200	6978100	5646200
Mannosyl-oligosaccharide 1,2-alpha-mannosidase IB;alpha-1,2-Mannosidase	MAN1A2	1082900	666940	618920
Alpha-mannosidase 2	MAN2A1	706450	718470	888440
Mesencephalic astrocyte-derived neurotrophic factor	MANF	2185800	1993500	2391700
Microtubule-associated protein 1B;MAP1B heavy chain;MAP1 light chain LC1	MAP1B	1427700	1154400	1170000
Dual specificity mitogen-activated protein kinase kinase 1;Dual specificity mitogen-activated protein kinase kinase 2	MAP2K1;MAP2K2	1364400	1722500	1503300
Mitogen-activated protein kinase 1	MAPK1	197010	0	0
Microtubule-associated protein RP/EB family member 1	MAPRE1	5518100	5684400	5103700
Myristoylated alanine-rich C-kinase substrate	MARCKS	113660	129330	143780
DNA replication licensing factor MCM6	MCM6	127360	104450	147680
Malate dehydrogenase, cytoplasmic;Malate dehydrogenase	MDH1	845510	973720	687010
LDLR chaperone MESD	MESDC2	3086800	3073700	2818100
Microfibrillar-associated protein 3-like	MFAP3L	675670	0	0
Alpha-1,3-mannosyl-glycoprotein 2-beta-N-acetylglucosaminyltransferase	MGAT1	1022000	914280	942620
Alpha-1,6-mannosyl-glycoprotein 2-beta-N-acetylglucosaminyltransferase	MGAT2	811540	993140	910040
Alpha-1,6-mannosylglycoprotein 6-beta-N-acetylglucosaminyltransferase A	MGAT5	452460	897050	391190
Matrix metalloproteinase-14	MMP14	1598100	1357700	1594000
Matrix metalloproteinase-19	MMP19	13304000	12252000	13035000
72 kDa type IV collagenase;PEX	MMP2	5225900	6253600	5691100
Stromelysin-1;Stromelysin-2	MMP3;MMP10	520680	648100	502200
Matrix metalloproteinase-9;67 kDa matrix metalloproteinase-9;82 kDa matrix metalloproteinase-9	MMP9	919800	2115200	610160
MOB kinase activator 1A;MOB kinase activator 1B	MOB1A;MOB1B	954410	803780	798780
2-acylglycerol O-acyltransferase 2	MOGAT2	581180	3835900	5455100
Moesin	MSN	55104000	55923000	54201000
Hepatocyte growth factor-like protein;Hepatocyte growth factor-like protein alpha chain;Hepatocyte growth factor-like protein beta chain	MST1	769000	866010	938670
Metallothionein-1E;Metallothionein-1M;Metallothionein-1L;Metallothionein-1B;Metallothionein-1F	MT1E;MT1M;MT1L;MT1B;MT1F	10267000	9760900	9984200
Purine nucleoside phosphorylase;S-methyl-5-thioadenosine phosphorylase	MTAP	1266900	968070	970370
C-1-tetrahydrofolate synthase, cytoplasmic;Methylenetetrahydrofolate dehydrogenase;Methenyltetrahydrofolate cyclohydrolase;Formyltetrahydrofolate synthetase;C-1-tetrahydrofolate synthase, cytoplasmic, N-terminally processed	MTHFD1	131160	163910	152760
Myb-related protein A	MYBL1	495450	0	0
Myosin-10	MYH10	10223000	6960900	7063900
Myosin-15	MYH15	3930700	3161600	5009500
Myosin-9	MYH9	10321000	10286000	9411400
Myosin regulatory light chain 12A;Myosin regulatory light chain 12B	MYL12A;MYL12B	2403200	2325300	2789400
Myosin light polypeptide 6	MYL6	5000800	3912100	3925100
	MYL6	218460	211000	312340
N-alpha-acetyltransferase 50	NAA50	410890	370000	453280
Nascent polypeptide-associated complex subunit alpha;Nascent polypeptide-associated complex subunit alpha, muscle-specific form	NACA	1535100	1091700	1460600
Nicotinamide phosphoribosyltransferase	NAMPT	367270	340360	389900
Sialic acid synthase	NANS	342000	313720	385010
Nucleosome assembly protein 1-like 1	NAP1L1	4375900	4232300	3662900
Nucleosome assembly protein 1-like 4	NAP1L4	713510	480230	640290
Asparagine--tRNA ligase, cytoplasmic	NARS	577910	635050	635730
Nucleolin	NCL	33818000	30695000	30894000
Nuclear receptor coactivator 6	NCOA6	0	560370	568980
E3 ubiquitin-protein ligase NEDD4-like;E3 ubiquitin-protein ligase NEDD4	NEDD4L;NEDD4	588330	388600	469360
Neogenin	NEO1	194340	0	377670
NHP2-like protein 1;NHP2-like protein 1, N-terminally processed	NHP2L1	1470800	1681700	1443200
Nucleoside diphosphate kinase A	NME1	2182300	2156700	2234700
Glycylpeptide N-tetradecanoyltransferase 1	NMT1	1416600	1047000	1267800
Nucleolar and coiled-body phosphoprotein 1	NOLC1	1068100	944850	0
Non-POU domain-containing octamer-binding protein	NONO	1644900	1096300	1223100
Neurogenic locus notch homolog protein 3;Notch 3 extracellular truncation;Notch 3 intracellular domain	NOTCH3	272560	279760	217510
Nucleophosmin	NPM1	41151000	25786000	32387000
Nucleoplasmin-3	NPM3	895210	309860	769900
Neuropilin-1	NRP1	555940	551610	491330
Vesicle-fusing ATPase	NSF	1892300	1959600	2034400
NSFL1 cofactor p47	NSFL1C	1843700	1664200	1447900
Nucleobindin-1	NUCB1	67062000	62716000	61455000
Nucleobindin-2;Nesfatin-1	NUCB2;Nucb2	3025900	2168500	1179100
Nuclear migration protein nudC	NUDC	6153300	5360400	4589100
Cleavage and polyadenylation specificity factor subunit 5	NUDT21	304900	377370	557300
Out at first protein homolog	OAF	18406000	23579000	30000000
Mimecan	OGN	553800	664630	696410
Obg-like ATPase 1	OLA1	3953100	2878000	3836300
Olfactomedin-like protein 3	OLFML3	3033900	2618300	2870200
Serine/threonine-protein kinase OSR1	OXSR1	329640	398720	383050
Protein disulfide-isomerase	P4HB	251980	245850	0
Proliferation-associated protein 2G4	PA2G4	8990700	9467200	9670700
Polyadenylate-binding protein;Polyadenylate-binding protein 1	PABPC1	7802300	8321500	8656700
Polyadenylate-binding protein;Polyadenylate-binding protein 4	PABPC4	158920	0	179560
Protein kinase C and casein kinase substrate in neurons protein 2	PACSIN2	282200	315220	326400
Platelet-activating factor acetylhydrolase IB subunit alpha	PAFAH1B1	669880	625430	642020
Multifunctional protein ADE2;Phosphoribosylaminoimidazole-succinocarboxamide synthase;Phosphoribosylaminoimidazole carboxylase	PAICS	3183700	2872500	2906200
Serine/threonine-protein kinase PAK 2;PAK-2p27;PAK-2p34;Non-specific serine/threonine protein kinase;Serine/threonine-protein kinase PAK 1	PAK2;PAK1	1942300	2373300	2136700
Non-specific serine/threonine protein kinase;Serine/threonine-protein kinase PAK 3	PAK3	158130	128610	114410
Peptidyl-glycine alpha-amidating monooxygenase;Peptidylglycine alpha-hydroxylating monooxygenase;Peptidyl-alpha-hydroxyglycine alpha-amidating lyase	PAM	70055000	68261000	61657000
Poly [ADP-ribose] polymerase 1	PARP1	372170	0	294320
Alpha-parvin	PARVA	852560	1323000	1139000
Beta-parvin	PARVB	517430	668080	601500
Poly(rC)-binding protein 1	PCBP1	10027000	10890000	9413900
	PCBP2	314870	279160	0
Poly(rC)-binding protein 2	PCBP2	5530600	5620600	5598200
Protocadherin gamma-A7	PCDHGA7	203040	234980	290220
Procollagen C-endopeptidase enhancer 1	PCOLCE	78327000	77890000	87211000
28 kDa heat- and acid-stable phosphoprotein	PDAP1	1574600	1391600	1703600
Programmed cell death protein 10	PDCD10	927190	1458100	1210600
Programmed cell death protein 6	PDCD6	455900	752200	672330
Programmed cell death 6-interacting protein	PDCD6IP	9127400	8733400	9595200
Platelet-derived growth factor subunit A	PDGFA	928100	799100	869720
	PDIA3	0	358290	279660
Protein disulfide-isomerase A3	PDIA3	18805000	19584000	18534000
Protein disulfide-isomerase A4	PDIA4	2005900	1727200	1943000
Protein disulfide-isomerase A6	PDIA6	2855200	3643900	3820700
PDZ and LIM domain protein 1	PDLIM1	180830	232000	0
Protein pelota homolog	PELO	172380	167650	71939
Prefoldin subunit 6	PFDN6	0	411970	363640
ATP-dependent 6-phosphofructokinase, liver type;ATP-dependent 6-phosphofructokinase, platelet type	PFKL;PFKP	1255700	1210400	605990
Phosphoglycerate mutase 1	PGAM1	3196500	2912900	2710000
6-phosphogluconate dehydrogenase, decarboxylating	PGD	2382500	1955600	2666300
Phosphoglycerate kinase 1	PGK1	18518000	18950000	19337000
Prohibitin	PHB	146770	143740	0
Prohibitin-2	PHB2	400380	423480	361970
PHD finger-like domain-containing protein 5A	PHF5A	170240	195410	278740
D-3-phosphoglycerate dehydrogenase	PHGDH	3404800	3374800	4234000
Phosphatidylinositol-binding clathrin assembly protein	PICALM	368110	567630	591910
Peptidyl-prolyl cis-trans isomerase NIMA-interacting 1	PIN1	1085000	967990	1562800
Pyruvate kinase PKM;Pyruvate kinase	PKM	71840000	77905000	76392000
Group IID secretory phospholipase A2	PLA2G2D	298200	301320	280980
Phospholipase A-2-activating protein	PLAA	164310	0	189090
Tissue-type plasminogen activator;Tissue-type plasminogen activator chain A;Tissue-type plasminogen activator chain B	PLAT	2392300	2940000	3229100
Plectin	PLEC	3613700	0	2588000
Procollagen-lysine,2-oxoglutarate 5-dioxygenase 1	PLOD1	6414900	7145200	7656800
Procollagen-lysine,2-oxoglutarate 5-dioxygenase 2	PLOD2	569980	623810	404250
Procollagen-lysine,2-oxoglutarate 5-dioxygenase 3	PLOD3	3060500	3221400	2804400
Pleiotropic regulator 1	PLRG1	392730	455810	307250
Plastin-3	PLS3	5801100	6640000	6350900
Phosphomannomutase;Phosphomannomutase 2	PMM2	1006400	760320	841040
Periostin	POSTN	1417600	1061000	1283500
Inorganic pyrophosphatase	PPA1	3415700	4168600	3354400
Peptidyl-prolyl cis-trans isomerase A;Peptidyl-prolyl cis-trans isomerase A, N-terminally processed;Peptidyl-prolyl cis-trans isomerase	PPIA	13370000	12818000	13401000
Peptidyl-prolyl cis-trans isomerase B	PPIB	93538000	90702000	92564000
Peptidyl-prolyl cis-trans isomerase C	PPIC	7826500	6395400	7200500
Peptidyl-prolyl cis-trans isomerase D	PPID	3328700	2716800	2732000
Peptidyl-prolyl cis-trans isomerase;Peptidyl-prolyl cis-trans isomerase E	PPIE	2082300	0	2191700
Protein phosphatase 1L	PPM1L	1123600	1284700	1168600
Serine/threonine-protein phosphatase PP1-alpha catalytic subunit;Serine/threonine-protein phosphatase;Serine/threonine-protein phosphatase PP1-gamma catalytic subunit	PPP1CA;PPP1CC;PPP1CB	3675700	2858900	3438400
Protein phosphatase 1 regulatory subunit 12A	PPP1R12A	364510	337680	0
Serine/threonine-protein phosphatase 2A 65 kDa regulatory subunit A alpha isoform	PPP2R1A	1950700	2105400	2018400
Serine/threonine-protein phosphatase 2A 55 kDa regulatory subunit B alpha isoform	PPP2R2A	241930	394450	301830
Peroxiredoxin-1	PRDX1	90732000	97828000	90086000
Peroxiredoxin-2	PRDX2	6504100	6045100	8450500
Peroxiredoxin-4	PRDX4	9409700	11709000	17682000
Peroxiredoxin-6	PRDX6	1513400	1324100	1518600
Proteoglycan 4;Proteoglycan 4 C-terminal part	PRG4	4632600	4561000	4982800
cAMP-dependent protein kinase type I-alpha regulatory subunit;cAMP-dependent protein kinase type I-alpha regulatory subunit, N-terminally processed	PRKAR1A	167530	214200	285640
Pre-mRNA-processing factor 19	PRPF19	1861600	1317100	1719300
Ribose-phosphate pyrophosphokinase 1	PRPS1	1357700	1729300	1977200
Ribose-phosphate pyrophosphokinase 2	PRPS2	816200	840240	856950
Prosaposin;Saposin-A;Saposin-B-Val;Saposin-B;Saposin-C;Saposin-D	PSAP	12985000	13485000	13615000
Proteasome subunit alpha type-7;Proteasome subunit alpha type-7-like	PSMA8;PSMA7	362180	401000	340090
26S protease regulatory subunit 4	PSMC1	296870	0	0
26S protease regulatory subunit 7	PSMC2	254920	290130	282890
26S protease regulatory subunit 6A	PSMC3	371470	238530	266540
26S protease regulatory subunit 8	PSMC5	149070	171750	156710
26S protease regulatory subunit 10B	PSMC6	0	0	315630
26S proteasome non-ATPase regulatory subunit 1	PSMD1	855750	876000	755110
26S proteasome non-ATPase regulatory subunit 11	PSMD11	295680	276290	296180
26S proteasome non-ATPase regulatory subunit 2	PSMD2	765440	942700	1038900
26S proteasome non-ATPase regulatory subunit 3	PSMD3	74620	90484	106920
26S proteasome non-ATPase regulatory subunit 4	PSMD4	3355000	3469600	3595900
26S proteasome non-ATPase regulatory subunit 6	PSMD6	317500	293790	435620
26S proteasome non-ATPase regulatory subunit 7	PSMD7	726270	1048900	643190
26S proteasome non-ATPase regulatory subunit 8	PSMD8	737680	792370	746580
Proteasome activator complex subunit 1	PSME1	5976600	5486700	6012300
Proteasome activator complex subunit 2	PSME2	2241100	3164300	2593900
Paraspeckle component 1	PSPC1	0	392170	1284200
Polypyrimidine tract-binding protein 1	PTBP1	1864800	1698000	1675700
Prostaglandin E synthase 3	PTGES3	2796800	2867900	3166900
Prostaglandin F2 receptor negative regulator	PTGFRN	11170000	9617900	9892000
Tyrosine-protein phosphatase non-receptor type 11	PTPN11	903660	976140	953780
Protein-tyrosine-phosphatase	PTPRS	246680	245310	247820
Receptor-type tyrosine-protein phosphatase S	PTPRS	445710	437580	346690
Polymerase I and transcript release factor	PTRF	1259100	518550	994120
Peroxidasin homolog	PXDN	30952000	27320000	29839000
Peroxidasin-like protein	PXDNL	0	0	207560
Sulfhydryl oxidase 1	QSOX1	4313600	4336900	5291000
Ras-related protein Rab-10	RAB10	1157500	1353800	1239500
Ras-related protein Rab-11B;Ras-related protein Rab-11A	RAB11B;RAB11A	2079900	2164100	1923000
Ras-related protein Rab-14	RAB14	334700	582780	287570
Ras-related protein Rab-1A;Ras-related protein Rab-1B	RAB1A;RAB1B	3515700	3170600	2682900
Ras-related protein Rab-2A	RAB2A	239570	203470	0
Ras-related protein Rab-35	RAB35	803170	508150	575000
Ras-related protein Rab-6B;Ras-related protein Rab-6A;Ras-related protein Rab-39A	RAB6B;RAB6A;RAB39A	401160	429640	426700
Ras-related protein Rab-7a	RAB7A	1532200	1614000	1622800
Ras-related protein Rab-8A	RAB8A	0	0	170330
Ras-related protein Rab-8B	RAB8B	67014	67372	81409
Ras-related C3 botulinum toxin substrate 1;Ras-related C3 botulinum toxin substrate 3;Ras-related C3 botulinum toxin substrate 2	RAC1;RAC3;RAC2	1787400	1760600	620260
Ras-related protein Ral-B	RALB	509380	755200	544160
RNA-binding protein Raly	RALY	550280	0	1027900
GTP-binding nuclear protein Ran	RAN	4645000	5455800	4767000
Ran-specific GTPase-activating protein	RANBP1	9525300	10904000	9663700
Ran GTPase-activating protein 1	RANGAP1	363630	447620	403400
Ras-related protein Rap-1b;Ras-related protein Rap-1b-like protein	RAP1B	2654300	2818100	2313400
Ras-related protein Rap-2b	RAP2B	310000	0	0
Retinoic acid receptor responder protein 2	RARRES2	24838000	18890000	18547000
Arginine--tRNA ligase, cytoplasmic	RARS	341820	219390	375300
RNA-binding protein 25	RBM25	146310	152400	136640
RNA-binding protein 3	RBM3	1471800	482700	1237900
RNA-binding protein 8A	RBM8A	1434400	1228000	1331800
RNA binding motif protein, X-linked-like-1;RNA-binding motif protein, X chromosome;RNA-binding motif protein, X chromosome, N-terminally processed	RBMX;RBMXL1	0	221340	251730
Protein RCC2	RCC2	226050	201380	228820
Radixin	RDX	7744300	8502500	7322900
Regucalcin	RGN	0	206090	0
Regulator of G-protein signaling 10	RGS10	465130	397920	322510
Transforming protein RhoA;Rho-related GTP-binding protein RhoC	RHOA;RHOC	6259000	6631900	5075700
60S ribosomal protein L10a	RPL10A	1846600	1654900	1762700
60S ribosomal protein L11	RPL11	1153900	1206900	1422600
60S ribosomal protein L12	RPL12	460610	435510	517140
60S ribosomal protein L22	RPL22	3955400	3466800	3638500
60S ribosomal protein L23	RPL23	192770	195930	209900
60S ribosomal protein L30	RPL30	564240	788630	679990
60S ribosomal protein L6	RPL6	0	0	278590
60S acidic ribosomal protein P0;60S acidic ribosomal protein P0-like	RPLP0;RPLP0P6	3852200	3797500	4275600
60S acidic ribosomal protein P1	RPLP1	2469700	5687500	3586600
60S acidic ribosomal protein P2	RPLP2	586550	715390	648320
Regulation of nuclear pre-mRNA domain-containing protein 1B	RPRD1B	399230	313970	324270
40S ribosomal protein S11	RPS11	703290	0	0
40S ribosomal protein S12	RPS12	17178000	18989000	19192000
40S ribosomal protein S14	RPS14	599380	734960	604770
40S ribosomal protein S15a	RPS15A	647650	939410	874600
40S ribosomal protein S18	RPS18	288130	277110	214230
40S ribosomal protein S19	RPS19	1147900	1095700	1124200
40S ribosomal protein S20	RPS20	890280	414190	638560
40S ribosomal protein S28	RPS28	700770	484100	557200
40S ribosomal protein S3	RPS3	1336200	1496000	1555200
40S ribosomal protein S3a	RPS3A	1378300	1114500	1155900
40S ribosomal protein S5;40S ribosomal protein S5, N-terminally processed	RPS5	511170	592220	706690
40S ribosomal protein S7	RPS7	427140	293980	687760
40S ribosomal protein S8	RPS8	643300	656540	768530
40S ribosomal protein S9	RPS9	78968	91095	50482
40S ribosomal protein SA	RPSA	3721700	3391500	3222700
Ras-related protein R-Ras2;Ras-related protein R-Ras	RRAS2;RRAS	319480	440050	319160
Ribosome-binding protein 1	RRBP1	460770	499240	469510
Ras suppressor protein 1	RSU1	21526000	19091000	17622000
tRNA-splicing ligase RtcB homolog	RTCB	899640	766760	814620
Protein S100;Protein S100-A1	S100A1	379990	351950	546560
Protein S100-A12;Calcitermin	S100A12	762880	656640	966380
Serum amyloid A-4 protein	SAA2-SAA4;SAA4	1194400	1418700	1256100
Histone deacetylase complex subunit SAP18	SAP18	0	0	139780
GTP-binding protein SAR1b;GTP-binding protein SAR1a	SAR1A;SAR1B	339180	308990	332090
Sterile alpha and TIR motif-containing protein 1	SARM1	2699900	2422400	2444200
Serine--tRNA ligase, cytoplasmic	SARS	984340	1166600	1174400
Suprabasin	SBSN	182780	147110	168250
Non-specific lipid-transfer protein	SCP2	1207100	824930	1118500
Syntenin-1	SDCBP	3968800	4181100	3433700
45 kDa calcium-binding protein	SDF4	283520	249730	287850
Protein SEC13 homolog	SEC13	324850	0	231230
Semaphorin-3B	SEMA3B	440650	0	422860
Semaphorin-3C	SEMA3C	31245000	33460000	31411000
Semaphorin-3E	SEMA3E	13214000	12488000	12420000
Septin-6	SEPT6;SEPT11	2799100	2936400	3447200
Plasminogen activator inhibitor 1 RNA-binding protein	SERBP1	714930	783950	682010
Serpin H1	SERPINH1	3546900	4145900	4226900
Protein SET;Protein SETSIP	SET;SETSIP	2082800	1561000	1424500
Splicing factor 1	SF1	552760	781590	592230
Splicing factor 3A subunit 1	SF3A1	2495100	1945000	2182100
Splicing factor 3A subunit 2	SF3A2	378610	324220	408790
Splicing factor 3A subunit 3	SF3A3	102810	96887	83487
Splicing factor 3B subunit 1	SF3B1	710220	601340	447850
Splicing factor 3B subunit 4	SF3B4	0	300710	0
14-3-3 protein sigma	SFN	858300	963720	724310
Splicing factor, proline- and glutamine-rich	SFPQ	1302400	1687100	1566900
Secreted frizzled-related protein 4	SFRP4	0	160510	241440
Nucleotide exchange factor SIL1	SIL1	1057300	638200	375010
Superkiller viralicidic activity 2-like 2	SKIV2L2	0	204280	229850
Sodium/potassium/calcium exchanger 1	SLC24A1	1006100	0	971650
Phosphate carrier protein, mitochondrial	SLC25A3	697800	701200	593880
ADP/ATP translocase 2;ADP/ATP translocase 2, N-terminally processed;ADP/ATP translocase 3;ADP/ATP translocase 3, N-terminally processed;ADP/ATP translocase 1	SLC25A5;SLC25A6;SLC25A4	1506100	1591600	1700100
Solute carrier family 2, facilitated glucose transporter member 1	SLC2A1	483280	509670	575360
4F2 cell-surface antigen heavy chain	SLC3A2	786400	953340	575640
Choline transporter-like protein 1	SLC44A1	201540	204150	180020
Na(+)/H(+) exchange regulatory cofactor NHE-RF1	SLC9A3R1	1862800	1801700	2035100
Structural maintenance of chromosomes protein 3	SMC3	0	115770	136240
Sphingomyelin phosphodiesterase	SMPD1	0	429430	312930
Synaptosomal-associated protein 23;Synaptosomal-associated protein	SNAP23	462530	456850	540410
Staphylococcal nuclease domain-containing protein 1	SND1	1095400	1472800	1604800
U1 small nuclear ribonucleoprotein A;U2 small nuclear ribonucleoprotein B	SNRPA;SNRPB2	1678700	1582300	1669000
U2 small nuclear ribonucleoprotein A	SNRPA1	913470	724030	820610
U1 small nuclear ribonucleoprotein C	SNRPC	1481000	1069200	1160600
Small nuclear ribonucleoprotein Sm D3	SNRPD3	591710	451800	549570
Small nuclear ribonucleoprotein E	SNRPE	597400	1431300	1388500
Small nuclear ribonucleoprotein F	SNRPF	242480	301230	194760
Small nuclear ribonucleoprotein G;Putative small nuclear ribonucleoprotein G-like protein 15	SNRPG;SNRPGP15	1428600	1113600	1199600
Sorting nexin-2	SNX2	1285600	1391200	1324100
Sorting nexin-5	SNX5	383000	0	0
Secreted phosphoprotein 24	SPP2	2953000	2860100	3103400
Cornifin-A;Cornifin-B	SPRR1A;SPRR1B	6705400	7010500	8559900
Spectrin alpha chain, non-erythrocytic 1	SPTAN1	170270	303410	157980
Spectrin beta chain, non-erythrocytic 1	SPTBN1	1312600	1146100	1655400
Sushi repeat-containing protein SRPX	SRPX	1851200	2453300	1938500
Serrate RNA effector molecule homolog	SRRT	0	0	83397
Serine/arginine-rich splicing factor 1	SRSF1	5709300	6042800	5697700
Serine/arginine-rich splicing factor 2	SRSF2	410930	516940	484960
Serine/arginine-rich splicing factor 3	SRSF3	336840	320940	488710
Serine/arginine-rich splicing factor 7	SRSF7	0	374680	302270
FACT complex subunit SSRP1	SSRP1	211320	386980	251960
Hsc70-interacting protein;Putative protein FAM10A4;Putative protein FAM10A5	ST13;ST13P4;ST13P5	3507100	4228700	4222800
CMP-N-acetylneuraminate-beta-galactosamide-alpha-2,3-sialyltransferase 1	ST3GAL1	1371300	1319200	1628100
Stanniocalcin-2	STC2	13487000	19223000	28265000
Stress-induced-phosphoprotein 1	STIP1	14202000	13089000	13824000
Serine/threonine-protein kinase 24;Serine/threonine-protein kinase 24 36 kDa subunit;Serine/threonine-protein kinase 24 12 kDa subunit;Serine/threonine-protein kinase 26;Serine/threonine-protein kinase 25	STK24;STK25;STK26	610880	667670	676260
Stathmin	STMN1	2589800	2507000	2156200
Syntaxin-12	STX12	734610	804880	854350
Activated RNA polymerase II transcriptional coactivator p15	SUB1	0	1550800	1443100
Suppressor of G2 allele of SKP1 homolog	SUGT1	354550	298490	312400
Sulfatase-modifying factor 1	SUMF1	251570	212810	286420
FACT complex subunit SPT16	SUPT16H	407510	0	461440
Heterogeneous nuclear ribonucleoprotein Q	SYNCRIP	6332900	5672000	6125600
Transgelin	TAGLN	445490	329010	368620
Transgelin-2	TAGLN2	7807400	7681100	7444800
TAR DNA-binding protein 43	TARDBP;TDP43	873950	866450	1068800
Threonine--tRNA ligase, cytoplasmic	TARS	1028600	1265900	1233800
Transferrin receptor protein 1;Transferrin receptor protein 1, serum form	TFRC	310600	767510	1647600
Transforming growth factor beta-1;Latency-associated peptide	TGFB1	2331100	2557100	2188200
Transforming growth factor-beta-induced protein ig-h3	TGFBI	4851700	6179300	5911000
Transforming growth factor beta receptor type 3	TGFBR3	315630	0	308400
Thrombospondin-1	THBS1	80734000	81433000	80714000
Thrombospondin-4	THBS4	884300	544980	584990
Thyroid hormone receptor-associated protein 3	THRAP3	297870	290660	336090
Nucleolysin TIAR;Nucleolysin TIA-1 isoform p40	TIAL1;TIA1	552640	636610	497700
Mitochondrial import inner membrane translocase subunit Tim13	TIMM13	1193100	1619300	1309500
Mitochondrial import inner membrane translocase subunit Tim8 A	TIMM8A	1016900	832960	811250
Metalloproteinase inhibitor 2	TIMP2	78382000	74143000	83383000
Tubulointerstitial nephritis antigen-like	TINAGL1	6019900	7619800	8302600
Transketolase	TKT	16624000	16346000	13238000
Talin-1	TLN1	87771000	82475000	89499000
Transmembrane protein 132C	TMEM132C	185270	0	0
Lamina-associated polypeptide 2, isoforms beta/gamma;Thymopoietin;Thymopentin;Lamina-associated polypeptide 2, isoform alpha;Thymopoietin;Thymopentin	TMPO	1990200	312380	412490
Transportin-1	TNPO1	1583400	1438300	1397700
Tenascin-X	TNXB	1538600	1874000	1735400
DNA topoisomerase 1	TOP1	615860	623320	605270
Torsin-1B	TOR1B	1452500	1095500	964940
Tumor protein D54	TPD52L2	478440	454420	531410
Triosephosphate isomerase	TPI1	38768000	35148000	37363000
Tropomyosin alpha-4 chain;Tropomyosin alpha-3 chain	TPM4;TPM3;DKFZp686J1372	175790	179540	132080
Tripeptidyl-peptidase 1	TPP1	437680	539780	834540
Nucleoprotein TPR	TPR	503500	125970	105190
TPT1-like protein;Translationally-controlled tumor protein	TPT1	1562200	920320	923580
E3 ubiquitin-protein ligase TRIM23	TRIM23	166580	251900	130340
Translin	TSN	393130	456790	0
Tetraspanin;Tetraspanin-14	TSPAN14	0	402160	633200
Tetraspanin;Tetraspanin-4	TSPAN4	0	1110300	2931200
Tetraspanin;Tetraspanin-9	TSPAN9	76252	68030	63960
Titin	TTN	5040500	5417100	5232900
Tubulin alpha-1A chain;Tubulin alpha-3E chain	TUBA1A;TUBA3E	344780	333650	367810
Tubulin alpha-1B chain	TUBA1B	31768000	31128000	28028000
Tubulin alpha-1C chain	TUBA1C	702480	237980	596980
Tubulin alpha-4A chain	TUBA4A	460390	476230	453100
Tubulin beta chain	TUBB	3228500	2359200	2749900
Tubulin beta-4A chain	TUBB4A	0	438570	511340
Tubulin beta-4B chain	TUBB4B	15863000	16668000	16324000
Tubulin beta-8 chain	TUBB8	1411100	2136200	2024400
Twinfilin-1	TWF1	1147800	1143800	1137100
Twinfilin-2	TWF2	450150	0	711740
Thioredoxin	TXN	1299400	922620	1298600
Thioredoxin reductase 1, cytoplasmic	TXNRD1	363570	591170	480890
Ubiquitin-like modifier-activating enzyme 1	UBA1	3151400	3416300	2762900
NEDD8-activating enzyme E1 catalytic subunit	UBA3	223880	0	0
Ubiquitin-60S ribosomal protein L40;Ubiquitin;60S ribosomal protein L40;Ubiquitin-40S ribosomal protein S27a;Ubiquitin;40S ribosomal protein S27a;Polyubiquitin-B;Ubiquitin;Polyubiquitin-C;Ubiquitin	UBB;RPS27A;UBC;UBA52	22533000	19868000	23807000
Ubiquitin-conjugating enzyme E2 D2;Ubiquitin-conjugating enzyme E2 D3	UBE2D3;UBE2D2	633050	592090	528730
SUMO-conjugating enzyme UBC9	UBE2I	1161300	1170100	773950
Ubiquitin-conjugating enzyme E2 L3	UBE2L3	7873400	6865600	7038400
NEDD8-conjugating enzyme Ubc12	UBE2M	438000	722630	463230
Ubiquitin carboxyl-terminal hydrolase;Ubiquitin carboxyl-terminal hydrolase isozyme L5	UCHL5	559800	458690	693470
UDP-glucose 6-dehydrogenase	UGDH	5574400	5396300	5002400
UDP-glucuronic acid decarboxylase 1	UXS1	10134000	8916300	10036000
Vesicle-associated membrane protein 3;Vesicle-associated membrane protein 2	VAMP3;VAMP2	532220	435270	784120
Vesicle-associated membrane protein-associated protein A	VAPA	2070700	1350000	1321400
Valine--tRNA ligase	VARS	468140	493460	446960
Vasodilator-stimulated phosphoprotein	VASP	1096500	885290	1099800
Synaptic vesicle membrane protein VAT-1 homolog	VAT1	676630	447420	499900
Vinculin	VCL	3670600	3265600	2605700
Transitional endoplasmic reticulum ATPase	VCP	699160	575420	690900
Voltage-dependent anion-selective channel protein 1	VDAC1	162730	120850	250790
Vascular endothelial growth factor A	VEGFA	892450	1203600	1065500
Vascular endothelial growth factor C	VEGFC	7505100	8502600	8426100
Vimentin	VIM	8261400	7500300	7313200
Vacuolar protein sorting-associated protein 28 homolog	VPS28	862920	1275300	827280
Vacuolar protein sorting-associated protein 35	VPS35	1286700	1178600	1464600
Vacuolar protein sorting-associated protein 37B	VPS37B	232030	273030	215360
Tryptophan--tRNA ligase, cytoplasmic;T1-TrpRS;T2-TrpRS	WARS	411630	597150	373970
WD repeat-containing protein 1	WDR1	955390	1388400	758970
Exportin-1	XPO1	1459300	2038400	2262300
Tyrosine--tRNA ligase, cytoplasmic;Tyrosine--tRNA ligase, cytoplasmic, N-terminally processed;Tyrosine--tRNA ligase	YARS	2858100	2483400	2086700
Nuclease-sensitive element-binding protein 1	YBX1	178540	177530	170210
YTH domain-containing family protein 1;YTH domain-containing family protein 3	YTHDF3;YTHDF1	216900	204130	220060
14-3-3 protein epsilon	YWHAE	2031200	2128700	2561800
14-3-3 protein eta	YWHAH	279540	252640	220460
14-3-3 protein theta	YWHAQ	8545000	6634500	6987100
BUB3-interacting and GLEBS motif-containing protein ZNF207	ZNF207	1130700	1084800	899040
Zyxin	ZYX	472340	260190	518120

## Sheet: CF49
Protein IDs	Majority protein IDs	Peptide counts (all)	Peptide counts (razor+unique)	Peptide counts (unique)	Protein names	Gene names	Fasta headers	Number of proteins	Peptides	Razor + unique peptides	Unique peptides	Peptides CF49-prot-1	Peptides CF49-prot-2	Peptides CF49-prot-3	Peptides CM61-prot-1	Peptides CM61-prot-2	Peptides CM61-prot-3	Peptides HM59-prot-1	Peptides HM59-prot-2	Peptides HM59-prot-3	Razor + unique peptides CF49-prot-1	Razor + unique peptides CF49-prot-2	Razor + unique peptides CF49-prot-3	Razor + unique peptides CM61-prot-1	Razor + unique peptides CM61-prot-2	Razor + unique peptides CM61-prot-3	Razor + unique peptides HM59-prot-1	Razor + unique peptides HM59-prot-2	Razor + unique peptides HM59-prot-3	Unique peptides CF49-prot-1	Unique peptides CF49-prot-2	Unique peptides CF49-prot-3	Unique peptides CM61-prot-1	Unique peptides CM61-prot-2	Unique peptides CM61-prot-3	Unique peptides HM59-prot-1	Unique peptides HM59-prot-2	Unique peptides HM59-prot-3	Sequence coverage [%]	Unique + razor sequence coverage [%]	Unique sequence coverage [%]	Mol. weight [kDa]	Sequence length	Sequence lengths	Q-value	Score	Identification type CF49-prot-1	Identification type CF49-prot-2	Identification type CF49-prot-3
B5MCX3;Q15019;C9J2Q4;C9IY94;C9IZU3;C9JQJ4;C9J938;H7C310;C9JB25;B5MD47;H7C2Y0;C9JZI2;A0A1B0GXJ2;C9JFT1;F8WB65	B5MCX3;Q15019;C9J2Q4;C9IY94;C9IZU3;C9JQJ4;C9J938;H7C310;C9JB25	8;8;6;4;4;4;4;4;4;3;3;2;1;1;1	8;8;6;4;4;4;4;4;4;3;3;2;1;1;1	8;8;6;4;4;4;4;4;4;3;3;2;1;1;1	Septin-2	2019-09-02	;;;;;;;;	15	8	8	8	6	5	6	5	7	6	5	5	4	6	5	6	5	7	6	5	5	4	6	5	6	5	7	6	5	5	4	37.1	37.1	37.1	36.94	321	321;361;184;121;131;147;148;161;173;94;188;105;71;72;80	0	61.022	By MS/MS	By MS/MS	By MS/MS
E7ES33;E7EPK1;Q16181;G3V1Q4;A0A0U1RRE1;A0A0U1RRH9;Q5JXL7;A0A0U1RRM2;A0A0U1RRD1;Q6ZU15	E7ES33;E7EPK1;Q16181;G3V1Q4	9;9;9;8;4;3;2;2;1;1	9;9;9;8;4;3;2;2;1;1	9;9;9;8;4;3;2;2;1;1	Septin-7	2019-09-07	;;;	10	9	9	9	9	9	9	9	8	9	9	8	8	9	9	9	9	8	9	9	8	8	9	9	9	9	8	9	9	8	8	27.3	27.3	27.3	48.715	417	417;437;437;401;157;147;88;111;77;432	0	70.794	By MS/MS	By MS/MS	By MS/MS
A0A087X142;A6NMH6;A6NFQ9;F8W8I8;Q92599	A0A087X142;A6NMH6;A6NFQ9;F8W8I8;Q92599	2;2;2;2;2	1;1;1;1;1	1;1;1;1;1	Septin-8	2019-09-08	;;;;	5	2	1	1	2	1	2	1	1	1	1	2	2	1	0	1	0	0	0	1	1	1	1	0	1	0	0	0	1	1	1	6.3	4.7	4.7	49.355	426	426;430;440;460;483	0.0068027	6.143	By MS/MS	By matching	By matching
Q9UHD8;K7EJZ2;K7ELJ9;K7ER52;K7EIE4;K7EQD7;K7EK18;K7EL40;K7EIR4;K7EKN4;K7EN52;K7ENQ5;K7ER14;K7EQ08;K7ER34;K7EJ51;K7EPY1;K7ENL0;K7EJL9	Q9UHD8;K7EJZ2;K7ELJ9;K7ER52;K7EIE4;K7EQD7;K7EK18;K7EL40	5;3;3;3;3;3;3;3;2;2;2;2;2;1;1;1;1;1;1	5;3;3;3;3;3;3;3;2;2;2;2;2;1;1;1;1;1;1	5;3;3;3;3;3;3;3;2;2;2;2;2;1;1;1;1;1;1	Septin-9	2019-09-09	;;;;;;;	19	5	5	5	4	4	4	3	2	1	2	3	2	4	4	4	3	2	1	2	3	2	4	4	4	3	2	1	2	3	2	12.8	12.8	12.8	65.401	586	586;135;144;151;157;165;195;209;104;107;115;127;159;57;90;134;151;152;189	0	29.879	By MS/MS	By MS/MS	By MS/MS
P49588;H3BPK7	P49588	11;1	11;1	11;1	Alanine--tRNA ligase, cytoplasmic	AARS		2	11	11	11	7	10	7	9	9	7	8	9	8	7	10	7	9	9	7	8	9	8	7	10	7	9	9	7	8	9	8	17.3	17.3	17.3	106.81	968	968;280	0	83.136	By matching	By MS/MS	By MS/MS
P21439	P21439	1	1	1	Multidrug resistance protein 3	ABCB4		1	1	1	1	1	1	1	1	1	1	1	1	1	1	1	1	1	1	1	1	1	1	1	1	1	1	1	1	1	1	1	0.8	0.8	0.8	141.52	1286	1286	0.0068571	6.1692	By MS/MS	By MS/MS	By MS/MS
D6R9I9;P61221	D6R9I9;P61221	1;1	1;1	1;1	ATP-binding cassette sub-family E member 1	ABCE1	;	2	1	1	1	0	1	1	1	1	1	1	1	1	0	1	1	1	1	1	1	1	1	0	1	1	1	1	1	1	1	1	2.6	2.6	2.6	47.037	421	421;599	0	7.7907		By MS/MS	By MS/MS
A0A0G2JIC2;Q5STZ8;Q8NE71	A0A0G2JIC2;Q5STZ8;Q8NE71	1;1;1	1;1;1	1;1;1	ATP-binding cassette sub-family F member 1	ABCF1	;;	3	1	1	1	1	1	1	1	1	1	1	1	1	1	1	1	1	1	1	1	1	1	1	1	1	1	1	1	1	1	1	4.6	4.6	4.6	27.217	238	238;339;845	0	7.8636	By MS/MS	By MS/MS	By MS/MS
Q8WYK0	Q8WYK0	1	1	1	Acyl-coenzyme A thioesterase 12	ACOT12		1	1	1	1	1	1	1	1	1	1	1	1	1	1	1	1	1	1	1	1	1	1	1	1	1	1	1	1	1	1	1	2.2	2.2	2.2	62.033	555	555	0.0036855	6.7891	By MS/MS	By matching	By matching
P68133;P68032;P63267;P62736;A6NL76;F8WB63;B8ZZJ2;C9JFL5;F6UVQ4;F6QUT6	P68133;P68032;P63267;P62736;A6NL76;F8WB63;B8ZZJ2;C9JFL5;F6UVQ4;F6QUT6	10;10;9;9;8;5;5;5;5;5	1;1;1;1;1;1;1;1;1;1	1;1;1;1;1;1;1;1;1;1	Actin, alpha skeletal muscle;Actin, alpha cardiac muscle 1;Actin, gamma-enteric smooth muscle;Actin, aortic smooth muscle	ACTA1;ACTC1;ACTG2;ACTA2	;;;;;;;;;	10	10	1	1	9	10	9	9	10	8	9	9	10	1	1	1	1	1	1	1	1	1	1	1	1	1	1	1	1	1	1	29.4	4.2	4.2	42.051	377	377;377;376;377;254;105;119;144;151;151	0.0012821	7.2882	By MS/MS	By MS/MS	By MS/MS
P60709;A0A2R8Y793;E7EVS6;A0A2R8YGF8;G5E9R0;C9JUM1;C9JZR7;Q6S8J3;A5A3E0;C9JTX5;A0A2R8YEA7;P0CG38;A0A2R8YFE2;Q9BYX7;P0CG39;F8WCH0	P60709;A0A2R8Y793	20;15;9;9;8;7;7;7;6;5;5;5;4;4;4;2	1;1;1;1;1;1;1;0;0;1;0;0;0;0;0;0	1;1;1;1;1;1;1;0;0;1;0;0;0;0;0;0	Actin, cytoplasmic 1;Actin, cytoplasmic 1, N-terminally processed	ACTB	;	16	20	1	1	17	20	19	17	20	17	18	19	19	1	1	1	1	1	1	1	1	1	1	1	1	1	1	1	1	1	1	80.3	4.5	4.5	41.736	375	375;309;163;165;125;96;102;1075;1075;80;157;1075;79;375;1038;52	0	13.492	By MS/MS	By MS/MS	By MS/MS
P63261;I3L3I0;I3L1U9;I3L4N8;I3L3R2;K7EM38;J3KT65	P63261;I3L3I0;I3L1U9;I3L4N8	20;12;12;11;9;8;8	20;12;12;11;9;8;8	1;1;1;1;1;1;1	Actin, cytoplasmic 2;Actin, cytoplasmic 2, N-terminally processed	ACTG1	;;;	7	20	20	1	17	20	19	17	20	16	18	19	19	17	20	19	17	20	16	18	19	19	1	1	1	1	1	0	1	1	1	80.3	80.3	4.5	41.792	375	375;214;214;241;164;133;198	0	237.91	By MS/MS	By MS/MS	By MS/MS
A0A1B0GVS3;R4GMT0;P61163	A0A1B0GVS3;R4GMT0;P61163	1;1;1	1;1;1	1;1;1	Alpha-centractin	ACTR1A	;;	3	1	1	1	1	1	1	1	1	1	1	0	1	1	1	1	1	1	1	1	0	1	1	1	1	1	1	1	1	0	1	10	10	10	24.956	221	221;332;376	0.00489	6.7423	By MS/MS	By matching	By MS/MS
P61158;B4DXW1;F8WEW2;F8WE84;Q9P1U1	P61158;B4DXW1	5;3;1;1;1	5;3;1;1;1	5;3;1;1;1	Actin-related protein 3	ACTR3	;	5	5	5	5	4	4	4	5	4	5	5	5	5	4	4	4	5	4	5	5	5	5	4	4	4	5	4	5	5	5	5	20.1	20.1	20.1	47.371	418	418;367;34;41;418	0	40.701	By MS/MS	By MS/MS	By MS/MS
O14672;C9J9B4	O14672	3;1	3;1	3;1	Disintegrin and metalloproteinase domain-containing protein 10	ADAM10		2	3	3	3	3	2	3	3	1	2	3	3	3	3	2	3	3	1	2	3	3	3	3	2	3	3	1	2	3	3	3	5.2	5.2	5.2	84.141	748	748;125	0	17.516	By MS/MS	By matching	By MS/MS
A6H8L4;E7EUI5;P78536	A6H8L4;E7EUI5;P78536	1;1;1	1;1;1	1;1;1	Disintegrin and metalloproteinase domain-containing protein 17	ADAM17	;;	3	1	1	1	1	1	1	1	1	1	1	1	0	1	1	1	1	1	1	1	1	0	1	1	1	1	1	1	1	1	0	5.8	5.8	5.8	29.959	258	258;285;824	0	44.973	By MS/MS	By MS/MS	By matching
P55263	P55263	4	4	4	Adenosine kinase	ADK		1	4	4	4	3	2	3	3	3	3	3	2	3	3	2	3	3	3	3	3	2	3	3	2	3	3	3	3	3	2	3	19.9	19.9	19.9	40.545	362	362	0	25.151	By matching	By MS/MS	By MS/MS
H0Y9C7;P20933	H0Y9C7;P20933	1;1	1;1	1;1	N(4)-(beta-N-acetylglucosaminyl)-L-asparaginase;Glycosylasparaginase alpha chain;Glycosylasparaginase beta chain	AGA	;	2	1	1	1	1	1	1	1	1	1	1	1	1	1	1	1	1	1	1	1	1	1	1	1	1	1	1	1	1	1	1	7.8	7.8	7.8	16.958	154	154;346	0.0048019	6.5999	By MS/MS	By matching	By MS/MS
P23526	P23526	8	8	8	Adenosylhomocysteinase	AHCY		1	8	8	8	6	8	8	8	7	8	8	8	7	6	8	8	8	7	8	8	8	7	6	8	8	8	7	8	8	8	7	19.9	19.9	19.9	47.716	432	432	0	50.39	By MS/MS	By MS/MS	By MS/MS
Q09666	Q09666	15	15	15	Neuroblast differentiation-associated protein AHNAK	AHNAK		1	15	15	15	14	13	14	15	13	14	15	14	14	14	13	14	15	13	14	15	14	14	14	13	14	15	13	14	15	14	14	10.3	10.3	10.3	629.09	5890	5890	0	94.678	By MS/MS	By MS/MS	By MS/MS
O95433;H0YJ63;G3V3W9;G3V438;H0YJG7	O95433;H0YJ63;G3V3W9;G3V438;H0YJG7	2;1;1;1;1	2;1;1;1;1	2;1;1;1;1	Activator of 90 kDa heat shock protein ATPase homolog 1	AHSA1	;;;;	5	2	2	2	2	2	2	2	2	1	1	2	2	2	2	2	2	2	1	1	2	2	2	2	2	2	2	1	1	2	2	7.7	7.7	7.7	38.274	338	338;90;100;203;216	0	12.98	By MS/MS	By MS/MS	By MS/MS
P15121;E9PCX2;E9PEF9;C9JRZ8	P15121;E9PCX2	3;2;1;1	3;2;1;1	3;2;1;1	Aldose reductase	AKR1B1	;	4	3	3	3	3	3	2	2	3	3	3	3	3	3	3	2	2	3	3	3	3	3	3	3	2	2	3	3	3	3	3	11.1	11.1	11.1	35.853	316	316;263;102;316	0	17.042	By matching	By matching	By matching
A0A0C4DGB6;CON__P02768-1;P02768;H0YA55;A0A087WWT3;C9JKR2;D6RHD5;B7WNR0;H7C013	A0A0C4DGB6;CON__P02768-1;P02768;H0YA55;A0A087WWT3;C9JKR2;D6RHD5;B7WNR0	8;8;8;6;5;5;5;5;3	3;3;3;1;2;1;1;1;2	3;3;3;1;2;1;1;1;2	Serum albumin	ALB	;;;;;;;	9	8	3	3	7	5	8	5	5	6	6	6	5	2	1	3	0	1	1	1	1	1	2	1	3	0	1	1	1	1	1	14.6	8.3	8.3	69.226	604	604;609;609;454;396;417;459;494;197	0	18.792	By matching	By matching	By MS/MS
P49189	P49189	2	2	2	4-trimethylaminobutyraldehyde dehydrogenase	ALDH9A1		1	2	2	2	2	1	1	2	1	1	1	2	1	2	1	1	2	1	1	1	2	1	2	1	1	2	1	1	1	2	1	4	4	4	53.801	494	494	0	11.521	By MS/MS	By matching	By matching
H3BQN4;P04075;H3BPS8;J3KPS3;H3BUH7;H3BR04;H3BU78;H3BMQ8	H3BQN4;P04075;H3BPS8;J3KPS3;H3BUH7;H3BR04;H3BU78	6;6;5;5;3;3;3;2	6;6;5;5;3;3;3;2	5;5;4;5;3;3;3;2	Fructose-bisphosphate aldolase;Fructose-bisphosphate aldolase A	ALDOA	;;;;;;	8	6	6	5	5	4	5	4	4	4	5	5	6	5	4	5	4	4	4	5	5	6	4	3	4	3	4	4	4	4	5	31	31	23.5	39.34	361	361;364;278;368;155;162;204;140	0	49.66	By MS/MS	By MS/MS	By MS/MS
P09972;A8MVZ9;K7EKH5;C9J8F3;J3KSV6;J3QKP5	P09972;A8MVZ9	3;2;1;1;1;1	2;2;1;1;1;1	2;2;1;1;1;1	Fructose-bisphosphate aldolase C;Fructose-bisphosphate aldolase	ALDOC	;	6	3	2	2	1	3	3	2	1	1	2	2	2	0	2	2	1	1	1	1	1	1	0	2	2	1	1	1	1	1	1	17.9	10.4	10.4	39.455	364	364;336;135;149;175;180	0	13.579	By matching	By MS/MS	By matching
Q9Y5C1	Q9Y5C1	3	3	3	Angiopoietin-related protein 3	ANGPTL3		1	3	3	3	3	3	3	3	3	3	3	3	3	3	3	3	3	3	3	3	3	3	3	3	3	3	3	3	3	3	3	6.7	6.7	6.7	53.637	460	460	0	18.211	By MS/MS	By MS/MS	By MS/MS
P04083;Q5T3N0;Q5T3N1	P04083;Q5T3N0;Q5T3N1	6;4;4	6;4;4	6;4;4	Annexin A1;Annexin	ANXA1	;;	3	6	6	6	5	5	5	5	5	5	5	6	6	5	5	5	5	5	5	5	6	6	5	5	5	5	5	5	5	6	6	18.5	18.5	18.5	38.714	346	346;115;204	0	42.053	By MS/MS	By MS/MS	By MS/MS
P07355;H0YMD0;H0YMU9;H0YN42;H0YM50;A6NMY6;H0YNP5;H0YKS4;H0YN28;H0YL33;H0YNA0;H0YMM1;H0YN52;H0YKZ7;H0YLV6;H0YMT9;H0YKX9;H0YKV8;H0YKL9;H0YMW4;H0YMD9;H0YLE2;H0YNB8;H0YKN4	P07355;H0YMD0;H0YMU9;H0YN42;H0YM50;A6NMY6;H0YNP5;H0YKS4	18;13;13;13;12;12;10;10;8;8;7;7;5;5;5;5;5;4;4;4;3;2;2;2	18;13;13;13;12;12;10;10;8;8;7;7;5;5;5;5;5;4;4;4;3;2;2;2	18;13;13;13;12;12;10;10;8;8;7;7;5;5;5;5;5;4;4;4;3;2;2;2	Annexin A2;Annexin;Putative annexin A2-like protein	ANXA2;ANXA2P2	;;;;;;;	24	18	18	18	18	18	18	18	17	17	17	17	18	18	18	18	18	17	17	17	17	18	18	18	18	18	17	17	17	17	18	54.3	54.3	54.3	38.604	339	339;227;230;256;248;339;175;176;139;142;79;149;59;119;132;133;134;81;110;146;65;45;47;69	0	293.58	By MS/MS	By MS/MS	By MS/MS
C9J1E7;Q10567;H7C034;A0A087WYD1;A0A087WU93;A0A087WZQ6;A0A087X253;P63010	C9J1E7;Q10567	3;3;1;1;1;1;1;1	3;3;1;1;1;1;1;1	3;3;1;1;1;1;1;1	AP-1 complex subunit beta-1	AP1B1	;	8	3	3	3	3	2	2	2	1	2	2	1	2	3	2	2	2	1	2	2	1	2	3	2	2	2	1	2	2	1	2	8.1	8.1	8.1	65.314	578	578;949;173;639;663;677;913;937	0	23.2	By MS/MS	By MS/MS	By matching
A0A0C4DGK8;H7C4A8;G3V5M0;G3V359;G3V3C7;G3V5Q1;G3V3M6;P27695;G3V5D9	A0A0C4DGK8;H7C4A8;G3V5M0;G3V359;G3V3C7;G3V5Q1;G3V3M6;P27695	3;3;3;3;3;3;3;3;1	3;3;3;3;3;3;3;3;1	3;3;3;3;3;3;3;3;1	DNA-(apurinic or apyrimidinic site) lyase;DNA-(apurinic or apyrimidinic site) lyase, mitochondrial	APEX1	;;;;;;;	9	3	3	3	2	3	3	3	3	3	3	3	3	2	3	3	3	3	3	3	3	3	2	3	3	3	3	3	3	3	3	31.5	31.5	31.5	15.938	146	146;150;162;172;174;242;263;318;107	0	24.638	By MS/MS	By MS/MS	By MS/MS
G3V1C3;Q9BZZ5;E9PQK6;H0YER7	G3V1C3;Q9BZZ5	6;6;2;2	6;6;2;2	6;6;2;2	Apoptosis inhibitor 5	API5	;	4	6	6	6	5	5	6	5	5	6	5	6	6	5	5	6	5	5	6	5	6	6	5	5	6	5	5	6	5	6	6	14.9	14.9	14.9	57.56	510	510;524;123;294	0	102.33	By MS/MS	By MS/MS	By MS/MS
P04114	P04114	11	8	8	Apolipoprotein B-100;Apolipoprotein B-48	APOB		1	11	8	8	9	10	11	10	11	11	11	11	11	7	8	8	7	8	8	8	8	8	7	8	8	7	8	8	8	8	8	2.7	1.9	1.9	515.6	4563	4563	0	77.779	By MS/MS	By MS/MS	By MS/MS
B0YIW2;P02656	B0YIW2;P02656	1;1	1;1	1;1	Apolipoprotein C-III	APOC3	;	2	1	1	1	1	1	1	1	1	1	1	1	1	1	1	1	1	1	1	1	1	1	1	1	1	1	1	1	1	1	1	13.7	13.7	13.7	12.815	117	117;99	0	25.433	By MS/MS	By matching	By matching
O95445;Q5SRP5	O95445;Q5SRP5	4;3	4;3	4;3	Apolipoprotein M	APOM	;	2	4	4	4	3	3	2	3	3	2	3	4	3	3	3	2	3	3	2	3	4	3	3	3	2	3	3	2	3	4	3	26.6	26.6	26.6	21.253	188	188;129	0	22.272	By MS/MS	By MS/MS	By MS/MS
P05067;E9PG40;A0A0A0MRG2;H7C0V9;H7C2L2	P05067;E9PG40;A0A0A0MRG2;H7C0V9	12;11;10;9;2	12;11;10;9;2	12;11;10;9;2	Amyloid beta A4 protein;N-APP;Soluble APP-alpha;Soluble APP-beta;C99;Beta-amyloid protein 42;Beta-amyloid protein 40;C83;P3(42);P3(40);C80;Gamma-secretase C-terminal fragment 59;Gamma-secretase C-terminal fragment 57;Gamma-secretase C-terminal fragment 50;C31	APP	;;;	5	12	12	12	11	11	10	10	10	10	11	10	10	11	11	10	10	10	10	11	10	10	11	11	10	10	10	10	11	10	10	23.8	23.8	23.8	86.942	770	770;714;660;485;181	0	110.56	By MS/MS	By MS/MS	By MS/MS
B0YIW6;P48444;Q6P1Q5	B0YIW6;P48444	3;3;1	3;3;1	3;3;1	Coatomer subunit delta	ARCN1	;	3	3	3	3	3	3	3	3	2	3	3	3	2	3	3	3	3	2	3	3	3	2	3	3	3	3	2	3	3	3	2	6.2	6.2	6.2	61.626	552	552;511;189	0	21.256	By MS/MS	By MS/MS	By MS/MS
P84077;P61204;F5H423;F5H0C7;H0YGG7	P84077;P61204;F5H423;F5H0C7	5;5;4;3;1	5;5;4;3;1	2;2;1;1;1	ADP-ribosylation factor 1;ADP-ribosylation factor 3	ARF1;ARF3	;;;	5	5	5	2	3	4	4	2	4	2	4	5	2	3	4	4	2	4	2	4	5	2	1	2	1	1	1	1	2	2	1	44.2	44.2	16	20.697	181	181;181;210;102;62	0	39.355	By MS/MS	By MS/MS	By MS/MS
C9J1Z8;P84085;C9JPM4;P18085;C9JAK5	C9J1Z8;P84085;C9JPM4;P18085	4;4;2;2;1	1;1;0;0;0	1;1;0;0;0	ADP-ribosylation factor 5;ADP-ribosylation factor 4	ARF5;ARF4	;;;	5	4	1	1	3	3	4	2	4	2	3	4	2	1	1	1	1	1	1	1	1	1	1	1	1	1	1	1	1	1	1	40.7	6.7	6.7	17.107	150	150;180;127;180;153	0.006865	6.1849	By MS/MS	By matching	By matching
Q8N392	Q8N392	2	2	2	Rho GTPase-activating protein 18	ARHGAP18		1	2	2	2	1	1	1	1	2	2	2	2	2	1	1	1	1	2	2	2	2	2	1	1	1	1	2	2	2	2	2	3.5	3.5	3.5	74.976	663	663	0	13.483	By matching	By matching	By MS/MS
Q9NRY4	Q9NRY4	1	1	1	Rho GTPase-activating protein 35	ARHGAP35		1	1	1	1	0	1	1	1	0	1	1	1	1	0	1	1	1	0	1	1	1	1	0	1	1	1	0	1	1	1	1	0.7	0.7	0.7	170.51	1499	1499	0.0048426	6.6836		By MS/MS	By MS/MS
J3KRE2;P52565;J3KTF8;J3QQX2;J3KS60;J3KRY1	J3KRE2;P52565;J3KTF8;J3QQX2;J3KS60;J3KRY1	4;4;3;3;2;2	4;4;3;3;2;2	4;4;3;3;2;2	Rho GDP-dissociation inhibitor 1	ARHGDIA	;;;;;	6	4	4	4	4	4	4	3	4	4	4	4	4	4	4	4	3	4	4	4	4	4	4	4	4	3	4	4	4	4	4	51.2	51.2	51.2	14.814	129	129;204;193;235;92;249	0	30.683	By MS/MS	By MS/MS	By MS/MS
P36405	P36405	1	1	1	ADP-ribosylation factor-like protein 3	ARL3		1	1	1	1	1	1	1	1	1	1	1	1	1	1	1	1	1	1	1	1	1	1	1	1	1	1	1	1	1	1	1	6.6	6.6	6.6	20.455	182	182	0.0048368	6.6491	By MS/MS	By MS/MS	By MS/MS
F8WDD7;H7C0A3;F8WCF6;A0A0A6YYG9;P59998	F8WDD7;H7C0A3;F8WCF6;A0A0A6YYG9;P59998	2;2;2;2;2	2;2;2;2;2	2;2;2;2;2	Actin-related protein 2/3 complex subunit 4	ARPC4;ARPC4-TTLL3	;;;;	5	2	2	2	2	2	2	2	1	2	2	2	2	2	2	2	2	1	2	2	2	2	2	2	2	2	1	2	2	2	2	19.5	19.5	19.5	13.057	113	113;167;181;625;168	0	12.356	By MS/MS	By MS/MS	By matching
O15511;B1ALC0	O15511;B1ALC0	2;1	2;1	2;1	Actin-related protein 2/3 complex subunit 5	ARPC5	;	2	2	2	2	2	2	2	2	1	1	1	1	1	2	2	2	2	1	1	1	1	1	2	2	2	2	1	1	1	1	1	14.6	14.6	14.6	16.32	151	151;135	0	13.241	By MS/MS	By MS/MS	By MS/MS
H3BMD8;P56211;H3BQ52;H3BTD3;A6NMQ3;Q5T5H1;O43768	H3BMD8;P56211;H3BQ52;H3BTD3	3;3;2;2;1;1;1	3;3;2;2;1;1;1	3;3;2;2;1;1;1	cAMP-regulated phosphoprotein 19	ARPP19	;;;	7	3	3	3	2	2	2	1	2	2	2	3	3	2	2	2	1	2	2	2	3	3	2	2	2	1	2	2	2	3	3	26	26	26	14.484	131	131;112;71;72;140;187;121	0	17.651	By matching	By MS/MS	By MS/MS
A0A087WW51;Q12797	A0A087WW51;Q12797	1;1	1;1	1;1	Aspartyl/asparaginyl beta-hydroxylase	ASPH	;	2	1	1	1	1	1	1	1	1	1	1	1	1	1	1	1	1	1	1	1	1	1	1	1	1	1	1	1	1	1	1	5.1	5.1	5.1	22.556	195	195;758	0.0068182	6.1503	By matching	By MS/MS	By matching
Q9BXN1;Q5TBF2	Q9BXN1;Q5TBF2	2;1	2;1	2;1	Asporin	ASPN	;	2	2	2	2	2	1	2	1	2	2	2	2	2	2	1	2	1	2	2	2	2	2	2	1	2	1	2	2	2	2	2	7.6	7.6	7.6	43.417	380	380;243	0	12.173	By MS/MS	By MS/MS	By MS/MS
Q7L266	Q7L266	1	1	1	Isoaspartyl peptidase/L-asparaginase;Isoaspartyl peptidase/L-asparaginase alpha chain;Isoaspartyl peptidase/L-asparaginase beta chain	ASRGL1		1	1	1	1	1	1	1	1	1	1	1	1	1	1	1	1	1	1	1	1	1	1	1	1	1	1	1	1	1	1	1	10.1	10.1	10.1	32.054	308	308	0	18.116	By matching	By MS/MS	By MS/MS
P31939;C9JLK0;F8WEF0;H7C1S2	P31939	7;3;2;2	7;3;2;2	7;3;2;2	Bifunctional purine biosynthesis protein PURH;Phosphoribosylaminoimidazolecarboxamide formyltransferase;IMP cyclohydrolase	ATIC		4	7	7	7	5	7	5	6	5	3	3	5	5	5	7	5	6	5	3	3	5	5	5	7	5	6	5	3	3	5	5	15	15	15	64.615	592	592;170;84;231	0	60.493	By MS/MS	By MS/MS	By MS/MS
P05023;B1AKY9;P50993;M0R116;A0A2R8YEY8;A0A0A0MT26;P13637;H0Y7C1;M0QXF2;E9PRA5;Q13733;Q5TC01;P20648	P05023;B1AKY9;P50993	9;5;5;4;4;4;4;3;2;2;2;1;1	9;5;5;4;4;4;4;3;2;2;2;1;1	9;5;5;4;4;4;4;3;2;2;2;1;1	Sodium/potassium-transporting ATPase subunit alpha-1;Sodium/potassium-transporting ATPase subunit alpha-2	ATP1A1;ATP1A2	;;	13	9	9	9	9	9	8	8	8	8	9	8	8	9	9	8	8	8	8	9	8	8	9	9	8	8	8	8	9	8	8	12.4	12.4	12.4	112.89	1023	1023;1009;1020;983;1010;1226;1013;714;251;517;1029;144;1035	0	75.801	By MS/MS	By MS/MS	By MS/MS
P25705;K7EK77;K7ERX7;K7EQH4;K7EJP1;K7ENJ4;K7ESA0	P25705;K7EK77;K7ERX7;K7EQH4;K7EJP1	7;6;5;4;4;2;1	7;6;5;4;4;2;1	7;6;5;4;4;2;1	ATP synthase subunit alpha, mitochondrial	ATP5A1	;;;;	7	7	7	7	5	7	6	6	6	6	6	6	5	5	7	6	6	6	6	6	6	5	5	7	6	6	6	6	6	6	5	18.3	18.3	18.3	59.75	553	553;207;205;111;144;199;77	0	51.576	By MS/MS	By MS/MS	By MS/MS
H0YH81;P06576	H0YH81;P06576	1;1	1;1	1;1	ATP synthase subunit beta;ATP synthase subunit beta, mitochondrial	ATP5B	;	2	1	1	1	0	1	1	1	1	0	1	0	1	0	1	1	1	1	0	1	0	1	0	1	1	1	1	0	1	0	1	5.2	5.2	5.2	38.138	362	362;529	0.0012706	7.2141		By MS/MS	By MS/MS
P38606	P38606	3	3	3	V-type proton ATPase catalytic subunit A	ATP6V1A		1	3	3	3	3	3	3	3	3	3	2	3	3	3	3	3	3	3	3	2	3	3	3	3	3	3	3	3	2	3	3	3.9	3.9	3.9	68.303	617	617	0	18.043	By MS/MS	By MS/MS	By MS/MS
C9JNS9;C9JL73;P21281;P15313	C9JNS9;C9JL73;P21281;P15313	1;1;1;1	1;1;1;1	1;1;1;1	V-type proton ATPase subunit B, brain isoform;V-type proton ATPase subunit B, kidney isoform	ATP6V1B1;ATP6V1B2	;;;	4	1	1	1	1	1	1	1	1	1	1	1	1	1	1	1	1	1	1	1	1	1	1	1	1	1	1	1	1	1	1	6.5	6.5	6.5	34.048	310	310;496;511;513	0.0012788	7.252	By MS/MS	By MS/MS	By matching
O75348;F2Z307;O95670	O75348;F2Z307;O95670	2;1;1	2;1;1	2;1;1	V-type proton ATPase subunit G 1;V-type proton ATPase subunit G 2	ATP6V1G1;ATP6V1G2-DDX39B;ATP6V1G2	;;	3	2	2	2	2	2	2	2	2	2	2	2	2	2	2	2	2	2	2	2	2	2	2	2	2	2	2	2	2	2	2	22	22	22	13.757	118	118;99;118	0	14.501	By MS/MS	By matching	By MS/MS
G3V126;Q9UI12	G3V126;Q9UI12	2;2	2;2	2;2	V-type proton ATPase subunit H	ATP6V1H	;	2	2	2	2	1	2	2	2	1	2	2	1	1	1	2	2	2	1	2	2	1	1	1	2	2	2	1	2	2	1	1	7.2	7.2	7.2	51.57	443	443;483	0	11.931	By matching	By MS/MS	By MS/MS
G3V150;O94766;E9PNA1	G3V150;O94766;E9PNA1	2;2;1	2;2;1	2;2;1	Galactosylgalactosylxylosylprotein 3-beta-glucuronosyltransferase 3	B3GAT3	;;	3	2	2	2	2	2	2	2	2	1	2	1	2	2	2	2	2	2	1	2	1	2	2	2	2	2	2	1	2	1	2	7.5	7.5	7.5	34.963	319	319;335;223	0	14.097	By matching	By matching	By MS/MS
Q9NY97	Q9NY97	4	4	4	N-acetyllactosaminide beta-1,3-N-acetylglucosaminyltransferase 2	B3GNT2		1	4	4	4	2	3	3	3	3	4	3	4	4	2	3	3	3	3	4	3	4	4	2	3	3	3	3	4	3	4	4	13.1	13.1	13.1	46.021	397	397	0	26.982	By MS/MS	By MS/MS	By MS/MS
P15291;Q86XA6	P15291	3;1	3;1	3;1	Beta-1,4-galactosyltransferase 1;Lactose synthase A protein;N-acetyllactosamine synthase;Beta-N-acetylglucosaminylglycopeptide beta-1,4-galactosyltransferase;Beta-N-acetylglucosaminyl-glycolipid beta-1,4-galactosyltransferase;Processed beta-1,4-galactosyltransferase 1	B4GALT1		2	3	3	3	2	2	2	3	3	2	3	3	3	2	2	2	3	3	2	3	3	3	2	2	2	3	3	2	3	3	3	9.8	9.8	9.8	43.92	398	398;225	0	30.045	By MS/MS	By MS/MS	By MS/MS
O43505	O43505	2	2	2	Beta-1,4-glucuronyltransferase 1	B4GAT1		1	2	2	2	2	2	1	2	2	2	2	2	2	2	2	1	2	2	2	2	2	2	2	2	1	2	2	2	2	2	2	7.2	7.2	7.2	47.119	415	415	0	19.524	By MS/MS	By MS/MS	By MS/MS
I3L4C2;Q9UQB8;B4DWA1;I3L2M4;I3L1C8;I3L3C6;I3L4A3;I3L526;I3L0Y9;I3L125;I3L327;I3L2J6;I3L113;I3L0M4;I3L3J7	I3L4C2;Q9UQB8;B4DWA1;I3L2M4	7;7;5;4;3;3;2;2;2;2;2;1;1;1;1	7;7;5;4;3;3;2;2;2;2;2;1;1;1;1	7;7;5;4;3;3;2;2;2;2;2;1;1;1;1	Brain-specific angiogenesis inhibitor 1-associated protein 2	BAIAP2	;;;	15	7	7	7	6	7	7	7	7	6	6	6	6	6	7	7	7	7	6	6	6	6	6	7	7	7	7	6	6	6	6	15.7	15.7	15.7	61.381	553	553;552;375;234;180;216;97;114;130;135;175;58;79;140;149	0	47.488	By MS/MS	By MS/MS	By MS/MS
O75531;E9PJJ8	O75531	3;1	3;1	3;1	Barrier-to-autointegration factor;Barrier-to-autointegration factor, N-terminally processed	BANF1		2	3	3	3	2	2	2	2	3	3	3	2	3	2	2	2	2	3	3	3	2	3	2	2	2	2	3	3	3	2	3	42.7	42.7	42.7	10.058	89	89;28	0	21.845	By MS/MS	By MS/MS	By MS/MS
P80723;U3KQP0	P80723	3;1	3;1	3;1	Brain acid soluble protein 1	BASP1		2	3	3	3	3	3	2	2	3	3	3	3	3	3	3	2	2	3	3	3	3	3	3	3	2	2	3	3	3	3	3	15.4	15.4	15.4	22.693	227	227;45	0	17.816	By MS/MS	By MS/MS	By MS/MS
P23560	P23560	3	3	3	Brain-derived neurotrophic factor	BDNF		1	3	3	3	2	3	3	3	3	3	3	3	3	2	3	3	3	3	3	3	3	3	2	3	3	3	3	3	3	3	3	18.6	18.6	18.6	27.818	247	247	0	24.145	By MS/MS	By MS/MS	By MS/MS
A0A2R8Y7Y9;M0QZL1;M0R192;A0A2R8YEP4;P30043	A0A2R8Y7Y9;M0QZL1;M0R192;A0A2R8YEP4;P30043	1;1;1;1;1	1;1;1;1;1	1;1;1;1;1	Flavin reductase (NADPH)	BLVRB	;;;;	5	1	1	1	1	1	1	1	1	1	1	1	1	1	1	1	1	1	1	1	1	1	1	1	1	1	1	1	1	1	1	12.4	12.4	12.4	12.534	121	121;154;163;245;206	0	34.701	By MS/MS	By MS/MS	By MS/MS
P13497;Q9Y6L7;Q3MIM8;B7ZKR5;E9PD25;O43897	P13497	25;7;3;2;2;2	25;7;3;2;2;2	25;7;3;2;2;2	Bone morphogenetic protein 1	BMP1		6	25	25	25	20	21	18	23	23	22	25	25	22	20	21	18	23	23	22	25	25	22	20	21	18	23	23	22	25	25	22	31.5	31.5	31.5	111.25	986	986;1015;302;189;1036;1013	0	178.23	By MS/MS	By MS/MS	By MS/MS
Q5VW32	Q5VW32	1	1	1	BRO1 domain-containing protein BROX	BROX		1	1	1	1	1	1	1	1	1	1	1	1	1	1	1	1	1	1	1	1	1	1	1	1	1	1	1	1	1	1	1	2.7	2.7	2.7	46.476	411	411	0.0089186	6.0805	By MS/MS	By matching	By matching
P20290	P20290	1	1	1	Transcription factor BTF3	BTF3		1	1	1	1	1	1	1	1	1	1	1	0	0	1	1	1	1	1	1	1	0	0	1	1	1	1	1	1	1	0	0	13.6	13.6	13.6	22.168	206	206	0	8.7107	By MS/MS	By MS/MS	By matching
B5MCH7;E7ETZ4;Q9Y6E2;C9JF98;E9PFD4;E7EMS9;B5MCE7;Q75MG1	B5MCH7;E7ETZ4;Q9Y6E2;C9JF98;E9PFD4;E7EMS9;B5MCE7;Q75MG1	2;2;2;1;1;1;1;1	2;2;2;1;1;1;1;1	2;2;2;1;1;1;1;1	Basic leucine zipper and W2 domain-containing protein 2	BZW2	;;;;;;;	8	2	2	2	1	2	2	2	2	2	2	2	2	1	2	2	2	2	2	2	2	2	1	2	2	2	2	2	2	2	2	5.8	5.8	5.8	39.445	343	343;408;419;162;189;208;225;274	0	11.225	By matching	By MS/MS	By MS/MS
E9PRZ9;E9PM92;O00193	E9PRZ9;E9PM92;O00193	1;1;1	1;1;1	1;1;1	Small acidic protein	C11orf58;SMAP	;;	3	1	1	1	1	1	1	1	1	1	1	1	1	1	1	1	1	1	1	1	1	1	1	1	1	1	1	1	1	1	1	17.8	17.8	17.8	10.038	90	90;157;183	0	71.116	By MS/MS	By MS/MS	By matching
Q9Y224;G3V4C6;G3V4E7;H0YJB9	Q9Y224;G3V4C6	3;2;1;1	3;2;1;1	3;2;1;1	UPF0568 protein C14orf166	C14orf166	;	4	3	3	3	3	3	3	3	3	3	3	3	3	3	3	3	3	3	3	3	3	3	3	3	3	3	3	3	3	3	3	16	16	16	28.068	244	244;193;68;129	0	20.76	By MS/MS	By MS/MS	By MS/MS
Q9BXJ0	Q9BXJ0	2	2	2	Complement C1q tumor necrosis factor-related protein 5	C1QTNF5		1	2	2	2	1	2	2	2	2	2	2	2	2	1	2	2	2	2	2	2	2	2	1	2	2	2	2	2	2	2	2	8.2	8.2	8.2	25.298	243	243	0	11.864	By matching	By MS/MS	By matching
F5H2D0;A0A3B3ISR2;B4DPQ0;P00736;A0A3B3ITU4	F5H2D0;A0A3B3ISR2;B4DPQ0;P00736;A0A3B3ITU4	3;3;3;3;2	3;3;3;3;2	3;3;3;3;2	Complement C1r subcomponent;Complement C1r subcomponent heavy chain;Complement C1r subcomponent light chain	C1R	;;;;	5	3	3	3	2	2	3	3	3	3	3	3	2	2	2	3	3	3	3	3	3	2	2	2	3	3	3	3	3	3	2	7	7	7	76.613	671	671;705;719;705;351	0	17.607	By MS/MS	By MS/MS	By MS/MS
P01024	P01024	8	1	1	Complement C3;Complement C3 beta chain;C3-beta-c;Complement C3 alpha chain;C3a anaphylatoxin;Acylation stimulating protein;Complement C3b alpha chain;Complement C3c alpha chain fragment 1;Complement C3dg fragment;Complement C3g fragment;Complement C3d fragment;Complement C3f fragment;Complement C3c alpha chain fragment 2	C3		1	8	1	1	8	8	8	8	8	8	8	8	8	1	1	1	1	1	1	1	1	1	1	1	1	1	1	1	1	1	1	5.5	1.4	1.4	187.15	1663	1663	0	26.738	By MS/MS	By MS/MS	By MS/MS
A0A140TA49;A0A140TA44;A0A140TA32;A0A0G2JPR0;P0C0L4;F5GXS0;A0A140TA29;A0A0G2JL54;P0C0L5	A0A140TA49;A0A140TA44;A0A140TA32;A0A0G2JPR0;P0C0L4;F5GXS0;A0A140TA29;A0A0G2JL54;P0C0L5	9;9;9;9;9;8;8;8;8	1;1;1;1;1;1;1;1;1	1;1;1;1;1;1;1;1;1	Complement C4-A;Complement C4 beta chain;Complement C4-A alpha chain;C4a anaphylatoxin;C4b-A;C4d-A;Complement C4 gamma chain;Complement C4-B;Complement C4 beta chain;Complement C4-B alpha chain;C4a anaphylatoxin;C4b-B;C4d-B;Complement C4 gamma chain	C4A;C4B	;;;;;;;;	9	9	1	1	8	9	9	8	9	9	9	9	8	0	1	1	1	1	1	1	1	0	0	1	1	1	1	1	1	1	0	5.5	1.4	1.4	187.79	1698	1698;1698;1698;1744;1744;1698;1698;1698;1744	0	7.6453	By matching	By matching	By MS/MS
P13671	P13671	3	3	3	Complement component C6	C6		1	3	3	3	3	3	3	3	3	3	3	3	3	3	3	3	3	3	3	3	3	3	3	3	3	3	3	3	3	3	3	4.3	4.3	4.3	104.79	934	934	0	47.416	By MS/MS	By MS/MS	By MS/MS
F5GY80;F5H7G1;P07358	F5GY80;F5H7G1;P07358	2;2;2	2;2;2	2;2;2	Complement component C8 beta chain	C8B	;;	3	2	2	2	2	2	2	2	2	2	2	2	2	2	2	2	2	2	2	2	2	2	2	2	2	2	2	2	2	2	2	5.7	5.7	5.7	60.04	529	529;539;591	0	26.677	By MS/MS	By MS/MS	By MS/MS
Q9Y376;A0A087X0K1;B7ZBJ4;Q5TAW7;Q9H9S4	Q9Y376;A0A087X0K1	4;3;1;1;1	4;3;1;1;1	4;3;1;1;1	Calcium-binding protein 39	CAB39	;	5	4	4	4	4	4	3	4	3	4	3	4	3	4	4	3	4	3	4	3	4	3	4	4	3	4	3	4	3	4	3	13.2	13.2	13.2	39.869	341	341;339;193;280;337	0	24.633	By MS/MS	By MS/MS	By MS/MS
Q9HB71	Q9HB71	6	6	6	Calcyclin-binding protein	CACYBP		1	6	6	6	5	6	4	5	5	5	5	5	5	5	6	4	5	5	5	5	5	5	5	6	4	5	5	5	5	5	5	26.8	26.8	26.8	26.21	228	228	0	37.252	By MS/MS	By MS/MS	By MS/MS
C9J813;E9PGZ1;E7EX44;Q05682;C9JE79;F8WE61;C9JEK3	C9J813;E9PGZ1;E7EX44;Q05682	5;5;5;5;1;1;1	5;5;5;5;1;1;1	5;5;5;5;1;1;1	Caldesmon	CALD1	;;;	7	5	5	5	4	5	5	5	5	4	5	4	5	4	5	5	5	5	4	5	4	5	4	5	5	5	5	4	5	4	5	12.9	12.9	12.9	54.158	459	459;536;557;793;72;85;132	0	33.44	By MS/MS	By MS/MS	By MS/MS
Q86VP6;A0A0C4DGH5;F5H6I6;A0A3B3ISC4;F8WBB8;H0YH27;O75155	Q86VP6;A0A0C4DGH5	15;11;1;1;1;1;1	15;11;1;1;1;1;1	15;11;1;1;1;1;1	Cullin-associated NEDD8-dissociated protein 1	CAND1	;	7	15	15	15	13	14	13	12	12	14	13	14	15	13	14	13	12	12	14	13	14	15	13	14	13	12	12	14	13	14	15	14.1	14.1	14.1	136.37	1230	1230;770;54;89;110;442;1236	0	100.56	By MS/MS	By MS/MS	By MS/MS
Q01518;Q5T0R4;Q5T0R3;Q5T0R2;Q5T0R1;Q5T0R9;Q5T0R7;Q5T0R6;Q5T0R5	Q01518;Q5T0R4;Q5T0R3;Q5T0R2;Q5T0R1;Q5T0R9	8;4;4;4;4;4;3;3;3	8;4;4;4;4;4;3;3;3	8;4;4;4;4;4;3;3;3	Adenylyl cyclase-associated protein 1;Adenylyl cyclase-associated protein	CAP1	;;;;;	9	8	8	8	8	6	7	8	7	8	8	7	8	8	6	7	8	7	8	8	7	8	8	6	7	8	7	8	8	7	8	23.8	23.8	23.8	51.901	475	475;201;203;208;215;262;174;176;179	0	100.59	By MS/MS	By MS/MS	By MS/MS
P40121;B8ZZL6;E7ENU9	P40121;B8ZZL6;E7ENU9	4;3;3	4;3;3	4;3;3	Macrophage-capping protein	CAPG	;;	3	4	4	4	4	4	4	4	2	4	3	3	4	4	4	4	4	2	4	3	3	4	4	4	4	4	2	4	3	3	4	13.5	13.5	13.5	38.498	348	348;218;253	0	29.782	By MS/MS	By MS/MS	By MS/MS
E9PLA9;Q14444;G3V153	E9PLA9;Q14444;G3V153	4;4;3	4;4;3	4;4;3	Caprin-1	CAPRIN1	;;	3	4	4	4	4	4	4	4	4	4	3	4	4	4	4	4	4	4	4	3	4	4	4	4	4	4	4	4	3	4	4	21.5	21.5	21.5	20.236	186	186;709;628	0	26.217	By MS/MS	By MS/MS	By MS/MS
P52907	P52907	6	4	4	F-actin-capping protein subunit alpha-1	CAPZA1		1	6	4	4	5	6	6	5	6	5	5	5	4	4	4	4	3	4	3	3	3	2	4	4	4	3	4	3	3	3	2	34.6	25.2	25.2	32.922	286	286	0	30.001	By MS/MS	By MS/MS	By MS/MS
P47755;C9JUG7;F8W9N7;A0A0D9SET8	P47755;C9JUG7;F8W9N7;A0A0D9SET8	6;3;3;3	6;3;3;3	4;2;2;2	F-actin-capping protein subunit alpha-2	CAPZA2	;;;	4	6	6	4	5	5	6	5	6	5	5	6	6	5	5	6	5	6	5	5	6	6	4	3	4	3	4	3	3	4	4	37.1	37.1	27.6	32.949	286	286;146;174;174	0	55.593	By MS/MS	By MS/MS	By MS/MS
P47756;B1AK85	P47756;B1AK85	7;5	7;5	1;1	F-actin-capping protein subunit beta	CAPZB	;	2	7	7	1	7	6	7	7	7	7	7	7	6	7	6	7	7	7	7	7	7	6	1	1	1	1	1	1	1	1	1	30	30	4.7	31.35	277	277;260	0	50.519	By MS/MS	By MS/MS	By MS/MS
P04040	P04040	2	2	2	Catalase	CAT		1	2	2	2	2	2	2	2	2	2	2	2	2	2	2	2	2	2	2	2	2	2	2	2	2	2	2	2	2	2	2	4.7	4.7	4.7	59.755	527	527	0	13.071	By matching	By MS/MS	By matching
Q03135;C9JKI3;E9PCT5	Q03135;C9JKI3;E9PCT5	3;2;2	3;2;2	3;2;2	Caveolin-1;Caveolin	CAV1	;;	3	3	3	3	2	3	3	3	3	3	3	3	3	2	3	3	3	3	3	3	3	3	2	3	3	3	3	3	3	3	3	24.2	24.2	24.2	20.471	178	178;138;167	0	21.922	By MS/MS	By MS/MS	By MS/MS
B5MD17;J3KS05;P83916;K7ELA4;C9JWS9	B5MD17;J3KS05;P83916;K7ELA4;C9JWS9	4;4;4;3;2	3;3;3;2;2	3;3;3;2;2	Chromobox protein homolog 1	CBX1	;;;;	5	4	3	3	2	3	3	3	3	2	2	2	3	1	2	2	2	2	1	1	1	2	1	2	2	2	2	1	1	1	2	43.5	33.9	33.9	19.325	168	168;173;185;138;110	0	30.823	By MS/MS	By MS/MS	By MS/MS
Q13185;S4R2Y4;C9JMM0;B8ZZ43	Q13185;S4R2Y4	6;3;1;1	6;3;1;1	5;3;1;1	Chromobox protein homolog 3	CBX3	;	4	6	6	5	5	6	6	6	6	6	6	6	5	5	6	6	6	6	6	6	6	5	4	5	5	5	5	5	5	5	4	50.8	50.8	42.1	20.811	183	183;107;62;101	0	80.983	By MS/MS	By MS/MS	By MS/MS
P45973;F8VNY3	P45973	4;1	4;1	4;1	Chromobox protein homolog 5	CBX5		2	4	4	4	4	3	4	4	2	4	4	3	4	4	3	4	4	2	4	4	3	4	4	3	4	4	2	4	4	3	4	25.7	25.7	25.7	22.225	191	191;91	0	27.351	By MS/MS	By MS/MS	By MS/MS
Q76M96;H7C5K4;C9J8I6	Q76M96	11;5;2	11;5;2	11;5;2	Coiled-coil domain-containing protein 80	CCDC80		3	11	11	11	11	11	10	11	10	10	9	10	11	11	11	10	11	10	10	9	10	11	11	11	10	11	10	10	9	10	11	15.4	15.4	15.4	108.17	950	950;261;212	0	112.45	By MS/MS	By MS/MS	By MS/MS
E5RFJ6	E5RFJ6	1	1	1		CCNJL		1	1	1	1	1	1	1	1	0	1	0	1	1	1	1	1	1	0	1	0	1	1	1	1	1	1	0	1	0	1	1	8.5	8.5	8.5	21.303	189	189	1	-2	By MS/MS	By matching	By matching
P78371;F8VQ14;F5GWF6	P78371;F8VQ14;F5GWF6	3;2;2	3;2;2	3;2;2	T-complex protein 1 subunit beta	CCT2	;;	3	3	3	3	2	2	2	2	3	2	2	2	1	2	2	2	2	3	2	2	2	1	2	2	2	2	3	2	2	2	1	9.2	9.2	9.2	57.488	535	535;416;530	0	20.819	By MS/MS	By MS/MS	By matching
B4DUR8;P49368;E9PRC8;Q5SZX6;E9PQ35;Q5SZX9;Q5SZW8	B4DUR8;P49368;E9PRC8;Q5SZX6	5;5;3;3;2;1;1	5;5;3;3;2;1;1	5;5;3;3;2;1;1	T-complex protein 1 subunit gamma	CCT3	;;;	7	5	5	5	5	3	5	5	3	3	3	3	3	5	3	5	5	3	3	3	3	3	5	3	5	5	3	3	3	3	3	12	12	12	55.674	500	500;545;234;276;144;161;188	0	31.652	By MS/MS	By MS/MS	By MS/MS
P50991	P50991	4	4	4	T-complex protein 1 subunit delta	CCT4		1	4	4	4	3	2	2	4	4	3	2	2	1	3	2	2	4	4	3	2	2	1	3	2	2	4	4	3	2	2	1	10.6	10.6	10.6	57.924	539	539	0	25.305	By matching	By MS/MS	By MS/MS
E7ENZ3;B7ZAR1;E9PCA1;P48643	E7ENZ3;B7ZAR1;E9PCA1;P48643	2;2;2;2	2;2;2;2	2;2;2;2	T-complex protein 1 subunit epsilon	CCT5	;;;	4	2	2	2	1	1	1	1	1	1	1	2	1	1	1	1	1	1	1	1	2	1	1	1	1	1	1	1	1	2	1	3.9	3.9	3.9	53.848	486	486;503;520;541	0	12.232	By MS/MS	By matching	By matching
P40227;Q92526	P40227	5;1	5;1	5;1	T-complex protein 1 subunit zeta	CCT6A		2	5	5	5	3	4	4	4	3	5	2	4	3	3	4	4	4	3	5	2	4	3	3	4	4	4	3	5	2	4	3	11.9	11.9	11.9	58.024	531	531;530	0	31.616	By MS/MS	By MS/MS	By MS/MS
Q99832;F8WAM2	Q99832	7;3	7;3	7;3	T-complex protein 1 subunit eta	CCT7		2	7	7	7	5	6	7	6	4	5	6	7	5	5	6	7	6	4	5	6	7	5	5	6	7	6	4	5	6	7	5	15.8	15.8	15.8	59.366	543	543;98	0	46.738	By MS/MS	By MS/MS	By MS/MS
P50990;H7C2U0;H7C4C8	P50990	6;2;2	6;2;2	6;2;2	T-complex protein 1 subunit theta	CCT8		3	6	6	6	6	6	6	5	5	5	6	4	5	6	6	6	5	5	5	6	4	5	6	6	6	5	5	5	6	4	5	10.9	10.9	10.9	59.62	548	548;107;323	0	41.48	By MS/MS	By MS/MS	By MS/MS
H0YE40;H0YD13;H0Y2P0;P16070	H0YE40;H0YD13;H0Y2P0;P16070	2;2;2;2	2;2;2;2	2;2;2;2	CD44 antigen	CD44	;;;	4	2	2	2	2	2	2	2	2	2	1	2	0	2	2	2	2	2	2	1	2	0	2	2	2	2	2	2	1	2	0	22	22	22	9.105	82	82;206;287;742	0	11.566	By matching	By MS/MS	By MS/MS
E9PM31;H0YEE2;E9PJK1;E9PRJ8;H0YDL9;H0YDJ9;E9PIF1;A6NMH8;P60033	E9PM31;H0YEE2;E9PJK1;E9PRJ8;H0YDL9;H0YDJ9;E9PIF1;A6NMH8;P60033	1;1;1;1;1;1;1;1;1	1;1;1;1;1;1;1;1;1	1;1;1;1;1;1;1;1;1	Tetraspanin;CD81 antigen	CD81	;;;;;;;;	9	1	1	1	1	1	1	1	1	1	1	1	1	1	1	1	1	1	1	1	1	1	1	1	1	1	1	1	1	1	1	21.7	21.7	21.7	10.027	92	92;148;165;209;221;225;242;274;236	0	89.542	By MS/MS	By MS/MS	By MS/MS
Q16543;K7EIU0;K7EQA9;K7EL68	Q16543;K7EIU0;K7EQA9	3;2;2;1	3;2;2;1	3;2;2;1	Hsp90 co-chaperone Cdc37;Hsp90 co-chaperone Cdc37, N-terminally processed	CDC37	;;	4	3	3	3	2	2	2	3	1	2	2	2	2	2	2	2	3	1	2	2	2	2	2	2	2	3	1	2	2	2	2	10.3	10.3	10.3	44.468	378	378;104;230;184	0	25.018	By MS/MS	By MS/MS	By MS/MS
P60953;Q5JYX0;A0A3B3IRV0;F8WET9;B1AH79;G3V4H1;G3V476;P84095;P17081;Q9H4E5	P60953;Q5JYX0	6;3;2;1;1;1;1;1;1;1	6;3;2;1;1;1;1;1;1;1	5;2;1;0;0;0;0;0;0;0	Cell division control protein 42 homolog	CDC42	;	10	6	6	5	5	5	4	6	5	4	5	4	5	5	5	4	6	5	4	5	4	5	5	5	4	5	5	4	5	4	5	41.4	41.4	35.6	21.258	191	191;136;41;50;86;153;178;191;205;214	0	41.235	By MS/MS	By MS/MS	By MS/MS
Q9BXL8	Q9BXL8	1	1	1	Cell division cycle-associated protein 4	CDCA4		1	1	1	1	0	0	1	0	0	0	0	0	0	0	0	1	0	0	0	0	0	0	0	0	1	0	0	0	0	0	0	3.7	3.7	3.7	26.113	241	241	0.0058754	6.3595			By MS/MS
D6RFH2;D6RDN0;D6R9V8;H0Y8K3;Q9UKY7	D6RFH2;D6RDN0;D6R9V8;H0Y8K3;Q9UKY7	1;1;1;1;1	1;1;1;1;1	1;1;1;1;1	Protein CDV3 homolog	CDV3	;;;;	5	1	1	1	0	0	1	1	0	1	0	0	0	0	0	1	1	0	1	0	0	0	0	0	1	1	0	1	0	0	0	20.4	20.4	20.4	11.67	108	108;108;156;188;258	0	8.9873			By MS/MS
D6RHK2;D6RBW0;A0A087X0P0;Q02224	D6RHK2;D6RBW0;A0A087X0P0;Q02224	1;1;1;1	1;1;1;1	1;1;1;1	Kinesin-like protein;Centromere-associated protein E	CENPE	;;;	4	1	1	1	1	1	0	1	1	0	1	1	1	1	1	0	1	1	0	1	1	1	1	1	0	1	1	0	1	1	1	10.4	10.4	10.4	20.771	183	183;1126;2664;2701	0.0037688	7.0955	By MS/MS	By matching
H7C4D4;A0A087WVY5;Q96MR6	H7C4D4;A0A087WVY5;Q96MR6	1;1;1	1;1;1	1;1;1	Cilia- and flagella-associated protein 57	CFAP57	;;	3	1	1	1	1	1	1	1	1	1	1	1	1	1	1	1	1	1	1	1	1	1	1	1	1	1	1	1	1	1	1	17.9	17.9	17.9	9.2746	78	78;1283;1250	1	-2	By matching	By matching	By matching
E7ETN3;B4E1Z4;P00751;H7C5H1;A0A0G2JK28;E9PDZ0;B4DQI1;A0A0G2JIE7;H0Y3H6;A0A0G2JH38;A0A0G2JL69;P06681	E7ETN3;B4E1Z4;P00751	3;3;2;1;1;1;1;1;1;1;1;1	1;1;0;0;1;1;1;1;1;0;1;1	1;1;0;0;1;1;1;1;1;0;1;1	Complement factor B;Complement factor B Ba fragment;Complement factor B Bb fragment	CFB	;;	12	3	1	1	3	3	3	3	3	3	3	3	3	1	1	1	1	1	1	1	1	1	1	1	1	1	1	1	1	1	1	2.8	0.7	0.7	124.02	1115	1115;1266;764;305;353;463;506;525;526;589;723;752	0.0068104	6.1502	By matching	By MS/MS	By matching
K7ERG9;P00746	K7ERG9;P00746	1;1	1;1	1;1	Complement factor D	CFD	;	2	1	1	1	1	1	1	1	1	1	1	1	1	1	1	1	1	1	1	1	1	1	1	1	1	1	1	1	1	1	1	6.5	6.5	6.5	27.862	260	260;253	0.0012853	7.325	By MS/MS	By MS/MS	By MS/MS
A0A0D9SG88;P08603	A0A0D9SG88;P08603	2;2	2;2	2;2	Complement factor H	CFH	;	2	2	2	2	1	1	2	2	1	1	1	1	1	1	1	2	2	1	1	1	1	1	1	1	2	2	1	1	1	1	1	8	8	8	51.007	449	449;1231	0	16.932	By MS/MS	By MS/MS	By MS/MS
P23528;G3V1A4;E9PK25;E9PP50;E9PQB7;E9PLJ3;E9PS23	P23528;G3V1A4;E9PK25;E9PP50;E9PQB7	11;10;10;9;7;4;4	11;10;10;9;7;4;4	7;6;6;5;3;3;4	Cofilin-1	CFL1	;;;;	7	11	11	7	10	11	11	11	11	11	10	11	11	10	11	11	11	11	11	10	11	11	7	7	7	7	7	7	7	7	7	66.9	66.9	45.8	18.502	166	166;149;204;159;122;79;90	0	98.365	By MS/MS	By MS/MS	By MS/MS
O15335	O15335	4	4	4	Chondroadherin	CHAD		1	4	4	4	4	4	4	4	4	4	4	4	3	4	4	4	4	4	4	4	4	3	4	4	4	4	4	4	4	4	3	14.5	14.5	14.5	40.475	359	359	0	37.562	By MS/MS	By MS/MS	By MS/MS
Q9P2D1	Q9P2D1	2	2	2	Chromodomain-helicase-DNA-binding protein 7	CHD7		1	2	2	2	2	2	2	2	2	2	2	2	2	2	2	2	2	2	2	2	2	2	2	2	2	2	2	2	2	2	2	0.7	0.7	0.7	335.92	2997	2997	0	11.434	By matching	By matching	By matching
G5E968;P10645	G5E968;P10645	1;1	1;1	1;1	Chromogranin-A;Vasostatin-1;Vasostatin-2;EA-92;ES-43;Pancreastatin;SS-18;WA-8;WE-14;LF-19;Catestatin;AL-11;GV-19;GR-44;ER-37;GE-25;Serpinin-RRG;Serpinin;p-Glu serpinin precursor	CHGA	;	2	1	1	1	1	1	1	1	1	1	1	1	1	1	1	1	1	1	1	1	1	1	1	1	1	1	1	1	1	1	1	3.6	3.6	3.6	34.269	306	306;457	0	7.4953	By matching	By MS/MS	By MS/MS
Q9Y3E7	Q9Y3E7	1	1	1	Charged multivesicular body protein 3	CHMP3		1	1	1	1	1	1	1	1	1	1	1	1	1	1	1	1	1	1	1	1	1	1	1	1	1	1	1	1	1	1	1	5.4	5.4	5.4	25.073	222	222	0	7.4788	By matching	By matching	By MS/MS
Q9H444	Q9H444	4	4	4	Charged multivesicular body protein 4b	CHMP4B		1	4	4	4	2	4	3	3	3	3	3	3	3	2	4	3	3	3	3	3	3	3	2	4	3	3	3	3	3	3	3	25.9	25.9	25.9	24.95	224	224	0	44.386	By MS/MS	By MS/MS	By MS/MS
Q9NZZ3	Q9NZZ3	2	2	2	Charged multivesicular body protein 5	CHMP5		1	2	2	2	2	2	2	2	1	1	1	1	1	2	2	2	2	1	1	1	1	1	2	2	2	2	1	1	1	1	1	16.9	16.9	16.9	24.57	219	219	0	16.049	By MS/MS	By MS/MS	By MS/MS
Q9UHD1;E9PIZ4;E9PSD5;E9PHZ2;E9PPQ5	Q9UHD1;E9PIZ4;E9PSD5;E9PHZ2;E9PPQ5	2;1;1;1;1	2;1;1;1;1	2;1;1;1;1	Cysteine and histidine-rich domain-containing protein 1	CHORDC1	;;;;	5	2	2	2	2	1	1	1	1	1	1	1	1	2	1	1	1	1	1	1	1	1	2	1	1	1	1	1	1	1	1	9	9	9	37.489	332	332;116;120;144;184	0	11.925	By MS/MS	By matching	By matching
H0YN65;Q8NCH0	H0YN65;Q8NCH0	5;5	5;5	5;5	Carbohydrate sulfotransferase 14	CHST14	;	2	5	5	5	4	3	5	4	5	5	5	4	4	4	3	5	4	5	5	5	4	4	4	3	5	4	5	5	5	4	4	18.8	18.8	18.8	39.902	351	351;376	0	37.313	By MS/MS	By MS/MS	By MS/MS
Q07065	Q07065	1	1	1	Cytoskeleton-associated protein 4	CKAP4		1	1	1	1	1	1	1	1	1	0	1	1	1	1	1	1	1	1	0	1	1	1	1	1	1	1	1	0	1	1	1	2	2	2	66.022	602	602	0.0058207	6.3072	By MS/MS	By matching	By matching
CON__Q2KIS7;E9PHK0;P05452	CON__Q2KIS7;E9PHK0;P05452	8;4;4	8;4;4	8;4;4	Tetranectin	CLEC3B	;;	3	8	8	8	8	8	8	8	8	8	8	8	8	8	8	8	8	8	8	8	8	8	8	8	8	8	8	8	8	8	8	63.4	63.4	63.4	22.144	202	202;160;202	0	126.9	By MS/MS	By MS/MS	By MS/MS
O00299	O00299	9	9	9	Chloride intracellular channel protein 1	CLIC1		1	9	9	9	7	8	8	9	9	8	8	9	8	7	8	8	9	9	8	8	9	8	7	8	8	9	9	8	8	9	8	52.3	52.3	52.3	26.922	241	241	0	62.176	By MS/MS	By MS/MS	By MS/MS
Q9Y696	Q9Y696	6	6	6	Chloride intracellular channel protein 4	CLIC4		1	6	6	6	5	6	6	6	6	6	5	5	6	5	6	6	6	6	6	5	5	6	5	6	6	6	6	6	5	5	6	33.6	33.6	33.6	28.772	253	253	0	54.039	By MS/MS	By MS/MS	By MS/MS
O94985;A0A3B3ITY6;Q5SR54	O94985;A0A3B3ITY6;Q5SR54	2;1;1	2;1;1	2;1;1	Calsyntenin-1;Soluble Alc-alpha;CTF1-alpha	CLSTN1	;;	3	2	2	2	1	1	2	2	2	2	2	2	2	1	1	2	2	2	2	2	2	2	1	1	2	2	2	2	2	2	2	1.6	1.6	1.6	109.79	981	981;373;782	0	11.227	By matching	By MS/MS	By matching
A0A087WVQ6;Q00610;J3KS13;K7EJJ5;A0A087WX41;P53675	A0A087WVQ6;Q00610	13;13;2;1;1;1	13;13;2;1;1;1	13;13;2;1;1;1	Clathrin heavy chain;Clathrin heavy chain 1	CLTC	;	6	13	13	13	9	11	11	12	10	10	10	11	10	9	11	11	12	10	10	10	11	10	9	11	11	12	10	10	10	11	10	12	12	12	192.06	1679	1679;1675;612;222;1260;1640	0	116.02	By MS/MS	By MS/MS	By MS/MS
P30085;Q5T0D2;E9PJD2	P30085;Q5T0D2	5;3;1	5;3;1	5;3;1	UMP-CMP kinase	CMPK1	;	3	5	5	5	5	4	4	3	4	4	4	3	3	5	4	4	3	4	4	4	3	3	5	4	4	3	4	4	4	3	3	30.6	30.6	30.6	22.222	196	196;169;58	0	32.628	By MS/MS	By MS/MS	By MS/MS
P62633;D6RAT4	P62633	8;1	8;1	8;1	Cellular nucleic acid-binding protein	CNBP		2	8	8	8	7	8	8	8	8	8	8	7	8	7	8	8	8	8	8	8	7	8	7	8	8	8	8	8	8	7	8	50.3	50.3	50.3	19.463	177	177;113	0	63.085	By MS/MS	By MS/MS	By MS/MS
Q96KP4;J3KRJ8;J3QRA8;J3QRH4;J3QKT2	Q96KP4;J3KRJ8;J3QRA8;J3QRH4;J3QKT2	2;1;1;1;1	2;1;1;1;1	2;1;1;1;1	Cytosolic non-specific dipeptidase	CNDP2	;;;;	5	2	2	2	2	2	2	2	2	1	2	2	2	2	2	2	2	2	1	2	2	2	2	2	2	2	2	1	2	2	2	6.7	6.7	6.7	52.878	475	475;109;138;204;249	0	14.415	By MS/MS	By MS/MS	By MS/MS
A0A087X271;B4DDF4;B4DUT8;Q99439;A0A087X1X5;H3BVI6;K7ES69	A0A087X271;B4DDF4;B4DUT8;Q99439;A0A087X1X5;H3BVI6	3;3;3;3;2;2;1	2;2;2;2;2;2;0	2;2;2;2;2;2;0	Calponin;Calponin-2	CNN2	;;;;;	7	3	2	2	3	3	3	3	3	1	2	3	3	2	2	2	2	2	0	1	2	2	2	2	2	2	2	0	1	2	2	20.1	14	14	19.757	179	179;298;330;309;191;218;148	0	13.456	By MS/MS	By MS/MS	By MS/MS
Q15417;E9PDU6	Q15417;E9PDU6	7;5	7;5	6;5	Calponin-3;Calponin	CNN3	;	2	7	7	6	5	5	4	5	6	6	5	5	5	5	5	4	5	6	6	5	5	5	4	4	3	4	5	5	4	4	4	35.9	35.9	32.5	36.413	329	329;185	0	52.544	By MS/MS	By MS/MS	By MS/MS
Q9BT09;A0A0C4DFY8	Q9BT09	3;1	3;1	3;1	Protein canopy homolog 3	CNPY3		2	3	3	3	1	2	2	1	2	2	3	3	3	1	2	2	1	2	2	3	3	3	1	2	2	1	2	2	3	3	3	17.6	17.6	17.6	30.748	278	278;143	0	18.39	By MS/MS	By MS/MS	By MS/MS
P12107;C9JMN2;A0A2R8Y4M5;A0A2R8Y4I5;A0A2R8Y5N4;A0A2R8YDU3;H7C381	P12107;C9JMN2;A0A2R8Y4M5;A0A2R8Y4I5;A0A2R8Y5N4;A0A2R8YDU3;H7C381	6;5;5;5;5;5;3	6;5;5;5;5;5;3	6;5;5;5;5;5;3	Collagen alpha-1(XI) chain	COL11A1	;;;;;;	7	6	6	6	3	4	6	6	3	5	5	5	4	3	4	6	6	3	5	5	5	4	3	4	6	6	3	5	5	5	4	5.1	5.1	5.1	181.06	1806	1806;569;729;736;756;780;200	0	45.7	By MS/MS	By MS/MS	By MS/MS
D6RGG3;Q99715	D6RGG3;Q99715	6;6	6;6	6;6	Collagen alpha-1(XII) chain	COL12A1	;	2	6	6	6	6	5	6	6	5	6	5	4	4	6	5	6	6	5	6	5	4	4	6	5	6	6	5	6	5	4	4	2.5	2.5	2.5	333.2	3062	3062;3063	0	36.17	By MS/MS	By MS/MS	By MS/MS
Q4G0W3;Q05707	Q4G0W3;Q05707	1;1	1;1	1;1	Collagen alpha-1(XIV) chain	COL14A1	;	2	1	1	1	1	1	1	1	1	1	1	1	1	1	1	1	1	1	1	1	1	1	1	1	1	1	1	1	1	1	1	2.2	2.2	2.2	59.163	534	534;1796	0	10.501	By MS/MS	By MS/MS	By MS/MS
H7C457;H7BXV5;P39060	H7C457;H7BXV5;P39060	3;3;3	3;3;3	3;3;3	Collagen alpha-1(XVIII) chain;Endostatin	COL18A1	;;	3	3	3	3	3	3	2	3	2	3	2	2	2	3	3	2	3	2	3	2	2	2	3	3	2	3	2	3	2	2	2	10.7	10.7	10.7	30.917	280	280;687;1754	0	17.92	By MS/MS	By MS/MS	By MS/MS
P02452;CON__Q862S4	P02452	7;2	7;2	7;2	Collagen alpha-1(I) chain	COL1A1		2	7	7	7	7	7	6	7	6	7	6	6	6	7	7	6	7	6	7	6	6	6	7	7	6	7	6	7	6	6	6	6.5	6.5	6.5	138.94	1464	1464;114	0	123.32	By MS/MS	By MS/MS	By MS/MS
A0A087WTA8;P08123	A0A087WTA8;P08123	9;9	9;9	9;9	Collagen alpha-2(I) chain	COL1A2	;	2	9	9	9	9	9	9	9	9	9	9	9	9	9	9	9	9	9	9	9	9	9	9	9	9	9	9	9	9	9	9	8.7	8.7	8.7	129.15	1364	1364;1366	0	139.18	By MS/MS	By MS/MS	By MS/MS
F5GZK2;Q96P44	F5GZK2;Q96P44	2;2	2;2	2;2	Collagen alpha-1(XXI) chain	COL21A1	;	2	2	2	2	2	2	2	2	2	1	1	1	1	2	2	2	2	2	1	1	1	1	2	2	2	2	2	1	1	1	1	2.1	2.1	2.1	99.294	956	956;957	0	12.643	By MS/MS	By MS/MS	By MS/MS
P02458	P02458	5	5	5	Collagen alpha-1(II) chain;Collagen alpha-1(II) chain;Chondrocalcin	COL2A1		1	5	5	5	5	5	5	5	5	5	5	5	5	5	5	5	5	5	5	5	5	5	5	5	5	5	5	5	5	5	5	4.4	4.4	4.4	141.78	1487	1487	0	68.283	By MS/MS	By MS/MS	By MS/MS
P20908;H7BY82	P20908	5;1	5;1	5;1	Collagen alpha-1(V) chain	COL5A1		2	5	5	5	5	5	5	5	4	5	5	5	5	5	5	5	5	4	5	5	5	5	5	5	5	5	4	5	5	5	5	4.2	4.2	4.2	183.56	1838	1838;210	0	41.285	By MS/MS	By MS/MS	By MS/MS
P05997;A0A087WYX9;A0A3B3IRH9	P05997;A0A087WYX9	5;3;1	5;3;1	5;3;1	Collagen alpha-2(V) chain	COL5A2	;	3	5	5	5	5	5	5	5	5	5	5	5	5	5	5	5	5	5	5	5	5	5	5	5	5	5	5	5	5	5	5	3.9	3.9	3.9	144.91	1499	1499;1112;216	0	38.788	By MS/MS	By MS/MS	By MS/MS
P12109;A0A087X0S5	P12109;A0A087X0S5	7;6	7;6	7;6	Collagen alpha-1(VI) chain	COL6A1	;	2	7	7	7	7	7	7	6	7	7	6	6	6	7	7	7	6	7	7	6	6	6	7	7	7	6	7	7	6	6	6	8.5	8.5	8.5	108.53	1028	1028;1026	0	49.731	By MS/MS	By MS/MS	By MS/MS
P12110	P12110	2	2	2	Collagen alpha-2(VI) chain	COL6A2		1	2	2	2	2	2	2	2	1	2	2	2	1	2	2	2	2	1	2	2	2	1	2	2	2	2	1	2	2	2	1	1.9	1.9	1.9	108.58	1019	1019	0	10.93	By MS/MS	By matching	By MS/MS
P12111;E7ENL6	P12111;E7ENL6	12;11	12;11	12;11	Collagen alpha-3(VI) chain	COL6A3	;	2	12	12	12	10	10	9	8	10	10	9	10	10	10	10	9	8	10	10	9	10	10	10	10	9	8	10	10	9	10	10	4.2	4.2	4.2	343.67	3177	3177;2569	0	77.411	By MS/MS	By MS/MS	By MS/MS
P27658	P27658	2	2	2	Collagen alpha-1(VIII) chain;Vastatin	COL8A1		1	2	2	2	2	2	2	2	2	2	2	2	2	2	2	2	2	2	2	2	2	2	2	2	2	2	2	2	2	2	2	3.9	3.9	3.9	73.363	744	744	0	14.374	By MS/MS	By MS/MS	By MS/MS
P31146;H3BRY3;H3BNA2;H3BU76;H3BSL1;H3BTU6;H3BRJ0	P31146;H3BRY3	3;2;1;1;1;1;1	3;2;1;1;1;1;1	3;2;1;1;1;1;1	Coronin-1A;Coronin	CORO1A	;	7	3	3	3	3	3	3	3	3	3	3	3	3	3	3	3	3	3	3	3	3	3	3	3	3	3	3	3	3	3	3	6.3	6.3	6.3	51.026	461	461;389;148;165;218;246;249	0	17.945	By MS/MS	By MS/MS	By MS/MS
A0A087WW53;F5H390;Q9BR76;F5H0D2	A0A087WW53;F5H390;Q9BR76;F5H0D2	3;3;3;2	3;3;3;2	3;3;3;2	Coronin;Coronin-1B	CORO1B	;;;	4	3	3	3	3	3	3	3	2	3	2	2	1	3	3	3	3	2	3	2	2	1	3	3	3	3	2	3	2	2	1	11.5	11.5	11.5	28.949	260	260;282;489;139	0	18.028	By MS/MS	By MS/MS	By MS/MS
B4E3S0;Q9ULV4;H0YHL7	B4E3S0;Q9ULV4	3;3;1	3;3;1	3;3;1	Coronin;Coronin-1C	CORO1C	;	3	3	3	3	2	3	3	3	3	3	3	3	2	2	3	3	3	3	3	3	3	2	2	3	3	3	3	3	3	3	2	11.7	11.7	11.7	41.603	369	369;474;165	0	26.617	By MS/MS	By MS/MS	By MS/MS
F8WJN3;Q16630	F8WJN3;Q16630	2;2	2;2	2;2	Cleavage and polyadenylation specificity factor subunit 6	CPSF6	;	2	2	2	2	1	2	1	1	2	2	1	2	2	1	2	1	1	2	2	1	2	2	1	2	1	1	2	2	1	2	2	5.4	5.4	5.4	52.269	478	478;551	0	12.141	By MS/MS	By matching	By matching
K4DIB9;H3BRQ4;P50238	K4DIB9;H3BRQ4;P50238	2;2;2	2;2;2	2;2;2	Cysteine-rich protein 1	CRIP1	;;	3	2	2	2	2	2	2	2	2	2	2	2	2	2	2	2	2	2	2	2	2	2	2	2	2	2	2	2	2	2	2	60.9	60.9	60.9	4.7533	46	46;49;77	0	14.623	By MS/MS	By MS/MS	By matching
P52943;H0YFA4;H0YHD8	P52943;H0YFA4	5;4;2	5;4;2	5;4;2	Cysteine-rich protein 2	CRIP2	;	3	5	5	5	3	5	5	5	5	5	5	5	5	3	5	5	5	5	5	5	5	5	3	5	5	5	5	5	5	5	5	31.2	31.2	31.2	22.492	208	208;192;104	0	31.417	By MS/MS	By MS/MS	By MS/MS
E9PLT0;O75534	E9PLT0;O75534	1;1	1;1	1;1	Cold shock domain-containing protein E1	CSDE1	;	2	1	1	1	0	1	1	1	0	0	1	1	0	0	1	1	1	0	0	1	1	0	0	1	1	1	0	0	1	1	0	1.9	1.9	1.9	74.583	668	668;798	0	8.9019		By matching	By MS/MS
P55060	P55060	8	8	8	Exportin-2	CSE1L		1	8	8	8	8	7	8	6	7	5	7	7	8	8	7	8	6	7	5	7	7	8	8	7	8	6	7	5	7	7	8	10.8	10.8	10.8	110.42	971	971	0	100.76	By MS/MS	By MS/MS	By MS/MS
Q6UVK1	Q6UVK1	1	1	1	Chondroitin sulfate proteoglycan 4	CSPG4		1	1	1	1	1	1	1	1	1	1	1	1	1	1	1	1	1	1	1	1	1	1	1	1	1	1	1	1	1	1	1	0.4	0.4	0.4	250.53	2322	2322	0.0058893	6.4013	By MS/MS	By MS/MS	By MS/MS
P21291;E9PND2;E9PP21;E9PS42	P21291;E9PND2;E9PP21;E9PS42	6;5;5;4	6;5;5;4	6;5;5;4	Cysteine and glycine-rich protein 1	CSRP1	;;;	4	6	6	6	5	5	4	4	4	5	5	6	6	5	5	4	4	4	5	5	6	6	5	5	4	4	4	5	5	6	6	43.5	43.5	43.5	20.567	193	193;153;160;153	0	42.252	By MS/MS	By MS/MS	By MS/MS
E9PID8;E7EWR4;P33240;A0A0A0MT56;Q9H0L4	E9PID8;E7EWR4;P33240;A0A0A0MT56;Q9H0L4	2;2;2;1;1	2;2;2;1;1	2;2;2;1;1	Cleavage stimulation factor subunit 2;Cleavage stimulation factor subunit 2 tau variant	CSTF2;CSTF2T	;;;;	5	2	2	2	1	1	1	1	2	1	1	2	2	1	1	1	1	2	1	1	2	2	1	1	1	1	2	1	1	2	2	6.4	6.4	6.4	46.665	438	438;597;577;225;616	0	11.081	By matching	By matching	By MS/MS
P29279	P29279	7	7	7	Connective tissue growth factor	CTGF		1	7	7	7	5	5	7	6	7	7	7	6	6	5	5	7	6	7	7	7	6	6	5	5	7	6	7	7	7	6	6	25.8	25.8	25.8	38.091	349	349	0	51.661	By MS/MS	By MS/MS	By MS/MS
E9PKQ7;E9PNL5;E9PHZ5;E9PLY3;E9PSG5;E9PQM1;P07858	E9PKQ7;E9PNL5;E9PHZ5;E9PLY3;E9PSG5;E9PQM1;P07858	1;1;1;1;1;1;1	1;1;1;1;1;1;1	1;1;1;1;1;1;1	Cathepsin B;Cathepsin B light chain;Cathepsin B heavy chain	CTSB	;;;;;;	7	1	1	1	1	1	1	0	1	1	1	1	1	1	1	1	0	1	1	1	1	1	1	1	1	0	1	1	1	1	1	16.9	16.9	16.9	15.376	136	136;143;148;165;170;175;339	0	8.9604	By matching	By MS/MS	By MS/MS
A0A087X0D5;P09668;E9PKT6;A0A3B3IRM7	A0A087X0D5;P09668;E9PKT6	3;3;2;1	3;3;2;1	3;3;2;1	Pro-cathepsin H;Cathepsin H mini chain;Cathepsin H;Cathepsin H heavy chain;Cathepsin H light chain	CTSH	;;	4	3	3	3	2	2	3	3	2	2	2	2	2	2	2	3	3	2	2	2	2	2	2	2	3	3	2	2	2	2	2	20.1	20.1	20.1	36.269	323	323;335;134;159	0	21.792	By MS/MS	By MS/MS	By matching
O60911	O60911	1	1	1	Cathepsin L2	CTSV		1	1	1	1	1	1	1	1	1	1	1	1	1	1	1	1	1	1	1	1	1	1	1	1	1	1	1	1	1	1	1	4.2	4.2	4.2	37.329	334	334	0	18.31	By MS/MS	By MS/MS	By MS/MS
Q9UBR2	Q9UBR2	2	2	2	Cathepsin Z	CTSZ		1	2	2	2	2	2	2	2	2	2	2	2	2	2	2	2	2	2	2	2	2	2	2	2	2	2	2	2	2	2	2	6.6	6.6	6.6	33.868	303	303	0	12.361	By MS/MS	By MS/MS	By MS/MS
Q14247	Q14247	3	3	3	Src substrate cortactin	CTTN		1	3	3	3	0	2	2	2	3	3	3	2	2	0	2	2	2	3	3	3	2	2	0	2	2	2	3	3	3	2	2	7.6	7.6	7.6	61.585	550	550	0	16.761		By matching	By MS/MS
Q5SW24	Q5SW24	1	1	1	Dapper homolog 2	DACT2		1	1	1	1	1	1	1	1	1	1	1	1	1	1	1	1	1	1	1	1	1	1	1	1	1	1	1	1	1	1	1	1.2	1.2	1.2	82.699	774	774	0.0058072	6.2852	By matching	By MS/MS	By matching
P14868;H7BZ35;C9JQM9;C9J7S3;H7C278;C9JLC1	P14868;H7BZ35	8;5;1;1;1;1	8;5;1;1;1;1	8;5;1;1;1;1	Aspartate--tRNA ligase, cytoplasmic	DARS	;	6	8	8	8	6	6	5	6	4	5	5	5	5	6	6	5	6	4	5	5	5	5	6	6	5	6	4	5	5	5	5	20.6	20.6	20.6	57.136	501	501;188;135;175;179;182	0	53.11	By MS/MS	By MS/MS	By MS/MS
K7EQ02;K7EQ55;K7EK33;Q96EP5	K7EQ02;K7EQ55;K7EK33;Q96EP5	2;2;2;2	2;2;2;2	2;2;2;2	DAZ-associated protein 1	DAZAP1	;;;	4	2	2	2	2	2	2	2	1	1	2	1	1	2	2	2	2	1	1	2	1	1	2	2	2	2	1	1	2	1	1	9.8	9.8	9.8	35.02	327	327;406;406;407	0	23.914	By MS/MS	By MS/MS	By MS/MS
P07585;F8VX58;F8VXZ8;F8VUF6;F8VWU0;H0YI87;H0YIH3;F8VNV6	P07585	5;2;2;2;2;1;1;1	5;2;2;2;2;1;1;1	5;2;2;2;2;1;1;1	Decorin	DCN		8	5	5	5	4	5	4	5	4	4	5	5	5	4	5	4	5	4	4	5	5	5	4	5	4	5	4	4	5	5	5	22	22	22	39.746	359	359;119;174;178;179;52;95;177	0	45.695	By MS/MS	By MS/MS	By MS/MS
F8W1I6;Q13561;H0YI98;F8VW18;H0YHL1;F8VX93;F8VRV7	F8W1I6;Q13561;H0YI98;F8VW18	3;3;2;2;1;1;1	3;3;2;2;1;1;1	3;3;2;2;1;1;1	Dynactin subunit 2	DCTN2	;;;	7	3	3	3	2	2	3	3	3	3	2	3	3	2	2	3	3	3	3	2	3	3	2	2	3	3	3	3	2	3	3	14	14	14	34.258	315	315;401;268;278;128;135;152	0	20.865	By MS/MS	By MS/MS	By MS/MS
C9JRU6;C9J0B2;C9JUW4;C9J8R4;C9JVE2;Q96GG9	C9JRU6;C9J0B2;C9JUW4;C9J8R4;C9JVE2;Q96GG9	1;1;1;1;1;1	1;1;1;1;1;1	1;1;1;1;1;1	DCN1-like protein;DCN1-like protein 1	DCUN1D1	;;;;;	6	1	1	1	1	1	0	1	1	1	1	1	1	1	1	0	1	1	1	1	1	1	1	1	0	1	1	1	1	1	1	16	16	16	8.7797	75	75;92;98;128;244;259	0.0037406	6.9651	By matching	By MS/MS
F1T0B3;A0A087X2G1;Q92499	F1T0B3;A0A087X2G1;Q92499	4;4;4	4;4;4	4;4;4	ATP-dependent RNA helicase DDX1	DDX1	;;	3	4	4	4	4	4	4	4	3	4	4	4	4	4	4	4	4	3	4	4	4	4	4	4	4	4	3	4	4	4	4	9	9	9	73.915	659	659;659;740	0	31.779	By MS/MS	By MS/MS	By MS/MS
A0A1X7SBZ2;A0A1W2PQ51;Q92841	A0A1X7SBZ2;A0A1W2PQ51;Q92841	5;5;5	4;4;4	3;3;3	Probable ATP-dependent RNA helicase DDX17	DDX17	;;	3	5	4	3	5	4	4	4	4	3	4	4	4	4	3	3	3	3	2	3	3	3	3	2	2	2	2	1	2	2	2	8.6	7.1	5.5	80.253	729	729;731;729	0	26.248	By MS/MS	By matching	By MS/MS
A0A0G2JJZ9;Q13838;A0A140T9X3;Q5STU3;A0A140T996;F6WLT2;A0A140T9X9;F6UJC5;A0A140TA18;O00148;A0A140T9L4;A0A140T973;A0A140T9K1;H0Y400;F6S4E6;A0A0A0MT12;F6TRA5;A0A140T9K2;A0A140T9N3;H0YCC6;F6QYI9;A0A0G2JJL7;F6R6M7;K7EQN7;A0A0D9SEM9;K7EN69;K7EPJ3	A0A0G2JJZ9;Q13838;A0A140T9X3;Q5STU3;A0A140T996;F6WLT2;A0A140T9X9;F6UJC5;A0A140TA18;O00148	9;9;8;8;6;6;5;5;5;5;4;4;4;4;4;4;4;2;2;2;2;2;2;2;1;1;1	9;9;8;8;6;6;5;5;5;5;4;4;4;4;4;4;4;2;2;2;2;2;2;2;1;1;1	9;9;8;8;6;6;5;5;5;5;4;4;4;4;4;4;4;2;2;2;2;2;2;2;1;1;1	Spliceosome RNA helicase DDX39B;ATP-dependent RNA helicase DDX39A	DDX39B;DDX39A	;;;;;;;;;	27	9	9	9	8	7	6	6	6	5	6	3	6	8	7	6	6	6	5	6	3	6	8	7	6	6	6	5	6	3	6	32	32	32	38.125	328	328;428;325;425;189;289;179;245;247;427;131;135;138;187;231;235;238;64;97;141;187;187;197;255;96;130;189	0	59.692	By MS/MS	By MS/MS	By MS/MS
A0A2R8Y5G6;F6S8Q4;A0A0D9SFB3;A0A2R8YF78;A0A2R8YCW1;A0A0D9SG12;A0A2R8YFR4;A0A2U3TZJ9;A0A2R8YFS5;A0A2R8Y4A4;A0A2R8Y645;A0A0D9SF53;O00571;O15523;A0A2R8YDT5;A0A2R8Y7T2;A0A2R8YDH3;A0A2R8YCU0;A0A087WVZ1;A0A2R8Y650;A0A0J9YVQ7;C9J8G5;C9J081	A0A2R8Y5G6;F6S8Q4;A0A0D9SFB3;A0A2R8YF78;A0A2R8YCW1;A0A0D9SG12;A0A2R8YFR4;A0A2U3TZJ9;A0A2R8YFS5;A0A2R8Y4A4;A0A2R8Y645;A0A0D9SF53;O00571;O15523;A0A2R8YDT5;A0A2R8Y7T2;A0A2R8YDH3	6;6;6;6;6;6;6;6;6;6;6;6;6;5;4;4;4;2;2;2;2;2;2	6;6;6;6;6;6;6;6;6;6;6;6;6;5;4;4;4;2;2;2;2;2;2	5;5;5;5;5;5;5;5;5;5;5;5;5;4;3;3;3;2;2;2;2;2;2	ATP-dependent RNA helicase DDX3X;ATP-dependent RNA helicase DDX3Y	DDX3X;DDX3Y	;;;;;;;;;;;;;;;;	23	6	6	5	6	5	6	4	6	6	6	6	5	6	5	6	4	6	6	6	6	5	5	4	5	3	5	5	5	5	4	11.6	11.6	9.8	69.047	622	622;629;640;641;647;647;660;661;661;662;716;733;662;660;475;476;503;181;189;193;222;224;250	0	38.706	By MS/MS	By MS/MS	By MS/MS
J3KTA4;P17844;J3QSF1;J3KRZ1;A0A0U1RQJ0	J3KTA4;P17844;J3QSF1;J3KRZ1	4;4;2;2;1	2;2;1;1;0	2;2;1;1;0	Probable ATP-dependent RNA helicase DDX5	DDX5	;;;	5	4	2	2	4	4	4	4	3	2	3	3	3	2	2	2	2	1	0	1	1	1	2	2	2	2	1	0	1	1	1	7	3.3	3.3	69.086	614	614;614;153;166;56	0	11.153	By MS/MS	By MS/MS	By MS/MS
P26196;Q8IV96	P26196;Q8IV96	3;2	3;2	3;2	Probable ATP-dependent RNA helicase DDX6	DDX6	;	2	3	3	3	2	3	3	3	3	3	3	1	3	2	3	3	3	3	3	3	1	3	2	3	3	3	3	3	3	1	3	9.1	9.1	9.1	54.416	483	483;187	0	17.817	By matching	By MS/MS	By MS/MS
B4DM58;P00374;C9JJ68;Q86XF0	B4DM58;P00374;C9JJ68;Q86XF0	2;2;1;1	2;2;1;1	2;2;1;1	Dihydrofolate reductase;Dihydrofolate reductase, mitochondrial	DHFR;DHFRL1	;;;	4	2	2	2	1	2	2	2	2	1	2	2	2	1	2	2	2	2	1	2	2	2	1	2	2	2	2	1	2	2	2	18.6	18.6	18.6	14.5	129	129;187;114;187	0	12.778	By MS/MS	By MS/MS	By matching
Q08211;REV__H0YA90	Q08211	8;1	8;1	8;1	ATP-dependent RNA helicase A	DHX9		2	8	8	8	6	6	6	7	6	5	6	6	6	6	6	6	7	6	5	6	6	6	6	6	6	7	6	5	6	6	6	8.7	8.7	8.7	140.96	1270	1270;303	0	55.68	By MS/MS	By MS/MS	By MS/MS
Q68E03;B3KM87;A0A0R4J2E8;A8MXP9;P43243	Q68E03;B3KM87;A0A0R4J2E8;A8MXP9;P43243	2;2;2;2;2	2;2;2;2;2	2;2;2;2;2	Matrin-3	DKFZp686L22104;MATR3	;;;;	5	2	2	2	2	2	2	2	2	2	2	1	1	2	2	2	2	2	2	2	1	1	2	2	2	2	2	2	2	1	1	11	11	11	30.94	283	283;509;847;895;847	0	15.482	By MS/MS	By MS/MS	By MS/MS
C9IYP1;H7C166;B4E2H8;E7EQD7;A0A0C4DFT3;Q12959	C9IYP1;H7C166;B4E2H8;E7EQD7;A0A0C4DFT3;Q12959	1;1;1;1;1;1	1;1;1;1;1;1	1;1;1;1;1;1	Disks large homolog 1	DLG1	;;;;;	6	1	1	1	0	1	1	1	1	1	1	0	1	0	1	1	1	1	1	1	0	1	0	1	1	1	1	1	1	0	1	9.8	9.8	9.8	13.282	122	122;286;370;658;892;904	0.0058343	6.3144		By matching	By matching
A0A087WV90;E9PDN5;A0A087WTU7;A0A075B6G3;P11532	A0A087WV90;E9PDN5;A0A087WTU7;A0A075B6G3;P11532	1;1;1;1;1	1;1;1;1;1	1;1;1;1;1	Dystrophin	DMD	;;;;	5	1	1	1	1	1	1	1	1	1	1	1	1	1	1	1	1	1	1	1	1	1	1	1	1	1	1	1	1	1	1	0.3	0.3	0.3	426.09	3680	3680;3681;3684;3685;3685	0.0068807	6.1895	By matching	By MS/MS	By matching
P31689	P31689	4	4	4	DnaJ homolog subfamily A member 1	DNAJA1		1	4	4	4	2	3	3	2	3	3	3	3	3	2	3	3	2	3	3	3	3	3	2	3	3	2	3	3	3	3	3	13.1	13.1	13.1	44.868	397	397	0	26.661	By MS/MS	By MS/MS	By MS/MS
O60884;I3L320;A0A087WT48	O60884	4;1;1	4;1;1	4;1;1	DnaJ homolog subfamily A member 2	DNAJA2		3	4	4	4	3	4	3	3	3	3	4	4	4	3	4	3	3	3	3	4	4	4	3	4	3	3	3	3	4	4	4	14.3	14.3	14.3	45.745	412	412;47;134	0	25.633	By MS/MS	By MS/MS	By MS/MS
O75937	O75937	2	2	2	DnaJ homolog subfamily C member 8	DNAJC8		1	2	2	2	2	1	1	2	1	1	2	2	1	2	1	1	2	1	1	2	2	1	2	1	1	2	1	1	2	2	1	14.6	14.6	14.6	29.841	253	253	0	16.348	By MS/MS	By MS/MS	By matching
G8JLD5;O00429;F8VZ52	G8JLD5;O00429	4;4;1	4;4;1	4;4;1	Dynamin-1-like protein	DNM1L	;	3	4	4	4	3	3	2	2	3	3	3	3	2	3	3	2	2	3	3	3	3	2	3	3	2	2	3	3	3	3	2	6.2	6.2	6.2	79.621	712	712;736;261	0	24.852	By MS/MS	By MS/MS	By MS/MS
A0A1C7CYX9;Q16555	A0A1C7CYX9;Q16555	2;2	2;2	2;2	Dihydropyrimidinase-related protein 2	DPYSL2	;	2	2	2	2	2	2	2	2	2	1	2	2	2	2	2	2	2	2	1	2	2	2	2	2	2	2	2	1	2	2	2	5	5	5	73.502	677	677;572	0	12.521	By MS/MS	By MS/MS	By MS/MS
Q9Y295	Q9Y295	2	2	2	Developmentally-regulated GTP-binding protein 1	DRG1		1	2	2	2	2	2	1	1	2	1	1	1	1	2	2	1	1	2	1	1	1	1	2	2	1	1	2	1	1	1	1	8.4	8.4	8.4	40.542	367	367	0	32.744	By matching	By MS/MS	By matching
P60981;F6RFD5	P60981;F6RFD5	5;4	4;3	4;3	Destrin	DSTN	;	2	5	4	4	3	5	4	4	5	5	5	5	5	3	4	3	3	4	4	4	4	4	3	4	3	3	4	4	4	4	4	32.1	27.9	27.9	18.506	165	165;135	0	27.432	By MS/MS	By MS/MS	By MS/MS
Q14204	Q14204	2	2	2	Cytoplasmic dynein 1 heavy chain 1	DYNC1H1		1	2	2	2	1	1	1	1	1	1	2	2	1	1	1	1	1	1	1	2	2	1	1	1	1	1	1	1	2	2	1	0.6	0.6	0.6	532.4	4646	4646	0	12.033	By matching	By MS/MS	By matching
P63167;F8VXI7;F8VXL2;F8VRV5;Q96FJ2	P63167;F8VXI7;F8VXL2;F8VRV5;Q96FJ2	2;1;1;1;1	2;1;1;1;1	2;1;1;1;1	Dynein light chain 1, cytoplasmic;Dynein light chain 2, cytoplasmic	DYNLL1;DYNLL2	;;;;	5	2	2	2	2	2	2	2	2	2	2	2	2	2	2	2	2	2	2	2	2	2	2	2	2	2	2	2	2	2	2	37.1	37.1	37.1	10.366	89	89;42;47;67;89	0	16.677	By MS/MS	By MS/MS	By MS/MS
Q16610	Q16610	2	2	2	Extracellular matrix protein 1	ECM1		1	2	2	2	2	2	2	2	2	2	2	2	1	2	2	2	2	2	2	2	2	1	2	2	2	2	2	2	2	2	1	3.5	3.5	3.5	60.673	540	540	0	11.664	By MS/MS	By MS/MS	By MS/MS
Q5VTE0;P68104;A0A087WVQ9;A0A087WV01;A0A2U3TZH3;Q05639;Q5JR01;A0A2R8Y488;A6PW80;A0A2R8Y660;A0A2R8YDN5	Q5VTE0;P68104;A0A087WVQ9;A0A087WV01	20;20;17;13;9;9;5;5;4;4;2	20;20;17;13;9;9;5;5;4;4;2	20;20;17;13;9;9;5;5;4;4;2	Putative elongation factor 1-alpha-like 3;Elongation factor 1-alpha 1;Elongation factor 1-alpha	EEF1A1P5;EEF1A1	;;;	11	20	20	20	16	17	19	18	19	20	20	20	19	16	17	19	18	19	20	20	20	19	16	17	19	18	19	20	20	20	19	52.2	52.2	52.2	50.184	462	462;462;441;426;496;463;145;173;106;152;106	0	167.37	By MS/MS	By MS/MS	By MS/MS
P24534	P24534	5	3	3	Elongation factor 1-beta	EEF1B2		1	5	3	3	4	5	5	4	5	5	4	5	5	2	3	3	2	3	3	2	3	3	2	3	3	2	3	3	2	3	3	29.3	20.9	20.9	24.763	225	225	0	26.336	By matching	By MS/MS	By MS/MS
E9PRY8;P29692;H0YE72;E9PQZ1;H0YE58;E9PK01;A0A087X1X7;E9PI39;E9PQC9;E9PK72;E9PMW7;E9PIZ1;E9PK06;E9PPR1;E9PL12;E9PL71;E9PQ49;H0YCK7	E9PRY8;P29692;H0YE72;E9PQZ1;H0YE58;E9PK01;A0A087X1X7	6;6;5;5;4;4;3;2;1;1;1;1;1;1;1;1;1;1	6;6;5;5;4;4;3;2;1;1;1;1;1;1;1;1;1;1	4;4;3;3;2;2;2;1;1;1;1;1;1;1;1;0;1;1	Elongation factor 1-delta	EEF1D	;;;;;;	18	6	6	4	6	6	6	6	5	6	5	6	6	6	6	6	6	5	6	5	6	6	4	4	4	4	3	4	3	4	4	9.3	9.3	6.6	76.569	697	697;281;156;238;119;261;631;204;36;63;130;137;139;166;168;187;198;210	0	41.784	By MS/MS	By MS/MS	By MS/MS
P26641	P26641	12	12	12	Elongation factor 1-gamma	EEF1G		1	12	12	12	11	10	9	9	8	7	9	9	8	11	10	9	9	8	7	9	9	8	11	10	9	9	8	7	9	9	8	42.8	42.8	42.8	50.118	437	437	0	83.408	By MS/MS	By MS/MS	By MS/MS
P13639;M0R0I6;K7EJ74;K7EP67;Q15029	P13639	38;1;1;1;1	38;1;1;1;1	38;1;1;1;1	Elongation factor 2	EEF2		5	38	38	38	31	34	34	33	34	33	33	34	33	31	34	34	33	34	33	33	34	33	31	34	34	33	34	33	33	34	33	56.3	56.3	56.3	95.337	858	858;85;134;223;972	0	323.31	By MS/MS	By MS/MS	By MS/MS
Q96C19;A0A087X1Z2;H0Y4Y4;Q9BUP0;C9JTV4;Q8WYH2	Q96C19;A0A087X1Z2;H0Y4Y4;Q9BUP0	4;2;2;2;1;1	4;2;2;2;1;1	4;2;2;2;1;1	EF-hand domain-containing protein D2;EF-hand domain-containing protein D1	EFHD2;EFHD1	;;;	6	4	4	4	4	3	3	3	3	4	4	3	3	4	3	3	3	3	4	4	3	3	4	3	3	3	3	4	4	3	3	16.2	16.2	16.2	26.697	240	240;142;179;239;81;127	0	23.933	By MS/MS	By MS/MS	By MS/MS
A0A024R571;Q9H4M9;C9J2Z4;C9JC03;Q9NZN3;C9JDQ8;C9JIJ3;C9IZH1	A0A024R571;Q9H4M9;C9J2Z4;C9JC03;Q9NZN3;C9JDQ8	4;4;3;3;3;2;1;1	3;3;2;2;2;1;1;1	3;3;2;2;2;1;1;1	EH domain-containing protein 1;EH domain-containing protein 3	EHD1;EHD3	;;;;;	8	4	3	3	2	3	3	4	3	3	1	3	3	1	3	3	3	2	2	1	2	2	1	3	3	3	2	2	1	2	2	8.2	6.2	6.2	61.927	548	548;534;306;374;535;162;145;148	0	21.007	By matching	By MS/MS	By MS/MS
Q9H223	Q9H223	4	4	3	EH domain-containing protein 4	EHD4		1	4	4	3	4	2	3	3	3	1	2	2	2	4	2	3	3	3	1	2	2	2	3	2	3	2	2	0	2	1	1	7.9	7.9	5.9	61.174	541	541	0	26.638	By MS/MS	By MS/MS	By MS/MS
K7EM18;P41567;O60739;K7EQP2	K7EM18;P41567;O60739	4;4;3;1	4;4;3;1	4;4;3;1	Eukaryotic translation initiation factor 1;Eukaryotic translation initiation factor 1b	EIF1;EIF1B	;;	4	4	4	4	3	4	4	4	3	4	3	4	3	3	4	4	4	3	4	3	4	3	3	4	4	4	3	4	3	4	3	58.7	58.7	58.7	13.607	121	121;113;113;53	0	36.188	By MS/MS	By MS/MS	By MS/MS
A6NJH9;P47813;O14602	A6NJH9;P47813;O14602	1;1;1	1;1;1	1;1;1	Eukaryotic translation initiation factor 1A, X-chromosomal;Eukaryotic translation initiation factor 1A, Y-chromosomal	EIF1AY;EIF1AX	;;	3	1	1	1	0	1	1	1	1	0	0	0	1	0	1	1	1	1	0	0	0	1	0	1	1	1	1	0	0	0	1	8.7	8.7	8.7	14.455	127	127;144;144	0.0048309	6.647		By MS/MS	By matching
H7C5R5;F8WAE5;Q9BY44	H7C5R5;F8WAE5;Q9BY44	1;1;1	1;1;1	1;1;1	Eukaryotic translation initiation factor 2A;Eukaryotic translation initiation factor 2A, N-terminally processed	EIF2A	;;	3	1	1	1	1	0	0	1	1	1	1	1	0	1	0	0	1	1	1	1	1	0	1	0	0	1	1	1	1	1	0	8.2	8.2	8.2	35.189	316	316;580;585	0	8.1365	By matching
H0YJS4;G3V4T5;P05198	H0YJS4;G3V4T5;P05198	4;4;4	4;4;4	4;4;4	Eukaryotic translation initiation factor 2 subunit 1	EIF2S1	;;	3	4	4	4	4	4	4	2	3	3	3	3	4	4	4	4	2	3	3	3	3	4	4	4	4	2	3	3	3	3	4	15.1	15.1	15.1	28.865	252	252;273;315	0	24.081	By MS/MS	By MS/MS	By MS/MS
P20042	P20042	5	5	5	Eukaryotic translation initiation factor 2 subunit 2	EIF2S2		1	5	5	5	3	5	5	5	5	5	5	5	4	3	5	5	5	5	5	5	5	4	3	5	5	5	5	5	5	5	4	16.8	16.8	16.8	38.388	333	333	0	44.96	By MS/MS	By MS/MS	By MS/MS
P41091;Q2VIR3;H7BZU1	P41091;Q2VIR3	6;5;1	6;5;1	6;5;1	Eukaryotic translation initiation factor 2 subunit 3;Putative eukaryotic translation initiation factor 2 subunit 3-like protein	EIF2S3;EIF2S3L	;	3	6	6	6	5	5	4	3	3	3	4	3	3	5	5	4	3	3	3	4	3	3	5	5	4	3	3	3	4	3	3	22.2	22.2	22.2	51.109	472	472;472;183	0	48.048	By MS/MS	By MS/MS	By MS/MS
Q14152	Q14152	6	6	6	Eukaryotic translation initiation factor 3 subunit A	EIF3A		1	6	6	6	4	5	5	4	4	4	3	5	3	4	5	5	4	4	4	3	5	3	4	5	5	4	4	4	3	5	3	4.9	4.9	4.9	166.57	1382	1382	0	36.946	By MS/MS	By MS/MS	By MS/MS
P55884;C9JZG1;C9JQN7	P55884;C9JZG1	5;3;1	5;3;1	5;3;1	Eukaryotic translation initiation factor 3 subunit B	EIF3B	;	3	5	5	5	4	3	5	2	2	2	3	2	2	4	3	5	2	2	2	3	2	2	4	3	5	2	2	2	3	2	2	8.2	8.2	8.2	92.48	814	814;302;153	0	33.434	By MS/MS	By MS/MS	By MS/MS
Q99613;B5ME19	Q99613;B5ME19	4;4	4;4	4;4	Eukaryotic translation initiation factor 3 subunit C;Eukaryotic translation initiation factor 3 subunit C-like protein	EIF3C;EIF3CL	;	2	4	4	4	3	3	4	3	3	3	3	3	3	3	3	4	3	3	3	3	3	3	3	3	4	3	3	3	3	3	3	4.8	4.8	4.8	105.34	913	913;914	0	27.772	By MS/MS	By MS/MS	By MS/MS
O00303;H0YDT6	O00303;H0YDT6	3;2	3;2	3;2	Eukaryotic translation initiation factor 3 subunit F	EIF3F	;	2	3	3	3	3	3	3	3	3	3	3	2	3	3	3	3	3	3	3	3	2	3	3	3	3	3	3	3	3	2	3	10.4	10.4	10.4	37.563	357	357;100	0	19.821	By MS/MS	By MS/MS	By MS/MS
O75821;K7ENA8;K7EL20;K7EP16;K7ER90;K7ENH0;K7EL60	O75821;K7ENA8;K7EL20	9;6;5;4;4;1;1	9;6;5;4;4;1;1	9;6;5;4;4;1;1	Eukaryotic translation initiation factor 3 subunit G	EIF3G	;;	7	9	9	9	7	6	7	5	8	5	7	7	6	7	6	7	5	8	5	7	7	6	7	6	7	5	8	5	7	7	6	34.7	34.7	34.7	35.611	320	320;289;262;118;227;52;149	0	79.446	By MS/MS	By MS/MS	By MS/MS
A0A087WZK9;B3KS98;O15372;E5RJT0	A0A087WZK9;B3KS98;O15372	3;3;3;1	3;3;3;1	3;3;3;1	Eukaryotic translation initiation factor 3 subunit H	EIF3H	;;	4	3	3	3	1	2	2	2	3	2	2	3	2	1	2	2	2	3	2	2	3	2	1	2	2	2	3	2	2	3	2	12.6	12.6	12.6	39.589	349	349;366;352;244	0	19.708	By MS/MS	By MS/MS	By MS/MS
Q13347;Q5TFK1	Q13347	5;1	5;1	5;1	Eukaryotic translation initiation factor 3 subunit I	EIF3I		2	5	5	5	4	2	4	3	2	3	4	3	4	4	2	4	3	2	3	4	3	4	4	2	4	3	2	3	4	3	4	24.6	24.6	24.6	36.501	325	325;125	0	30.9	By MS/MS	By MS/MS	By MS/MS
O75822	O75822	3	3	3	Eukaryotic translation initiation factor 3 subunit J	EIF3J		1	3	3	3	3	2	3	3	3	3	3	3	3	3	2	3	3	3	3	3	3	3	3	2	3	3	3	3	3	3	3	8.1	8.1	8.1	29.062	258	258	0	18.119	By MS/MS	By MS/MS	By MS/MS
B0QY90;B0QY89;Q9Y262	B0QY90;B0QY89;Q9Y262	2;2;2	2;2;2	2;2;2	Eukaryotic translation initiation factor 3 subunit L	EIF3L	;;	3	2	2	2	1	1	2	1	1	1	0	1	1	1	1	2	1	1	1	0	1	1	1	1	2	1	1	1	0	1	1	5.4	5.4	5.4	55.161	466	466;607;564	0	12.456	By MS/MS	By matching	By MS/MS
J3KNJ2;H0YCQ8;Q7L2H7	J3KNJ2;H0YCQ8;Q7L2H7	1;1;1	1;1;1	1;1;1	Eukaryotic translation initiation factor 3 subunit M	EIF3M	;;	3	1	1	1	1	1	1	1	1	1	0	1	1	1	1	1	1	1	1	0	1	1	1	1	1	1	1	1	0	1	1	7.3	7.3	7.3	21.692	191	191;220;374	0.0012642	7.1519	By MS/MS	By MS/MS	By matching
P60842;J3KTB5;J3KT12;J3QR64;J3QL43;J3QS69;J3QLN6;E7EQG2;Q14240;J3QKZ9;J3KS25;J3KSZ0;J3KSN7;J3KTN0;J3KT04;J3KS93;E7EMV8	P60842;J3KTB5;J3KT12;J3QR64;J3QL43;J3QS69;J3QLN6;E7EQG2;Q14240	11;8;8;7;7;7;6;6;6;5;5;4;3;3;2;2;2	11;8;8;7;7;7;6;6;6;5;5;4;3;3;2;2;2	10;7;7;6;6;6;5;5;5;4;4;4;2;3;1;1;1	Eukaryotic initiation factor 4A-I;Eukaryotic initiation factor 4A-II;Eukaryotic initiation factor 4A-II, N-terminally processed	EIF4A1;EIF4A2	;;;;;;;;	17	11	11	10	9	9	11	9	8	9	9	9	10	9	9	11	9	8	9	9	9	10	8	8	10	8	7	8	8	8	9	37.7	37.7	36	46.153	406	406;257;341;214;271;300;163;362;407;134;187;230;109;117;85;85;98	0	87.03	By MS/MS	By MS/MS	By MS/MS
E7EX17;P23588;F8VYE9;F8VSC7;F8VP89;F8VX11;F8W0K0;F8VRU1	E7EX17;P23588;F8VYE9;F8VSC7;F8VP89;F8VX11	6;6;3;3;3;3;2;1	6;6;3;3;3;3;2;1	6;6;3;3;3;3;2;1	Eukaryotic translation initiation factor 4B	EIF4B	;;;;;	8	6	6	6	5	5	6	5	6	6	5	5	4	5	5	6	5	6	6	5	5	4	5	5	6	5	6	6	5	5	4	16.9	16.9	16.9	69.697	616	616;611;185;227;275;360;169;175	0	46.358	By MS/MS	By MS/MS	By MS/MS
D6RBW1;P06730	D6RBW1;P06730	2;2	2;2	2;2	Eukaryotic translation initiation factor 4E	EIF4E	;	2	2	2	2	2	2	2	2	2	2	2	2	2	2	2	2	2	2	2	2	2	2	2	2	2	2	2	2	2	2	2	10.2	10.2	10.2	28.512	245	245;217	0	14.962	By MS/MS	By MS/MS	By MS/MS
C9J6B6;C9JF13;E7EX73;E9PGM1;E7EUU4;Q04637;C9J2Z7;C9K073	C9J6B6;C9JF13;E7EX73;E9PGM1;E7EUU4;Q04637;C9J2Z7;C9K073	3;3;3;3;3;3;2;2	3;3;3;3;3;3;2;2	3;3;3;3;3;3;2;2	Eukaryotic translation initiation factor 4 gamma 1	EIF4G1	;;;;;;;	8	3	3	3	2	2	3	0	0	2	2	1	3	2	2	3	0	0	2	2	1	3	2	2	3	0	0	2	2	1	3	4.4	4.4	4.4	82.494	757	757;903;1436;1513;1560;1599;833;869	0	16.581	By MS/MS	By MS/MS	By MS/MS
Q15056	Q15056	3	3	3	Eukaryotic translation initiation factor 4H	EIF4H		1	3	3	3	3	1	1	1	1	1	2	2	2	3	1	1	1	1	1	2	2	2	3	1	1	1	1	1	2	2	2	26.6	26.6	26.6	27.385	248	248	0	22.028	By MS/MS	By matching	By MS/MS
P55010;H0YLZ1;H0YN40;H0YMJ8;H0YM54;H0YK29;H0YK11	P55010;H0YLZ1;H0YN40;H0YMJ8;H0YM54	6;5;5;3;3;1;1	6;5;5;3;3;1;1	6;5;5;3;3;1;1	Eukaryotic translation initiation factor 5	EIF5	;;;;	7	6	6	6	6	5	5	6	5	6	6	5	5	6	5	5	6	5	6	6	5	5	6	5	5	6	5	6	6	5	5	17.9	17.9	17.9	49.222	431	431;146;200;101;109;51;68	0	37.003	By MS/MS	By MS/MS	By MS/MS
I3L397;I3L504;P63241;F8WCJ1;C9J7B5;C9J4W5;Q9GZV4;Q6IS14	I3L397;I3L504;P63241;F8WCJ1;C9J7B5;C9J4W5;Q9GZV4;Q6IS14	7;7;7;5;5;5;5;5	7;7;7;5;5;5;5;5	7;7;7;5;5;5;5;5	Eukaryotic translation initiation factor 5A;Eukaryotic translation initiation factor 5A-1;Eukaryotic translation initiation factor 5A-2;Eukaryotic translation initiation factor 5A-1-like	EIF5A;EIF5A2;EIF5AL1	;;;;;;;	8	7	7	7	6	5	5	6	6	6	6	6	6	6	5	5	6	6	6	6	6	6	6	5	5	6	6	6	6	6	6	65.1	65.1	65.1	16.019	146	146;186;154;105;109;115;153;154	0	71.099	By MS/MS	By MS/MS	By MS/MS
Q15717;M0QZR9;M0R055	Q15717	5;2;1	5;2;1	5;2;1	ELAV-like protein 1	ELAVL1		3	5	5	5	4	2	4	3	3	4	4	4	4	4	2	4	3	3	4	4	4	4	4	2	4	3	3	4	4	4	4	22.7	22.7	22.7	36.091	326	326;153;133	0	31.579	By MS/MS	By MS/MS	By MS/MS
A0A2R8Y6G6;P06733;K7EM90;A0A2R8Y879;A0A2R8YEM5;P09104;A0A2R8Y798;K7ERS8;A0A2R8YEG5;E5RI09;E5RG95;F5H0C8;F5H1C3	A0A2R8Y6G6;P06733	12;12;5;4;4;3;2;2;2;2;2;2;1	12;12;5;4;4;3;2;2;2;2;2;2;1	9;9;3;2;2;0;1;1;1;0;0;0;0	Alpha-enolase	ENO1	;	13	12	12	9	12	11	11	11	11	12	12	12	11	12	11	11	11	11	12	12	12	11	9	8	8	8	8	9	9	9	9	36.2	36.2	27.6	47.327	434	434;434;195;125;171;434;70;83;101;148;154;315;103	0	211.25	By MS/MS	By MS/MS	By MS/MS
P13929;E5RGZ4;K7EPM1;K7EKN2	P13929;E5RGZ4;K7EPM1;K7EKN2	6;4;3;3	3;2;1;1	3;2;1;1	Beta-enolase;Enolase	ENO3	;;;	4	6	3	3	6	6	6	5	5	5	5	5	4	3	3	3	2	2	2	2	2	2	3	3	3	2	2	2	2	2	2	26	13.4	13.4	46.986	434	434;283;196;212	0	30.093	By MS/MS	By MS/MS	By MS/MS
E5RIB9;E5RJ49;E7EUF1;Q13822	E5RIB9;E5RJ49;E7EUF1;Q13822	1;1;1;1	1;1;1;1	1;1;1;1	Ectonucleotide pyrophosphatase/phosphodiesterase family member 2	ENPP2	;;;	4	1	1	1	1	1	1	1	1	1	1	1	1	1	1	1	1	1	1	1	1	1	1	1	1	1	1	1	1	1	1	7.4	7.4	7.4	17.909	162	162;245;884;863	0	9.9533	By MS/MS	By MS/MS	By MS/MS
P07814;V9GYZ6	P07814;V9GYZ6	2;1	2;1	2;1	Bifunctional glutamate/proline--tRNA ligase;Glutamate--tRNA ligase;Proline--tRNA ligase	EPRS	;	2	2	2	2	1	2	2	0	2	1	2	2	2	1	2	2	0	2	1	2	2	2	1	2	2	0	2	1	2	2	2	2.7	2.7	2.7	170.59	1512	1512;968	0	13.647	By matching	By matching	By MS/MS
G3V279;P84090	G3V279;P84090	1;1	1;1	1;1	Enhancer of rudimentary homolog	ERH	;	2	1	1	1	1	1	1	1	1	1	1	1	1	1	1	1	1	1	1	1	1	1	1	1	1	1	1	1	1	1	1	15.5	15.5	15.5	8.2033	71	71;104	0.0048544	6.6888	By MS/MS	By matching	By matching
U3KQT1;H7BZT7;X6RA14;P10768	U3KQT1;H7BZT7;X6RA14;P10768	1;1;1;1	1;1;1;1	1;1;1;1	S-formylglutathione hydrolase	ESD	;;;	4	1	1	1	1	1	1	1	1	1	1	1	0	1	1	1	1	1	1	1	1	0	1	1	1	1	1	1	1	1	0	15	15	15	12.999	120	120;230;253;282	0	7.8836	By MS/MS	By MS/MS	By MS/MS
B7Z7P8;P62495;D6RJE8;I3L492	B7Z7P8;P62495	5;5;1;1	5;5;1;1	5;5;1;1	Eukaryotic peptide chain release factor subunit 1	ETF1	;	4	5	5	5	3	5	5	5	4	5	4	4	5	3	5	5	5	4	5	4	4	5	3	5	5	5	4	5	4	4	5	14.9	14.9	14.9	47.475	423	423;437;119;208	0	30.984	By MS/MS	By MS/MS	By MS/MS
Q16394;H7C1H6	Q16394	3;1	3;1	3;1	Exostosin-1	EXT1		2	3	3	3	2	2	2	2	3	3	3	3	2	2	2	2	2	3	3	3	3	2	2	2	2	2	3	3	3	3	2	6.3	6.3	6.3	86.254	746	746;207	0	24.385	By MS/MS	By matching	By MS/MS
Q93063	Q93063	4	4	4	Exostosin-2	EXT2		1	4	4	4	3	2	3	3	4	4	3	3	2	3	2	3	3	4	4	3	3	2	3	2	3	3	4	4	3	3	2	8.4	8.4	8.4	82.254	718	718	0	25.068	By MS/MS	By MS/MS	By MS/MS
E7EQR4;P15311;E9PNP4	E7EQR4;P15311	17;17;1	8;8;0	8;8;0	Ezrin	EZR	;	3	17	8	8	15	15	16	15	17	16	16	17	16	7	6	7	6	8	7	8	8	7	7	6	7	6	8	7	8	8	7	30.7	18.3	18.3	69.371	586	586;586;52	0	90.643	By MS/MS	By MS/MS	By MS/MS
P00742	P00742	2	2	2	Coagulation factor X;Factor X light chain;Factor X heavy chain;Activated factor Xa heavy chain	F10		1	2	2	2	2	2	2	1	1	2	2	2	1	2	2	2	1	1	2	2	2	1	2	2	2	1	1	2	2	2	1	5.7	5.7	5.7	54.731	488	488	0	26.155	By MS/MS	By MS/MS	By MS/MS
X6R3B1;P03951	X6R3B1;P03951	2;2	2;2	2;2	Coagulation factor XI;Coagulation factor XIa heavy chain;Coagulation factor XIa light chain	F11	;	2	2	2	2	2	2	2	1	1	1	1	1	1	2	2	2	1	1	1	1	1	1	2	2	2	1	1	1	1	1	1	11.9	11.9	11.9	17.879	159	159;625	0	13.632	By MS/MS	By MS/MS	By matching
P00488;Q9NQP5;A6PVK5	P00488;Q9NQP5;A6PVK5	2;1;1	2;1;1	2;1;1	Coagulation factor XIII A chain	F13A1	;;	3	2	2	2	2	2	2	2	2	2	2	2	2	2	2	2	2	2	2	2	2	2	2	2	2	2	2	2	2	2	2	3.4	3.4	3.4	83.266	732	732;138;185	0	11.58	By matching	By MS/MS	By matching
Q96CS3	Q96CS3	1	1	1	FAS-associated factor 2	FAF2		1	1	1	1	0	1	0	0	0	0	1	0	0	0	1	0	0	0	0	1	0	0	0	1	0	0	0	0	1	0	0	3.6	3.6	3.6	52.623	445	445	0.0067265	6.1135		By MS/MS
Q6P587	Q6P587	2	2	2	Acylpyruvase FAHD1, mitochondrial	FAHD1		1	2	2	2	1	1	2	1	1	1	1	1	1	1	1	2	1	1	1	1	1	1	1	1	2	1	1	1	1	1	1	12.5	12.5	12.5	24.843	224	224	0	24.875	By matching	By matching	By MS/MS
C9J6N5;C9JQ40;C9JW51;A0A1C7CYX8;Q9H098;C9J3Q3	C9J6N5;C9JQ40;C9JW51;A0A1C7CYX8;Q9H098;C9J3Q3	2;2;2;2;2;1	2;2;2;2;2;1	2;2;2;2;2;1	Protein FAM107B	FAM107B	;;;;;	6	2	2	2	2	2	2	1	1	1	2	1	2	2	2	2	1	1	1	2	1	2	2	2	2	1	1	1	2	1	2	16.9	16.9	16.9	14.844	124	124;126;128;130;131;101	0	13.251	By MS/MS	By MS/MS	By MS/MS
Q9NUQ9;E5RK61;E5RFS4;E5RHU5;E5RGI7;E5RJE1;E5RIR8;E5RJL8;E5RI16;E5RK81;E5RH75;A0A1W2PRQ0	Q9NUQ9;E5RK61;E5RFS4;E5RHU5;E5RGI7;E5RJE1;E5RIR8;E5RJL8;E5RI16	4;2;2;2;2;2;2;2;2;1;1;1	4;2;2;2;2;2;2;2;2;1;1;1	4;2;2;2;2;2;2;2;2;1;1;1	Protein FAM49B	FAM49B	;;;;;;;;	12	4	4	4	3	3	1	3	2	3	3	3	3	3	3	1	3	2	3	3	3	3	3	3	1	3	2	3	3	3	3	17.9	17.9	17.9	36.748	324	324;63;65;68;78;93;98;100;155;45;47;218	0	36.571	By MS/MS	By MS/MS	By matching
Q96AC1;A0A0U1RRM8;H0YJ34;G3V3J0	Q96AC1;A0A0U1RRM8;H0YJ34	5;4;4;1	5;4;4;1	5;4;4;1	Fermitin family homolog 2	FERMT2	;;	4	5	5	5	4	4	4	4	4	4	4	1	4	4	4	4	4	4	4	4	1	4	4	4	4	4	4	4	4	1	4	13.1	13.1	13.1	77.86	680	680;545;640;155	0	37.028	By MS/MS	By MS/MS	By MS/MS
Q86UX7;F5H1C6	Q86UX7;F5H1C6	2;1	2;1	2;1	Fermitin family homolog 3	FERMT3	;	2	2	2	2	1	1	2	1	1	1	1	2	2	1	1	2	1	1	1	1	2	2	1	1	2	1	1	1	1	2	2	2.7	2.7	2.7	75.952	667	667;286	0	12.287	By MS/MS	By MS/MS	By MS/MS
C9JEU5;C9JC84;P02679	C9JEU5;C9JC84;P02679	2;2;2	2;2;2	2;2;2	Fibrinogen gamma chain	FGG	;;	3	2	2	2	2	1	2	1	2	1	1	1	1	2	1	2	1	2	1	1	1	1	2	1	2	1	2	1	1	1	1	3.8	3.8	3.8	50.322	445	445;461;453	0	12.562	By MS/MS	By MS/MS	By MS/MS
P26885;F5H0N4	P26885;F5H0N4	2;1	2;1	2;1	Peptidyl-prolyl cis-trans isomerase FKBP2;Peptidyl-prolyl cis-trans isomerase	FKBP2	;	2	2	2	2	1	1	2	2	2	2	1	1	1	1	1	2	2	2	2	1	1	1	1	1	2	2	2	2	1	1	1	14.1	14.1	14.1	15.649	142	142;102	0	11.748	By matching	By MS/MS	By MS/MS
Q00688;G3V5F2	Q00688	5;1	5;1	5;1	Peptidyl-prolyl cis-trans isomerase FKBP3	FKBP3		2	5	5	5	4	3	4	5	5	5	5	5	4	4	3	4	5	5	5	5	5	4	4	3	4	5	5	5	5	5	4	25.4	25.4	25.4	25.177	224	224;65	0	33.145	By MS/MS	By MS/MS	By MS/MS
Q02790;F5H120;F5H1U3	Q02790	3;1;1	3;1;1	3;1;1	Peptidyl-prolyl cis-trans isomerase FKBP4;Peptidyl-prolyl cis-trans isomerase FKBP4, N-terminally processed	FKBP4		3	3	3	3	3	3	3	2	3	2	3	3	3	3	3	3	2	3	2	3	3	3	3	3	3	2	3	2	3	3	3	11.1	11.1	11.1	51.804	459	459;51;86	0	17.452	By matching	By MS/MS	By MS/MS
Q60FE5;P21333;A0A087WWY3;F8WE98;H0Y5C6;H0Y5F3;H7C2E7	Q60FE5;P21333;A0A087WWY3	71;71;62;16;7;2;1	71;71;62;16;7;2;1	65;65;58;13;5;2;1	Filamin-A	FLNA	;;	7	71	71	65	58	64	67	64	64	64	69	65	63	58	64	67	64	64	64	69	65	63	53	58	61	58	58	59	63	59	58	41.1	41.1	38.6	278.22	2620	2620;2647;2315;604;281;232;90	0	323.31	By MS/MS	By MS/MS	By MS/MS
O75369;E7EN95;H7C5L4;A0A0C4DGA1;A0A0A0MT44	O75369;E7EN95	10;7;2;1;1	6;6;1;1;1	4;4;1;1;1	Filamin-B	FLNB	;	5	10	6	4	8	8	9	6	6	5	7	7	8	4	4	5	2	2	1	3	3	4	4	2	3	2	1	1	2	2	3	5.3	4	2.7	278.16	2602	2602;2409;135;72;195	0	41.685	By MS/MS	By MS/MS	By MS/MS
P02751;H0Y7Z1;H0Y4K8	P02751	26;10;2	26;10;2	26;10;2	Fibronectin;Anastellin;Ugl-Y1;Ugl-Y2;Ugl-Y3	FN1		3	26	26	26	24	24	24	26	25	26	24	25	23	24	24	24	26	25	26	24	25	23	24	24	24	26	25	26	24	25	23	16.6	16.6	16.6	262.62	2386	2386;1103;241	0	263.56	By MS/MS	By MS/MS	By MS/MS
Q16658;C9JFC0;A0A0A0MSB2	Q16658	3;1;1	3;1;1	3;1;1	Fascin	FSCN1		3	3	3	3	2	1	2	0	1	1	1	1	2	2	1	2	0	1	1	1	1	2	2	1	2	0	1	1	1	1	2	8.7	8.7	8.7	54.529	493	493;132;137	0	19.392	By matching	By MS/MS	By MS/MS
P19883;H0YA75;H0YAF9	P19883;H0YA75;H0YAF9	6;4;3	6;4;3	6;4;3	Follistatin	FST	;;	3	6	6	6	4	6	6	5	6	5	6	6	6	4	6	6	5	6	5	6	6	6	4	6	6	5	6	5	6	6	6	18.3	18.3	18.3	38.007	344	344;215;102	0	48.027	By MS/MS	By MS/MS	By MS/MS
Q12841;C9J5G4;H7C4W4	Q12841;C9J5G4	9;5;1	9;5;1	9;5;1	Follistatin-related protein 1	FSTL1	;	3	9	9	9	8	9	9	8	9	8	9	8	9	8	9	9	8	9	8	9	8	9	8	9	9	8	9	8	9	8	9	38	38	38	34.985	308	308;139;20	0	158.2	By MS/MS	By MS/MS	By MS/MS
E9PEB5;Q96AE4;C9JSZ1	E9PEB5;Q96AE4;C9JSZ1	10;10;5	9;9;4	8;8;4	Far upstream element-binding protein 1	FUBP1	;;	3	10	9	8	10	8	9	9	8	9	9	9	9	9	7	8	8	7	8	8	8	8	8	7	7	7	6	7	7	7	7	18.8	17.7	16.3	68.903	655	655;644;232	0	71.943	By MS/MS	By MS/MS	By MS/MS
Q96I24	Q96I24	2	1	1	Far upstream element-binding protein 3	FUBP3		1	2	1	1	2	1	2	2	1	1	2	2	2	1	1	1	1	0	0	1	1	1	1	1	1	1	0	0	1	1	1	6.5	4.9	4.9	61.64	572	572	0	9.9275	By matching	By MS/MS	By matching
H3BPE7;P35637	H3BPE7;P35637	4;4	4;4	2;2	RNA-binding protein FUS	FUS	;	2	4	4	2	3	4	3	3	4	4	4	4	4	3	4	3	3	4	4	4	4	4	1	2	1	1	2	2	2	2	2	11.6	11.6	7.2	53.496	527	527;526	0	25.412	By MS/MS	By MS/MS	By MS/MS
P51570	P51570	1	1	1	Galactokinase	GALK1		1	1	1	1	1	1	1	1	1	0	1	1	1	1	1	1	1	1	0	1	1	1	1	1	1	1	1	0	1	1	1	2.8	2.8	2.8	42.272	392	392	0.004896	6.7484	By MS/MS	By MS/MS	By matching
Q10471;F8VUJ3;Q8N4A0	Q10471	18;1;1	18;1;1	18;1;1	Polypeptide N-acetylgalactosaminyltransferase 2;Polypeptide N-acetylgalactosaminyltransferase 2 soluble form	GALNT2		3	18	18	18	17	17	16	18	17	16	17	16	17	17	17	16	18	17	16	17	16	17	17	17	16	18	17	16	17	16	17	37.3	37.3	37.3	64.732	571	571;575;578	0	197.62	By MS/MS	By MS/MS	By MS/MS
Q86SF2;H0YAH3;H0YAK0;E9PBY3	Q86SF2;H0YAH3	5;3;2;2	5;3;2;2	5;3;2;2	N-acetylgalactosaminyltransferase 7;Polypeptide N-acetylgalactosaminyltransferase	GALNT7	;	4	5	5	5	4	5	4	5	5	5	5	5	5	4	5	4	5	5	5	5	5	5	4	5	4	5	5	5	5	5	5	10.8	10.8	10.8	75.388	657	657;454;199;383	0	31.221	By matching	By MS/MS	By MS/MS
Q14697;F5H6X6;E9PKU7	Q14697;F5H6X6;E9PKU7	6;5;5	6;5;5	6;5;5	Neutral alpha-glucosidase AB	GANAB	;;	3	6	6	6	5	4	5	5	5	5	5	6	5	5	4	5	5	5	5	5	6	5	5	4	5	5	5	5	5	6	5	6.8	6.8	6.8	106.87	944	944;847;852	0	38.578	By MS/MS	By MS/MS	By MS/MS
P04406;E7EUT5;O14556	P04406;E7EUT5	8;6;1	8;6;1	8;6;1	Glyceraldehyde-3-phosphate dehydrogenase	GAPDH	;	3	8	8	8	7	7	8	8	8	7	8	8	7	7	7	8	8	8	7	8	8	7	7	7	8	8	8	7	8	8	7	35.2	35.2	35.2	36.053	335	335;260;408	0	72.877	By MS/MS	By MS/MS	By MS/MS
P41250;H7C443	P41250	6;1	6;1	6;1	Glycine--tRNA ligase	GARS		2	6	6	6	5	5	5	5	5	5	5	4	5	5	5	5	5	5	5	5	4	5	5	5	5	5	5	5	5	4	5	10.7	10.7	10.7	83.165	739	739;77	0	38.371	By MS/MS	By MS/MS	By MS/MS
P48507	P48507	2	2	2	Glutamate--cysteine ligase regulatory subunit	GCLM		1	2	2	2	2	2	2	1	2	2	1	2	2	2	2	2	1	2	2	1	2	2	2	2	2	1	2	2	1	2	2	8.8	8.8	8.8	30.727	274	274	0	14.425	By MS/MS	By matching	By MS/MS
Q5SX91;Q5SX87;P50395;P31150	Q5SX91;Q5SX87;P50395;P31150	1;1;1;1	1;1;1;1	1;1;1;1	Rab GDP dissociation inhibitor beta;Rab GDP dissociation inhibitor alpha	GDI2;GDI1	;;;	4	1	1	1	1	1	1	1	1	0	0	1	0	1	1	1	1	1	0	0	1	0	1	1	1	1	1	0	0	1	0	9.4	9.4	9.4	23.115	203	203;263;445;447	0.0012755	7.2251	By matching	By matching	By matching
O00451;E5RGR6	O00451;E5RGR6	4;3	4;3	4;3	GDNF family receptor alpha-2	GFRA2	;	2	4	4	4	2	4	4	3	4	3	3	3	4	2	4	4	3	4	3	3	3	4	2	4	4	3	4	3	3	3	4	9.9	9.9	9.9	51.543	464	464;264	0	26.443	By MS/MS	By MS/MS	By MS/MS
Q92820	Q92820	2	2	2	Gamma-glutamyl hydrolase	GGH		1	2	2	2	2	2	2	2	2	2	2	2	2	2	2	2	2	2	2	2	2	2	2	2	2	2	2	2	2	2	2	6	6	6	35.964	318	318	0	11.79	By MS/MS	By MS/MS	By MS/MS
P17302	P17302	3	3	3	Gap junction alpha-1 protein	GJA1		1	3	3	3	3	3	3	3	3	3	3	3	3	3	3	3	3	3	3	3	3	3	3	3	3	3	3	3	3	3	3	10.2	10.2	10.2	43.008	382	382	0	31.822	By MS/MS	By MS/MS	By MS/MS
Q92896;H3BM42;H3BQU9;H3BRD8;H3BQT1	Q92896;H3BM42	30;17;3;2;1	30;17;3;2;1	30;17;3;2;1	Golgi apparatus protein 1	GLG1	;	5	30	30	30	24	23	25	25	27	25	26	25	23	24	23	25	25	27	25	26	25	23	24	23	25	25	27	25	26	25	23	31	31	31	134.55	1179	1179;698;305;152;74	0	207.58	By MS/MS	By MS/MS	By MS/MS
Q9H4G4;Q5VZR0;A0A087WUM5	Q9H4G4;Q5VZR0	4;2;1	4;2;1	4;2;1	Golgi-associated plant pathogenesis-related protein 1	GLIPR2	;	3	4	4	4	3	3	4	3	3	3	3	3	3	3	3	4	3	3	3	3	3	3	3	3	4	3	3	3	3	3	3	42.2	42.2	42.2	17.218	154	154;128;72	0	51.179	By MS/MS	By MS/MS	By MS/MS
Q04760	Q04760	1	1	1	Lactoylglutathione lyase	GLO1		1	1	1	1	1	0	1	1	1	0	1	0	1	1	0	1	1	1	0	1	0	1	1	0	1	1	1	0	1	0	1	6	6	6	20.777	184	184	0.0047733	6.5482	By matching		By MS/MS
O76003	O76003	4	4	4	Glutaredoxin-3	GLRX3		1	4	4	4	4	4	4	3	4	4	4	4	4	4	4	4	3	4	4	4	4	4	4	4	4	3	4	4	4	4	4	16.4	16.4	16.4	37.432	335	335	0	29.497	By MS/MS	By MS/MS	By MS/MS
P04899;P63096;P08754;A0A3B3ITM0;P09471;A0A1W2PRE1;A2A2R6;A0A1W2PQK2;A0A087WTB6;Q5JWD1;H0Y7E8;A0A1W2PRJ7;A0A087WZE5;A0A1W2PS82;A0A3B3IUA8;Q5JWE9;H3BTM2;A0A1W2PP38;H0Y7F4;P11488;P19087;A8MTJ3;P38405	P04899;P63096;P08754	6;4;4;2;2;1;1;1;1;1;1;1;1;1;1;1;1;1;1;1;1;1;1	6;4;4;2;2;1;1;1;1;1;1;1;1;1;1;1;1;1;1;1;1;1;1	5;3;3;2;1;0;0;0;0;0;0;0;0;0;0;0;1;1;0;0;0;0;0	Guanine nucleotide-binding protein G(i) subunit alpha-2;Guanine nucleotide-binding protein G(i) subunit alpha-1;Guanine nucleotide-binding protein G(k) subunit alpha	GNAI2;GNAI1;GNAI3	;;	23	6	6	5	6	6	6	6	5	5	5	5	5	6	6	6	6	5	5	5	5	5	5	5	5	5	4	4	4	4	4	20	20	16.9	40.45	355	355;354;354;168;354;54;61;61;84;87;93;104;123;146;148;193;195;196;199;350;354;354;381	0	37.837	By MS/MS	By MS/MS	By MS/MS
P62873;B3KVK2;B1AKQ8;F6X3N5;F6UT28;F5H8J8;F5H100;F5H0S8;E9PCP0;P16520	P62873;B3KVK2	7;4;3;3;3;1;1;1;1;1	7;4;3;3;3;1;1;1;1;1	4;3;1;1;1;0;0;0;0;0	Guanine nucleotide-binding protein G(I)/G(S)/G(T) subunit beta-1	GNB1	;	10	7	7	4	6	6	5	3	4	4	4	4	4	6	6	5	3	4	4	4	4	4	3	3	3	1	2	2	2	2	2	32.9	32.9	20	37.377	340	340;240;107;163;165;232;232;264;339;340	0	54.913	By MS/MS	By MS/MS	By MS/MS
P62879;C9JIS1;C9JXA5;C9JZN1;E7EP32;Q9HAV0;C9JD14	P62879;C9JIS1;C9JXA5;C9JZN1;E7EP32;Q9HAV0	6;5;5;4;4;3;2	3;3;3;2;1;1;1	3;3;3;2;1;1;1	Guanine nucleotide-binding protein G(I)/G(S)/G(T) subunit beta-2;Guanine nucleotide-binding protein subunit beta-4	GNB2;GNB4	;;;;;	7	6	3	3	5	5	5	4	4	4	5	5	4	2	2	3	2	2	2	3	3	2	2	2	3	2	2	2	3	3	2	26.2	13.2	13.2	37.331	340	340;232;251;152;296;340;79	0	21.552	By MS/MS	By MS/MS	By MS/MS
J3KPE3;P63244;H0YAF8;H0Y8W2;D6RHH4;D6R9Z1;H0YAM7;D6RAC2;D6R9L0;D6RFX4;D6REE5;H0Y8R5;D6RBD0;D6RFZ9;D6RF23;D6RAU2;E9PD14;D6RHJ5;D6RDI0;D6RGK8;H0Y9P0;D6R909	J3KPE3;P63244;H0YAF8;H0Y8W2;D6RHH4;D6R9Z1;H0YAM7;D6RAC2;D6R9L0;D6RFX4;D6REE5	9;9;7;7;6;6;6;6;6;5;5;4;4;4;3;3;3;2;1;1;1;1	9;9;7;7;6;6;6;6;6;5;5;4;4;4;3;3;3;2;1;1;1;1	9;9;7;7;6;6;6;6;6;5;5;4;4;4;3;3;3;2;1;1;1;1	Guanine nucleotide-binding protein subunit beta-2-like 1;Guanine nucleotide-binding protein subunit beta-2-like 1, N-terminally processed	GNB2L1	;;;;;;;;;;	22	9	9	9	7	8	8	7	4	6	7	8	7	7	8	8	7	4	6	7	8	7	7	8	8	7	4	6	7	8	7	60.1	60.1	60.1	30.104	273	273;317;198;274;233;236;247;269;300;194;321;138;160;197;101;147;153;86;39;71;83;116	0	63.763	By MS/MS	By MS/MS	By MS/MS
Q9UBI6	Q9UBI6	3	3	3	Guanine nucleotide-binding protein G(I)/G(S)/G(O) subunit gamma-12	GNG12		1	3	3	3	3	2	3	2	2	3	2	1	2	3	2	3	2	2	3	2	1	2	3	2	3	2	2	3	2	1	2	44.4	44.4	44.4	8.0061	72	72	0	18.081	By MS/MS	By matching	By MS/MS
Q8N954	Q8N954	1	1	1	G patch domain-containing protein 11	GPATCH11		1	1	1	1	1	1	1	1	1	1	1	1	1	1	1	1	1	1	1	1	1	1	1	1	1	1	1	1	1	1	1	5.6	5.6	5.6	33.277	285	285	0	7.5135	By matching	By MS/MS	By matching
P35052;H7C024;H7C410;H7BZL4;C9J4Y6;H7BZE9	P35052;H7C024;H7C410	7;6;6;2;1;1	7;6;6;2;1;1	7;6;6;2;1;1	Glypican-1;Secreted glypican-1	GPC1	;;	6	7	7	7	7	7	7	7	7	7	7	7	7	7	7	7	7	7	7	7	7	7	7	7	7	7	7	7	7	7	7	15.1	15.1	15.1	61.68	558	558;294;486;281;156;162	0	50.038	By MS/MS	By MS/MS	By MS/MS
Q9Y625;A0A087WT82;O75487	Q9Y625	7;1;1	7;1;1	7;1;1	Glypican-6;Secreted glypican-6	GPC6		3	7	7	7	4	6	7	7	6	7	6	7	7	4	6	7	7	6	7	6	7	7	4	6	7	7	6	7	6	7	7	15.5	15.5	15.5	62.735	555	555;263;556	0	44.668	By MS/MS	By MS/MS	By MS/MS
K7EQI0;K7EKL3;K7EQ05;P28799	K7EQI0;K7EKL3;K7EQ05;P28799	1;1;1;1	1;1;1;1	1;1;1;1	Granulins;Acrogranin;Paragranulin;Granulin-1;Granulin-2;Granulin-3;Granulin-4;Granulin-5;Granulin-6;Granulin-7	GRN	;;;	4	1	1	1	0	1	1	1	1	1	1	1	1	0	1	1	1	1	1	1	1	1	0	1	1	1	1	1	1	1	1	11.8	11.8	11.8	11.722	110	110;388;436;593	0.0068493	6.1617		By matching	By matching
CON__Q3SX14;A0A0A0MS51;A0A0A0MT01;P06396;A0A0U1RQL8;Q5T0H8	CON__Q3SX14;A0A0A0MS51;A0A0A0MT01;P06396	32;18;18;18;4;2	32;18;18;18;4;2	27;13;13;13;0;2	Gelsolin	GSN	;;;	6	32	32	27	31	32	31	29	30	30	30	31	30	31	32	31	29	30	30	30	31	30	27	27	26	26	25	25	25	26	26	58.8	58.8	48	85.686	781	781;748;767;782;232;67	0	323.31	By MS/MS	By MS/MS	By MS/MS
Q8IYD1	Q8IYD1	4	4	1	Eukaryotic peptide chain release factor GTP-binding subunit ERF3B	GSPT2		1	4	4	1	2	3	3	4	4	3	3	4	4	2	3	3	4	4	3	3	4	4	1	1	1	1	1	1	1	1	1	7.6	7.6	2.7	68.882	628	628	0	25.946	By MS/MS	By MS/MS	By MS/MS
P09210;P08263;Q16772	P09210;P08263;Q16772	2;2;1	2;2;1	2;2;1	Glutathione S-transferase A2;Glutathione S-transferase A1;Glutathione S-transferase A1, N-terminally processed;Glutathione S-transferase A3	GSTA2;GSTA1;GSTA3	;;	3	2	2	2	2	2	2	2	2	2	2	2	2	2	2	2	2	2	2	2	2	2	2	2	2	2	2	2	2	2	2	10.8	10.8	10.8	25.664	222	222;222;222	0	14.139	By matching	By matching	By MS/MS
E9PLF1;E9PHN7;E9PHN6;F6XZQ7;P28161;H3BQT3;B9ZVX7;A0A3B3IRM5;A0A0A0MTN3;A0A0A0MR85;Q5T8R1;E7EWW9;Q03013;P09488;P46439;P21266	E9PLF1;E9PHN7;E9PHN6;F6XZQ7;P28161;H3BQT3;B9ZVX7;A0A3B3IRM5;A0A0A0MTN3;A0A0A0MR85;Q5T8R1;E7EWW9;Q03013;P09488;P46439;P21266	2;2;2;2;2;1;1;1;1;1;1;1;1;1;1;1	2;2;2;2;2;1;1;1;1;1;1;1;1;1;1;1	2;2;2;2;2;1;1;1;1;1;1;1;1;1;1;1	Glutathione S-transferase Mu 2;Glutathione S-transferase Mu 4;Glutathione S-transferase Mu 1;Glutathione S-transferase Mu 5;Glutathione S-transferase Mu 3	GSTM2;GSTM1;GSTM3;GSTM4;GSTM5	;;;;;;;;;;;;;;;	16	2	2	2	2	2	2	2	2	2	2	2	2	2	2	2	2	2	2	2	2	2	2	2	2	2	2	2	2	2	2	15	15	15	17.369	147	147;181;193;220;218;85;149;189;212;218;218;237;218;218;218;225	0	37.57	By MS/MS	By MS/MS	By MS/MS
A0A087X243;P09211	A0A087X243;P09211	1;1	1;1	1;1	Glutathione S-transferase P	GSTP1	;	2	1	1	1	1	1	1	1	1	1	1	1	1	1	1	1	1	1	1	1	1	1	1	1	1	1	1	1	1	1	1	18.8	18.8	18.8	7.4493	69	69;210	0	13.588	By MS/MS	By MS/MS	By MS/MS
M0R0R9;M0QXD6;P35269	M0R0R9;M0QXD6;P35269	1;1;1	1;1;1	1;1;1	General transcription factor IIF subunit 1	GTF2F1	;;	3	1	1	1	1	1	1	1	1	1	0	1	1	1	1	1	1	1	1	0	1	1	1	1	1	1	1	1	0	1	1	2.9	2.9	2.9	43.344	381	381;433;517	0	9.5209	By MS/MS	By MS/MS	By MS/MS
P13984	P13984	1	1	1	General transcription factor IIF subunit 2	GTF2F2		1	1	1	1	1	1	1	1	0	1	1	1	0	1	1	1	1	0	1	1	1	0	1	1	1	1	0	1	1	1	0	4	4	4	28.38	249	249	0.0048485	6.6881	By MS/MS	By MS/MS	By MS/MS
P07305	P07305	2	2	2	Histone H1.0;Histone H1.0, N-terminally processed	H1F0		1	2	2	2	2	2	2	2	2	1	2	2	2	2	2	2	2	2	1	2	2	2	2	2	2	2	2	1	2	2	2	11.3	11.3	11.3	20.863	194	194	0	12.603	By MS/MS	By MS/MS	By MS/MS
K7EMV3;K7EP01;B4DEB1;K7EK07;Q5TEC6;K7ES00;Q6NXT2;Q71DI3;Q16695;P84243;P68431	K7EMV3;K7EP01;B4DEB1;K7EK07;Q5TEC6;K7ES00;Q6NXT2;Q71DI3;Q16695;P84243;P68431	1;1;1;1;1;1;1;1;1;1;1	1;1;1;1;1;1;1;1;1;1;1	1;1;1;1;1;1;1;1;1;1;1	Histone H3;Histone H3.3C;Histone H3.2;Histone H3.1t;Histone H3.3;Histone H3.1	H3F3B;H3F3A;HIST2H3PS2;H3F3C;HIST2H3A;HIST3H3;HIST1H3A	;;;;;;;;;;	11	1	1	1	1	1	1	1	1	1	1	1	1	1	1	1	1	1	1	1	1	1	1	1	1	1	1	1	1	1	1	9.8	9.8	9.8	10.334	92	92;113;123;132;136;151;135;136;136;136;136	0.006772	6.1237	By matching	By matching	By matching
Q14520	Q14520	4	4	4	Hyaluronan-binding protein 2;Hyaluronan-binding protein 2 50 kDa heavy chain;Hyaluronan-binding protein 2 50 kDa heavy chain alternate form;Hyaluronan-binding protein 2 27 kDa light chain;Hyaluronan-binding protein 2 27 kDa light chain alternate form	HABP2		1	4	4	4	2	4	4	4	4	4	4	4	4	2	4	4	4	4	4	4	4	4	2	4	4	4	4	4	4	4	4	5.9	5.9	5.9	62.671	560	560	0	25.959	By MS/MS	By MS/MS	By MS/MS
Q86UW8;H3BTH8;Q96S86	Q86UW8	7;1;1	7;1;1	7;1;1	Hyaluronan and proteoglycan link protein 4	HAPLN4		3	7	7	7	6	6	6	6	6	6	6	6	7	6	6	6	6	6	6	6	6	7	6	6	6	6	6	6	6	6	7	23.4	23.4	23.4	42.801	402	402;422;360	0	59.856	By MS/MS	By MS/MS	By MS/MS
P69905;A0A2R8Y7C0	P69905;A0A2R8Y7C0	5;4	1;1	1;1	Hemoglobin subunit alpha	HBA1	;	2	5	1	1	5	5	5	5	5	5	5	5	5	1	1	1	1	1	1	1	1	1	1	1	1	1	1	1	1	1	1	43	10.6	10.6	15.257	142	142;134	0.005814	6.2934	By MS/MS	By MS/MS	By MS/MS
G3V1N2	G3V1N2	5	2	1		HBA2		1	5	2	1	5	5	5	5	5	5	5	5	5	2	2	2	2	2	2	2	2	2	1	1	1	1	1	1	1	1	1	41.8	18.2	7.3	11.948	110	110	0	15.68	By MS/MS	By MS/MS	By MS/MS
P51858;H3BPQ6;M0R0J3;A0A024R216;Q9Y3E1;Q7Z4V5	P51858	4;1;1;1;1;1	4;1;1;1;1;1	3;0;0;0;0;0	Hepatoma-derived growth factor	HDGF		6	4	4	3	4	2	3	4	2	3	2	3	3	4	2	3	4	2	3	2	3	3	3	1	2	3	2	2	2	2	2	21.2	21.2	17.9	26.788	240	240;44;97;203;203;671	0	25.03	By MS/MS	By matching	By MS/MS
H3BS10;H3BP20;P06865;H3BU85;H3BTD4	H3BS10;H3BP20;P06865	3;3;3;1;1	3;3;3;1;1	3;3;3;1;1	Beta-hexosaminidase;Beta-hexosaminidase subunit alpha	HEXA	;;	5	3	3	3	2	2	2	2	3	2	2	2	2	2	2	2	2	3	2	2	2	2	2	2	2	2	3	2	2	2	2	6.1	6.1	6.1	58.44	509	509;540;529;318;373	0	17.321	By matching	By matching	By matching
P07686;H0YA83;H0Y9B6;Q5URX0	P07686;H0YA83;H0Y9B6;Q5URX0	2;1;1;1	2;1;1;1	2;1;1;1	Beta-hexosaminidase subunit beta;Beta-hexosaminidase subunit beta chain B;Beta-hexosaminidase subunit beta chain A	HEXB	;;;	4	2	2	2	1	1	1	1	1	2	0	1	2	1	1	1	1	1	2	0	1	2	1	1	1	1	1	2	0	1	2	3.8	3.8	3.8	63.111	556	556;170;202;331	0	12.857	By MS/MS	By MS/MS	By matching
CON__ENSEMBL:ENSBTAP00000023055;D6RAR4;Q04756	CON__ENSEMBL:ENSBTAP00000023055;D6RAR4;Q04756	2;1;1	2;1;1	2;1;1	Hepatocyte growth factor activator;Hepatocyte growth factor activator short chain;Hepatocyte growth factor activator long chain	HGFAC	;;	3	2	2	2	2	2	2	2	2	2	2	2	2	2	2	2	2	2	2	2	2	2	2	2	2	2	2	2	2	2	2	4.4	4.4	4.4	67.703	634	634;662;655	0	20.733	By MS/MS	By MS/MS	By MS/MS
O14964;I3L1P5;I3L2H4;I3L165	O14964;I3L1P5	4;3;1;1	4;3;1;1	4;3;1;1	Hepatocyte growth factor-regulated tyrosine kinase substrate	HGS	;	4	4	4	4	4	4	3	3	4	4	4	3	3	4	4	3	3	4	4	4	3	3	4	4	3	3	4	4	4	3	3	7.7	7.7	7.7	86.191	777	777;263;59;71	0	32.172	By MS/MS	By MS/MS	By matching
P16403;P10412;P16402;P22492;Q02539	P16403;P10412;P16402	4;3;3;1;1	4;3;3;1;1	4;3;3;1;1	Histone H1.2;Histone H1.4;Histone H1.3	HIST1H1C;HIST1H1E;HIST1H1D	;;	5	4	4	4	4	4	4	4	4	4	4	4	4	4	4	4	4	4	4	4	4	4	4	4	4	4	4	4	4	4	4	22.5	22.5	22.5	21.364	213	213;219;221;207;215	0	23.777	By MS/MS	By MS/MS	By MS/MS
A0A0U1RR32;A0A0U1RRH7;Q99878;Q96KK5;Q9BTM1;Q16777;Q93077;Q7L7L0;Q6FI13;P20671;P0C0S8;P04908;H0YFX9;C9J0D1;A0A3B3IS11;Q71UI9;P0C0S5;Q8IUE6;Q96QV6;P16104	A0A0U1RR32;A0A0U1RRH7;Q99878;Q96KK5;Q9BTM1;Q16777;Q93077;Q7L7L0;Q6FI13;P20671;P0C0S8;P04908;H0YFX9;C9J0D1;A0A3B3IS11;Q71UI9;P0C0S5;Q8IUE6;Q96QV6;P16104	2;2;2;2;2;2;2;2;2;2;2;2;1;1;1;1;1;1;1;1	2;2;2;2;2;2;2;2;2;2;2;2;1;1;1;1;1;1;1;1	2;2;2;2;2;2;2;2;2;2;2;2;1;1;1;1;1;1;1;1	Histone H2A type 1-J;Histone H2A type 1-H;Histone H2A.J;Histone H2A type 2-C;Histone H2A type 1-C;Histone H2A type 3;Histone H2A type 2-A;Histone H2A type 1-D;Histone H2A type 1;Histone H2A type 1-B/E;Histone H2A;Histone H2A.V;Histone H2A.Z;Histone H2A type 2-B;Histone H2A type 1-A;Histone H2AX	HIST1H2AJ;HIST1H2AH;H2AFJ;HIST2H2AC;HIST1H2AC;HIST3H2A;HIST2H2AA3;HIST1H2AD;HIST1H2AG;HIST1H2AB;H2AFV;H2AFZ;HIST2H2AB;HIST1H2AA;H2AFX	;;;;;;;;;;;;;;;;;;;	20	2	2	2	2	2	2	2	2	2	2	2	2	2	2	2	2	2	2	2	2	2	2	2	2	2	2	2	2	2	2	16.6	16.6	16.6	18.481	169	169;170;128;128;129;129;130;130;130;130;130;130;92;122;140;128;128;130;131;143	0	21.497	By MS/MS	By MS/MS	By MS/MS
U3KQK0;Q99880;Q99879;Q99877;Q93079;Q8N257;Q5QNW6;Q16778;P62807;P58876;P57053;P33778;P23527;P06899;O60814	U3KQK0;Q99880;Q99879;Q99877;Q93079;Q8N257;Q5QNW6;Q16778;P62807;P58876;P57053;P33778;P23527;P06899;O60814	1;1;1;1;1;1;1;1;1;1;1;1;1;1;1	1;1;1;1;1;1;1;1;1;1;1;1;1;1;1	1;1;1;1;1;1;1;1;1;1;1;1;1;1;1	Histone H2B;Histone H2B type 1-L;Histone H2B type 1-M;Histone H2B type 1-N;Histone H2B type 1-H;Histone H2B type 3-B;Histone H2B type 2-F;Histone H2B type 2-E;Histone H2B type 1-C/E/F/G/I;Histone H2B type 1-D;Histone H2B type F-S;Histone H2B type 1-B;Histone H2B type 1-O;Histone H2B type 1-J;Histone H2B type 1-K	HIST1H2BN;HIST1H2BL;HIST1H2BM;HIST1H2BH;HIST3H2BB;HIST2H2BF;HIST2H2BE;HIST1H2BC;HIST1H2BD;H2BFS;HIST1H2BB;HIST1H2BO;HIST1H2BJ;HIST1H2BK	;;;;;;;;;;;;;;	15	1	1	1	1	1	1	1	1	1	1	1	1	1	1	1	1	1	1	1	1	1	1	1	1	1	1	1	1	1	1	9	9	9	18.804	166	166;126;126;126;126;126;126;126;126;126;126;126;126;126;126	0	18.648	By MS/MS	By MS/MS	By MS/MS
P62805	P62805	4	4	4	Histone H4	HIST1H4A		1	4	4	4	3	3	4	4	4	4	3	4	4	3	3	4	4	4	4	3	4	4	3	3	4	4	4	4	3	4	4	39.8	39.8	39.8	11.367	103	103	0	24.567	By MS/MS	By MS/MS	By MS/MS
A0A140T9Z4;A0A140TA13;A0A140T953;A0A140T9M5;Q5SRN7;A0A140T975;A0A140T955;A0A140T941;A0A140T933;A0A140T8W8;A0A0G2JI36;A0A1W2PS24;A0A1W2PRZ0;A0A1W2PR61;A0A1W2PQS8;Q9GJ45;A0A1W2PS39;A0A1W2PQD0;A0A1W2PPQ2;A0A1W2PPF8;A0A140T937;A0A140T9Z6;A0A1W2PRT9;B0UXQ0;A0A140T9I0;A0A1W2PSE7;Q5SRN5;A0A140T9X5;A0A140T913;A0A140T8Y4;A0A0G2JIF2;A0A140T912;A0A0G2JPD3;A0A0G2JL56;A0A140T930;Q29940;P30685;P30498;P30495;P3…	A0A140T9Z4;A0A140TA13;A0A140T953;A0A140T9M5;Q5SRN7;A0A140T975;A0A140T955;A0A140T941;A0A140T933;A0A140T8W8;A0A0G2JI36;A0A1W2PS24;A0A1W2PRZ0;A0A1W2PR61;A0A1W2PQS8;Q9GJ45;A0A1W2PS39;A0A1W2PQD0;A0A1W2PPQ2;A0A1W2PPF8;A0A140T937;A0A140T9Z6;A0A1W2PRT9;B0UXQ0;A0A140T9I0;A0A1W2PSE7;Q5SRN5;A0A140T9X5;A0A140T913;A0A140T8Y4;A0A0G2JIF2;A0A140T912;A0A0G2JPD3;A0A0G2JL56;A0A140T930;Q29940;P30685;P30498;P30495;P3…	1;1;1;1;1;1;1;1;1;1;1;1;1;1;1;1;1;1;1;1;1;1;1;1;1;1;1;1;1;1;1;1;1;1;1;1;1;1;1;1;1;1;1;1;1;1;1;1;1;1;1;1;1;1;1;1;1;1;1;1;1;1;1;1;1;1;1;1;1;1;1;1;1	1;1;1;1;1;1;1;1;1;1;1;1;1;1;1;1;1;1;1;1;1;1;1;1;1;1;1;1;1;1;1;1;1;1;1;1;1;1;1;1;1;1;1;1;1;1;1;1;1;1;1;1;1;1;1;1;1;1;1;1;1;1;1;1;1;1;1;1;1;1;1;1;1	1;1;1;1;1;1;1;1;1;1;1;1;1;1;1;1;1;1;1;1;1;1;1;1;1;1;1;1;1;1;1;1;1;1;1;1;1;1;1;1;1;1;1;1;1;1;1;1;1;1;1;1;1;1;1;1;1;1;1;1;1;1;1;1;1;1;1;1;1;1;1;1;1	HLA class I histocompatibility antigen, B-59 alpha chain;HLA class I histocompatibility antigen, B-35 alpha chain;HLA class I histocompatibility antigen, B-78 alpha chain;HLA class I histocompatibility antigen, B-56 alpha chain;HLA class I histocompatibility antigen, B-55 alpha chain;HLA class I histocompatibility antigen, B-54 alpha chain;HLA class I histocompatibility antigen, B-53 alpha chain;…	HLA-A;HLA-B;HLA-C	;;;;;;;;;;;;;;;;;;;;;;;;;;;;;;;;;;;;;;;;;;;;;;;;;;;;;;;;;;;;;;;;;;;;;;;;	73	1	1	1	1	0	1	1	1	1	1	1	0	1	0	1	1	1	1	1	1	0	1	0	1	1	1	1	1	1	0	10.7	10.7	10.7	15.12	131	131;224;246;261;299;299;299;299;299;299;299;325;325;325;325;326;339;339;339;339;339;342;362;365;365;367;371;371;371;371;371;372;394;394;397;362;362;362;362;362;362;362;362;362;362;362;362;362;365;365;365;365;365;365;365;365;365;365;365;365;365;365;365;365;365;365;365;365;366;366;366;366;372	0	7.5113	By matching		By MS/MS
Q5T7C4;P09429;B2RPK0;P23497	Q5T7C4;P09429;B2RPK0	8;8;5;1	8;8;5;1	6;6;3;1	High mobility group protein B1;Putative high mobility group protein B1-like 1	HMGB1;HMGB1P1	;;	4	8	8	6	7	7	7	7	6	5	5	6	6	7	7	7	7	6	5	5	6	6	5	6	6	6	5	4	4	5	5	50.6	50.6	40.5	18.311	158	158;215;211;879	0	64.967	By MS/MS	By MS/MS	By MS/MS
P26583;D6R9A6	P26583;D6R9A6	6;5	4;3	4;3	High mobility group protein B2	HMGB2	;	2	6	4	4	4	4	4	3	4	3	4	4	5	2	3	3	2	3	2	3	3	4	2	3	3	2	3	2	3	3	4	25.8	18.2	18.2	24.033	209	209;134	0	24.181	By MS/MS	By MS/MS	By MS/MS
[truncated: 491 more rows]
[truncated: 28 more columns]

## Sheet: HM59
Protein names	Gene names	LFQ intensity HM59-prot-1	LFQ intensity HM59-prot-2	LFQ intensity HM59-prot-3
Septin-2	43710	2603600	2390900	2299300
Septin-7	43715	4958100	4644100	5081200
Septin-8	43716	209810	317190	137770
[truncated: 798 more rows]
