# Supplementary material for: Modulation of Early Neutrophil Granulation: The Circulating Tumor Cell-Extravesicular Connection in Pancreatic Ductal Adenocarcinoma
Source: Cancers (Basel). 2021 May 31;13(11):2727. doi: 10.3390/cancers13112727 (PMC8198339; doi:10.3390/cancers13112727)
Supplement: Supplementary file 1 [file cancers-13-02727-s001.zip › cancers-1202292-supplementary/Table S2.xlsx]

## Sheet: 825_GOBP
Enrichment FDR	Genes in list	Total genes	Functional Category	Genes
1.85158e-44	234	2465	Protein-containing complex subunit organization	EIF4B WDR1 ADD2 CAPZB SAR1A PLOD1 RPS5 PSMC5 DNM1L RPL6 RPLP0 SUPT16H SNAP23 SNRPD3 PSMC6 SF3A2 RPS19 PLOD3 EIF4H EIF3A PSMD11 HSPA8 PRPF19 PTGES3 CAND1 SUB1 LOXL3 CAPZA1 STMN1 ETF1 SNRPC COL5A1 EIF2S3 MAP1B LOXL4 COL2A1 CLTC RPL11 ARHGAP18 LUC7L2 SERPINH1 TWF1 PELO PLOD2 TTN PSMD4 PSMC2 ARPC5 ABCE1 RPS14 VCP PSMC3 RPSA BAIAP2 SNRPE ANXA2 HIST1H1C HBA2 H1F0 GSPT2 RPL12 CAPZA2 PFDN6 COL5A2 HBA1 HI…
1.85158e-44	291	3556	Cellular component biogenesis	APP ZNF207 EIF4B RHOA CDC42 WDR1 ADD2 FSCN1 RAB7A CAPZB SAR1A XPO1 RPS5 PSMC5 DNM1L NSFL1C RPL6 RPLP0 SNAP23 SNRPD3 PSMC6 MAPRE1 PLS3 SF3A2 RPS19 CAV1 EIF4H EIF3A PSMD11 PRPF19 PTGES3 CAND1 SUB1 CAPZA1 RAB14 SEPT7 SNRPC EIF2S3 LCP1 RAC1 RAB1A ARL3 CLTC RPL11 RPS8 ARHGAP18 LUC7L2 TWF1 TTN PSMD4 PSMC2 ARPC5 ABCE1 LSM6 RPS14 PSMC3 RPSA SEPT2 CLSTN1 RPS7 BAIAP2 PLEC NPM1 SNRPE ANXA2 HIST1H1C HBA2 PAR…
2.30861e-44	141	986	MRNA metabolic process	DAZAP1 SNRPA HNRNPM SNRPD3 PHF5A RPRD1B CSTF2 RBM3 SF3A2 PRPF19 SRSF3 SRSF7 SFPQ RBM25 TARDBP HNRNPA2B1 SNRPC SNRPA1 SYNCRIP DHX9 SRSF1 SF3B4 LUC7L2 RBMX PELO SRSF2 NUDT21 PLRG1 HNRNPA0 SNRPE SF3A3 RBM8A PABPC1 PPIE HNRNPC SF3A1 DDX5 SF3B1 HNRNPR RALY HNRNPA1 SNRPF SNRPG HNRNPU MAGOH HNRNPK SF1 HNRNPH1 HNRNPF HNRNPA3 PTBP1 THRAP3 ELAVL1 KHSRP CPSF6 LSM7 SAP18 LSM6 DDX39B HSPA1B YBX1 DDX1 SRRT PAB…
6.13013e-44	277	3309	Cellular component assembly	APP ZNF207 EIF4B RHOA CDC42 WDR1 ADD2 FSCN1 RAB7A CAPZB SAR1A RPS5 PSMC5 DNM1L NSFL1C RPL6 RPLP0 SNAP23 SNRPD3 PSMC6 MAPRE1 PLS3 SF3A2 RPS19 CAV1 EIF4H EIF3A PSMD11 PRPF19 PTGES3 CAND1 SUB1 CAPZA1 RAB14 SEPT7 SNRPC EIF2S3 LCP1 RAC1 RAB1A ARL3 CLTC RPL11 ARHGAP18 LUC7L2 TWF1 TTN PSMD4 PSMC2 ARPC5 RPS14 PSMC3 RPSA SEPT2 CLSTN1 BAIAP2 PLEC SNRPE ANXA2 HIST1H1C HBA2 PARVB H1F0 PARVA RPL12 CAPZA2 PFDN…
3.25037e-40	212	2220	Vesicle-mediated transport	ARF5 VPS35 CDC42 PICALM NSF RAB7A SDF4 SAR1A RAB10 SNAP23 ARCN1 RAB5C HSPA8 RAB35 TRIM23 CHMP3 STX12 RAB14 HSPA2 ANXA1 RAB1A CLTC ARF1 RAB6B SEC13 VPS28 RAB8B RAB8A LMAN2 ANXA2 RAB11B SNX2 CUL3 ATP6V1H VAMP3 TFRC SNX5 CHGA CAV1 SFRP4 APOC3 CORO1C VEGFA LGALS3 THBS1 HYOU1 FGG HMGB1 GDI2 CNN2 ACTB CTTN CHMP5 DNM1L EZR DPYSL2 PACSIN2 AP1B1 MYH9 SRPX CORO1A EHD4 RAB2A EHD1 CD81 GNAI2 LOXL3 RAP1A PRG4…
8.43536e-39	204	2126	Protein-containing complex assembly	EIF4B ADD2 CAPZB SAR1A RPS5 PSMC5 DNM1L RPL6 RPLP0 SNAP23 SNRPD3 PSMC6 SF3A2 RPS19 EIF4H EIF3A PSMD11 PRPF19 PTGES3 CAND1 SUB1 CAPZA1 SNRPC EIF2S3 CLTC RPL11 ARHGAP18 LUC7L2 TWF1 TTN PSMD4 PSMC2 ARPC5 RPS14 PSMC3 RPSA BAIAP2 SNRPE ANXA2 HBA2 RPL12 CAPZA2 PFDN6 HBA1 HIST1H2BN RPS28 TWF2 HIST1H4A APOB CORO1B ELAVL1 FSCN1 PAK3 HSP90AA1 B4GALT1 FUS HSP90AB1 SF3A1 MAPRE1 CHMP4B CORO1A STUB1 UGDH DDX6 …
8.48172e-39	278	3547	Response to organic substance	TIMP2 HSPA5 KARS PKM RAB10 MAPK1 PSMC6 HSPA8 VEGFA HSPA9 HSPA2 ANXA1 SDCBP VEGFC HSPA13 VCP RAB8B RAB8A GNG12 HSPA6 BDNF IFITM2 HSPA1B GSTP1 CAV1 ABCB4 DCN CD44 CUL3 TPR LTBP1 RHOA TGFBR3 HSP90AB1 LGMN STUB1 RARRES2 ASPN GAPDH IGFBP5 RAP1A RAP1B PIN1 YWHAH SYNCRIP EPRS THBS1 ADAM10 PFKL PARP1 HSPD1 MSN RBMX RGS10 ADAM17 HNRNPU ATP1A1 COL1A2 HSP90B1 PHB IGF2 PTPN11 NPM1 UBE2L3 GSTM2 PDCD6 SARM1 FK…
1.11376e-37	275	3536	Cellular response to chemical stimulus	HSPA5 KARS PKM RAB10 MAPK1 HSPA8 VEGFA HSPA9 PRDX1 PRDX6 HSPA2 ANXA1 SDCBP HYOU1 VEGFC HSPA13 VCP RAB8B RAB8A PRDX2 MT1E HSPA6 BDNF IFITM2 HMGB1 HSPA1B SAA2-SAA4 GSTP1 ADAM17 ABCB4 DCN CD44 CUL3 LTBP1 RHOA TGFBR3 TFRC ENO1 HSP90AB1 LGMN CHGA MMP9 PGK1 STUB1 RPS19 CAV1 RARRES2 ASPN GAPDH THBS4 IGFBP5 RAP1A SFPQ RAP1B PIN1 YWHAH LGALS3 POSTN SYNCRIP HNRNPA1 EPRS THBS1 IQGAP1 PARP1 MSN NONO RBMX RGS…
1.31547e-36	109	712	Nucleobase-containing compound catabolic process	PKM HNRNPM PGK1 GAPDH TPI1 TARDBP SYNCRIP PFKL PELO HK1 HNRNPA0 SND1 RBM8A THRAP3 ELAVL1 PABPC1 KHSRP DDX5 HNRNPU HPRT1 PGAM1 HSPA1B ENO1 PABPC4 AHCY GALK1 ENO3 ALDOC ETF1 HNRNPR LSM7 RGN MGAT1 HNRNPD ALDOA MAGOH GSPT2 CSDE1 VIM YBX1 HNRNPC APEX1 DHX9 VCP NPM1 YTHDF3 ROCK2 LDHA SERBP1 RPS20 TPR XPO1 TNPO1 RPS5 PSMC5 RPL6 RPLP0 PSME1 RPS18 PSMD8 PSMC6 PSMC1 PSME2 PSMD7 RPS19 PPP2R1A PSMD3 KPNB1 PS…
3.20029e-36	123	907	Peptide metabolic process	GCLM SARS EIF4B KARS RPS5 RPL6 RPLP0 AARS VARS EIF3L RBM3 GARS EIF3B EIF4H EIF3A HSPA8 TARS RARS DARS ETF1 EIF2S3 YARS EPRS RPLP1 WARS PAM EIF3M ABCE1 RPS14 EEF2 RPSA RPS9 PAIP1 EIF3F EIF3C DRG1 RPS23 GSPT2 RPL12 EEF1G RPS20 EIF3I RPS18 EIF3J RPS19 RPS12 EIF3G RPS15A RPS11 RPS8 RPS3A EIF3H RPS3 RPS7 RPS28 ELAVL1 GSTP1 KHSRP EIF5 CTSH EIF4G2 GAPDH EIF4G1 IGFBP5 SYNCRIP DHX9 THBS1 RPL11 EIF4E RPL30…
3.87078e-36	131	1023	Exocytosis	SDF4 RAB10 SNAP23 ANXA1 RAB8B RAB8A RAB11B CHGA FGG VAMP3 DNM1L GNAI2 RAP1A RAP1B MYH10 ARF1 LIN7C RAB7A MYH9 CORO1A SDCBP PDCD6IP HGS NSF RALB CD44 GRN VCL TIMP2 AGA HEXB GDI2 CNN2 PKM RHOA WDR1 SPP2 HSP90AA1 PPIE GSTP1 B4GALT1 DYNLL1 HSP90AB1 MAPK1 MMP9 CTSZ VAPA PSMD7 CTSH PDAP1 RARRES2 TSPAN14 PSMD3 KPNB1 PSMD11 RAB5C VAT1 ALDOC HSPA8 CAND1 VEGFA FAF2 FN1 QSOX1 PRDX6 RAB14 CAT PRDX4 F13A1 C3 …
6.568e-36	122	901	Regulated exocytosis	SDF4 SNAP23 RAB11B CHGA VAMP3 DNM1L GNAI2 RAP1A RAP1B ARF1 RAB10 MYH9 CORO1A CD44 GRN VCL TIMP2 AGA HEXB GDI2 CNN2 PKM RHOA WDR1 SPP2 RAB7A HSP90AA1 PPIE GSTP1 B4GALT1 DYNLL1 HSP90AB1 MAPK1 MMP9 CTSZ VAPA PSMD7 CTSH PDAP1 RARRES2 TSPAN14 PSMD3 KPNB1 PSMD11 RAB5C VAT1 ALDOC HSPA8 CAND1 VEGFA FAF2 FN1 QSOX1 PRDX6 RAB14 CAT PRDX4 F13A1 C3 TUBA4A CAP1 LGALS3 CAB39 RAC1 TLN1 GGH SDCBP THBS1 ADAM10 OLA…
9.18616e-36	84	431	MRNA catabolic process	HNRNPM TARDBP SYNCRIP PELO HNRNPA0 RBM8A THRAP3 ELAVL1 PABPC1 KHSRP DDX5 HNRNPU HSPA1B PABPC4 ETF1 HNRNPR LSM7 HNRNPD MAGOH GSPT2 CSDE1 VIM YBX1 HNRNPC APEX1 DHX9 NPM1 YTHDF3 ROCK2 SERBP1 RPS20 XPO1 TNPO1 RPS5 PSMC5 RPL6 RPLP0 PSME1 RPS18 PSMD8 PSMC6 PSMC1 PSME2 PSMD7 RPS19 PPP2R1A PSMD3 PSMD11 HSPA8 DDX6 RPS12 EIF4G1 RPL22 SET RPL23 RPS15A RPLP1 RPS11 RPL11 RPS8 RPS3A RPS3 PSMA8 RPL30 PSMD4 PSMC…
1.35604e-35	125	951	Viral process	ANXA2 IFITM2 LGALS1 EIF3L CHMP4B VAPA EIF3B EIF3A SMC3 CHMP3 TARDBP EIF3G DHX9 PSMC3 PCBP1 PDCD6IP BANF1 EIF3F IST1 PCBP2 CFH SLC25A5 VIM ATP6V1H NEDD4L IPO5 KARS RHOA VPS35 TFRC DLG1 FBLN1 XPO1 TNPO1 DYNLL1 CBX5 MAPK1 KPNA3 UBE2I CAV1 EIF4H KPNB1 DDX5 YWHAE HSPA8 CD81 TRIM23 EIF4G1 SET ILF3 RAN SYNCRIP HNRNPA1 TLN1 IQGAP1 HSPD1 ITGB1 EIF4E ZYX EIF4A1 ABCE1 CTSB HNRNPK RPSA PAK2 NPM1 PPIA SND1 TO…
1.44482e-35	130	1024	Symbiont process	ANXA2 IFITM2 LGALS1 EIF3L CHMP4B VAPA CAV1 EIF3B EIF3A SMC3 GAPDH FN1 CHMP3 TARDBP EIF3G DHX9 SUGT1 PSMC3 PCBP1 PDCD6IP BANF1 EIF3F IST1 PCBP2 DDX39B CFH SLC25A5 VIM ATP6V1H NEDD4L IPO5 KARS RHOA VPS35 TFRC DLG1 FBLN1 XPO1 TNPO1 DYNLL1 CBX5 MAPK1 KPNA3 UBE2I EIF4H KPNB1 DDX5 YWHAE HSPA8 CD81 TRIM23 EIF4G1 SET ILF3 RAN SYNCRIP HNRNPA1 TLN1 IQGAP1 HSPD1 ITGB1 EIF4E ZYX EIF4A1 INHBB ABCE1 CTSB HNRNP…
2.19862e-35	110	751	Peptide biosynthetic process	GCLM SARS EIF4B KARS RPS5 RPL6 RPLP0 AARS VARS EIF3L RBM3 GARS EIF3B EIF4H EIF3A TARS RARS DARS ETF1 EIF2S3 YARS EPRS RPLP1 WARS EIF3M ABCE1 RPS14 EEF2 RPSA RPS9 PAIP1 EIF3F EIF3C DRG1 RPS23 GSPT2 RPL12 EEF1G RPS20 EIF3I RPS18 EIF3J RPS19 RPS12 EIF3G RPS15A RPS11 RPS8 RPS3A EIF3H RPS3 RPS7 RPS28 ELAVL1 KHSRP EIF5 EIF4G2 GAPDH EIF4G1 IGFBP5 SYNCRIP DHX9 THBS1 RPL11 EIF4E RPL30 EIF1 NPM1 YTHDF3 RPL…
5.40834e-35	239	2938	Cellular response to organic substance	HSPA5 KARS PKM RAB10 MAPK1 HSPA8 VEGFA HSPA9 HSPA2 ANXA1 SDCBP VEGFC HSPA13 VCP RAB8B RAB8A HSPA6 BDNF IFITM2 HSPA1B GSTP1 ABCB4 DCN CD44 CUL3 LTBP1 RHOA TGFBR3 HSP90AB1 LGMN STUB1 CAV1 RARRES2 ASPN GAPDH IGFBP5 RAP1A RAP1B PIN1 YWHAH SYNCRIP EPRS THBS1 PARP1 MSN RBMX RGS10 HNRNPU ATP1A1 COL1A2 HSP90B1 PHB IGF2 PTPN11 NPM1 UBE2L3 GSTM2 PDCD6 FKBP4 SLC25A5 PAFAH1B1 GCLM VIM TPR VAMP3 GPC1 IPO5 YBX…
9.92933e-35	110	764	Heterocycle catabolic process	PKM HNRNPM PGK1 GAPDH TPI1 TARDBP SYNCRIP PFKL PELO HK1 HNRNPA0 SND1 RBM8A THRAP3 ELAVL1 PABPC1 KHSRP BLVRB DDX5 HNRNPU HPRT1 PGAM1 HSPA1B ENO1 PABPC4 AHCY GALK1 ENO3 ALDOC ETF1 HNRNPR LSM7 RGN MGAT1 HNRNPD ALDOA MAGOH GSPT2 CSDE1 VIM YBX1 HNRNPC APEX1 DHX9 VCP NPM1 YTHDF3 ROCK2 LDHA SERBP1 RPS20 TPR XPO1 TNPO1 RPS5 PSMC5 RPL6 RPLP0 PSME1 RPS18 PSMD8 PSMC6 PSMC1 PSME2 PSMD7 RPS19 PPP2R1A PSMD3 KP…
1.01108e-34	111	778	Aromatic compound catabolic process	PKM HNRNPM PGK1 GAPDH TPI1 TARDBP SYNCRIP PFKL PELO HK1 HNRNPA0 SND1 RBM8A THRAP3 ELAVL1 PABPC1 KHSRP BLVRB DDX5 HNRNPU HPRT1 PGAM1 HSPA1B ENO1 PABPC4 AHCY GALK1 ENO3 ALDOC ETF1 HNRNPR LSM7 RGN MGAT1 HNRNPD ALDOA MAGOH GSPT2 CSDE1 VIM YBX1 HNRNPC APEX1 DHX9 VCP NPM1 YTHDF3 ROCK2 LDHA SERBP1 RPS20 TPR XPO1 TNPO1 RPS5 PSMC5 RPL6 RPLP0 PSME1 RPS18 PSMD8 PSMC6 PSMC1 PSME2 PSMD7 RPS19 PPP2R1A PSMD3 KP…
1.01108e-34	110	765	Cellular nitrogen compound catabolic process	PKM HNRNPM PGK1 GAPDH TPI1 TARDBP SYNCRIP PFKL PELO HK1 HNRNPA0 SND1 RBM8A THRAP3 ELAVL1 PABPC1 KHSRP BLVRB DDX5 HNRNPU HPRT1 PGAM1 HSPA1B ENO1 PABPC4 AHCY GALK1 ENO3 ALDOC ETF1 HNRNPR LSM7 RGN MGAT1 HNRNPD ALDOA MAGOH GSPT2 CSDE1 VIM YBX1 HNRNPC APEX1 DHX9 VCP NPM1 YTHDF3 ROCK2 LDHA SERBP1 RPS20 TPR XPO1 TNPO1 RPS5 PSMC5 RPL6 RPLP0 PSME1 RPS18 PSMD8 PSMC6 PSMC1 PSME2 PSMD7 RPS19 PPP2R1A PSMD3 KP…

## Sheet: 825_GOCC
Enrichment FDR	Genes in list	Total genes	Functional Category	Genes
2.58459e-208	422	2300	Extracellular exosome	CFH ARF5 FKBP4 ABCB4 PAFAH1B1 ST3GAL1 RPS20 PTBP1 MDH1 C8B VIM CD44 GRN SARS VCL CUL3 C6 CAPG HSPA5 ATP6V1H NEDD4L HEXB THRAP3 GDI2 GPC1 YBX1 PKM RHOA VPS35 DNAJA2 TGFBR3 NUCB2 SLC44A1 PABPC1 CDC42 WDR1 TFRC ENO1 SEMA3C SLC25A3 FSCN1 ACTB DLG1 RAB7A CAPZB FBLN1 GNB1 SDF4 HSP90AA1 TNPO1 PLOD1 RPS5 GSTP1 EIF3I APOB RAB10 AKR1B1 DNAJA1 B4GALT1 CHMP5 PSMC5 F11 RPLP0 GANAB BLVRB AARS GLG1 PSME1 HNRNPC…
8.52851e-208	423	2326	Extracellular organelle	CFH ARF5 FKBP4 ABCB4 PAFAH1B1 ST3GAL1 RPS20 PTBP1 MDH1 C8B VIM CD44 GRN SARS VCL CUL3 C6 CAPG HSPA5 ATP6V1H NEDD4L HEXB THRAP3 GDI2 GPC1 YBX1 PKM RHOA VPS35 DNAJA2 TGFBR3 NUCB2 SLC44A1 PABPC1 CDC42 WDR1 TFRC ENO1 SEMA3C SLC25A3 FSCN1 ACTB DLG1 RAB7A CAPZB FBLN1 GNB1 SDF4 HSP90AA1 TNPO1 PLOD1 RPS5 GSTP1 EIF3I APOB RAB10 AKR1B1 DNAJA1 B4GALT1 CHMP5 PSMC5 F11 RPLP0 GANAB BLVRB AARS GLG1 PSME1 HNRNPC…
8.52851e-208	423	2324	Extracellular vesicle	CFH ARF5 FKBP4 ABCB4 PAFAH1B1 ST3GAL1 RPS20 PTBP1 MDH1 C8B VIM CD44 GRN SARS VCL CUL3 C6 CAPG HSPA5 ATP6V1H NEDD4L HEXB THRAP3 GDI2 GPC1 YBX1 PKM RHOA VPS35 DNAJA2 TGFBR3 NUCB2 SLC44A1 PABPC1 CDC42 WDR1 TFRC ENO1 SEMA3C SLC25A3 FSCN1 ACTB DLG1 RAB7A CAPZB FBLN1 GNB1 SDF4 HSP90AA1 TNPO1 PLOD1 RPS5 GSTP1 EIF3I APOB RAB10 AKR1B1 DNAJA1 B4GALT1 CHMP5 PSMC5 F11 RPLP0 GANAB BLVRB AARS GLG1 PSME1 HNRNPC…
8.54559e-195	486	3479	Extracellular space	CFH ARF5 FKBP4 ABCB4 PAFAH1B1 ST3GAL1 RPS20 PTBP1 DCN MDH1 C8B VIM CD44 GRN SARS VCL CUL3 C6 CAPG HSPA5 ATP6V1H NEDD4L HEXB THRAP3 GDI2 GPC1 YBX1 PKM RHOA VPS35 DNAJA2 TGFBR3 NUCB2 SLC44A1 PABPC1 CDC42 WDR1 TFRC ENO1 SEMA3C SLC25A3 FSCN1 ACTB DLG1 RAB7A CAPZB FBLN1 GNB1 SDF4 HSP90AA1 TNPO1 PLOD1 RPS5 GSTP1 EIF3I APOB RAB10 AKR1B1 DNAJA1 B4GALT1 CHMP5 PSMC5 MMP2 F11 RPLP0 GANAB BLVRB AARS GLG1 PSM…
1.78638e-194	498	3693	Extracellular region part	CFH ARF5 FKBP4 ABCB4 PAFAH1B1 ST3GAL1 RPS20 PTBP1 DCN SEMA3B MDH1 C8B VIM CD44 GRN SARS VCL TIMP2 CUL3 C6 CAPG HSPA5 ATP6V1H LTBP1 NEDD4L HEXB THRAP3 GDI2 COL11A1 GPC1 YBX1 PKM RHOA VPS35 DNAJA2 TGFBR3 NUCB2 SLC44A1 PABPC1 CDC42 WDR1 SPP2 TFRC ENO1 SEMA3C SLC25A3 FSCN1 ACTB DLG1 RAB7A CAPZB FBLN1 GNB1 SDF4 HSP90AA1 TNPO1 PLOD1 RPS5 GSTP1 EIF3I APOB RAB10 AKR1B1 DNAJA1 B4GALT1 CHMP5 PSMC5 MMP2 F11…
3.66852e-167	518	4617	Extracellular region	CFH ARF5 FKBP4 ABCB4 PAFAH1B1 ST3GAL1 RPS20 PTBP1 DCN SEMA3B MDH1 C8B VIM CD44 GRN SARS VCL TIMP2 CUL3 C6 CAPG HSPA5 ATP6V1H LTBP1 NEDD4L HEXB THRAP3 GDI2 COL11A1 GPC1 YBX1 PKM RHOA VPS35 DNAJA2 TGFBR3 NUCB2 SLC44A1 PABPC1 CDC42 WDR1 SPP2 TFRC ENO1 SEMA3C SLC25A3 FSCN1 ACTB DLG1 RAB7A CAPZB FBLN1 GNB1 SDF4 HSP90AA1 TNPO1 PLOD1 RPS5 GSTP1 EIF3I APOB RAB10 AKR1B1 DNAJA1 B4GALT1 CHMP5 PSMC5 MMP2 F11…
2.43606e-156	487	4252	Vesicle	CFH ARF5 FKBP4 ABCB4 PAFAH1B1 ST3GAL1 RPS20 PTBP1 MDH1 C8B VIM CD44 GRN SARS VCL CUL3 C6 CAPG HSPA5 ATP6V1H NEDD4L HEXB THRAP3 GDI2 GPC1 YBX1 PKM RHOA VPS35 DNAJA2 TGFBR3 NUCB2 SLC44A1 PABPC1 CDC42 WDR1 TFRC ENO1 SEMA3C SLC25A3 FSCN1 ACTB DLG1 RAB7A CAPZB FBLN1 GNB1 SDF4 HSP90AA1 TNPO1 PLOD1 RPS5 GSTP1 EIF3I APOB RAB10 AKR1B1 DNAJA1 B4GALT1 CHMP5 PSMC5 F11 RPLP0 GANAB BLVRB AARS GLG1 PSME1 HNRNPC…
4.09711e-56	108	458	Cell-substrate junction	LASP1 TSPAN9 VIM CD44 VCL HSPA5 GDI2 PPP1R12A CNN2 RHOA PABPC1 CDC42 FERMT2 ACTB RPS5 RAB10 CTTN RPL6 RPLP0 SNAP23 EZR RPS18 NRP1 PACSIN2 RPS19 CAV1 PDLIM1 YWHAE HSPA8 CD81 CORO1C HSPA9 ACTR3 RPL22 CNN3 CAT AHNAK RPL23 VASP CAP1 RRAS2 YWHAQ ANXA1 FLNB RAC1 TLN1 RDX RPLP1 ADAM10 IQGAP1 CLTC RPS11 HSPG2 RPS8 ARF1 RPS3A MSN GSN RPS3 HYOU1 ITGB1 TWF1 GJA1 RPL30 MMP14 CSRP1 ZYX ARPC5 RPS14 YWHAZ HNRNP…
6.62202e-56	107	451	Focal adhesion	LASP1 TSPAN9 VIM CD44 VCL HSPA5 GDI2 PPP1R12A CNN2 RHOA PABPC1 CDC42 FERMT2 ACTB RPS5 RAB10 CTTN RPL6 RPLP0 SNAP23 EZR RPS18 NRP1 PACSIN2 RPS19 CAV1 PDLIM1 YWHAE HSPA8 CD81 CORO1C HSPA9 ACTR3 RPL22 CNN3 CAT AHNAK RPL23 VASP CAP1 RRAS2 YWHAQ ANXA1 FLNB RAC1 TLN1 RDX RPLP1 ADAM10 IQGAP1 CLTC RPS11 HSPG2 RPS8 ARF1 RPS3A MSN GSN RPS3 HYOU1 ITGB1 TWF1 GJA1 RPL30 MMP14 CSRP1 ZYX ARPC5 RPS14 YWHAZ HNRNP…
1.21696e-55	107	454	Cell-substrate adherens junction	LASP1 TSPAN9 VIM CD44 VCL HSPA5 GDI2 PPP1R12A CNN2 RHOA PABPC1 CDC42 FERMT2 ACTB RPS5 RAB10 CTTN RPL6 RPLP0 SNAP23 EZR RPS18 NRP1 PACSIN2 RPS19 CAV1 PDLIM1 YWHAE HSPA8 CD81 CORO1C HSPA9 ACTR3 RPL22 CNN3 CAT AHNAK RPL23 VASP CAP1 RRAS2 YWHAQ ANXA1 FLNB RAC1 TLN1 RDX RPLP1 ADAM10 IQGAP1 CLTC RPS11 HSPG2 RPS8 ARF1 RPS3A MSN GSN RPS3 HYOU1 ITGB1 TWF1 GJA1 RPL30 MMP14 CSRP1 ZYX ARPC5 RPS14 YWHAZ HNRNP…
5.23679e-51	117	609	Anchoring junction	LASP1 TSPAN9 VIM CD44 VCL HSPA5 GDI2 PPP1R12A CNN2 RHOA PABPC1 CDC42 FERMT2 ACTB RPS5 RAB10 CTTN RPL6 RPLP0 SNAP23 EZR RPS18 NRP1 PACSIN2 RPS19 CAV1 PDLIM1 YWHAE HSPA8 EIF4G2 CD81 CORO1C HSPA9 ACTR3 RPL22 CNN3 CAT AHNAK RPL23 VASP CAP1 RRAS2 YWHAQ ANXA1 FLNB RAC1 TLN1 RDX RPLP1 ADAM10 IQGAP1 CLTC RPS11 HSPG2 RPS8 ARF1 RPS3A MSN GSN RPS3 HYOU1 ITGB1 TWF1 GJA1 RPL30 MMP14 CSRP1 ZYX ARPC5 RPS14 YWHA…
8.25811e-51	115	590	Adherens junction	LASP1 TSPAN9 VIM CD44 VCL HSPA5 GDI2 PPP1R12A CNN2 RHOA PABPC1 CDC42 FERMT2 ACTB RPS5 RAB10 CTTN RPL6 RPLP0 SNAP23 EZR RPS18 NRP1 PACSIN2 RPS19 CAV1 PDLIM1 YWHAE HSPA8 EIF4G2 CD81 CORO1C HSPA9 ACTR3 RPL22 CNN3 CAT AHNAK RPL23 VASP CAP1 RRAS2 YWHAQ ANXA1 FLNB RAC1 TLN1 RDX RPLP1 ADAM10 IQGAP1 CLTC RPS11 HSPG2 RPS8 ARF1 RPS3A MSN GSN RPS3 HYOU1 ITGB1 TWF1 GJA1 RPL30 MMP14 CSRP1 ZYX ARPC5 RPS14 YWHA…
2.32453e-47	143	985	Ribonucleoprotein complex	RPS20 RPS5 RPL6 RPLP0 RPS18 RPS19 RPS12 RPL22 RPL23 RPS15A RPLP1 RPS11 RPL11 RPS8 RPS3A RPS3 RPL30 RPS14 RPS9 RPS7 RPLP2 RPS23 RPL12 RPL10A RPS28 EIF4B PABPC1 DAZAP1 SNRPA PABPC4 HNRNPM SF3A1 SNRPD3 PHF5A RBM3 SF3A2 EIF4H EIF3A PRPF19 NCL SF3B1 TARDBP HNRNPA2B1 SNRPC HNRNPR LSM7 SNRPA1 EIF2S1 SYNCRIP HNRNPA1 DHX9 HNRNPD G3BP2 SNRPF SF3B4 SNRPG EIF2A LUC7L2 RBMX EIF3H HNRNPDL MAGOH LSM6 EEF2 RPSA …
2.34197e-44	88	385	Cytoplasmic vesicle lumen	GRN VCL TIMP2 AGA HEXB GDI2 CNN2 PKM SPP2 HSP90AA1 PPIE GSTP1 APOB HSP90AB1 MAPK1 CTSZ PSMD7 CTSH RARRES2 PSMD3 KPNB1 PSMD11 VAT1 ALDOC HSPA8 CAND1 VEGFA FAF2 FN1 QSOX1 PRDX6 HSPH1 CAT PRDX4 F13A1 C3 CAP1 CAB39 GGH SDCBP THBS1 OLA1 PFKL APP ECM1 ILF2 GSN HYOU1 FERMT3 ALDOA VEGFC FAM49B CCT8 PSMC2 ARPC5 S100A12 ALB PSMD6 CLEC3B VCP PSMC3 CCT2 HSP90B1 IGF2 EEF2 PAFAH1B2 PA2G4 PGAM1 FGG HSPA6 PSMD1 …
2.74165e-44	88	386	Vesicle lumen	APOB GRN VCL TIMP2 AGA HEXB GDI2 CNN2 PKM SPP2 HSP90AA1 PPIE GSTP1 HSP90AB1 MAPK1 CTSZ PSMD7 CTSH RARRES2 PSMD3 KPNB1 PSMD11 VAT1 ALDOC HSPA8 CAND1 VEGFA FAF2 FN1 QSOX1 PRDX6 HSPH1 CAT PRDX4 F13A1 C3 CAP1 CAB39 GGH SDCBP THBS1 OLA1 PFKL APP ECM1 ILF2 GSN HYOU1 FERMT3 ALDOA VEGFC FAM49B CCT8 PSMC2 ARPC5 S100A12 ALB PSMD6 CLEC3B VCP PSMC3 CCT2 HSP90B1 IGF2 EEF2 PAFAH1B2 PA2G4 PGAM1 FGG HSPA6 PSMD1 …
1.49888e-40	346	4988	Endomembrane system	VAPA LMNB1 RAB1A LMNA ARF5 PAFAH1B1 HSPA5 TPR IPO5 VPS35 PICALM NSF RAB7A SDF4 SAR1A TNPO1 RAB10 GLG1 ARCN1 RANBP1 CHGA RAB2A CAV1 KPNB1 RAB5C GALNT7 HGFAC RAB35 MAN1A1 MAN2A1 TRIM23 CHMP3 QSOX1 STX12 RAB14 SIL1 PRDX4 CSE1L RRBP1 MGAT1 VPS37B GALNT2 ARF1 SUMF1 SERPINH1 HYOU1 B3GAT3 MGAT5 RAB6B HSPA13 PDIA4 SEC13 VPS28 VCP RAB8B HSP90B1 PDIA3 RAB8A LMAN2 B3GNT2 BDNF RAB11B P4HB MAN1A2 IPO9 SNX2 IP…
1.6302e-40	82	367	Secretory granule lumen	GRN VCL TIMP2 AGA HEXB GDI2 CNN2 PKM SPP2 HSP90AA1 PPIE GSTP1 HSP90AB1 MAPK1 CTSZ PSMD7 CTSH RARRES2 PSMD3 KPNB1 PSMD11 VAT1 ALDOC HSPA8 CAND1 VEGFA FAF2 FN1 QSOX1 PRDX6 CAT PRDX4 F13A1 C3 CAP1 CAB39 GGH SDCBP THBS1 OLA1 PFKL APP ECM1 ILF2 GSN FERMT3 ALDOA VEGFC FAM49B CCT8 PSMC2 ARPC5 S100A12 ALB PSMD6 CLEC3B VCP PSMC3 CCT2 IGF2 EEF2 PAFAH1B2 PA2G4 PGAM1 FGG HSPA6 PSMD1 PSMD2 IMPDH2 IST1 ANXA2 T…
6.42791e-38	227	2625	Cytoplasmic vesicle	VPS35 PICALM RAB7A SAR1A RAB10 ARCN1 CHGA CAV1 RAB5C RAB35 CHMP3 STX12 RAB14 RAC1 VPS37B CLTC SEC13 VPS28 RAB8B RAB8A LMAN2 BDNF RAB11B SNX2 GRN VAMP3 HEXB TFRC ADD2 PSMC5 DNM1L SNX5 SNAP23 EZR PACSIN2 CTSZ CHMP4B CORO1A CTSH EHD4 EHD1 CORO1C VEGFA UBA1 RAN TPT1 ANXA1 THBS1 ADAM10 APP HSPD1 MMP14 SMPD1 PHB TUBA1A FGG ZNRF2 ANXA2 HGS KRTDAP PSAP HEXA PDCD6 ABCB4 VIM CAPG HSPA5 NEDD4L GPC1 CDC42 PA…
7.32165e-38	227	2628	Intracellular vesicle	VPS35 PICALM RAB7A SAR1A RAB10 ARCN1 CHGA CAV1 RAB5C RAB35 CHMP3 STX12 RAB14 RAC1 VPS37B CLTC SEC13 VPS28 RAB8B RAB8A LMAN2 BDNF RAB11B SNX2 GRN VAMP3 HEXB TFRC ADD2 PSMC5 DNM1L SNX5 SNAP23 EZR PACSIN2 CTSZ CHMP4B CORO1A CTSH EHD4 EHD1 CORO1C VEGFA UBA1 RAN TPT1 ANXA1 THBS1 ADAM10 APP HSPD1 MMP14 SMPD1 PHB TUBA1A FGG ZNRF2 ANXA2 HGS KRTDAP PSAP HEXA PDCD6 ABCB4 VIM CAPG HSPA5 NEDD4L GPC1 CDC42 PA…
4.44316e-36	135	1108	Secretory vesicle	PICALM RAB10 CHGA STX12 RAB8B RAB8A BDNF HEXB SNAP23 CTSH VEGFA THBS1 FGG KRTDAP HEXA VAMP3 CDC42 DNM1L PLAT PTPRS CAV1 GARS RAB5C COL1A1 RAB35 ATP6V1B1 LOXL1 CTSV ADAM10 APP PAM SEPT8 SMPD1 BAIAP2 RAB11B DMD VDAC1 HSPD1 CD44 GRN VCL TIMP2 AGA GDI2 CNN2 PKM RHOA SPP2 RAB7A HSP90AA1 PPIE GSTP1 B4GALT1 DYNLL1 HSP90AB1 MAPK1 MMP9 CTSZ VAPA PSMD7 PDAP1 RARRES2 TSPAN14 PSMD3 KPNB1 PSMD11 VAT1 ALDOC HS…

## Sheet: 825_GOMF
Enrichment FDR	Genes in list	Total genes	Functional Category	Genes
1.80113e-92	265	1839	RNA binding	FKBP4 SLC25A5 RPS20 CSDE1 ZNF207 PTBP1 DCN GRN TPR THRAP3 GDI2 EIF4B IPO5 YBX1 ELAVL1 PKM PABPC1 DAZAP1 TFRC ENO1 FSCN1 SNRPA DDX1 HSP90AA1 TNPO1 RPS5 PPIE SRRT KHSRP RPL6 RPLP0 FUS GANAB PABPC4 HNRNPC SUPT16H EZR ARCN1 RPS18 HSP90AB1 HNRNPM SF3A1 SNRPD3 LGALS1 EIF3L DDX17 RTCB MYH9 PHF5A FKBP3 ERH EIF5 PSMC1 APEX1 TPD52L2 MAPRE1 CSTF2 RBM3 CORO1A UBE2I HNRNPL SF3A2 RPS19 PDAP1 EIF4H FUBP3 EIF3A …
2.42857e-66	126	525	Cell adhesion molecule binding	LASP1 VCL CAPG HSPA5 CNN2 PKM PICALM NOTCH3 ENO1 FSCN1 DLG1 CAPZB RAB10 CTTN CHMP5 SNX5 RPL6 NUDC EZR HSP90AB1 RANBP1 PACSIN2 MYH9 RANGAP1 AHSA1 EIF5 MAPRE1 CHMP4B VAPA STK24 EHD4 EEF1D EIF4H PDLIM1 LRRC59 YWHAE HSPA8 EHD1 EIF4G2 DDX6 RARS SPTBN1 CAPZA1 PRDX1 CNN3 PRDX6 TMPO SEPT7 CALD1 LRRFIP1 AHNAK VASP KTN1 PAICS EIF2S3 RAN LDHA ANXA1 FLNB BZW2 TLN1 RDX RAB1A ATIC OLA1 IQGAP1 EFHD2 SERBP1 EIF2…
7.7786e-62	101	344	Cadherin binding	LASP1 VCL CAPG HSPA5 CNN2 PKM PICALM NOTCH3 ENO1 FSCN1 DLG1 CAPZB RAB10 CTTN CHMP5 SNX5 RPL6 NUDC EZR HSP90AB1 RANBP1 PACSIN2 MYH9 RANGAP1 AHSA1 EIF5 MAPRE1 CHMP4B VAPA STK24 EHD4 EEF1D EIF4H PDLIM1 LRRC59 YWHAE HSPA8 EHD1 EIF4G2 DDX6 RARS SPTBN1 CAPZA1 PRDX1 CNN3 PRDX6 TMPO SEPT7 CALD1 LRRFIP1 AHNAK VASP KTN1 PAICS EIF2S3 RAN LDHA ANXA1 FLNB BZW2 TLN1 RDX RAB1A ATIC OLA1 IQGAP1 EFHD2 SERBP1 EIF2…
3.07716e-39	150	1242	Protein-containing complex binding	PKM ACTB HSP90AA1 HNRNPC HSP90AB1 YWHAE HSPA8 CD81 PAFAH1B1 EIF4B WDR1 ADD2 FSCN1 CAPZB SUPT16H TNNC2 PLS3 RBM3 EIF4H GNAI2 CAPZA1 H3F3B EIF2S1 LCP1 RPLP1 EIF2A ITGB1 TWF1 PELO TTN VPS28 ARPC5 ABCE1 PPIB TPM4 EEF2 EIF1 HIST1H1C H1F0 CAPZA2 TWF2 CAPG TPR NSF SLC25A3 GNB1 EZR CBX5 MYH9 CORO1A PCOLCE SMC3 DDX5 CPSF6 THBS4 ACTR3 FN1 RAP1A UCHL5 DSTN RAP1B LGALS3 MYH10 DHX9 RAC1 THBS1 CENPE HSPD1 IQGA…
1.10569e-34	120	907	Structural molecule activity	ACTB RPS20 RPS5 RPS19 RPS15A RPS3 TPR COL11A1 ADD2 RPL6 RPLP0 TUBB4A CAV1 PSMD11 COL1A1 RPS12 SEPT7 TUBA1B COL10A1 RPL23 TUBA4A COL5A1 ANXA1 RPLP1 COL2A1 RPS11 RPL11 RPS8 COL8A1 TTN RPL30 SEPT8 RPS14 COL1A2 TUBA1A TUBA1C RPSA SEPT2 SPRR1A RPS9 TUBB6 PLEC COL18A1 TUBB SEPT9 RPS23 TUBB4B HRNR RPL12 COL5A2 RPS28 TUBB8 ACTG1 VIM FBLN1 MYL6 ACTR3 PXDN IQGAP1 ARPC5 KRT1 FGG KRT2 RPLP2 KRT10 DMD ARPC4 D…
3.95156e-32	207	2447	Carbohydrate derivative binding	ARF5 CD44 HSPA5 RHOA CDC42 HSP90AA1 AARS HSP90AB1 PRPS2 PGK1 TUBB4A HSPA8 HSPA9 TRIM23 TUBA1B HSPA2 TUBA4A COL5A1 RAC1 SDCBP PFKL ARF1 PRPS1 HSPA13 ABCE1 RHOBTB3 TUBA1A TUBA1C ACOT12 HSPA6 TUBB6 TUBB DRG1 TUBB4B APRT HSPA1B TUBB8 CFH RAB7A APOB RAB10 MYH9 RAB2A PCOLCE GALK1 RAB5C RAB35 VEGFA THBS4 EIF4G1 FN1 SCP2 RAB14 RAP1B RAN MYH10 DHX9 THBS1 ARL3 OLA1 COL2A1 RALB HSPD1 TWF1 HNRNPU HK1 CLEC3B …
4.14776e-30	233	3048	Anion binding	ARF5 CD44 HSPA5 RHOA CDC42 PICALM HSP90AA1 AARS HSP90AB1 PACSIN2 PRPS2 PGK1 TUBB4A HSPA8 APOC3 HSPA9 TRIM23 UXS1 PLA2G2D TUBA1B HSPA2 TUBA4A COL5A1 ANXA1 RAC1 PFKL ARF1 PRPS1 HSPA13 ABCE1 RHOBTB3 TUBA1A TUBA1C GNG12 ACOT12 HSPA6 TUBB6 ANXA2 TUBB DRG1 TUBB4B APRT HSPA1B SNX2 TUBB8 CFH FERMT2 RAB7A APOB RAB10 SNX5 MYH9 RAB2A PCOLCE GALK1 RAB5C RAB35 VEGFA THBS4 EIF4G1 SCP2 RAB14 F10 RAP1B RAN MYH10…
1.75154e-27	294	4501	Nucleic acid binding	FKBP4 SLC25A5 RPS20 CSDE1 ZNF207 PTBP1 DCN GRN TPR THRAP3 GDI2 EIF4B IPO5 YBX1 ELAVL1 PKM PABPC1 DAZAP1 TFRC ENO1 FSCN1 ACTB SNRPA DDX1 HSP90AA1 TNPO1 RPS5 PPIE SRRT KHSRP RPL6 RPLP0 FUS GANAB PABPC4 HNRNPC SUPT16H EZR ARCN1 RPS18 HSP90AB1 HNRNPM SF3A1 SNRPD3 LGALS1 EIF3L DDX17 RTCB MYH9 PHF5A FKBP3 ERH EIF5 PSMC1 APEX1 TPD52L2 MAPRE1 CSTF2 RBM3 CORO1A UBE2I HNRNPL SF3A2 RPS19 PDAP1 EIF4H FUBP3 E…
8.76728e-26	112	1004	Cytoskeletal protein binding	PAFAH1B1 ZNF207 WDR1 ADD2 FSCN1 CAPZB DNM1L PACSIN2 MAPRE1 TNNC2 PLS3 CAPZA1 STMN1 CAP1 MAP1B LCP1 CENPE TWF1 TTN ARPC5 TPM4 KIF5B PLEC PARVB PARVA CAPZA2 KIF4B TWF2 VCL TPR SNX5 EZR MYH9 CORO1A SMC3 ALDOC ACTR3 DSTN MYH10 RDX ARL3 IQGAP2 GSN RPS3 ALDOA ITGB1 GJA1 HNRNPU CORO1B CFL1 DCTN2 DRG1 FLNA DMD ARPC4 LASP1 FKBP4 CAPG CNN2 FERMT2 GNB1 FUS DPYSL2 HSP90AB1 SLC9A3R1 CORO1C SPTBN1 CACYBP CNN3 …
1.71863e-25	162	1871	Identical protein binding	HSP90AA1 ANXA1 HMCN1 ANXA2 TPR HEXB ENO1 FBLN1 DNM1L HSP90AB1 MYH9 CHMP4B CORO1A PSMD7 STUB1 RPS19 COL1A1 TPI1 STC2 UXS1 CAT GLIPR2 LRRFIP1 WARS RBMX HNRNPU S100A1 TKT COL1A2 NUDT21 MGAT2 CORO1B LPL NPM1 EXT1 FLNA PDGFA PSAP PDCD6 PAFAH1B1 CUL3 PKM CBX5 MAPK1 LGALS1 ST13 AHCY NAMPT CBX1 ENO3 PRDX1 PRDX4 CCT7 LCP1 SDCBP RDX ADAM10 COL2A1 SUMF1 VCP HPRT1 TPM4 PAFAH1B2 FGG BANF1 C1QTNF5 MARCKS SUB1 …
2.29796e-25	187	2353	Enzyme binding	TIMP2 CUL3 DCUN1D1 RHOA CDC42 PAK3 HSP90AB1 RANBP1 RPRD1B CAV1 UBE2D3 CAP1 CCNJL RAC1 ARHGDIA RHOBTB3 DACT2 UBB PPP1CA PAK2 ANXA2 UBE2L3 HSPA1B TPR DNM1L PRKAR1A FAF2 STC2 DHX9 IQGAP2 EIF4E HNRNPU NOLC1 HSP90B1 HMGB1 FLNA GCLM GDI2 PPP1R12A IPO5 ELAVL1 NSF NOTCH3 DLG1 XPO1 TNPO1 GSTP1 NSFL1C DPYSL2 CBX5 NRP1 MAPK1 AP1B1 RANGAP1 STUB1 CDC37 EIF3A GLRX3 TSPAN14 KPNB1 DDX5 YWHAE SLC9A3R1 CORO1C PTGE…
1.10648e-24	186	2366	Nucleotide binding	ARF5 HSPA5 RHOA CDC42 HSP90AA1 AARS HSP90AB1 PRPS2 PGK1 TUBB4A HSPA8 HSPA9 TRIM23 UXS1 SIL1 TUBA1B HSPA2 TUBA4A RAC1 PFKL ARF1 PRPS1 HSPA13 ABCE1 RHOBTB3 TUBA1A TUBA1C ACOT12 HSPA6 TUBB6 TUBB DRG1 TUBB4B APRT HSPA1B DHFR TUBB8 RAB7A RAB10 MYH9 ERH RAB2A GALK1 RAB5C RAB35 EIF4G1 SCP2 RAB14 HSPH1 CAT RAP1B RAN MYH10 DHX9 ARL3 OLA1 RALB TWF1 HNRNPU RAB8B RAB8A OXSR1 IMPDH2 RAP2B RAB11B NME1 TWF2 FKB…
1.10648e-24	186	2367	Nucleoside phosphate binding	ARF5 HSPA5 RHOA CDC42 HSP90AA1 AARS HSP90AB1 PRPS2 PGK1 TUBB4A HSPA8 HSPA9 TRIM23 UXS1 SIL1 TUBA1B HSPA2 TUBA4A RAC1 PFKL ARF1 PRPS1 HSPA13 ABCE1 RHOBTB3 TUBA1A TUBA1C ACOT12 HSPA6 TUBB6 TUBB DRG1 TUBB4B APRT HSPA1B DHFR TUBB8 RAB7A RAB10 MYH9 ERH RAB2A GALK1 RAB5C RAB35 EIF4G1 SCP2 RAB14 HSPH1 CAT RAP1B RAN MYH10 DHX9 ARL3 OLA1 RALB TWF1 HNRNPU RAB8B RAB8A OXSR1 IMPDH2 RAP2B RAB11B NME1 TWF2 FKB…
2.752e-24	172	2114	Purine nucleotide binding	ARF5 HSPA5 RHOA CDC42 HSP90AA1 AARS HSP90AB1 PRPS2 PGK1 TUBB4A HSPA8 HSPA9 TRIM23 SIL1 TUBA1B HSPA2 TUBA4A RAC1 PFKL ARF1 PRPS1 HSPA13 ABCE1 RHOBTB3 TUBA1A TUBA1C ACOT12 HSPA6 TUBB6 TUBB DRG1 TUBB4B APRT HSPA1B TUBB8 RAB7A RAB10 MYH9 RAB2A GALK1 RAB5C RAB35 EIF4G1 SCP2 RAB14 HSPH1 RAP1B RAN MYH10 DHX9 ARL3 OLA1 RALB TWF1 HNRNPU RAB8B RAB8A OXSR1 RAP2B RAB11B NME1 TWF2 FKBP4 ABCB4 SARS THRAP3 PMS1…
2.79821e-24	53	254	MRNA binding	PABPC1 DAZAP1 RPS5 PABPC4 HNRNPM CSTF2 RBM3 EIF3A EIF4G2 EIF4G1 SF3B1 RBM25 ETF1 TARDBP HNRNPA2B1 HNRNPR SYNCRIP HNRNPA1 HNRNPD G3BP2 LUC7L2 RPS14 NUDT21 HNRNPA3 HNRNPA0 RBM8A TPR ELAVL1 PPIE KHSRP HNRNPC DDX5 CPSF6 NCL MYH10 DHX9 SRSF1 SERBP1 RPS3A RBMX RPS3 CCT5 HNRNPU PCBP1 RPS7 DDX3X DHFR SRSF3 SNRPC RPL30 TSN EIF4A1 HNRNPAB
1.75632e-23	166	2036	Purine ribonucleoside triphosphate binding	ARF5 HSPA5 RHOA CDC42 HSP90AA1 AARS HSP90AB1 PRPS2 PGK1 TUBB4A HSPA8 HSPA9 TRIM23 TUBA1B HSPA2 TUBA4A RAC1 PFKL ARF1 PRPS1 HSPA13 ABCE1 RHOBTB3 TUBA1A TUBA1C HSPA6 TUBB6 TUBB DRG1 TUBB4B HSPA1B TUBB8 RAB7A RAB10 MYH9 RAB2A GALK1 RAB35 EIF4G1 RAB14 RAP1B RAN MYH10 DHX9 ARL3 OLA1 RALB TWF1 HNRNPU RAB8A OXSR1 RAP2B RAB11B NME1 TWF2 FKBP4 ABCB4 SARS THRAP3 PMS1 KARS PKM DNAJA2 NSF ACTB MCM6 PAK3 SAR1…
2.46056e-23	169	2101	Purine ribonucleotide binding	ARF5 HSPA5 RHOA CDC42 HSP90AA1 AARS HSP90AB1 PRPS2 PGK1 TUBB4A HSPA8 HSPA9 TRIM23 TUBA1B HSPA2 TUBA4A RAC1 PFKL ARF1 PRPS1 HSPA13 ABCE1 RHOBTB3 TUBA1A TUBA1C ACOT12 HSPA6 TUBB6 TUBB DRG1 TUBB4B APRT HSPA1B TUBB8 RAB7A RAB10 MYH9 RAB2A GALK1 RAB5C RAB35 EIF4G1 SCP2 RAB14 RAP1B RAN MYH10 DHX9 ARL3 OLA1 RALB TWF1 HNRNPU RAB8B RAB8A OXSR1 RAP2B RAB11B NME1 TWF2 FKBP4 ABCB4 SARS THRAP3 PMS1 KARS PKM D…
4.3644e-23	106	992	Nucleoside-triphosphatase activity	RHOA DDX39B ABCB4 HSPA5 PMS1 CDC42 NSF RAB7A SAR1A RAB10 DNM1L DYNLL1 PSMC1 RAB2A RAB5C HSPA8 RAB35 HSPA9 GNAI2 ATP6V1A RAB14 SEPT7 HSPA2 RAN ANXA1 DHX9 RAC1 ATP6V1G1 RAB1A OLA1 CENPE RAB6B HSPA13 ATP1A1 RHOBTB3 SEPT8 VCP RAB8B RAB8A EEF2 SEPT2 KIF5B HSPA6 SEPT9 RAB11B GSPT2 DYNC1H1 HSPA1B KIF4B MCM6 GNB1 DDX1 HSP90AA1 MYH9 TRIM23 RAP1B MYH10 TOR1B RALB PSMC2 DRG1 DDX3X ATP6V1H PSMC5 DDX17 PSMC6 …
4.68396e-23	169	2116	Ribonucleotide binding	ARF5 HSPA5 RHOA CDC42 HSP90AA1 AARS HSP90AB1 PRPS2 PGK1 TUBB4A HSPA8 HSPA9 TRIM23 TUBA1B HSPA2 TUBA4A RAC1 PFKL ARF1 PRPS1 HSPA13 ABCE1 RHOBTB3 TUBA1A TUBA1C ACOT12 HSPA6 TUBB6 TUBB DRG1 TUBB4B APRT HSPA1B TUBB8 RAB7A RAB10 MYH9 RAB2A GALK1 RAB5C RAB35 EIF4G1 SCP2 RAB14 RAP1B RAN MYH10 DHX9 ARL3 OLA1 RALB TWF1 HNRNPU RAB8B RAB8A OXSR1 RAP2B RAB11B NME1 TWF2 FKBP4 ABCB4 SARS THRAP3 PMS1 KARS PKM D…
4.68396e-23	202	2776	Small molecule binding	ARF5 CD44 HSPA5 RHOA CDC42 HSP90AA1 AARS HSP90AB1 PRPS2 PGK1 TUBB4A HSPA8 HSPA9 TRIM23 UXS1 SIL1 TUBA1B HSPA2 TUBA4A RAC1 PFKL ARF1 PRPS1 HSPA13 ABCE1 RHOBTB3 TUBA1A TUBA1C LMAN2 ACOT12 HSPA6 TUBB6 TUBB DRG1 TUBB4B HBA2 APRT HSPA1B HBA1 DHFR TUBB8 APOC3 RAB7A RAB10 MYH9 ERH RAB2A GALK1 RAB5C CD81 RAB35 EIF4G1 SCP2 RAB14 HSPH1 CAT RAP1B RAN MYH10 DHX9 ARL3 OLA1 RALB ALDOA TWF1 HNRNPU ALB RAB8B RAB…

## Sheet: 765_Reactome
Pathway identifier	Pathway name	#Entities found	#Entities total	#Interactors found	#Interactors total	Entities ratio	Entities pValue	Entities FDR	#Reactions found	#Reactions total	Reactions ratio	Species identifier	Species name	Submitted entities found	Mapped entities	Submitted entities hit interactor	Interacts with	Found reaction identifiers
R-HSA-72702	Ribosomal scanning and start codon recognition	34	64	4	8	0.00434812	1.11022e-16	7.50511e-14	2	2	0.000152544	9606	Homo sapiens	EIF4A1;RPS14;RPS15A;RPS19;RPS18;RPS3;EIF4H;RPS11;EIF4E;EIF4B;RPS12;EIF2A;RPS9;RPS7;RPS8;RPS5;RPS3A;RPSA;EIF2S2;EIF2S1;RPS28;EIF3M;EIF2S3;EIF5;EIF3L;EIF3I;EIF3J;EIF3G;EIF3H;RPS20;EIF3F;EIF3C;EIF3A;EIF3B;EIF4G1	P25398;P23396;P55884;O75821;O75822;P62081;P62280;O00303;P39019;Q04637;P55010;P23588;P61247;Q14152;P62857;P05198;P08865;O15372;Q13347;P46782;P46781;P41091;Q99613;P62244;P62241;P62263;Q9Y262;Q7L2H7;P20042;P62269;P60866;Q15056;P60842;P06730	EIF5;RAN;EIF3C;EIF3A	P47813	R-HSA-72697;R-HSA-72621
R-HSA-6798695	Neutrophil degranulation	93	480	0	0	0.0326109	1.11022e-16	7.50511e-14	10	10	0.000762718	9606	Homo sapiens	HSP90AB1;DDX3X;B4GALT1;HEXB;SNAP23;CTSZ;GDI2;HMGB1;LGALS3;PSMD6;PSMD7;ATIC;PSMD2;PSMD3;TIMP2;PSMD1;CTSH;QSOX1;RAC1;SPTAN1;CTSB;CAP1;CCT2;HSP90AA1;ANXA2;IST1;PGAM1;TUBB;KRT1;ADAM10;HLA-A;DYNLL1;ILF2;MMP9;RHOA;CKAP4;PKM;RAP2B;CAT;PPIE;ALDOC;ALDOA;TKT;PPIA;CD44;VCL;KPNB1;RAB7A;CFD;VCP;GRN;PSMD11;CAB39;C1R;GSTP1;IQGAP1;IQGAP2;CNN2;RAP1B;C3;SDCBP;APOM;PRDX4;CAND1;PSAP;S100A12;CCT8;AGA;VAT1;DYNC1H1;HSP…				R-HSA-6798743;R-HSA-6799350;R-HSA-6798739;R-HSA-6800434;R-HSA-6798751;R-HSA-6798749;R-HSA-6798748;R-HSA-6798747;R-HSA-6800426;R-HSA-6798745
R-HSA-156827	L13a-mediated translational silencing of Ceruloplasmin expression	46	120	0	2	0.00815273	1.11022e-16	7.50511e-14	2	3	0.000228815	9606	Homo sapiens	EIF4A1;RPL30;RPLP1;RPL12;RPL11;RPLP0;RPL10A;RPL6;RPS14;RPS15A;UBB;RPS19;RPS18;RPS3;EIF4H;RPLP2;RPS11;EIF4E;EIF4B;RPS12;EIF2A;RPS9;RPS7;RPS8;RPS5;RPL23;RPL22;RPS3A;RPSA;EIF2S2;EIF2S1;RPS28;EIF3M;EIF2S3;EIF3L;EIF3I;EIF3J;EIF3G;EIF3H;RPS20;PABPC1;EIF3F;EIF3C;EIF3A;EIF3B;EIF4G1				R-HSA-156823;R-HSA-156826
R-HSA-72706	GTP hydrolysis and joining of the 60S ribosomal subunit	46	120	12	47	0.00815273	4.44089e-16	2.25153e-13	3	3	0.000228815	9606	Homo sapiens	EIF4A1;RPL30;RPLP1;RPL12;RPL11;RPLP0;RPL10A;RPL6;RPS14;RPS15A;UBB;RPS19;RPS18;RPS3;EIF4H;RPLP2;RPS11;EIF4E;EIF4B;RPS12;EIF2A;RPS9;RPS7;RPS8;RPS5;RPL23;RPL22;RPS3A;RPSA;EIF2S2;EIF2S1;RPS28;EIF3M;EIF2S3;EIF5;EIF3L;EIF3I;EIF3J;EIF3G;EIF3H;RPS20;EIF3F;EIF3C;EIF3A;EIF3B;EIF4G1	P25398;P23396;P55884;O75821;O75822;P62081;P62280;O00303;P39019;Q04637;Q02878;P30050;Q6P5R6;P55010;P23588;P61247;Q14152;P62857;P05198;P62913;P08865;O15372;Q13347;P46782;P62829;P46781;P62906;P35268;P41091;Q99613;P62244;P62241;P62263;P62987;P62888;Q9Y262;Q7L2H7;P20042;P05386;P62269;P60866;P05387;P05388;Q15056;P60842;P06730	EIF3J;EIF4G1;EIF5;RAN;EIF4E;EIF3A;HNRNPD;PABPC1;EIF3C;EIF3A;EIF4A1;DDX3X	Q04637;P47813;Q15056;P23588;P06730	R-HSA-72672;R-HSA-72619;R-HSA-72671
R-HSA-72649	Translation initiation complex formation	34	62	10	32	0.00421224	2.66454e-15	1.07914e-12	2	2	0.000152544	9606	Homo sapiens	EIF4A1;RPS14;RPS15A;RPS19;RPS18;RPS3;EIF4H;RPS11;EIF4E;EIF4B;RPS12;EIF2A;RPS9;RPS7;RPS8;RPS5;RPS3A;RPSA;EIF2S2;EIF2S1;RPS28;EIF3M;EIF2S3;EIF3L;EIF3I;EIF3J;EIF3G;EIF3H;RPS20;PABPC1;EIF3F;EIF3C;EIF3A;EIF3B;EIF4G1	P25398;P23396;P55884;O75821;O75822;P11940;P62081;P62280;O00303;P39019;Q04637;P23588;P61247;Q14152;P62857;P05198;P08865;O15372;Q13347;P46782;P46781;P41091;Q99613;P62244;P62241;P62263;Q9Y262;Q7L2H7;P20042;P62269;P60866;Q15056;P60842;P06730	EIF4G1;EIF5;RAN;PCBP1;PCBP2;EIF4E;EIF3C;EIF3A;GSPT2;DDX3X	P47813;P11940	R-HSA-156808;R-HSA-157849
R-HSA-72689	Formation of a pool of free 40S subunits	37	106	4	6	0.00720158	5.44009e-15	1.83875e-12	2	2	0.000152544	9606	Homo sapiens	RPL30;RPLP1;RPL12;RPL11;RPLP0;RPL10A;RPL6;RPS14;RPS15A;UBB;RPS19;RPS18;RPS3;RPLP2;RPS11;RPS12;RPS9;RPS7;RPS8;RPS5;RPL23;RPL22;RPS3A;RPSA;RPS28;EIF3M;EIF3L;EIF3I;EIF3J;EIF3G;EIF3H;RPS20;EIF3F;EIF3C;EIF3A;EIF3B	P25398;P23396;P55884;O75821;O75822;P62081;P62280;O00303;P39019;Q02878;P30050;Q6P5R6;P61247;Q14152;P62857;P62913;P08865;O15372;Q13347;P46782;P62829;P46781;P62906;P35268;Q99613;P62244;P62241;P62263;P62987;P62888;Q9Y262;Q7L2H7;P05386;P62269;P60866;P05387;P05388	EIF5;RAN;EIF3C;EIF3A	P47813	R-HSA-72673;R-HSA-72676
R-HSA-72695	Formation of the ternary complex, and subsequently, the 43S complex	28	54	6	30	0.00366873	1.29946e-11	3.75544e-09	3	3	0.000228815	9606	Homo sapiens	RPS14;RPS15A;RPS19;RPS18;RPS3;RPS11;RPS12;EIF2A;RPS9;RPS7;RPS8;RPS5;RPS3A;RPSA;EIF2S2;EIF2S1;RPS28;EIF3M;EIF2S3;EIF3L;EIF3I;EIF3J;EIF3G;EIF3H;RPS20;EIF3F;EIF3C;EIF3A;EIF3B	P25398;P23396;P55884;O75821;O75822;P62081;P62280;O00303;P39019;P61247;Q14152;P62857;P05198;P08865;O15372;Q13347;P46782;P46781;P41091;Q99613;P62244;P62241;P62263;Q9Y262;Q7L2H7;P20042;P62269;P60866	RAC1;RAB8A;CSE1L;RAN;CDC42;RAB1A	15996	R-HSA-72691;R-HSA-72663;R-HSA-72669
R-HSA-72737	Cap-dependent Translation Initiation	47	130	20	112	0.00883212	4.28093e-11	1.08308e-08	18	18	0.00137289	9606	Homo sapiens	EIF4A1;RPL30;RPLP1;RPL12;RPL11;RPLP0;RPL10A;RPL6;RPS14;RPS15A;UBB;RPS19;RPS18;RPS3;EIF4H;RPLP2;RPS11;EIF4E;EIF4B;RPS12;EIF2A;RPS9;RPS7;RPS8;RPS5;RPL23;RPL22;RPS3A;RPSA;EIF2S2;EIF2S1;RPS28;EIF3M;EIF2S3;EIF5;EIF3L;EIF3I;EIF3J;EIF3G;EIF3H;RPS20;PABPC1;EIF3F;EIF3C;EIF3A;EIF3B;EIF4G1	P25398;P23396;P55884;O75821;O75822;P11940;P62081;P62280;O00303;P39019;Q04637;Q02878;P30050;Q6P5R6;P55010;P23588;P61247;Q14152;P62857;P05198;P62913;P08865;O15372;Q13347;P46782;P62829;P46781;P62906;P35268;P41091;Q99613;P62244;P62241;P62263;P62987;P62888;Q9Y262;Q7L2H7;P20042;P05386;P62269;P60866;P05387;P05388;Q15056;P60842;P06730	EIF3J;EIF4G1;RAB8A;CSE1L;RAN;EIF4E;EIF3A;HNRNPD;PABPC1;CDC42;EIF3C;EIF3A;GSPT2;EIF4A1;RAC1;EIF5;PCBP1;PCBP2;RAB1A;DDX3X	Q04637;17552;P47813;Q13541;Q15056;P23588;P11940;P06730;15996	R-HSA-72673;R-HSA-72672;R-HSA-72676;R-HSA-72647;R-HSA-72619;R-HSA-156808;R-HSA-72621;R-HSA-72622;R-HSA-72691;R-HSA-72722;R-HSA-72631;R-HSA-72663;R-HSA-72697;R-HSA-72635;R-HSA-157849;R-HSA-72669;R-HSA-72671;R-HSA-72670
R-HSA-72613	Eukaryotic Translation Initiation	47	130	20	113	0.00883212	4.93445e-11	1.11025e-08	20	21	0.00160171	9606	Homo sapiens	EIF4A1;RPL30;RPLP1;RPL12;RPL11;RPLP0;RPL10A;RPL6;RPS14;RPS15A;UBB;RPS19;RPS18;RPS3;EIF4H;RPLP2;RPS11;EIF4E;EIF4B;RPS12;EIF2A;RPS9;RPS7;RPS8;RPS5;RPL23;RPL22;RPS3A;RPSA;EIF2S2;EIF2S1;RPS28;EIF3M;EIF2S3;EIF5;EIF3L;EIF3I;EIF3J;EIF3G;EIF3H;RPS20;PABPC1;EIF3F;EIF3C;EIF3A;EIF3B;EIF4G1	P25398;P23396;P55884;O75821;O75822;P11940;P62081;P62280;O00303;P39019;Q04637;Q02878;P30050;Q6P5R6;P55010;P23588;P61247;Q14152;P62857;P05198;P62913;P08865;O15372;Q13347;P46782;P62829;P46781;P62906;P35268;P41091;Q99613;P62244;P62241;P62263;P62987;P62888;Q9Y262;Q7L2H7;P20042;P05386;P62269;P60866;P05387;P05388;Q15056;P60842;P06730	EIF3J;EIF4G1;RAB8A;CSE1L;RAN;EIF4E;EIF3A;HNRNPD;PABPC1;CDC42;EIF3C;EIF3A;GSPT2;EIF4A1;RAC1;EIF5;PCBP1;PCBP2;RAB1A;DDX3X	Q04637;17552;P47813;Q13541;Q15056;P23588;P11940;P06730;15996	R-HSA-72673;R-HSA-72672;R-HSA-72676;R-HSA-72647;R-HSA-72619;R-HSA-156808;R-HSA-72621;R-HSA-72622;R-HSA-72691;R-HSA-72722;R-HSA-156823;R-HSA-72631;R-HSA-72663;R-HSA-72697;R-HSA-156826;R-HSA-72635;R-HSA-157849;R-HSA-72669;R-HSA-72671;R-HSA-72670
R-HSA-9010553	Regulation of expression of SLITs and ROBOs	50	183	12	81	0.0124329	6.51863e-11	1.31676e-08	6	20	0.00152544	9606	Homo sapiens	RPL30;PSMD11;RBM8A;RPLP1;RPL12;RPL11;RPLP0;RPL10A;GSPT2;RPL6;PSMA8;PSMD8;RPS14;PSMD6;PSMD7;RPS15A;UBB;RPS19;PSMD4;RPS18;PSMD2;PSMD3;MAGOH;RPS3;PSMD1;RPLP2;RPS11;RPS12;RPS9;RPS7;RPS8;RPS5;RPL23;RPL22;RPS3A;RPSA;RPS28;PSMC5;PSMC6;PSMC3;PSMC1;PSMC2;PSME1;PSME2;RPS20;ETF1;PABPC1;EIF4G1	P0CG47;P23396;P62081;P62280;P51665;P39019;Q04637;P62195;P30050;Q6P5R6;P62913;Q13200;O43242;P55036;P46782;P46781;O00231;P62244;Q8TAA3;P62241;P48556;P62888;P05386;P60866;P05387;P05388;P25398;P11940;Q06323;P35998;Q9Y5S9;P62495;Q02878;P62333;Q8IYD1;P61247;P62857;P08865;P61326;Q15008;Q9UL46;P62829;P62906;P35268;P62191;Q99460;P17980;P62263;P62987;P62269	EIF3J;EIF4G1;HNRNPF;PCBP1;PCBP2;EIF4E;EIF3A;HNRNPD;PABPC1;GSPT2;EIF4A1;DDX3X	P62495;Q04637;P11940;O43347	R-HSA-9014652;R-HSA-9011313;R-HSA-8986083;R-HSA-9014610;R-HSA-9011346;R-HSA-9011300
R-HSA-2022090	Assembly of collagen fibrils and other multimeric structures	26	67	3	14	0.00455194	9.01615e-11	1.65897e-08	24	26	0.00198307	9606	Homo sapiens	COL18A1;COL14A1;COL11A1;COL12A1;LOXL3;LOXL4;CTSV;LOXL1;CTSB;MMP2;MMP3;PCOLCE;MMP9;COL1A1;COL1A2;COL2A1;BMP1;COL5A1;COL6A2;COL6A1;COL5A2;PXDN;COL8A1;COL6A3;PLEC	P02452;P58215;P12111;P14780;P08123;P39060;Q05707;P09237;P07711;Q15149;P05997;Q92626;P12109;P07858;Q96JB6;P20908;P12107;O60911;P13497;Q08397;P12110;P27658;P02458;P08254;Q99715;Q15113	ADAM10;TSPAN14;CD81	P48509	R-HSA-2395302;R-HSA-2022141;R-HSA-2299620;R-HSA-2395340;R-HSA-2213192;R-HSA-1474266;R-HSA-2396234;R-HSA-2213201;R-HSA-2559639;R-HSA-2213200;R-HSA-2395223;R-HSA-2243926;R-HSA-2213205;R-HSA-2395314;R-HSA-2213207;R-HSA-2395324;R-HSA-2243931;R-HSA-2213208;R-HSA-2213210;R-HSA-2214330;R-HSA-2002466;R-HSA-2395257;R-HSA-2395322;R-HSA-2250301
R-HSA-72662	Activation of the mRNA upon binding of the cap-binding complex and eIFs, and subsequent binding to 43S	34	66	15	77	0.004484	1.01007e-10	1.70702e-08	6	6	0.000457631	9606	Homo sapiens	EIF4A1;RPS14;RPS15A;RPS19;RPS18;RPS3;EIF4H;RPS11;EIF4E;EIF4B;RPS12;EIF2A;RPS9;RPS7;RPS8;RPS5;RPS3A;RPSA;EIF2S2;EIF2S1;RPS28;EIF3M;EIF2S3;EIF3L;EIF3I;EIF3J;EIF3G;EIF3H;RPS20;PABPC1;EIF3F;EIF3C;EIF3A;EIF3B;EIF4G1	P25398;P23396;P55884;O75821;O75822;P11940;P62081;P62280;O00303;P39019;Q04637;P23588;P61247;Q14152;P62857;P05198;P08865;O15372;Q13347;P46782;P46781;P41091;Q99613;P62244;P62241;P62263;Q9Y262;Q7L2H7;P20042;P62269;P60866;Q15056;P60842;P06730	EIF3J;EIF4G1;RAN;EIF4E;EIF3A;HNRNPD;PABPC1;EIF3C;EIF3A;GSPT2;EIF4A1;EIF5;PCBP1;PCBP2;DDX3X	Q04637;P47813;Q13541;Q15056;P23588;P11940;P06730	R-HSA-72631;R-HSA-72647;R-HSA-156808;R-HSA-72635;R-HSA-157849;R-HSA-72622
R-HSA-975956	Nonsense Mediated Decay (NMD) independent of the Exon Junction Complex (EJC)	31	101	5	23	0.00686188	6.30811e-10	9.84065e-08	1	1	7.62718e-05	9606	Homo sapiens	RPL30;RPLP1;RPL12;RPL11;RPLP0;RPL10A;GSPT2;RPL6;RPS14;RPS15A;UBB;RPS19;RPS18;RPS3;RPLP2;RPS11;RPS12;RPS9;RPS7;RPS8;RPS5;RPL23;RPL22;RPS3A;RPSA;RPS28;RPS20;ETF1;PABPC1;EIF4G1	P25398;P23396;P11940;P62081;P62280;P39019;Q04637;P62495;Q02878;Q8IYD1;P30050;Q6P5R6;P61247;P62857;P62913;P08865;P46782;P62829;P46781;P62906;P35268;P62244;P62241;P62263;P62987;P62888;P05386;P62269;P60866;P05387;P05388	EIF4E;PABPC1;GSPT2;TPP1;RBM8A	Q92900	R-HSA-927789
R-HSA-72764	Eukaryotic Translation Termination	29	106	2	7	0.00720158	1.76147e-09	2.53651e-07	5	5	0.000381359	9606	Homo sapiens	RPL30;RPLP1;RPL12;RPL11;RPLP0;RPL10A;GSPT2;RPL6;RPS14;RPS15A;UBB;RPS19;RPS18;RPS3;RPLP2;RPS11;RPS12;RPS9;RPS7;RPS8;RPS5;RPL23;RPL22;RPS3A;RPSA;RPS28;RPS20;ETF1	P25398;P23396;P62081;P62280;P39019;P62495;Q02878;Q8IYD1;P30050;Q6P5R6;P61247;P62857;P62913;P08865;P46782;P62829;P46781;P62906;P35268;P62244;P62241;P62263;P62987;P62888;P05386;P62269;P60866;P05387;P05388	IST1;IST1	P13798	R-HSA-141671;R-HSA-141691;R-HSA-141673;R-HSA-6800138;R-HSA-5691512
R-HSA-114608	Platelet degranulation	37	137	5	38	0.0093077	2.53178e-09	3.21139e-07	6	11	0.00083899	9606	Homo sapiens	CFD;APP;FAM49B;ECM1;WDR1;OLA1;F13A1;PDGFA;THBS1;TTN;CLEC3B;APOM;CFL1;PSAP;FLNA;SPP2;QSOX1;CAP1;TGFB1;HSPA5;RARRES2;FGG;FN1;IGF2;VEGFC;TUBA4A;MANF;VEGFA;ALB;TAGLN2;ALDOA;TLN1;PPIA;VCL;FERMT3	P07602;P55145;P62937;P15692;O00391;P23528;P00746;Q9NUQ9;P02768;Q9NTK5;P00488;P01137;Q16610;P05452;P02763;Q99969;P07996;Q8WZ42;Q9Y490;Q86UX7;Q13103;P37802;P10600;O75083;P18206;P11021;P68366;P49767;P02679;P04075;P49765;P05067;P01344;Q01518;P02751;P04085-1;P21333	HYOU1;MAPRE1;VIM;PDIA6;HSP90B1	P11021	R-HSA-482775;R-HSA-482772;R-HSA-481009;R-HSA-481007;R-HSA-351341;R-HSA-351323
R-HSA-389957	Prefoldin mediated transfer of substrate to CCT/TriC	15	29	0	0	0.00197024	2.54872e-09	3.21139e-07	2	2	0.000152544	9606	Homo sapiens	CCT3;CCT2;TUBB4B;TUBA4A;ACTB;ACTG1;CCT6A;TUBA1C;TUBA1A;CCT8;CCT7;CCT5;PFDN6;CCT4				R-HSA-389970;R-HSA-389980
R-HSA-1442490	Collagen degradation	23	69	2	8	0.00468782	3.94246e-09	4.69153e-07	28	34	0.00259324	9606	Homo sapiens	COL18A1;COL14A1;MMP2;COL11A1;COL12A1;MMP3;ADAM10;CTSV;MMP9;COL1A1;ADAM17;MMP14;COL1A2;COL2A1;COL5A1;COL6A2;COL6A1;COL5A2;MMP19;COL8A1;COL6A3;CTSB	P02452;P07711;P78536;P05997;P12109;P07858;P50281;O14672;P20908;P12107;P12111;P12110;P14780;Q99542;P08123;P39060;P27658;P08253;P02458;P08254;Q99715;Q05707;P09237	MMP14;MMP9	P09958;P14780	R-HSA-1474196;R-HSA-1564117;R-HSA-1474197;R-HSA-1564179;R-HSA-1564112;R-HSA-2471842;R-HSA-1564120;R-HSA-1564184;R-HSA-2168046;R-HSA-1564164;R-HSA-2172405;R-HSA-1458433;R-HSA-2473596;R-HSA-1564169;R-HSA-2473594;R-HSA-2471621;R-HSA-2168960;R-HSA-2482180;R-HSA-1454822;R-HSA-1454757;R-HSA-1474213;R-HSA-1474210;R-HSA-2484882;R-HSA-2168982;R-HSA-1564143;R-HSA-1564142;R-HSA-2168923;R-HSA-2537499
R-HSA-3371568	Attenuation phase	18	47	0	1	0.00319315	9.68053e-09	1.01933e-06	4	5	0.000381359	9606	Homo sapiens	HSPA8;HSP90AA1;HSPH1;HSP90AB1;UBB;PTGES3;HSPA6;SERPINH1;HSPA2;FKBP4;HSPA1B				R-HSA-3371554;R-HSA-5324617;R-HSA-5082369;R-HSA-5082384
R-HSA-1474290	Collagen formation	33	104	5	51	0.0070657	9.72856e-09	1.01933e-06	57	77	0.00587293	9606	Homo sapiens	COL18A1;COL14A1;COL11A1;COL12A1;LOXL3;LOXL4;PLOD3;PLOD2;PLOD1;CTSV;LOXL1;SERPINH1;CTSB;MMP2;MMP3;PCOLCE;MMP9;COL1A1;COL1A2;COL2A1;BMP1;COL5A1;COL6A2;COL6A1;COL5A2;PXDN;COL21A1;COL8A1;COL6A3;P4HB;PPIB;PLEC	P02452;O00469;P58215;P50454;P12111;O60568;P14780;Q96P44;P08123;P39060;Q05707;P07237;P09237;P07711;P23284;Q15149;P05997;Q92626;P12109;P07858;Q96JB6;P20908;P12107;O60911;P13497;Q08397;P12110;P27658;P02458;Q02809;P08254;Q99715;Q15113	ADAM10;TSPAN14;TGFB1;CD81;GRN	P07237;P48509	R-HSA-8948232;R-HSA-2395302;R-HSA-2002460;R-HSA-8948234;R-HSA-8944266;R-HSA-8948224;R-HSA-8948226;R-HSA-8948228;R-HSA-8948230;R-HSA-8948231;R-HSA-8944263;R-HSA-2002440;R-HSA-2395314;R-HSA-2395324;R-HSA-2214330;R-HSA-2395322;R-HSA-2250301;R-HSA-2022073;R-HSA-1981104;R-HSA-2559639;R-HSA-2002466;R-HSA-2299620;R-HSA-1474266;R-HSA-8944218;R-HSA-1981128;R-HSA-1980233;R-HSA-8944223;R-HSA-2395257;R-HSA-8…
R-HSA-2408557	Selenocysteine synthesis	28	112	0	2	0.00760921	1.00924e-08	1.01933e-06	3	7	0.000533903	9606	Homo sapiens	RPL30;RPLP1;RPL12;RPL11;RPLP0;RPL10A;RPL6;RPS14;RPS15A;UBB;RPS19;RPS18;RPS3;RPLP2;RPS11;RPS12;RPS9;RPS7;RPS8;RPS5;RPL23;RPL22;SARS;RPS3A;RPSA;RPS28;RPS20				R-HSA-2408529;R-HSA-2408526;R-HSA-5333615
R-HSA-8957275	Post-translational protein phosphorylation	27	109	0	0	0.00740539	1.54851e-08	1.48657e-06	1	1	7.62718e-05	9606	Homo sapiens	APP;LTBP1;FSTL1;HSP90B1;C3;C4A;LGALS1;STC2;SPP2;QSOX1;IGFBP7;APOB;IGFBP1;IGFBP5;IGFBP4;IGFBP3;FGG;FN1;ADAM10;PDIA6;CKAP4;KTN1;ALB;NUCB1;P4HB;SF1				R-HSA-8952289
R-HSA-1236977	Endosomal/Vacuolar pathway	23	82	0	0	0.00557103	1.9776e-08	1.81939e-06	4	4	0.000305087	9606	Homo sapiens	HLA-A;CTSV				R-HSA-1236948;R-HSA-1236964;R-HSA-1236954;R-HSA-1236943
R-HSA-2467813	Separation of Sister Chromatids	39	195	0	28	0.0132482	2.94917e-08	2.59527e-06	4	8	0.000610175	9606	Homo sapiens	PSMD11;PSMA8;TUBB8;PSMD8;TUBA1C;PSMD6;TUBA1B;XPO1;PSMD7;TUBA1A;UBB;PSMD4;PPP2R1A;PSMD2;PSMD3;PSMD1;DYNC1H1;SEC13;NUDC;RCC2;TUBB4B;RANGAP1;DYNLL1;TUBA4A;CENPE;PSMC5;PSMC6;PSMC3;PPA1;PSMC1;PSMC2;PSME1;PSME2;MAPRE1;ALDH9A1;PAFAH1B1				R-HSA-174144;R-HSA-2467809;R-HSA-2467811;R-HSA-174202
R-HSA-174113	SCF-beta-TrCP mediated degradation of Emi1	18	55	0	0	0.00373667	7.25895e-08	6.09752e-06	2	3	0.000228815	9606	Homo sapiens	PSMD11;PSMA8;PSMD8;PSMC5;PSMD6;PSMD7;PSMC6;UBB;PSMC3;PSMD4;PSMC1;PSMD2;PSMD3;PSMC2;PSME1;PSME2;PSMD1				R-HSA-174203;R-HSA-174159
R-HSA-3371497	HSP90 chaperone cycle for steroid hormone receptors (SHR)	26	80	5	35	0.00543515	8.3003e-08	6.72324e-06	14	14	0.00106781	9606	Homo sapiens	CAP1;HSPA8;DYNC1H1;HSP90AA1;HSP90AB1;DCTN2;PTGES3;HSPA2;TUBB4B;DYNLL1;TUBA4A;TUBB8;DNAJA1;STIP1;TUBA1C;TUBA1B;ACTR1A;TUBA1A;CAPZB;CAPZA1;DNAJA2;CAPZA2;FKBP4;HSPA1B	Q14204;P54652;P0DMV8;P07900;P0DMV9;Q3ZCM7;P68363;P61163;P63167;O60884;Q15185;Q13561;P47755;P47756;Q9BQE3;P31689;P31948;Q9H853;P68371;Q02790;P11142;P52907;P68366;P04350;Q71U36;P08238	HSP90AB1;HSP90AA1;TPP1;CDC37;S100A1	Q13451;Q02790;P31948;Q15185	R-HSA-5618099;R-HSA-5618098;R-HSA-5618110;R-HSA-5618073;R-HSA-5618105;R-HSA-3371422;R-HSA-5618107;R-HSA-5618085;R-HSA-5618080;R-HSA-3371590;R-HSA-9690534;R-HSA-5618093;R-HSA-3371503;R-HSA-9678925
R-HSA-1799339	SRP-dependent cotranslational protein targeting to membrane	27	119	0	0	0.00808479	8.81972e-08	6.87938e-06	5	5	0.000381359	9606	Homo sapiens	RPL30;RPLP1;RPL12;RPL11;RPLP0;RPL10A;RPL6;RPS14;RPS15A;UBB;RPS19;RPS18;RPS3;RPLP2;RPS11;RPS12;RPS9;RPS7;RPS8;RPS5;RPL23;RPL22;RPS3A;RPSA;RPS28;RPS20				R-HSA-1799326;R-HSA-1799330;R-HSA-1799329;R-HSA-1799335;R-HSA-1799332
R-HSA-5362768	Hh mutants that don't undergo autocatalytic processing are degraded by ERAD	19	61	0	2	0.0041443	1.10578e-07	8.29338e-06	4	6	0.000457631	9606	Homo sapiens	VCP;PSMD11;PSMA8;PSMD8;PSMC5;PSMD6;PSMD7;PSMC6;UBB;PSMC3;PSMD4;PSMC1;PSMD2;PSMD3;PSMC2;PSME1;PSME2;PSMD1				R-HSA-5387392;R-HSA-5483238;R-HSA-5387386;R-HSA-5387389
R-HSA-180585	Vif-mediated degradation of APOBEC3G	18	56	0	2	0.00380461	1.21922e-07	8.77836e-06	2	4	0.000305087	9606	Homo sapiens	PSMD11;PSMA8;PSMD8;PSMC5;PSMD6;PSMD7;PSMC6;UBB;PSMC3;PSMD4;PSMC1;PSMD2;PSMD3;PSMC2;PSME1;PSME2;PSMD1				R-HSA-180603;R-HSA-180540
R-HSA-927802	Nonsense-Mediated Decay (NMD)	35	124	16	79	0.00842449	1.39774e-07	9.36483e-06	6	6	0.000457631	9606	Homo sapiens	RPL30;RBM8A;RPLP1;RPL12;RPL11;RPLP0;PPP2R2A;RPL10A;GSPT2;RPL6;RPS14;RPS15A;UBB;RPS19;RPS18;PPP2R1A;MAGOH;RPS3;RPLP2;RPS11;RPS12;RPS9;RPS7;RPS8;RPS5;RPL23;RPL22;RPS3A;RPSA;RPS28;RPS20;ETF1;PABPC1;EIF4G1	P25398;P23396;P11940;P62081;P62280;P39019;Q9Y5S9;Q04637;P62495;Q02878;Q8IYD1;P30050;Q6P5R6;P61247;P62857;P62913;P08865;P61326;P46782;P62829;P46781;P62906;P35268;P30153;P62244;P63151;P62241;P62263;P62987;P62888;P05386;P62269;P60866;P05387;P05388	EIF3J;DDX6;EIF4G1;EIF4E;EIF3A;HNRNPD;PABPC1;GSPT2;EIF4A1;TPP1;GALK1;SF1;PCBP1;PCBP2;RBM8A;DDX3X	Q04637;Q9NPJ4;Q92900;P11940;Q9NPI6	R-HSA-927836;R-HSA-927789;R-HSA-927832;R-HSA-927830;R-HSA-927813;R-HSA-927889
R-HSA-975957	Nonsense Mediated Decay (NMD) enhanced by the Exon Junction Complex (EJC)	35	124	16	79	0.00842449	1.39774e-07	9.36483e-06	5	5	0.000381359	9606	Homo sapiens	RPL30;RBM8A;RPLP1;RPL12;RPL11;RPLP0;PPP2R2A;RPL10A;GSPT2;RPL6;RPS14;RPS15A;UBB;RPS19;RPS18;PPP2R1A;MAGOH;RPS3;RPLP2;RPS11;RPS12;RPS9;RPS7;RPS8;RPS5;RPL23;RPL22;RPS3A;RPSA;RPS28;RPS20;ETF1;PABPC1;EIF4G1	P25398;P23396;P11940;P62081;P62280;P39019;Q9Y5S9;Q04637;P62495;Q02878;Q8IYD1;P30050;Q6P5R6;P61247;P62857;P62913;P08865;P61326;P46782;P62829;P46781;P62906;P35268;P30153;P62244;P63151;P62241;P62263;P62987;P62888;P05386;P62269;P60866;P05387;P05388	EIF3J;DDX6;EIF4G1;EIF4E;EIF3A;HNRNPD;PABPC1;GSPT2;EIF4A1;TPP1;GALK1;SF1;PCBP1;PCBP2;RBM8A;DDX3X	Q04637;Q9NPJ4;Q92900;P11940;Q9NPI6	R-HSA-927836;R-HSA-927832;R-HSA-927830;R-HSA-927813;R-HSA-927889
R-HSA-156902	Peptide chain elongation	28	97	6	36	0.00659012	1.96651e-07	1.27823e-05	5	5	0.000381359	9606	Homo sapiens	RPL30;RPLP1;RPL12;RPL11;RPLP0;RPL10A;RPL6;RPS14;RPS15A;UBB;RPS19;RPS18;RPS3;RPLP2;RPS11;RPS12;RPS9;RPS7;RPS8;RPS5;RPL23;RPL22;RPS3A;RPSA;EEF2;RPS28;RPS20	P25398;P23396;P62081;P62280;P39019;Q02878;P30050;Q6P5R6;P61247;P62857;P62913;P08865;P13639;P46782;P62829;P46781;P62906;P35268;P62244;P62241;P62263;P62987;P62888;P05386;P62269;P60866;P05387;P05388	RAC1;RAB8A;CSE1L;RAN;CDC42;RAB1A	15996	R-HSA-156930;R-HSA-156915;R-HSA-156912;R-HSA-156923;R-HSA-156907
R-HSA-3371571	HSF1-dependent transactivation	18	59	0	1	0.00400842	2.5473e-07	1.6048e-05	5	8	0.000610175	9606	Homo sapiens	HSPA8;HSP90AA1;HSPH1;HSP90AB1;UBB;PTGES3;HSPA6;SERPINH1;HSPA2;FKBP4;HSPA1B				R-HSA-3371554;R-HSA-5324617;R-HSA-5082356;R-HSA-5082369;R-HSA-5082384
R-HSA-5387390	Hh mutants abrogate ligand secretion	19	64	1	3	0.00434812	2.77602e-07	1.69337e-05	5	7	0.000533903	9606	Homo sapiens	VCP;PSMD11;PSMA8;PSMD8;PSMC5;PSMD6;PSMD7;PSMC6;UBB;PSMC3;PSMD4;PSMC1;PSMD2;PSMD3;PSMC2;PSME1;PSME2;PSMD1	P0CG47;Q15008;O43242;Q9UL46;P55036;O00231;P62191;Q06323;Q99460;P17980;P51665;P35998;Q8TAA3;P62333;P62195;P62987;P48556;P55072;Q13200	SDCBP	Q5VTY9	R-HSA-5387392;R-HSA-5483238;R-HSA-5387386;R-HSA-5483229;R-HSA-5387389
R-HSA-156842	Eukaryotic Translation Elongation	32	102	11	77	0.00692982	6.09453e-07	3.59577e-05	8	9	0.000686446	9606	Homo sapiens	RPL30;EEF1A1P5;RPLP1;RPL12;RPL11;RPLP0;RPL10A;RPL6;EEF1B2;RPS14;RPS15A;UBB;RPS19;RPS18;RPS3;RPLP2;RPS11;RPS12;RPS9;RPS7;RPS8;RPS5;RPL23;RPL22;RPS3A;RPSA;EEF2;EEF1G;RPS28;EEF1D;RPS20	P25398;P26641;P23396;Q5VTE0;P29692;P62081;P62280;P39019;Q02878;P30050;P24534;Q6P5R6;P61247;P62857;P62913;P08865;P13639;P46782;P62829;P46781;P62906;P35268;P62244;P62241;P62263;P62987;P62888;P05386;P62269;P60866;P05387;P05388	EEF1B2;RAC1;RAB8A;TPT1;CSE1L;RAN;EEF1D;CDC42;EEF1G;RAB1A;EEF1G	P29692;P24534;15996;P26641	R-HSA-156930;R-HSA-156915;R-HSA-156912;R-HSA-156913;R-HSA-156923;R-HSA-156907;R-HSA-156910;R-HSA-156909
R-HSA-192823	Viral mRNA Translation	27	114	4	22	0.00774509	9.71226e-07	5.16874e-05	2	2	0.000152544	9606	Homo sapiens	RPL30;RPLP1;RPL12;RPL11;RPLP0;RPL10A;RPL6;RPS14;RPS15A;UBB;RPS19;RPS18;RPS3;RPLP2;RPS11;RPS12;RPS9;RPS7;RPS8;RPS5;RPL23;RPL22;RPS3A;RPSA;RPS28;RPS20	P25398;P23396;P62081;P62280;P39019;Q02878;P30050;Q6P5R6;P61247;P62857;P62913;P08865;P46782;P62829;P46781;P62906;P35268;P62244;P62241;P62263;P62987;P62888;P05386;P62269;P60866;P05387;P05388	ILF3;ENO1;RTCB;VDAC1	P0C0U1;P03496	R-HSA-192704;R-HSA-192841
R-HSA-5658442	Regulation of RAS by GAPs	19	71	1	4	0.0048237	9.74975e-07	5.16874e-05	5	5	0.000381359	9606	Homo sapiens	VASP;PSMD11;PSMA8;PSMD8;PSMC5;PSMD6;PSMD7;PSMC6;UBB;PSMC3;PSMD4;PSMC1;PSMD2;PSMD3;PSMC2;PSME1;PSME2;PSMD1	P0CG47;Q15008;O43242;Q2MJR0;Q9UL46;P55036;O00231;P62191;Q06323;Q99460;P17980;P51665;P35998;Q8TAA3;P62333;P62195;P62987;P48556;Q13200	APP	P21359	R-HSA-5658438;R-HSA-5658231;R-HSA-5658435;R-HSA-5658430;R-HSA-5658424
R-HSA-68827	CDT1 association with the CDC6:ORC:origin complex	18	59	1	9	0.00400842	9.75774e-07	5.16874e-05	3	3	0.000228815	9606	Homo sapiens	PSMD11;PSMA8;PSMD8;PSMC5;PSMD6;PSMD7;PSMC6;UBB;PSMC3;PSMD4;PSMC1;PSMD2;PSMD3;PSMC2;PSME1;PSME2;PSMD1	P0CG47;Q15008;O43242;Q9UL46;P55036;O00231;P62191;Q06323;Q99460;P17980;P51665;P35998;Q8TAA3;P62333;P62195;P62987;P48556;Q13200	MCM6	Q9H211	R-HSA-68825;R-HSA-68712;R-HSA-68826
R-HSA-2408522	Selenoamino acid metabolism	34	180	0	16	0.0122291	9.93988e-07	5.16874e-05	8	33	0.00251697	9606	Homo sapiens	RPL30;AHCY;RPLP1;RPL12;RPL11;RPLP0;RPL10A;EPRS;RPL6;RPS14;RPS15A;UBB;RPS19;RPS18;RARS;RPS3;RPLP2;RPS11;RPS12;DARS;RPS9;RPS7;RPS8;RPS5;RPL23;TXNRD1;RPL22;SARS;RPS3A;RPSA;RPS28;KARS;RPS20				R-HSA-5263616;R-HSA-2408532;R-HSA-2408529;R-HSA-2408546;R-HSA-2408558;R-HSA-2408526;R-HSA-5333615;R-HSA-5263614
R-HSA-1236978	Cross-presentation of soluble exogenous antigens (endosomes)	16	53	0	0	0.00360079	1.06802e-06	5.34009e-05	1	6	0.000457631	9606	Homo sapiens	PSMD11;PSMA8;PSMD8;PSMC5;PSMD6;PSMD7;PSMC6;PSMC3;PSMD4;PSMC1;PSMD2;PSMD3;PSMC2;PSME1;PSME2;PSMD1				R-HSA-1236970
R-HSA-211733	Regulation of activated PAK-2p34 by proteasome mediated degradation	19	50	3	25	0.00339697	1.18647e-06	5.81371e-05	2	2	0.000152544	9606	Homo sapiens	PSMD11;PSMA8;PSMD8;PSMC5;PSMD6;PSMD7;PSMC6;UBB;PSMC3;PSMD4;PSMC1;PSMD2;PSMD3;PSMC2;PSME1;PSME2;PSMD1;PAK2	P0CG47;Q15008;O43242;Q9UL46;P55036;O00231;P62191;Q06323;Q99460;P17980;P51665;P35998;Q8TAA3;P62333;P62195;P62987;P48556;Q13177;Q13200	RAC1;CDC42;PAK2	Q13177	R-HSA-211715;R-HSA-211734
R-HSA-1236974	ER-Phagosome pathway	42	165	5	120	0.01121	1.74642e-06	8.3828e-05	8	10	0.000762718	9606	Homo sapiens	PDIA3;PSMD11;SNAP23;HLA-A;PSMA8;PSMD8;PSMC5;PSMD6;PSMD7;PSMC6;UBB;PSMC3;PSMD4;PSMC1;PSMD2;PSMD3;PSMC2;PSME1;PSME2;PSMD1;VAMP3	P0CG47;P30447;P10316;Q15836;P04439;P13746;P18462;P10314;Q06323;P51665;P35998;P30101;P30443;P16189;P16188;P62333;P62195;Q13200;P01892;P01891;P30456;Q15008;P30457;P05534;P30512;O43242;Q9UL46;P30459;P55036;Q09160;O00231;P62191;P30450;Q99460;P17980;P30453;P30455;Q8TAA3;O00161;P62987;P48556;P16190	PDIA3;APP;HLA-A;VAMP3;STX12	O00161;O15533;Q12846;P27797	R-HSA-8863895;R-HSA-8863973;R-HSA-8951595;R-HSA-1236935;R-HSA-8863858;R-HSA-1236965;R-HSA-1236971;R-HSA-8863914
R-HSA-68949	Orc1 removal from chromatin	19	73	0	10	0.00495958	2.09506e-06	9.59881e-05	3	4	0.000305087	9606	Homo sapiens	PSMD11;PSMA8;PSMD8;PSMC5;PSMD6;PSMD7;PSMC6;UBB;PSMC3;PSMD4;PSMC1;PSMD2;PSMD3;PSMC2;PSME1;PSME2;PSMD1;MCM6				R-HSA-68944;R-HSA-68946;R-HSA-68948
R-HSA-1236975	Antigen processing-Cross presentation	44	187	5	120	0.0127047	2.13307e-06	9.59881e-05	13	23	0.00175425	9606	Homo sapiens	PDIA3;PSMD11;SNAP23;HLA-A;CTSV;PSMA8;PSMD8;PSMC5;PSMD6;PSMD7;PSMC6;UBB;PSMC3;PSMD4;PSMC1;PSMD2;PSMD3;PSMC2;PSME1;PSME2;PSMD1;VAMP3	P0CG47;P30447;P10316;Q15836;P04439;P13746;P18462;P10314;Q06323;P51665;P35998;P30101;P30443;P16189;P16188;P62333;P62195;Q13200;P01892;P01891;P30456;Q15008;P30457;P05534;P30512;P07711;O43242;Q9UL46;P30459;P55036;Q09160;O00231;P62191;P30450;Q99460;P17980;P30453;O60911;P30455;Q8TAA3;O00161;P62987;P48556;P16190	PDIA3;APP;HLA-A;VAMP3;STX12	O00161;O15533;Q12846;P27797	R-HSA-8863973;R-HSA-8951595;R-HSA-1236948;R-HSA-1236954;R-HSA-8863914;R-HSA-8863895;R-HSA-1236935;R-HSA-8863858;R-HSA-1236964;R-HSA-1236965;R-HSA-1236970;R-HSA-1236971;R-HSA-1236943
R-HSA-4641257	Degradation of AXIN	18	57	2	17	0.00387255	2.66403e-06	0.000111845	6	8	0.000610175	9606	Homo sapiens	PSMD11;PSMA8;PSMD8;PSMC5;PSMD6;PSMD7;PSMC6;UBB;PSMC3;PSMD4;PSMC1;PSMD2;PSMD3;PSMC2;PSME1;PSME2;PSMD1	P0CG47;Q15008;O43242;Q9UL46;P55036;O00231;P62191;Q06323;Q99460;P17980;P51665;P35998;Q8TAA3;P62333;P62195;P62987;P48556;Q13200	PARP1;UBB	Q9NTX7;Q9HAU4	R-HSA-4641134;R-HSA-3640861;R-HSA-3640844;R-HSA-3640874;R-HSA-4641256;R-HSA-4641129
R-HSA-350562	Regulation of ornithine decarboxylase (ODC)	16	51	0	10	0.00346491	2.67298e-06	0.000111845	1	4	0.000305087	9606	Homo sapiens	PSMD11;PSMA8;PSMD8;PSMC5;PSMD6;PSMD7;PSMC6;PSMC3;PSMD4;PSMC1;PSMD2;PSMD3;PSMC2;PSME1;PSME2;PSMD1				R-HSA-353125
R-HSA-174084	Autodegradation of Cdh1 by Cdh1:APC/C	17	64	0	0	0.00434812	2.72769e-06	0.000111845	2	2	0.000152544	9606	Homo sapiens	PSMD11;PSMD8;PSMC5;PSMD6;PSMD7;PSMC6;UBB;PSMC3;PSMD4;PSMC1;PSMD2;PSMD3;PSMC2;PSME1;PSME2;PSMD1				R-HSA-174058;R-HSA-174057
R-HSA-8948216	Collagen chain trimerization	14	44	0	0	0.00298933	2.72794e-06	0.000111845	11	28	0.00213561	9606	Homo sapiens	COL18A1;COL14A1;COL11A1;COL12A1;COL1A1;COL1A2;COL2A1;COL5A1;COL6A2;COL6A1;COL5A2;COL21A1;COL8A1;COL6A3				R-HSA-8944232;R-HSA-8944266;R-HSA-8944218;R-HSA-8944236;R-HSA-8944223;R-HSA-8944227;R-HSA-8944214;R-HSA-8944230;R-HSA-8944246;R-HSA-8944263;R-HSA-8944247
R-HSA-174154	APC/C:Cdc20 mediated degradation of Securin	18	68	0	4	0.00461988	3.22076e-06	0.00012883	2	3	0.000228815	9606	Homo sapiens	PSMD11;PSMA8;PSMD8;PSMC5;PSMD6;PSMD7;PSMC6;UBB;PSMC3;PSMD4;PSMC1;PSMD2;PSMD3;PSMC2;PSME1;PSME2;PSMD1				R-HSA-174144;R-HSA-174202
R-HSA-5626467	RHO GTPases activate IQGAPs	14	36	3	10	0.00244582	3.51465e-06	0.000137071	5	5	0.000381359	9606	Homo sapiens	CDC42;TUBB8;TUBA1C;TUBA1B;TUBA1A;IQGAP1;RAC1;TUBB4B;IQGAP2;TUBA4A;ACTB;ACTG1	Q13576;Q3ZCM7;P60709;P68363;Q9H853;P68371;P63261;P68366;P63000;P46940;P04350;Q71U36;P60953;Q9BQE3	MAPRE1;MYH9;TUBA4A	P30622;O00255	R-HSA-5626549;R-HSA-5626469;R-HSA-5672304;R-HSA-5626507;R-HSA-5672329
R-HSA-76005	Response to elevated platelet cytosolic Ca2+	37	144	8	95	0.00978327	3.72094e-06	0.000145117	8	14	0.00106781	9606	Homo sapiens	CFD;APP;FAM49B;ECM1;WDR1;OLA1;F13A1;PDGFA;THBS1;TTN;CLEC3B;APOM;CFL1;PSAP;FLNA;SPP2;QSOX1;CAP1;TGFB1;HSPA5;RARRES2;FGG;FN1;IGF2;VEGFC;TUBA4A;MANF;VEGFA;ALB;TAGLN2;ALDOA;TLN1;PPIA;VCL;FERMT3	P07602;P55145;P62937;P15692;O00391;P23528;P00746;Q9NUQ9;P02768;Q9NTK5;P00488;P01137;Q16610;P05452;P02763;Q99969;P07996;Q8WZ42;Q9Y490;Q86UX7;Q13103;P37802;P10600;O75083;P18206;P11021;P68366;P49767;P02679;P04075;P49765;P05067;P01344;Q01518;P02751;P04085-1;P21333	BMP1;HYOU1;MAPRE1;VIM;PDIA6;HSP90B1;VAMP3;STX12	29108;Q12846;P11021	R-HSA-482775;R-HSA-482772;R-HSA-481009;R-HSA-481007;R-HSA-351341;R-HSA-114553;R-HSA-114684;R-HSA-351323
R-HSA-169911	Regulation of Apoptosis	19	54	3	32	0.00366873	8.33937e-06	0.000316896	4	5	0.000381359	9606	Homo sapiens	PSMD11;PSMA8;PSMD8;PSMC5;PSMD6;PSMD7;PSMC6;UBB;PSMC3;PSMD4;PSMC1;PSMD2;PSMD3;PSMC2;PSME1;PSME2;PSMD1;PAK2	P0CG47;Q15008;O43242;Q9UL46;P55036;O00231;P62191;Q06323;Q99460;P17980;P51665;P35998;Q8TAA3;P62333;P62195;P62987;P48556;Q13177;Q13200	RAC1;CDC42;PAK2	Q13177	R-HSA-211715;R-HSA-211731;R-HSA-211734;R-HSA-211716
R-HSA-1650814	Collagen biosynthesis and modifying enzymes	22	76	2	37	0.00516339	1.23759e-05	0.000457909	33	51	0.00388986	9606	Homo sapiens	COL18A1;COL14A1;COL11A1;COL12A1;PLOD3;PLOD2;PCOLCE;PLOD1;COL1A1;COL1A2;BMP1;COL2A1;COL5A1;COL6A2;COL6A1;COL5A2;SERPINH1;COL21A1;COL8A1;COL6A3;P4HB;PPIB	P02452;O00469;P23284;P05997;P12109;P20908;P12107;P50454;P12111;P13497;O60568;P12110;Q96P44;P08123;P39060;P27658;Q02809;P02458;Q99715;Q15113;Q05707;P07237	TGFB1;GRN	P07237	R-HSA-8948232;R-HSA-2002460;R-HSA-8948234;R-HSA-8944266;R-HSA-8948224;R-HSA-8948226;R-HSA-8948228;R-HSA-8948230;R-HSA-8948231;R-HSA-8944263;R-HSA-8944218;R-HSA-2002440;R-HSA-1981128;R-HSA-1980233;R-HSA-8944223;R-HSA-8944214;R-HSA-1981120;R-HSA-8944232;R-HSA-1650808;R-HSA-2002428;R-HSA-8944236;R-HSA-1614460;R-HSA-1614461;R-HSA-2022073;R-HSA-8944227;R-HSA-2089971;R-HSA-1981104;R-HSA-8944230;R-HSA-8…
R-HSA-69017	CDK-mediated phosphorylation and removal of Cdc6	18	75	0	5	0.00509545	1.30767e-05	0.000468406	2	4	0.000305087	9606	Homo sapiens	PSMD11;PSMA8;PSMD8;PSMC5;PSMD6;PSMD7;PSMC6;UBB;PSMC3;PSMD4;PSMC1;PSMD2;PSMD3;PSMC2;PSME1;PSME2;PSMD1				R-HSA-69015;R-HSA-69016
R-HSA-68867	Assembly of the pre-replicative complex	19	68	1	30	0.00461988	1.3383e-05	0.000468406	4	12	0.000915262	9606	Homo sapiens	PSMD11;PSMA8;PSMD8;PSMC5;PSMD6;PSMD7;PSMC6;UBB;PSMC3;PSMD4;PSMC1;PSMD2;PSMD3;PSMC2;PSME1;PSME2;PSMD1;MCM6	P0CG47;Q15008;O43242;Q14566;Q9UL46;P55036;O00231;P62191;Q06323;Q99460;P17980;P51665;P35998;Q8TAA3;P62333;P62195;P62987;P48556;Q13200	MCM6	Q9H211	R-HSA-68849;R-HSA-68825;R-HSA-68712;R-HSA-68826
R-HSA-389960	Formation of tubulin folding intermediates by CCT/TriC	15	30	6	30	0.00203818	2.05969e-05	0.000700293	2	2	0.000152544	9606	Homo sapiens	CCT6A;CCT3;TUBA1C;CCT2;TUBA1B;TUBA1A;CCT8;TUBB4B;CCT7;TUBA4A;CCT5;CCT4	P50990;P50991;P68363;Q9H853;P68371;Q99832;P68366;P78371;P04350;Q71U36;P48643;P49368;P40227;Q92526;Q9BQE3	RAC1;RAB8A;CSE1L;RAN;CDC42;RAB1A	15996	R-HSA-389954;R-HSA-389961
R-HSA-8852276	The role of GTSE1 in G2/M progression after G2 checkpoint	30	83	5	112	0.00563897	2.19216e-05	0.000745336	9	10	0.000762718	9606	Homo sapiens	NOTCH3;PSMD11;HSP90AB1;PSMA8;TUBB8;PSMD8;TUBA1C;PSMD6;TUBA1B;PSMD7;TUBA1A;UBB;PSMD4;PSMD2;PSMD3;PSMD1;HSP90AA1;TUBB4B;TUBA4A;PSMC5;PSMC6;PSMC3;PSMC1;PSMC2;PSME1;PSME2;MAPRE1	P0CG47;P07900;Q3ZCM7;P68363;Q06323;P51665;P35998;P62333;P62195;Q13200;Q9BQE3;Q15008;O43242;Q9UL46;P55036;O00231;P62191;Q99460;P38936;P17980;Q9H853;P68371;Q8TAA3;P68366;P62987;P48556;P04350;Q15691;Q71U36;P08238	MCM6;PSMC2;EIF4B;PICALM;HSPA1B	P38936;P53350;Q9NYZ3	R-HSA-8852324;R-HSA-8852306;R-HSA-8852354;R-HSA-8852337;R-HSA-8852317;R-HSA-8852331;R-HSA-8852298;R-HSA-8852362;R-HSA-8852280
R-HSA-190840	Microtubule-dependent trafficking of connexons from Golgi to the plasma membrane	9	22	0	0	0.00149467	2.40917e-05	0.000795027	2	2	0.000152544	9606	Homo sapiens	TUBB8;TUBA1C;TUBA1B;GJA1;TUBA1A;TUBB4B;TUBA4A				R-HSA-190520;R-HSA-190782
R-HSA-1474228	Degradation of the extracellular matrix	33	148	13	83	0.010055	2.41887e-05	0.000798228	89	105	0.00800854	9606	Homo sapiens	COL18A1;COL14A1;COL11A1;COL12A1;HTRA1;CTSV;TIMP2;CTSB;MMP2;MMP3;FN1;ADAM10;MMP9;HSPG2;DCN;COL1A1;MMP14;ADAM17;COL1A2;COL2A1;BMP1;COL5A1;COL6A2;COL6A1;COL5A2;COL8A1;COL6A3;MYH9;MMP19;KLKB1;CD44	P02452;O14672;P12111;P14780;Q99542;P08123;P39060;Q05707;P98160;P09237;P07711;P78536;P05997;P03952;P12109;P07858;P50281;P20908;P12107;O60911;P13497;P16035;P12110;Q9UNA0;P27658;P08253;P02458;P07585;P08254;P16070;Q99715;P02751;Q92743	BMP1;MMP14;APP;TIMP2;CD44;BMP1;MMP2;LGALS3;FN1;MMP9;MSN;COL5A1;GRN	P01033;P09958;P16070;P08253;P09237;P10451;P14780;29108;P98160;P07585;P16035	R-HSA-8940554;R-HSA-1474196;R-HSA-4086205;R-HSA-1604763;R-HSA-1474197;R-HSA-3828025;R-HSA-1564179;R-HSA-1592349;R-HSA-3791295;R-HSA-2471842;R-HSA-1604368;R-HSA-1604752;R-HSA-3791155;R-HSA-1602454;R-HSA-1564184;R-HSA-1604360;R-HSA-1566981;R-HSA-3788075;R-HSA-1564164;R-HSA-1566979;R-HSA-3791149;R-HSA-8848658;R-HSA-8855825;R-HSA-1458433;R-HSA-2533950;R-HSA-8940561;R-HSA-1604741;R-HSA-3814820;R-HSA-2…
R-HSA-3560782	Diseases associated with glycosaminoglycan metabolism	14	55	1	1	0.00373667	3.16667e-05	0.00101333	26	29	0.00221188	9606	Homo sapiens	B4GALT1;B3GAT3;HEXB;HEXA;HSPG2;DCN;EXT1;EXT2;GPC1;OGN;PSAP;CSPG4;CHST14;GPC6	P06865;O94766;Q9Y625;P35052;Q93063;Q6UVK1;Q7LGC8;Q8NCH0;P15291;P07585;P20774;P07686;Q16394;P98160	HEXB	P06865	R-HSA-3636919;R-HSA-9035976;R-HSA-9035978;R-HSA-9035983;R-HSA-9035982;R-HSA-9036289;R-HSA-3656254;R-HSA-9036290;R-HSA-4420365;R-HSA-3595175;R-HSA-3656230;R-HSA-3560804;R-HSA-3560802;R-HSA-3595178;R-HSA-3595176;R-HSA-9035949;R-HSA-9035950;R-HSA-9036283;R-HSA-3656261;R-HSA-9036285;R-HSA-3656259;R-HSA-3656258;R-HSA-3656257;R-HSA-3656269;R-HSA-3656267;R-HSA-3662344
R-HSA-349425	Autodegradation of the E3 ubiquitin ligase COP1	18	54	1	33	0.00366873	3.31747e-05	0.00105024	5	5	0.000381359	9606	Homo sapiens	PSMD11;PSMA8;PSMD8;PSMC5;PSMD6;PSMD7;PSMC6;UBB;PSMC3;PSMD4;PSMC1;PSMD2;PSMD3;PSMC2;PSME1;PSME2;PSMD1	P0CG47;Q15008;O43242;Q9UL46;P55036;O00231;P62191;Q06323;Q99460;P17980;P51665;P35998;Q8TAA3;P62333;P62195;P62987;P48556;Q13200	SFN	Q8NHY2	R-HSA-349444;R-HSA-264418;R-HSA-264435;R-HSA-264444;R-HSA-264458
R-HSA-190872	Transport of connexons to the plasma membrane	9	23	0	0	0.00156261	3.38786e-05	0.00105024	2	3	0.000228815	9606	Homo sapiens	TUBB8;TUBA1C;TUBA1B;GJA1;TUBA1A;TUBB4B;TUBA4A				R-HSA-190520;R-HSA-190782
R-HSA-380320	Recruitment of NuMA to mitotic centrosomes	19	97	0	0	0.00659012	4.87544e-05	0.00151139	2	2	0.000152544	9606	Homo sapiens	YWHAE;DYNC1H1;HSP90AA1;DCTN2;TUBB;TUBB4B;DYNLL1;TUBA4A;TUBB8;TUBA1C;TUBA1B;ACTR1A;TUBA1A;PPP2R1A;GPC1;MAPRE1;PAFAH1B1				R-HSA-380316;R-HSA-380508
R-HSA-428359	Insulin-like Growth Factor-2 mRNA Binding Proteins (IGF2BPs/IMPs/VICKZs) bind RNA	8	13	4	7	0.000883212	7.88003e-05	0.00236401	3	3	0.000228815	9606	Homo sapiens	IGF2;ACTB;CD44	ENST00000352818;ENST00000331789;ENST00000263398;ENST00000337883;ENST00000381406;ENST00000278386;ENST00000279452;ENST00000278385	HNRNPU;YBX1;PCBP1;HNRNPD	O00425;Q9NZI8;Q9Y6M1	R-HSA-428293;R-HSA-428287;R-HSA-428296
R-HSA-5358346	Hedgehog ligand biogenesis	21	72	5	48	0.00489164	9.67878e-05	0.00281165	8	15	0.00114408	9606	Homo sapiens	VCP;PSMD11;PSMA8;PSMD8;ADAM17;PSMC5;PSMD6;PSMD7;PSMC6;UBB;PSMC3;PSMD4;PSMC1;PSMD2;PSMD3;PSMC2;PSME1;PSME2;PSMD1;P4HB	P0CG47;Q15008;O43242;P78536;Q9UL46;P55036;O00231;P62191;Q06323;Q99460;P17980;P51665;P35998;Q8TAA3;P62333;P62195;P62987;P48556;P55072;Q13200;P07237	ITGB1;SDCBP;TGFB1;DLG1;GRN	P07237;Q5VTY9;P78536	R-HSA-5362448;R-HSA-5358336;R-HSA-5358340;R-HSA-5358343;R-HSA-5362793;R-HSA-5362441;R-HSA-5362459;R-HSA-5362412
R-HSA-69613	p53-Independent G1/S DNA damage checkpoint	18	54	6	42	0.00366873	0.000100416	0.00281165	4	4	0.000305087	9606	Homo sapiens	PSMD11;PSMA8;PSMD8;PSMC5;PSMD6;PSMD7;PSMC6;UBB;PSMC3;PSMD4;PSMC1;PSMD2;PSMD3;PSMC2;PSME1;PSME2;PSMD1	P0CG47;Q15008;O43242;Q9UL46;P55036;O00231;P62191;Q06323;Q99460;P17980;P51665;P35998;Q8TAA3;P62333;P62195;P62987;P48556;Q13200	YWHAQ;HSP90AB1;PDIA3;YWHAE;VCP;YWHAH	P30304;O14757;O96017	R-HSA-69600;R-HSA-69604;R-HSA-69608;R-HSA-69598
R-HSA-69610	p53-Independent DNA Damage Response	18	54	6	42	0.00366873	0.000100416	0.00281165	4	4	0.000305087	9606	Homo sapiens	PSMD11;PSMA8;PSMD8;PSMC5;PSMD6;PSMD7;PSMC6;UBB;PSMC3;PSMD4;PSMC1;PSMD2;PSMD3;PSMC2;PSME1;PSME2;PSMD1	P0CG47;Q15008;O43242;Q9UL46;P55036;O00231;P62191;Q06323;Q99460;P17980;P51665;P35998;Q8TAA3;P62333;P62195;P62987;P48556;Q13200	YWHAQ;HSP90AB1;PDIA3;YWHAE;VCP;YWHAH	P30304;O14757;O96017	R-HSA-69600;R-HSA-69604;R-HSA-69608;R-HSA-69598
R-HSA-69601	Ubiquitin Mediated Degradation of Phosphorylated Cdc25A	18	54	6	42	0.00366873	0.000100416	0.00281165	4	4	0.000305087	9606	Homo sapiens	PSMD11;PSMA8;PSMD8;PSMC5;PSMD6;PSMD7;PSMC6;UBB;PSMC3;PSMD4;PSMC1;PSMD2;PSMD3;PSMC2;PSME1;PSME2;PSMD1	P0CG47;Q15008;O43242;Q9UL46;P55036;O00231;P62191;Q06323;Q99460;P17980;P51665;P35998;Q8TAA3;P62333;P62195;P62987;P48556;Q13200	YWHAQ;HSP90AB1;PDIA3;YWHAE;VCP;YWHAH	P30304;O14757;O96017	R-HSA-69600;R-HSA-69604;R-HSA-69608;R-HSA-69598
R-HSA-6814122	Cooperation of PDCL (PhLP1) and TRiC/CCT in G-protein beta folding	12	45	2	3	0.00305727	0.000110268	0.0030875	11	11	0.00083899	9606	Homo sapiens	CCT6A;CCT3;CCT2;GNB2;GNB1;CCT8;CCT7;GNG12;CCT5;CCT4;GNAI2	P50990;Q99832;Q9UBI6;P50991;P04899;P78371;P62879;P48643;P49368;P62873;P40227;Q92526	CCT3;PSMC5	Q13371	R-HSA-6814119;R-HSA-8850534;R-HSA-6814418;R-HSA-8850529;R-HSA-8850560;R-HSA-8850527;R-HSA-6814124;R-HSA-8850539;R-HSA-6814121;R-HSA-6814409;R-HSA-6814120
R-HSA-5663220	RHO GTPases Activate Formins	28	149	10	50	0.010123	0.000163441	0.00448689	20	27	0.00205934	9606	Homo sapiens	ITGB1;ACTB;ACTG1;TUBB8;CDC42;TUBA1C;TUBA1B;XPO1;TUBA1A;PPP2R1A;RAC1;DYNC1H1;SEC13;NUDC;RCC2;TUBB4B;RANGAP1;DYNLL1;TUBA4A;RHOA;CENPE;PPA1;MAPRE1;ALDH9A1;PAFAH1B1	Q14204;Q3ZCM7;Q9Y266;P68363;Q9P258;P63167;P63261;P63000;P62714;P43034;P61586;P60953;Q9BQE3;P05556;P46060;P60709;ENSG00000150093;O14980;P30153;Q9H853;P68371;P55735;Q5FBB7;Q02224;P68366;P04350;Q15691;Q71U36	CBX5;FLNA;PIN1;TLN1;ADAM17;RHOA;TLN1;FN1;YWHAH;CD81	P05556;O75044;Q9Y4D1;Q8N9R8	R-HSA-5665686;R-HSA-5665751;R-HSA-3858489;R-HSA-3858495;R-HSA-5666160;R-HSA-5666129;R-HSA-5665809;R-HSA-5666001;R-HSA-5665982;R-HSA-5666046;R-HSA-5665727;R-HSA-5665659;R-HSA-5666008;R-HSA-5666169;R-HSA-5665767;R-HSA-5665989;R-HSA-5663232;R-HSA-5666049;R-HSA-5665802;R-HSA-203070
R-HSA-174184	Cdc20:Phospho-APC/C mediated degradation of Cyclin A	18	73	2	26	0.00495958	0.000166181	0.00448689	2	3	0.000228815	9606	Homo sapiens	PSMD11;PSMA8;PSMD8;PSMC5;PSMD6;PSMD7;PSMC6;UBB;PSMC3;PSMD4;PSMC1;PSMD2;PSMD3;PSMC2;PSME1;PSME2;PSMD1	P0CG47;Q15008;O43242;Q9UL46;P55036;O00231;P62191;Q06323;Q99460;P17980;P51665;P35998;Q8TAA3;P62333;P62195;P62987;P48556;Q13200	SFN;VDAC1	P06493	R-HSA-174104;R-HSA-174255
R-HSA-5676590	NIK-->noncanonical NF-kB signaling	19	61	16	52	0.0041443	0.000190245	0.00513661	5	9	0.000686446	9606	Homo sapiens	PSMD11;PSMA8;PSMD8;PSMC5;PSMD6;PSMD7;PSMC6;UBB;PSMC3;PSMD4;PSMC1;PSMD2;PSMD3;PSMC2;PSME1;PSME2;PSMD1;UBE2M	P0CG47;Q15008;O43242;Q9UL46;P55036;O00231;P62191;Q06323;Q99460;P17980;P51665;P61081;P35998;Q8TAA3;P62333;P62195;P62987;P48556;Q13200	RPS18;KPNB1;HSPA6;RPL6;RPS11;HSPA8;RPL23;HNRNPM;UBE2M;CDC37;HSP90AB1;CAP1;HSP90AA1;DCUN1D1;TIMM13;RPL10A	Q99558;Q8TBC4;P61081	R-HSA-5607731;R-HSA-5668545;R-HSA-5607725;R-HSA-5607721;R-HSA-5607722
R-HSA-73856	RNA Polymerase II Transcription Termination	14	67	0	0	0.00455194	0.00024179	0.00634577	4	4	0.000305087	9606	Homo sapiens	CPSF6;RBM8A;CSTF2;SRSF1;NUDT21;DDX39B;MAGOH;SNRPG;SRSF2;SRSF3;SNRPE;SNRPF;SNRPD3;SRSF7				R-HSA-77586;R-HSA-72180;R-HSA-77592;R-HSA-111437
R-HSA-381426	Regulation of Insulin-like Growth Factor (IGF) transport and uptake by Insulin-like Growth Factor Binding Proteins (IGFBPs)	32	127	1	114	0.0086283	0.000244068	0.00634577	14	14	0.00106781	9606	Homo sapiens	APP;LTBP1;FSTL1;HSP90B1;C3;C4A;LGALS1;STC2;SPP2;QSOX1;IGFBP7;APOB;IGFBP1;IGFBP5;IGFBP4;MMP2;IGFBP3;FGG;IGFBP2;FN1;IGF2;ADAM10;PDIA6;CKAP4;KTN1;ALB;NUCB1;IGFALS;P4HB;SF1	P04114;Q14766;P02771;Q12841;P35858;P08833;O14672;P18065;Q16270;O76061;P0C0L4;Q15084;O00391;Q02818;P02768;P07237;P24592;P24593;Q07065;Q13103;P22692;P14625;O00255;Q86UP2;P09382;P17936;P02679;P08253;P05067;P01344;P02751;P01024	SDCBP	P24592	R-HSA-381412;R-HSA-381543;R-HSA-381446;R-HSA-381537;R-HSA-8952289;R-HSA-381487;R-HSA-381518;R-HSA-381545;R-HSA-381461;R-HSA-381500;R-HSA-381503;R-HSA-381496;R-HSA-381435;R-HSA-381466
R-HSA-168273	Influenza Viral RNA Transcription and Replication	34	176	22	93	0.0119573	0.000244278	0.00635123	7	14	0.00106781	9606	Homo sapiens	RPL30;RPLP1;RPL12;RPL11;RPLP0;RPL10A;RPL6;IPO5;RPS14;RPS15A;UBB;RPS19;RPS18;TPR;RPS3;RPLP2;RPS11;RPS12;SEC13;RPS9;HSP90AA1;PARP1;RPS7;RPS8;RPS5;RPL23;RPL22;RPS3A;RPSA;GTF2F1;GTF2F2;RPS28;RPS20	P25398;P23396;P07900;P62081;P62280;P13984;P39019;Q02878;P30050;Q6P5R6;P61247;P62857;P62913;P08865;P09874;P46782;P62829;P46781;P62906;P35269;P35268;O00410;P55735;P62244;P62241;P12270;P62263;P62987;P62888;P05386;P62269;P60866;P05387;P05388	HSPA8;ENO1;RPS3A;RTCB;STIP1;EPRS;PAFAH1B1;CHORDC1;TPP1;PTGES3;PPID;CDC37;TUBA1A;HSP90AB1;HSP90AA1;ILF3;CHORDC1;FKBP4;AHSA1;VDAC1;HSPA1B;S100A1	P07900;P0C0U1;P03496;O00410	R-HSA-192627;R-HSA-192704;R-HSA-168326;R-HSA-192916;R-HSA-192841;R-HSA-192830;R-HSA-192925
R-HSA-1169091	Activation of NF-kappaB in B cells	18	72	1	36	0.00489164	0.000266961	0.00670923	3	10	0.000762718	9606	Homo sapiens	PSMD11;PSMA8;PSMD8;PSMC5;PSMD6;PSMD7;PSMC6;UBB;PSMC3;PSMD4;PSMC1;PSMD2;PSMD3;PSMC2;PSME1;PSME2;PSMD1	P0CG47;Q15008;O43242;Q9UL46;P55036;O00231;P62191;Q06323;Q99460;P17980;P51665;P35998;Q8TAA3;P62333;P62195;P62987;P48556;Q13200	BMP1	29108	R-HSA-1168640;R-HSA-1168643;R-HSA-1168373
R-HSA-2243919	Crosslinking of collagen fibrils	8	24	0	0	0.00163055	0.000268369	0.00670923	13	13	0.000991534	9606	Homo sapiens	COL1A1;COL1A2;BMP1;PXDN;LOXL3;LOXL4;PCOLCE;LOXL1				R-HSA-2395302;R-HSA-2022141;R-HSA-2395340;R-HSA-2559639;R-HSA-2395223;R-HSA-2243926;R-HSA-2395314;R-HSA-2395324;R-HSA-2243931;R-HSA-2002466;R-HSA-2395257;R-HSA-2395322;R-HSA-2250301
R-HSA-376176	Signaling by ROBO receptors	60	235	37	341	0.0159658	0.000275065	0.00687662	22	60	0.00457631	9606	Homo sapiens	NRP1;RPL30;RPLP1;RPLP0;RPL10A;RPL6;PSMD8;RPS14;PSMD6;PSMD7;RPS19;PSMD4;RPS18;PSMD2;PSMD3;MAGOH;PSMD1;RPLP2;RAC1;RPS11;RPS12;CAP1;RPS9;RPS7;RPS8;RPS5;RPL23;RPL22;RPS3A;RPSA;RHOA;PSME1;PSME2;ETF1;PABPC1;PSMD11;RBM8A;RPL12;RPL11;GSPT2;PSMA8;CDC42;RPS15A;UBB;GPC1;RPS3;FLNB;PAK3;PAK2;VASP;RPS28;PSMC5;PSMC6;PSMC3;PSMC1;PSMC2;RPS20;EIF4G1	P0CG47;P23396;P62081;P62280;P51665;P39019;Q04637;P62195;P30050;P63000;Q6P5R6;O14786;P62913;P61586;P22612;Q13200;O43242;P55036;P46782;P46781;O00231;P35052;P62244;Q8TAA3;P62241;P48556;P62888;Q13177;P05386;P60866;P05387;Q01518;P05388;P25398;P50552;P11940;Q06323;P35998;Q9Y5S9;P62495;Q02878;P62333;Q8IYD1;P61247;P62857;P08865;P60953;P61326;Q15008;O75914;Q9UL46;P62906;P62829;P62191;P35268;Q99460;P17980;…	LIMS1;EIF4G1;HNRNPK;HNRNPF;EIF4E;CDC42;PAK2;RAC1;APP;FLNA;SF1;PCBP1;RAB1A;DDX3X;EIF3J;PRKAR1A;ADAM10;RAB8A;VPS37B;CPSF6;CSE1L;RAN;EIF3A;HNRNPD;PABPC1;SF3B4;GSPT2;EIF4A1;PDCD6IP;SF3A2;CDC37;EIF3H;HSP90AA1;VEGFA;SF1;PCBP2;EIF3H	P62495;Q04637;Q9NZU0;17552;P12931;P11940;P24588;O43639;O43347;15996;O14786	R-HSA-9011241;R-HSA-428518;R-HSA-376140;R-HSA-8986083;R-HSA-428522;R-HSA-9011300;R-HSA-9010951;R-HSA-428534;R-HSA-428535;R-HSA-9010648;R-HSA-8985594;R-HSA-428533;R-HSA-9014652;R-HSA-428883;R-HSA-428531;R-HSA-9011313;R-HSA-9010641;R-HSA-9014610;R-HSA-9011346;R-HSA-8985812;R-HSA-9010647;R-HSA-9010231
R-HSA-379716	Cytosolic tRNA aminoacylation	13	50	0	11	0.00339697	0.00028315	0.00707874	18	21	0.00160171	9606	Homo sapiens	YARS;DARS;WARS;VARS;SAR1A;SARS;TARS;EPRS;NARS;KARS;PPA1;RARS;GARS;AARS				R-HSA-379974;R-HSA-380002;R-HSA-379980;R-HSA-379982;R-HSA-379977;R-HSA-380008;R-HSA-380042;R-HSA-379893;R-HSA-379861;R-HSA-71732;R-HSA-380048;R-HSA-379996;R-HSA-379865;R-HSA-379993;R-HSA-379992;R-HSA-379864;R-HSA-379867;R-HSA-379994
R-HSA-8854518	AURKA Activation by TPX2	15	74	0	6	0.00502752	0.000307517	0.00738042	2	2	0.000152544	9606	Homo sapiens	YWHAE;DYNC1H1;HSP90AA1;DCTN2;TUBB;TUBB4B;DYNLL1;TUBA4A;ACTR1A;TUBA1A;PPP2R1A;GPC1;MAPRE1;PAFAH1B1				R-HSA-8853405;R-HSA-8853419
R-HSA-1234176	Oxygen-dependent proline hydroxylation of Hypoxia-inducible Factor Alpha	19	72	2	50	0.00489164	0.000330296	0.00792711	6	12	0.000915262	9606	Homo sapiens	PSMD11;UBE2D3;PSMA8;PSMD8;PSMC5;PSMD6;PSMD7;PSMC6;UBB;PSMC3;PSMD4;PSMC1;PSMD2;PSMD3;PSMC2;PSME1;PSME2;PSMD1	P0CG47;Q15008;O43242;Q9UL46;P55036;O00231;P62191;Q06323;Q99460;P17980;P51665;P35998;Q8TAA3;P62333;P62195;P61077;P62987;P48556;Q13200	VEGFA;PKM	Q16665	R-HSA-1234163;R-HSA-1234177;R-HSA-1234181;R-HSA-1234159;R-HSA-1234175;R-HSA-1234172
R-HSA-5607761	Dectin-1 mediated noncanonical NF-kB signaling	19	66	16	52	0.004484	0.000330296	0.00792711	4	9	0.000686446	9606	Homo sapiens	PSMD11;PSMA8;PSMD8;PSMC5;PSMD6;PSMD7;PSMC6;UBB;PSMC3;PSMD4;PSMC1;PSMD2;PSMD3;PSMC2;PSME1;PSME2;PSMD1;UBE2M	P0CG47;Q15008;O43242;Q9UL46;P55036;O00231;P62191;Q06323;Q99460;P17980;P51665;P61081;P35998;Q8TAA3;P62333;P62195;P62987;P48556;Q13200	RPS18;KPNB1;HSPA6;RPL6;RPS11;HSPA8;RPL23;HNRNPM;UBE2M;CDC37;HSP90AB1;CAP1;HSP90AA1;DCUN1D1;TIMM13;RPL10A	Q99558;Q8TBC4;P61081	R-HSA-5607731;R-HSA-5607725;R-HSA-5607721;R-HSA-5607722
R-HSA-4608870	Asymmetric localization of PCP proteins	18	66	0	39	0.004484	0.000374098	0.00860425	2	7	0.000533903	9606	Homo sapiens	PSMD11;PSMA8;PSMD8;PSMC5;PSMD6;PSMD7;PSMC6;UBB;PSMC3;PSMD4;PSMC1;PSMD2;PSMD3;PSMC2;PSME1;PSME2;PSMD1				R-HSA-4608855;R-HSA-4608852
R-HSA-3371511	HSF1 activation	15	43	4	40	0.00292139	0.000399982	0.00919958	7	7	0.000533903	9606	Homo sapiens	YWHAE;VCP;HSP90AA1;HSPH1;HSP90AB1;UBB;PTGES3;HSPA6;SERPINH1;FKBP4;HSPA1B	P07900;ENSG00000173110;ENSG00000212866;ENSG00000004478;ENSG00000232804;ENSG00000170315;ENSG00000224501;ENSG00000204388;ENSG00000231555;Q15185;ENSG00000149257;P55072;P62258;P08238;ENSG00000120694	KPNA3;HSP90AB1;HSP90AA1;YWHAE	Q00613;Q15185	R-HSA-3371586;R-HSA-4793819;R-HSA-3371527;R-HSA-5082409;R-HSA-3371591;R-HSA-5324632;R-HSA-5082391
R-HSA-179419	APC:Cdc20 mediated degradation of cell cycle proteins prior to satisfation of the cell cycle checkpoint	18	74	2	37	0.00502752	0.000464674	0.0106875	4	6	0.000457631	9606	Homo sapiens	PSMD11;PSMA8;PSMD8;PSMC5;PSMD6;PSMD7;PSMC6;UBB;PSMC3;PSMD4;PSMC1;PSMD2;PSMD3;PSMC2;PSME1;PSME2;PSMD1	P0CG47;Q15008;O43242;Q9UL46;P55036;O00231;P62191;Q06323;Q99460;P17980;P51665;P35998;Q8TAA3;P62333;P62195;P62987;P48556;Q13200	SFN;VDAC1	P06493	R-HSA-174104;R-HSA-179417;R-HSA-174255;R-HSA-179421
R-HSA-68882	Mitotic Anaphase	52	249	23	260	0.0169169	0.000509823	0.0117259	28	32	0.0024407	9606	Homo sapiens	PSMD11;PPP2R2A;LMNB1;PSMA8;TUBB8;PSMD8;TUBA1C;PSMD6;TUBA1B;XPO1;PSMD7;TUBA1A;UBB;PSMD4;PPP2R1A;PSMD2;LMNA;PSMD3;PSMD1;BANF1;TNPO1;TMPO;DYNC1H1;SEC13;NUDC;UBE2I;IST1;RCC2;TUBB4B;RANGAP1;DYNLL1;TUBA4A;CENPE;PSMC5;PSMC6;PSMC3;PPA1;PSMC1;PSMC2;PSME1;CHMP3;PSME2;CHMP4B;MAPRE1;RAN;KPNB1;ALDH9A1;PAFAH1B1	P0CG47;Q14204;Q9Y266;P42167-1;Q9H444;P51665;Q9P258;Q9Y3E7;P63167;P62195;Q92973;P62714;P43034;Q13200;O43242;Q14974;P46060;P55036;O75531;O00231;P30153;Q5FBB7;Q8TAA3;P48556;Q3ZCM7;P68363;Q06323;P35998;P62333;P02545-1;P02545-2;Q9BQE3;Q15008;Q9UL46;P53990;P62826;O14980;P62191;Q99460;P17980;Q9H853;P68371;P55735;P63279;P20700;P63151;Q02224;P68366;P62987;P04350;Q15691;Q71U36	KPNA3;PPP2R1A;CBX5;CHMP4B;RAB8A;LMNA;CSE1L;RAN;CDC42;PDCD6IP;CHMP3;CD81;RANGAP1;CBX3;CHMP5;RAC1;ATP6V1A;UBE2I;PDCD6IP;BROX;UBE2I;RAB1A;CHMP3	Q9BY43;Q14974;Q86XL3;P63279;Q8WUX9;P18754;17552;Q9Y3E7;Q96CF2;Q9H444;O43633;15996;Q8NC56;Q9UQN3;Q14739	R-HSA-174144;R-HSA-2467809;R-HSA-2467811;R-HSA-9624798;R-HSA-9615901;R-HSA-9668419;R-HSA-2995389;R-HSA-2995388;R-HSA-9615937;R-HSA-9618378;R-HSA-9615945;R-HSA-2995376;R-HSA-9624845;R-HSA-9667952;R-HSA-9668405;R-HSA-9634169;R-HSA-9668415;R-HSA-3000449;R-HSA-9667965;R-HSA-9624893;R-HSA-9624800;R-HSA-9668389;R-HSA-174202;R-HSA-9668395;R-HSA-9634219;R-HSA-9668335;R-HSA-9668398;R-HSA-9624876
R-HSA-69052	Switching of origins to a post-replicative state	19	93	5	39	0.00631836	0.000610147	0.0134232	6	9	0.000686446	9606	Homo sapiens	PSMD11;PSMA8;PSMD8;PSMC5;PSMD6;PSMD7;PSMC6;UBB;PSMC3;PSMD4;PSMC1;PSMD2;PSMD3;PSMC2;PSME1;PSME2;PSMD1;MCM6	P0CG47;Q15008;O43242;Q14566;Q9UL46;P55036;O00231;P62191;Q06323;Q99460;P17980;P51665;P35998;Q8TAA3;P62333;P62195;P62987;P48556;Q13200	H3F3B;MCM6;ILF2;HIST1H4A;SSRP1	P33992;P49736;P25205	R-HSA-68944;R-HSA-68946;R-HSA-68948;R-HSA-69015;R-HSA-69016;R-HSA-69019
R-HSA-382556	ABC-family proteins mediated transport	27	122	22	87	0.00828861	0.000673386	0.0148145	13	27	0.00205934	9606	Homo sapiens	VCP;PSMD11;ABCB4;CSTF2;PSMA8;PSMD8;PSMD6;PSMD7;UBB;PSMD4;PSMD2;NAMPT;PSMD3;PSMD1;EIF2A;ABCF1;EIF2S2;EIF2S1;PSMC5;EIF2S3;PSMC6;PSMC3;PSMC1;PSMC2;PSME1;PSME2	P0CG47;O15440;Q06323;P51665;P35998;P62333;P62195;P08183;P05198;P55072;Q13200;Q15008;O43242;Q9UL46;P55036;O00231;P62191;Q8NE71;Q99460;P17980;P41091;P21439;Q9H172;Q8TAA3;P62987;P48556;P20042	PPP2R1A;ACTB;HSPD1;KPNB1;LMNA;HSPA5;DNAJA1;CSE1L;HSPA9;GNB2L1;PPIB;HSP90AB1;GNAI2;XPO1;SLC9A3R1;PSMD2;VCP;PSME2;MYH9;AHSA1;HSPA1B;GRN	P40855;P13569	R-HSA-8866851;R-HSA-5678706;R-HSA-1454928;R-HSA-8866542;R-HSA-5227009;R-HSA-8866551;R-HSA-382613;R-HSA-1454916;R-HSA-383190;R-HSA-8866546;R-HSA-1467457;R-HSA-5678863;R-HSA-8866553
R-HSA-176409	APC/C:Cdc20 mediated degradation of mitotic proteins	18	76	2	41	0.00516339	0.000777977	0.0170703	8	13	0.000991534	9606	Homo sapiens	PSMD11;PSMA8;PSMD8;PSMC5;PSMD6;PSMD7;PSMC6;UBB;PSMC3;PSMD4;PSMC1;PSMD2;PSMD3;PSMC2;PSME1;PSME2;PSMD1	P0CG47;Q15008;O43242;Q9UL46;P55036;O00231;P62191;Q06323;Q99460;P17980;P51665;P35998;Q8TAA3;P62333;P62195;P62987;P48556;Q13200	SFN;VDAC1	P06493	R-HSA-174227;R-HSA-174144;R-HSA-174202;R-HSA-174104;R-HSA-179417;R-HSA-174255;R-HSA-174157;R-HSA-179421
R-HSA-390471	Association of TriC/CCT with target proteins during biosynthesis	10	40	0	3	0.00271758	0.00081287	0.0170703	2	2	0.000152544	9606	Homo sapiens	CCT6A;CCT3;CCT2;PLAA;CCT8;CCT7;GAPDH;CCT5;CCT4				R-HSA-390470;R-HSA-391266
R-HSA-3000178	ECM proteoglycans	19	79	4	46	0.00536721	0.000814327	0.0171009	18	23	0.00175425	9606	Homo sapiens	ITGB1;APP;PTPRS;TGFB1;TNXB;LAMA2;FN1;HSPG2;DCN;ASPN;COL1A1;COL1A2;COL2A1;COL5A1;COL6A2;COL6A1;COL5A2;COL6A3	P02452;P05556;P24043;P05997;P12109;P20908;P10600;P12111;P12110;P08123;P02458;P07585;Q9BXN1;P01137;P05067;Q13332;P22105;P98160;P02751	BMP1;FN1;BMP1;GRN	29108;P98160;P07585	R-HSA-4086204;R-HSA-2426471;R-HSA-2327909;R-HSA-4086132;R-HSA-2681667;R-HSA-2327886;R-HSA-2467659;R-HSA-2396395;R-HSA-2424246;R-HSA-2467665;R-HSA-2396370;R-HSA-2424243;R-HSA-2396124;R-HSA-2424252;R-HSA-2681681;R-HSA-2466238;R-HSA-2465883;R-HSA-2466106
R-HSA-75815	Ubiquitin-dependent degradation of Cyclin D	18	54	3	61	0.00366873	0.000946476	0.0196181	3	5	0.000381359	9606	Homo sapiens	PSMD11;PSMA8;PSMD8;PSMC5;PSMD6;PSMD7;PSMC6;UBB;PSMC3;PSMD4;PSMC1;PSMD2;PSMD3;PSMC2;PSME1;PSME2;PSMD1	P0CG47;Q15008;O43242;Q9UL46;P55036;O00231;P62191;Q06323;Q99460;P17980;P51665;P35998;Q8TAA3;P62333;P62195;P62987;P48556;Q13200	PRKAR1A;APP;CDC37	P49841	R-HSA-75825;R-HSA-75824;R-HSA-75820
R-HSA-5678895	Defective CFTR causes cystic fibrosis	19	67	21	63	0.00455194	0.000980906	0.0196181	5	7	0.000533903	9606	Homo sapiens	VCP;PSMD11;PSMA8;PSMD8;PSMC5;PSMD6;PSMD7;PSMC6;UBB;PSMC3;PSMD4;PSMC1;PSMD2;PSMD3;PSMC2;PSME1;PSME2;PSMD1	P0CG47;Q15008;O43242;Q9UL46;P55036;O00231;P62191;Q06323;Q99460;P17980;P51665;P35998;Q8TAA3;P62333;P62195;P62987;P48556;P55072;Q13200	PPP2R1A;ACTB;HSPD1;KPNB1;LMNA;HSPA5;DNAJA1;CSE1L;HSPA9;GNB2L1;HSP90AB1;GNAI2;XPO1;SLC9A3R1;PSMD2;VCP;PSME2;MYH9;AHSA1;HSPA1B;GRN	P13569	R-HSA-8866854;R-HSA-8866858;R-HSA-8866857;R-HSA-5679000;R-HSA-8866856
R-HSA-5610780	Degradation of GLI1 by the proteasome	19	62	0	63	0.00421224	0.000980906	0.0196181	4	6	0.000457631	9606	Homo sapiens	PSMD11;PSMA8;PSMD8;PSMC5;PSMD6;PSMD7;PSMC6;UBB;PSMC3;PSMD4;PSMC1;PSMD2;PSMD3;PSMC2;PSME1;PSME2;PSMD1;FLNB				R-HSA-5610741;R-HSA-5610758;R-HSA-5610742;R-HSA-5610760
R-HSA-917729	Endosomal Sorting Complex Required For Transport (ESCRT)	9	35	1	6	0.00237788	0.0010729	0.0214579	4	4	0.000305087	9606	Homo sapiens	UBB;HGS;CHMP3;CHMP4B;VPS37B;VPS28;CHMP5	P0CG47;Q9Y3E7;Q9H9H4;P62987;Q9UK41;Q9H444;O14964;A5D8V6;Q9NZZ3	CHMP4B	Q9Y3E7;Q8WUX9	R-HSA-917693;R-HSA-917700;R-HSA-917730;R-HSA-917696
R-HSA-5625970	RHO GTPases activate KTN1	5	12	0	0	0.000815273	0.00144434	0.0288868	2	2	0.000152544	9606	Homo sapiens	CDC42;KIF5B;RAC1;RHOA;KTN1				R-HSA-5625959;R-HSA-5672083
R-HSA-1566948	Elastic fibre formation	11	46	1	14	0.00312521	0.00151456	0.0302911	10	17	0.00129662	9606	Homo sapiens	ITGB1;TGFB1;FN1;LOXL3;ZNF207;LOXL4;LTBP3;LTBP1;LOXL1	Q14766;Q9NS15;P05556;Q96JB6;Q14767;P18075;P58215;P01137;P10600;P02751;Q08397	MMP14	P09958	R-HSA-2395364;R-HSA-2328033;R-HSA-2395328;R-HSA-2328037;R-HSA-2537665;R-HSA-2396029;R-HSA-2396399;R-HSA-2395320;R-HSA-2129357;R-HSA-2129375
R-HSA-69002	DNA Replication Pre-Initiation	19	88	2	56	0.00597867	0.00166608	0.0333216	13	21	0.00160171	9606	Homo sapiens	PSMD11;PSMA8;PSMD8;PSMC5;PSMD6;PSMD7;PSMC6;UBB;PSMC3;PSMD4;PSMC1;PSMD2;PSMD3;PSMC2;PSME1;PSME2;PSMD1;MCM6	P0CG47;Q15008;O43242;Q14566;Q9UL46;P55036;O00231;P62191;Q06323;Q99460;P17980;P51665;P35998;Q8TAA3;P62333;P62195;P62987;P48556;Q13200	MCM6;PTPN11	Q7L590;O75496;Q9H211	R-HSA-68960;R-HSA-68712;R-HSA-68940;R-HSA-68849;R-HSA-69299;R-HSA-68914;R-HSA-68917;R-HSA-68916;R-HSA-68919;R-HSA-68918;R-HSA-68825;R-HSA-68954;R-HSA-68826
R-HSA-389958	Cooperation of Prefoldin and TriC/CCT in actin and tubulin folding	17	37	16	75	0.00251376	0.00176901	0.0336112	6	6	0.000457631	9606	Homo sapiens	CCT3;CCT2;TUBB4B;TUBA4A;ACTB;ACTG1;CCT6A;TUBA1C;TUBA1B;TUBA1A;CCT8;CCT7;CCT5;PFDN6;CCT4	P50990;P50991;P60709;P68363;Q9H853;P68371;Q99832;P68366;P78371;O15212;P04350;Q71U36;P48643;P49368;P40227;Q92526;Q9BQE3	ACTB;NCOA6;IQGAP1;RAB8A;HSPA8;CSE1L;RAN;CDC42;CFL1;CDC37;RAC1;ACTG1;UBE2I;TPT1;DSTN;RAB1A	P60709;15996	R-HSA-390453;R-HSA-389970;R-HSA-389954;R-HSA-389980;R-HSA-389961;R-HSA-390459
R-HSA-69481	G2/M Checkpoints	25	154	7	58	0.0104627	0.00220122	0.0418232	16	24	0.00183052	9606	Homo sapiens	YWHAE;HIST1H2BN;PSMD11;PSMA8;PSMD8;HIST1H4A;PSMC5;PSMD6;PSMD7;PSMC6;UBB;PSMC3;PSMD4;YWHAQ;PSMC1;PSMD2;PSMD3;PSMC2;PSME1;PSME2;PSMD1;SFN;MCM6;YWHAH	P0CG47;Q14566;Q06323;P51665;P35998;P62333;P62195;P27348;P62258;Q13200;Q04917;Q15008;O43242;Q9UL46;P55036;P62805;P31947;O00231;P62191;Q99460;P17980;Q99877;Q8TAA3;P62987;P48556	YWHAQ;HSP90AB1;PDIA3;YWHAE;VCP;YWHAH;PICALM	P30304;O14757;P30307;O96017;Q9NYZ3	R-HSA-75809;R-HSA-5683735;R-HSA-69891;R-HSA-75010;R-HSA-8852354;R-HSA-69604;R-HSA-5683792;R-HSA-176298;R-HSA-5683774;R-HSA-75016;R-HSA-6799246;R-HSA-9029987;R-HSA-75028;R-HSA-176116;R-HSA-8852337;R-HSA-176318
R-HSA-6811436	COPI-independent Golgi-to-ER retrograde traffic	18	63	9	68	0.00428018	0.00233265	0.0443204	5	7	0.000533903	9606	Homo sapiens	CAP1;DYNC1H1;DCTN2;GALNT2;TUBB4B;DYNLL1;TUBA4A;TUBB8;TUBA1C;TUBA1B;ACTR1A;TUBA1A;CAPZB;CAPZA1;CAPZA2;RAB6B;PAFAH1B1	Q14204;Q3ZCM7;Q9NRW1;P68363;Q9H853;P68371;P61163;P63167;P52907;P68366;P43034;P04350;Q71U36;Q13561;P47755;Q10471;P47756;Q9BQE3	RAC1;HSP90AA1;RAB8A;MAPRE1;CSE1L;RAN;CDC42;DYNC1H1;RAB1A	17552;P43034;15996	R-HSA-8849350;R-HSA-8848484;R-HSA-8849348;R-HSA-8849353;R-HSA-8850041
R-HSA-70171	Glycolysis	18	110	2	18	0.00747333	0.00233265	0.0443204	11	24	0.00183052	9606	Homo sapiens	SEC13;TPI1;PGAM1;ENO1;ENO3;PFKL;PKM;PPA1;PPP2R1A;TPR;PGK1;FLNB;ALDOC;ALDOA;GAPDH	P06733;P13929;P07205;P04406;P30153;P55735;P18669;P14618-2;P17858;P14618-1;P00558;P12270;P60174;P09972;P04075;P62714;P22612;O14556	PRKAR1A;PRKAR1A	17489	R-HSA-70449;R-HSA-70467;R-HSA-163750;R-HSA-70454;R-HSA-71654;R-HSA-71670;R-HSA-71496;R-HSA-71850;R-HSA-71660;R-HSA-170796;R-HSA-163773
R-HSA-2132295	MHC class II antigen presentation	31	148	19	122	0.010055	0.00248772	0.0472668	17	26	0.00198307	9606	Homo sapiens	ARF1;DCTN2;CLTC;TWF1;CTSV;TUBB8;TUBA1C;TUBA1B;ACTR1A;TUBA1A;CAPZB;KIF5B;CTSH;MAN1A1;CTSB;CAP1;DYNC1H1;SEC13;AP1B1;TUBB4B;DYNLL1;TUBA4A;CENPE;CAPZA1;CAPZA2;ARF5;LGMN;RAB7A	Q14204;O15020;Q3ZCM7;Q10567;P68363;P33176;P51149;P61163;P63167;Q66K46;Q00610;P47755;Q13561;P47756;Q9BQE3;P07711;P07858;Q00610-1;Q9H853;P68371;O95486;P55735;O60911;Q02224;P84077;P52907;P68366;P04350;Q71U36;P09668;Q99538	KPNB1;HYOU1;RAB8A;ITGB1;CSE1L;RAN;VAPA;CDC42;CD44;RRBP1;RPL12;CKAP4;RAC1;KTN1;TMPO;LRRC59;RAB1A;VDAC1;HSPA1B	17552;P27824;15996;P04233	R-HSA-2130336;R-HSA-2213248;R-HSA-8951498;R-HSA-8951500;R-HSA-2130725;R-HSA-2130504;R-HSA-2130731;R-HSA-2130349;R-HSA-2130478;R-HSA-2130640;R-HSA-2130641;R-HSA-2130706;R-HSA-2213236;R-HSA-2130486;R-HSA-2213243;R-HSA-2130619;R-HSA-2213246
R-HSA-390466	Chaperonin-mediated protein folding	23	100	18	81	0.00679394	0.00295137	0.0531246	19	19	0.00144916	9606	Homo sapiens	CCT3;CCT2;TUBB4B;GNG12;TUBA4A;ACTB;ACTG1;GNAI2;CCT6A;TUBA1C;TUBA1B;TUBA1A;GNB2;GNB1;PLAA;CCT8;CCT7;GAPDH;CCT5;PFDN6;CCT4	P50990;Q9UBI6;P50991;P04899;P60709;Q969H0;P68363;Q9H853;P68371;Q99832;P68366;P78371;P62879;O15212;P04350;Q71U36;P48643;P49368;P62873;P40227;Q92526;O14556;Q9BQE3	ACTB;NCOA6;IQGAP1;RAB8A;HSPA8;CSE1L;RAN;CCT3;CDC42;PSMC5;CFL1;CDC37;RAC1;ACTG1;UBE2I;TPT1;DSTN;RAB1A	P60709;15996;Q13371	R-HSA-6814119;R-HSA-8850534;R-HSA-390470;R-HSA-8850529;R-HSA-389954;R-HSA-391266;R-HSA-8850560;R-HSA-6814124;R-HSA-389961;R-HSA-8850539;R-HSA-6814121;R-HSA-6814409;R-HSA-6814120;R-HSA-390453;R-HSA-6814418;R-HSA-389970;R-HSA-8850527;R-HSA-389980;R-HSA-390459
R-HSA-5619084	ABC transporter disorders	21	99	21	65	0.006726	0.00299201	0.0538561	7	22	0.00167798	9606	Homo sapiens	VCP;PSMD11;ABCB4;PSMA8;PSMD8;PSMC5;PSMD6;PSMD7;PSMC6;UBB;PSMC3;PSMD4;PSMC1;PSMD2;PSMD3;PSMC2;PSME1;EIF3H;PSME2;PSMD1	P0CG47;Q15008;O43242;Q9UL46;P55036;O00231;P62191;Q06323;Q99460;P17980;O95342;P51665;P35998;P21439;Q8TAA3;P62333;P62195;P62987;P48556;P55072;Q13200	PPP2R1A;ACTB;HSPD1;KPNB1;LMNA;HSPA5;DNAJA1;CSE1L;HSPA9;GNB2L1;HSP90AB1;GNAI2;XPO1;SLC9A3R1;PSMD2;VCP;PSME2;MYH9;AHSA1;HSPA1B;GRN	P13569	R-HSA-8866854;R-HSA-5678517;R-HSA-5678749;R-HSA-8866858;R-HSA-8866857;R-HSA-5679000;R-HSA-8866856
R-HSA-72766	Translation	68	339	33	402	0.0230315	0.0036108	0.0649944	69	99	0.00755091	9606	Homo sapiens	EIF4A1;RPL30;VARS;RPLP1;RPLP0;RPL10A;EPRS;RPL6;NARS;EEF1B2;RPS14;RPS19;RPS18;RARS;RPLP2;RPS11;RPS12;EIF2A;RPS9;WARS;RPS7;RPS8;RPS5;RPL23;RPL22;SARS;RPS3A;RPSA;EEF1G;KARS;PPA1;EEF1D;GARS;ETF1;PABPC1;EEF1A1P5;SAR1A;RPL12;RPL11;TARS;GSPT2;RPS15A;UBB;RPS3;EIF4H;EIF4E;EIF4B;YARS;DARS;EIF2S2;EEF2;EIF2S1;RPS28;EIF3M;EIF2S3;EIF5;EIF3L;EIF3I;EIF3J;EIF3G;EIF3H;RPS20;EIF3F;EIF3C;EIF3A;EIF3B;EIF4G1;AARS	P54577;P23396;P54136;O75821;O75822;Q5VTE0;P29692;P62081;P62280;O00303;P39019;Q04637;Q9H2U2;P30050;Q15181;P41250;P23588;Q6P5R6;P62913;O15372;P13639;P46782;P46781;P41091;P62244;P62241;P62888;Q7L2H7;P20042;P05386;P60866;P05387;P05388;P25398;P26641;P55884;P26640;P11940;O43776;P62495;Q02878;Q8IYD1;P26639;P24534;P55010;Q14152;P61247;P62857;P05198;P08865;Q15046;Q13347;P49591;P07814;P62906;P62829;P23381;…	HSPD1;EIF4G1;EIF4E;CDC42;EEF1G;IST1;RAC1;EIF5;PCBP1;MESDC2;IST1;AP1B1;RAB1A;EEF1G;DDX3X;EIF3J;VPS37B;RAB8A;CSE1L;RAN;EIF3A;EEF1D;HNRNPD;SNX2;PABPC1;SF3B4;EIF3A;EIF3C;GSPT2;EIF4A1;EEF1B2;TPT1;PCBP2	P49590;Q13541;Q9H2K0;Q15056;P23588;P29692;P24534;P06730;P26641;P47897;Q04637;17552;P47813;Q96I59;P11940;P13798;O95363;15996	R-HSA-156930;R-HSA-1799326;R-HSA-5368279;R-HSA-156808;R-HSA-380042;R-HSA-72722;R-HSA-156823;R-HSA-380048;R-HSA-449937;R-HSA-156826;R-HSA-157849;R-HSA-72619;R-HSA-72621;R-HSA-380203;R-HSA-5691512;R-HSA-72622;R-HSA-71732;R-HSA-72631;R-HSA-1799330;R-HSA-1799329;R-HSA-72635;R-HSA-1799335;R-HSA-1799332;R-HSA-379974;R-HSA-72647;R-HSA-380227;R-HSA-379980;R-HSA-379982;R-HSA-379977;R-HSA-380233;R-HSA-3802…
R-HSA-162588	Budding and maturation of HIV virion	11	39	5	27	0.00264964	0.00373757	0.0672763	3	4	0.000305087	9606	Homo sapiens	PDCD6IP;UBB;CHMP3;NEDD4L;CHMP4B;VPS37B;PPIA;VPS28;CHMP5	P0CG47;Q9Y3E7;P62937;Q96PU5;Q9H9H4;P62987;Q9UK41;Q9H444;Q8WUM4;A5D8V6;Q9NZZ3	PDCD6;CHMP4B;CHMP4B;LGALS3;YWHAH	Q96PU5;Q8WUM4	R-HSA-3159232;R-HSA-3159227;R-HSA-3139027
R-HSA-3560801	Defective B3GAT3 causes JDSSDHD	6	22	0	0	0.00149467	0.00410415	0.0738748	1	1	7.62718e-05	9606	Homo sapiens	B3GAT3;GPC1;CSPG4;HSPG2;GPC6;DCN				R-HSA-3560802
R-HSA-983170	Antigen Presentation: Folding, assembly and peptide loading of class I MHC	25	102	14	121	0.00692982	0.00411436	0.0740584	14	16	0.00122035	9606	Homo sapiens	PDIA3;SEC13;HSPA5;TWF1;HLA-A	P30447;P10316;P04439;P13746;P18462;P10314;P30101;P30443;P16189;P16188;P01892;P01891;P30456;P30457;P05534;P30512;P30459;Q09160;P30450;P30453;O95486;P55735;P30455;P11021;P16190	TFRC;SEC13;RAB8A;APP;CSE1L;RAN;CDC42;RAC1;PDIA3;PDCD6;SF1;HLA-A;HLA-A;RAB1A	17552;P55735;P61769;Q15436;O15533;P30101;15996;P27797;O94979	R-HSA-8951499;R-HSA-983148;R-HSA-983146;R-HSA-983145;R-HSA-203979;R-HSA-983142;R-HSA-983427;R-HSA-983426;R-HSA-983138;R-HSA-983425;R-HSA-983424;R-HSA-983422;R-HSA-983421;R-HSA-983161
R-HSA-450408	AUF1 (hnRNP D0) binds and destabilizes mRNA	24	56	23	146	0.00380461	0.00437086	0.0743047	4	4	0.000305087	9606	Homo sapiens	HSPA8;PSMD11;PSMA8;PSMD8;PSMC5;PSMD6;PSMD7;PSMC6;UBB;PSMC3;PSMD4;PSMC1;PSMD2;PSMD3;PSMC2;PSME1;HNRNPD;PSME2;PSMD1;PABPC1;HSPA1B;EIF4G1	P0CG47;Q15008;O43242;Q9UL46;P0DMV8;P55036;P11940;O00231;P62191;Q06323;Q99460;P17980;P51665;P35998;Q04637;P11142;Q14103-4;Q8TAA3;Q14103-3;P62333;P62195;P62987;P48556;Q13200	ACTB;EIF3J;EIF4G1;HSPA8;SF3A3;EIF4E;EIF3A;HNRNPD;CLTC;PABPC1;GSPT2;EIF4A1;SF3A2;HSPA4;HSP90AA1;HSPA2;LDHA;TPT1;PCBP1;PCBP2;HSPH1;FKBP4;DDX3X	Q04637;P11940;P11142;P04792	R-HSA-450551;R-HSA-450580;R-HSA-450434;R-HSA-450466
R-HSA-2555396	Mitotic Metaphase and Anaphase	52	250	26	317	0.0169848	0.00480783	0.081733	29	33	0.00251697	9606	Homo sapiens	PSMD11;PPP2R2A;LMNB1;PSMA8;TUBB8;PSMD8;TUBA1C;PSMD6;TUBA1B;XPO1;PSMD7;TUBA1A;UBB;PSMD4;PPP2R1A;PSMD2;LMNA;PSMD3;PSMD1;BANF1;TNPO1;TMPO;DYNC1H1;SEC13;NUDC;UBE2I;IST1;RCC2;TUBB4B;RANGAP1;DYNLL1;TUBA4A;CENPE;PSMC5;PSMC6;PSMC3;PPA1;PSMC1;PSMC2;PSME1;CHMP3;PSME2;CHMP4B;MAPRE1;RAN;KPNB1;ALDH9A1;PAFAH1B1	P0CG47;Q14204;Q9Y266;P42167-1;Q9H444;P51665;Q9P258;Q9Y3E7;P63167;P62195;Q92973;P62714;P43034;Q13200;O43242;Q14974;P46060;P55036;O75531;O00231;P30153;Q5FBB7;Q8TAA3;P48556;Q3ZCM7;P68363;Q06323;P35998;P62333;P02545-1;P02545-2;Q9BQE3;Q15008;Q9UL46;P53990;P62826;O14980;P62191;Q99460;P17980;Q9H853;P68371;P55735;P63279;P20700;P63151;Q02224;P68366;P62987;P04350;Q15691;Q71U36	KPNA3;PPP2R1A;CDC42;CD81;CHMP5;RAC1;UBE2I;BROX;RAB1A;CBX5;CHMP4B;RAB8A;MCM6;LMNA;CSE1L;RAN;EIF4B;PDCD6IP;CHMP3;RANGAP1;CBX3;ATP6V1A;PDCD6IP;UBE2I;HSPA1B;CHMP3	Q9BY43;Q14974;Q86XL3;P63279;Q8WUX9;P18754;17552;Q9Y3E7;Q96CF2;P53350;Q9H444;O43633;15996;Q8NC56;Q9UQN3;Q14739	R-HSA-163010;R-HSA-174144;R-HSA-2467809;R-HSA-2467811;R-HSA-9624798;R-HSA-9615901;R-HSA-9668419;R-HSA-2995389;R-HSA-2995388;R-HSA-9615937;R-HSA-9618378;R-HSA-9615945;R-HSA-2995376;R-HSA-9624845;R-HSA-9667952;R-HSA-9668405;R-HSA-9634169;R-HSA-9668415;R-HSA-3000449;R-HSA-9667965;R-HSA-9624893;R-HSA-9624800;R-HSA-9668389;R-HSA-174202;R-HSA-9668395;R-HSA-9634219;R-HSA-9668335;R-HSA-9668398;R-HSA-9624…
R-HSA-3656253	Defective EXT1 causes exostoses 1, TRPS2 and CHDS	5	16	0	0	0.00108703	0.00489616	0.0832346	4	4	0.000305087	9606	Homo sapiens	EXT1;EXT2;GPC1;HSPG2;GPC6				R-HSA-9036283;R-HSA-3656261;R-HSA-9036285;R-HSA-3656257
R-HSA-3656237	Defective EXT2 causes exostoses 2	5	16	0	0	0.00108703	0.00489616	0.0832346	4	4	0.000305087	9606	Homo sapiens	EXT1;EXT2;GPC1;HSPG2;GPC6				R-HSA-9036289;R-HSA-3656254;R-HSA-9036290;R-HSA-3656267
R-HSA-111367	SLBP independent Processing of Histone Pre-mRNAs	4	10	0	0	0.000679394	0.00495428	0.0842227	2	2	0.000152544	9606	Homo sapiens	SNRPG;SNRPE;SNRPF;SNRPD3				R-HSA-111437;R-HSA-111438
R-HSA-8950505	Gene and protein expression by JAK-STAT signaling after Interleukin-12 stimulation	42	73	58	345	0.00495958	0.00583282	0.0991579	27	36	0.00274579	9606	Homo sapiens	HSPA9;ARF1;ANXA2;RPLP0;MSN;LMNB1;CNN2;CDC42;RAP1B;MTAP;HNRNPDL;HNRNPF;CAPZA1;GSTA2;HNRNPA2B1;CFL1;PSME2;SNRPA1;LCP1;PAK2;PPIA;ARF5	P52597;ENSG00000196262;P62937;ENSG00000182718;ENSG00000180370;ENSG00000064666;ENSG00000116489;ENSG00000113013;P38646;ENSG00000244067;P23528;P09210;P61224;P26038;ENSG00000070831;P07355;P60953;Q13126;ENSG00000131876;Q9UL46;ENSG00000147065;ENSG00000099810;ENSG00000136167;ENSG00000113368;P13796;ENSG00000152795;O14979;P22626;ENSG00000172757;P20700;ENSG00000100911;P84077;P52907;P09661;ENSG00000089157;E…	DCTN2;S100A1;LASP1;GAPDH;DNM1L;HNRNPD;PAK2;TUBA1A;HNRNPL;RAC1;CCT4;ACTG1;RPL22;CCT8;ANXA2;ACTB;HTRA1;LMNA;BAIAP2;PSME1;SDCBP;ARHGDIA;CD44;EZR;EIF4A1;SF3A2;HEXB;HSP90AB1;TOP1;TPT1;HNRNPH1;HNRNPL;IQGAP1;SNRPA;SNRPC;CHGA;CDC42;CCT2;CCT5;UBE2I;VDAC1;PAK3;CCT7;LMNA;LMNA;HNRNPA1;SNRPF;CCT3;HNRNPM;EEF1D;BAIAP2;GLRX3;SLC9A3R1;CAPZA2;YBX1;PSME2;IQGAP2;HSPA5	P52597;P00441;P62937;Q9UL46;P22301;P60953;Q13177;Q53EL6;P09661;P26038;P07355;O14979;P17987;P52907;P23528;P20700;P22626;O00170;P38646;P14174	R-HSA-8950218;R-HSA-8950732;R-HSA-8950415;R-HSA-8950721;R-HSA-8950681;R-HSA-8950426;R-HSA-8950684;R-HSA-8950365;R-HSA-8950173;R-HSA-8981073;R-HSA-8950480;R-HSA-8950608;R-HSA-8950225;R-HSA-8950292;R-HSA-8950314;R-HSA-8950634;R-HSA-8950637;R-HSA-8950190;R-HSA-8950328;R-HSA-8950201;R-HSA-8950586;R-HSA-8950718;R-HSA-8950322;R-HSA-8950771;R-HSA-8950260;R-HSA-8950389;R-HSA-8950581
R-HSA-140342	Apoptosis induced DNA fragmentation	5	13	0	6	0.000883212	0.00628036	0.101509	6	12	0.000915262	9606	Homo sapiens	H1F0;HMGB2;HMGB1;KPNB1;HIST1H1C				R-HSA-211239;R-HSA-211191;R-HSA-211206;R-HSA-266204;R-HSA-9029667;R-HSA-211247
R-HSA-2129379	Molecules associated with elastic fibres	8	38	0	2	0.0025817	0.0063443	0.101509	7	10	0.000762718	9606	Homo sapiens	ITGB1;TGFB1;FN1;ZNF207;LTBP3;LTBP1				R-HSA-2395364;R-HSA-2328033;R-HSA-2395328;R-HSA-2537665;R-HSA-2396029;R-HSA-2396399;R-HSA-2395320
R-HSA-9656223	Signaling by RAF1 mutants	9	49	0	0	0.00332903	0.00668726	0.106996	5	7	0.000533903	9606	Homo sapiens	RAP1B;MAP2K1;FGG;FN1;IQGAP1;TLN1;VCL;ACTB;ACTG1				R-HSA-9656211;R-HSA-9656209;R-HSA-9656215;R-HSA-9656214;R-HSA-9656212
R-HSA-187577	SCF(Skp2)-mediated degradation of p27/p21	18	62	8	85	0.00421224	0.00731112	0.116978	6	7	0.000533903	9606	Homo sapiens	NOTCH3;PSMD11;PSMD8;PSMC5;PSMD6;PSMD7;PSMC6;UBB;PSMC3;PSMD4;PSMC1;PSMD2;PSMD3;PSMC2;PSME1;PSME2;PSMD1	P0CG47;Q15008;O43242;Q9UL46;P55036;O00231;P62191;Q06323;Q99460;P17980;P38936;P51665;P35998;P62333;P62195;P62987;P48556;Q13200	HSP90AB1;CCT4;SF1;CCT8;CCT3;DDX17;SFPQ;CDC37	Q13882;P61024	R-HSA-187520;R-HSA-8848436;R-HSA-187574;R-HSA-187575;R-HSA-8848414;R-HSA-187545
R-HSA-391251	Protein folding	23	106	20	91	0.00720158	0.00790104	0.126417	28	28	0.00213561	9606	Homo sapiens	CCT3;CCT2;TUBB4B;GNG12;TUBA4A;ACTB;ACTG1;GNAI2;CCT6A;TUBA1C;TUBA1B;TUBA1A;GNB2;GNB1;PLAA;CCT8;CCT7;GAPDH;CCT5;PFDN6;CCT4	P50990;Q9UBI6;P50991;P04899;P60709;Q969H0;P68363;Q9H853;P68371;Q99832;P68366;P78371;P62879;O15212;P04350;Q71U36;P48643;P49368;P62873;P40227;Q92526;O14556;Q9BQE3	ACTB;NCOA6;IQGAP1;RAB8A;HSPA8;CSE1L;RAN;ARL3;CCT3;CDC42;PSMC5;TPP1;CFL1;CDC37;RAC1;ACTG1;UBE2I;TPT1;DSTN;RAB1A	Q9BTW9;P60709;P36404;15996;Q13371	R-HSA-6814119;R-HSA-389956;R-HSA-390470;R-HSA-389955;R-HSA-389954;R-HSA-8850560;R-HSA-389964;R-HSA-6814124;R-HSA-389961;R-HSA-389963;R-HSA-6814121;R-HSA-6814120;R-HSA-389972;R-HSA-389974;R-HSA-389969;R-HSA-389970;R-HSA-8850527;R-HSA-389980;R-HSA-389976;R-HSA-389978;R-HSA-8850534;R-HSA-8850529;R-HSA-391266;R-HSA-8850539;R-HSA-6814409;R-HSA-390453;R-HSA-6814418;R-HSA-390459
R-HSA-6802948	Signaling by high-kinase activity BRAF mutants	9	52	0	0	0.00353285	0.00959885	0.147639	4	6	0.000457631	9606	Homo sapiens	RAP1B;MAP2K1;FGG;FN1;IQGAP1;TLN1;VCL;ACTB;ACTG1				R-HSA-6802912;R-HSA-6802911;R-HSA-6802910;R-HSA-6803227
R-HSA-3371556	Cellular response to heat stress	30	135	10	158	0.00917182	0.0098426	0.147639	25	29	0.00221188	9606	Homo sapiens	YWHAE;HSPA9;HSPA8;VCP;SEC13;HSP90AA1;HSP90AB1;HSPA5;ST13;HSPA4;PTGES3;HSPA6;HSPA2;HSPA13;HSPH1;UBB;TPR;SERPINH1;FKBP4;HSPA1B	P54652;P0DMV8;P07900;P0DMV9;ENSG00000004478;P38646;ENSG00000232804;ENSG00000224501;ENSG00000231555;Q92598;P48741;Q15185;ENSG00000149257;P55072;P62258;P48723;ENSG00000120694;ENSG00000173110;P50502;ENSG00000212866;P34932;P55735;Q02790;ENSG00000170315;P11021;P11142;P17066;ENSG00000204388;P12270;P08238	KPNA3;HSP90AB1;PRKAR1A;HSP90AA1;YWHAE;APP;ACTB;PPP2R2A;APEX1;CDC37	Q96EB6;Q8N163;P49841;Q00613;Q15185	R-HSA-5324632;R-HSA-4793925;R-HSA-5082369;R-HSA-3371518;R-HSA-3371554;R-HSA-4793819;R-HSA-3371435;R-HSA-5324617;R-HSA-5252041;R-HSA-5082391;R-HSA-3371567;R-HSA-5082384;R-HSA-3371537;R-HSA-5251955;R-HSA-5082409;R-HSA-5251959;R-HSA-3371586;R-HSA-3371527;R-HSA-3371591;R-HSA-5251942;R-HSA-3371531;R-HSA-3371467;R-HSA-5082356;R-HSA-4793911;R-HSA-5252079
R-HSA-9633012	Response of EIF2AK4 (GCN2) to amino acid deficiency	30	115	4	170	0.00781303	0.0098426	0.147639	9	16	0.00122035	9606	Homo sapiens	RPL30;RPLP1;RPL12;RPL11;RPLP0;RPL10A;RPL6;RPS14;RPS15A;UBB;RPS19;RPS18;RPS3;RPLP2;RPS11;RPS12;EIF2A;RPS9;RPS7;RPS8;RPS5;RPL23;RPL22;RPS3A;RPSA;EIF2S2;EIF2S1;RPS28;EIF2S3;RPS20	P25398;P23396;P62081;P62280;P39019;Q02878;P30050;Q6P5R6;P61247;P62857;P05198;P62913;P08865;P46782;P62829;P46781;P62906;P35268;P41091;P62244;P62241;P62263;P62987;P62888;P20042;P05386;P62269;P60866;P05387;P05388	HSPA8;HNRNPF;SNRPC;VDAC1	Q96RU7;P15336;P08243	R-HSA-9650722;R-HSA-9633008;R-HSA-1791118;R-HSA-9635912;R-HSA-9633742;R-HSA-381128;R-HSA-9634669;R-HSA-9633005;R-HSA-9635804
R-HSA-8873719	RAB geranylgeranylation	12	68	1	18	0.00461988	0.00994758	0.149214	3	5	0.000381359	9606	Homo sapiens	RAB10;RAB2A;RAB1A;RAB14;RAB35;RAB6B;RAB8A;RAB7A;RAB11B;RAB8B	P20337;Q9NRW1;Q15286;P61006;Q15907;P61026;P59190;P61019;P62820;P61106;P51149;Q92930	PSMC5	Q12974	R-HSA-8870469;R-HSA-8870466;R-HSA-8870457
R-HSA-9646399	Aggrephagy	15	47	7	69	0.00319315	0.0102341	0.153512	13	15	0.00114408	9606	Homo sapiens	TUBB8;TUBA1C;DYNC1H1;TUBA1B;VCP;HSP90AA1;TUBA1A;UBB;VIM;TUBB4B;DYNLL1;TUBA4A	P0CG47;Q14204;P07900;Q3ZCM7;P68363;Q9H853;P68371;P63167;P08670;P68366;P62987;P04350;Q71U36;P55072;Q9BQE3	HSP90AB1;PPP1CA;YWHAH;NSFL1C;APOB;VCP;PLAA	P55072;O60260	R-HSA-9646354;R-HSA-9646679;R-HSA-9641111;R-HSA-9646390;R-HSA-9641109;R-HSA-9646685;R-HSA-9641089;R-HSA-9640480;R-HSA-9641127;R-HSA-9646347;R-HSA-9641096;R-HSA-9646383;R-HSA-9646348
R-HSA-389977	Post-chaperonin tubulin folding pathway	7	25	2	10	0.00169848	0.0103326	0.154988	9	9	0.000686446	9606	Homo sapiens	TUBA1C;TUBA1B;TUBA1A;TUBB4B;TUBA4A	P68366;P68363;P04350;Q71U36;Q9H853;P68371;Q9BQE3	ARL3;TPP1	Q9BTW9;P36404	R-HSA-389972;R-HSA-389956;R-HSA-389974;R-HSA-389969;R-HSA-389955;R-HSA-389964;R-HSA-389976;R-HSA-389963;R-HSA-389978
R-HSA-75067	Processing of Capped Intronless Pre-mRNA	7	28	3	8	0.0019023	0.0103326	0.154988	8	10	0.000762718	9606	Homo sapiens	NUDT21;CPSF6;CSTF2;SNRPG;SNRPE;SNRPF;SNRPD3	O43809;P33240;P62306;Q8N684;P62318;P62308;P62304	YWHAE;YBX1;PABPC1	Q86U42;P51003	R-HSA-77585;R-HSA-77586;R-HSA-77591;R-HSA-77590;R-HSA-77593;R-HSA-77592;R-HSA-111437;R-HSA-111438
R-HSA-5610783	Degradation of GLI2 by the proteasome	19	62	5	95	0.00421224	0.0108956	0.163434	5	5	0.000381359	9606	Homo sapiens	PSMD11;PSMA8;PSMD8;PSMC5;PSMD6;PSMD7;PSMC6;UBB;PSMC3;PSMD4;PSMC1;PSMD2;PSMD3;PSMC2;PSME1;PSME2;PSMD1;FLNB	P0CG47;Q15008;O43242;Q9UL46;P55036;O00231;P62191;Q06323;Q99460;P17980;P51665;P35998;Q8TAA3;P62333;P62195;P62987;P48556;P22612;Q13200	PRKAR1A;HMGB2;APP;HMGB1;CDC37	P48729;P49841	R-HSA-5610757;R-HSA-5610717;R-HSA-5610718;R-HSA-5610745;R-HSA-5610730
R-HSA-5610785	GLI3 is processed to GLI3R by the proteasome	19	62	5	98	0.00421224	0.0115775	0.173662	5	5	0.000381359	9606	Homo sapiens	PSMD11;PSMA8;PSMD8;PSMC5;PSMD6;PSMD7;PSMC6;UBB;PSMC3;PSMD4;PSMC1;PSMD2;PSMD3;PSMC2;PSME1;PSME2;PSMD1;FLNB	P0CG47;Q15008;O43242;Q9UL46;P55036;O00231;P62191;Q06323;Q99460;P17980;P51665;P35998;Q8TAA3;P62333;P62195;P62987;P48556;P22612;Q13200	PRKAR1A;HMGB2;APP;HMGB1;CDC37	P48729;P49841	R-HSA-5610720;R-HSA-5610754;R-HSA-5610722;R-HSA-5610732;R-HSA-5610746
R-HSA-6802952	Signaling by BRAF and RAF fusions	11	73	0	0	0.00495958	0.0117967	0.175208	5	5	0.000381359	9606	Homo sapiens	RAP1B;MAP2K1;FGG;LMNA;FN1;IQGAP1;TLN1;VCL;ACTB;SND1;ACTG1				R-HSA-6802935;R-HSA-6802934;R-HSA-6802933;R-HSA-6802932;R-HSA-6802927
R-HSA-6807878	COPI-mediated anterograde transport	24	107	2	117	0.00726952	0.0125149	0.175208	12	12	0.000915262	9606	Homo sapiens	NSF;CAP1;RAB1A;DYNC1H1;ARF1;DCTN2;TUBB4B;DYNLL1;TUBA4A;ARCN1;TUBB8;TUBA1C;TUBA1B;ACTR1A;TUBA1A;CAPZB;CAPZA1;CAPZA2;MAN1A1;SPTAN1;ARF5;SPTBN1	Q14204;O15020;Q13813;Q3ZCM7;P18085;P68363;Q01082;Q9H853;P68371;P84085;P61163;P63167;P84077;P52907;P68366;P04350;Q71U36;P48444;Q13561;P62820;P47755;P46459;P47756;Q9BQE3	SNAP23;NSF	O15155	R-HSA-6809015;R-HSA-6809014;R-HSA-6807877;R-HSA-6809011;R-HSA-6807875;R-HSA-6809010;R-HSA-6807872;R-HSA-6809006;R-HSA-6807868;R-HSA-6809003;R-HSA-6807866;R-HSA-6807864
R-HSA-9668328	Sealing of the nuclear envelope (NE) by ESCRT-III	11	39	11	41	0.00264964	0.0141264	0.19777	7	7	0.000533903	9606	Homo sapiens	TUBB8;TUBA1C;TUBA1B;TUBA1A;IST1;CHMP3;CHMP4B;TUBB4B;TUBA4A	Q9Y3E7;P53990;Q3ZCM7;P68366;P68363;Q9H444;P04350;Q71U36;Q9H853;P68371;Q9BQE3	CHMP5;CHMP4B;ATP6V1A;LMNA;UBE2I;PDCD6IP;BROX;UBE2I;PDCD6IP;CHMP3;CHMP3	Q9Y3E7;Q9BY43;Q96CF2;Q9H444;O43633;Q8NC56;Q8WUX9;Q9UQN3	R-HSA-9668419;R-HSA-9668389;R-HSA-9668405;R-HSA-9668395;R-HSA-9668415;R-HSA-9668335;R-HSA-9668398
R-HSA-3560783	Defective B4GALT7 causes EDS, progeroid type	5	21	0	0	0.00142673	0.0145624	0.203874	1	1	7.62718e-05	9606	Homo sapiens	GPC1;CSPG4;HSPG2;GPC6;DCN				R-HSA-3560804
R-HSA-4420332	Defective B3GALT6 causes EDSP2 and SEMDJL1	5	21	0	0	0.00142673	0.0145624	0.203874	1	1	7.62718e-05	9606	Homo sapiens	GPC1;CSPG4;HSPG2;GPC6;DCN				R-HSA-4420365
R-HSA-174178	APC/C:Cdh1 mediated degradation of Cdc20 and other APC/C:Cdh1 targeted proteins in late mitosis/early G1	18	74	3	78	0.00502752	0.0147937	0.204048	5	6	0.000457631	9606	Homo sapiens	PSMD11;PSMA8;PSMD8;PSMC5;PSMD6;PSMD7;PSMC6;UBB;PSMC3;PSMD4;PSMC1;PSMD2;PSMD3;PSMC2;PSME1;PSME2;PSMD1	P0CG47;Q15008;O43242;Q9UL46;P55036;O00231;P62191;Q06323;Q99460;P17980;P51665;P35998;Q8TAA3;P62333;P62195;P62987;P48556;Q13200	NCOA6;PPP1CA;PA2G4	P06400	R-HSA-174195;R-HSA-9686980;R-HSA-9686969;R-HSA-174105;R-HSA-188191
R-HSA-9604323	Negative regulation of NOTCH4 signaling	17	57	9	84	0.00387255	0.0148492	0.204048	3	6	0.000457631	9606	Homo sapiens	PSMD11;PSMD8;PSMC5;PSMD6;PSMD7;PSMC6;UBB;PSMC3;PSMD4;PSMC1;PSMD2;PSMD3;PSMC2;PSME1;PSME2;PSMD1	P0CG47;Q15008;O43242;Q9UL46;P55036;O00231;P62191;Q06323;Q99460;P17980;P51665;P35998;P62333;P62195;P62987;P48556;Q13200	PPP2R1A;HSP90AB1;PPP1CA;VIM;HSPA5;HSPA9;MESDC2;MST1;CDC37	P31749	R-HSA-9604642;R-HSA-9604629;R-HSA-9604328
R-HSA-77588	SLBP Dependent Processing of Replication-Dependent Histone Pre-mRNAs	4	11	0	4	0.000747333	0.0154573	0.204048	2	3	0.000228815	9606	Homo sapiens	SNRPG;SNRPE;SNRPF;SNRPD3				R-HSA-77585;R-HSA-77586
R-HSA-1168372	Downstream signaling events of B Cell Receptor (BCR)	19	93	7	77	0.00631836	0.0155115	0.204048	6	15	0.00114408	9606	Homo sapiens	PSMD11;PSMA8;PSMD8;PSMC5;PSMD6;PSMD7;PSMC6;UBB;PSMC3;PSMD4;PSMC1;PSMD2;PSMD3;PSMC2;PSME1;PSME2;PSMD1;PPIA	P0CG47;Q15008;O43242;Q9UL46;P55036;P62937;O00231;P62191;Q06323;Q99460;P17980;P51665;P35998;Q8TAA3;P62333;P62195;P62987;P48556;Q13200	RAC1;BMP1;RAB8A;CSE1L;RAN;CDC42;RAB1A	17552;15996;29108	R-HSA-1168640;R-HSA-1168643;R-HSA-2025882;R-HSA-1168373;R-HSA-2025890;R-HSA-1168636
R-HSA-168255	Influenza Infection	42	200	45	262	0.0135879	0.0155668	0.204048	25	59	0.00450004	9606	Homo sapiens	RPL30;RPLP1;RPL12;CLTC;RPL11;RPLP0;RPL10A;RPL6;IPO5;RPS14;XPO1;RPS15A;UBB;RPS19;RPS18;TPR;RPS3;RPLP2;RPS11;KPNA3;RPS12;SEC13;RPS9;HSP90AA1;TGFB1;PARP1;RPS7;RPS8;RPS5;RPL23;RPL22;RPS3A;RPSA;GTF2F1;GTF2F2;RPS28;RPS20;SLC25A5;HSPA1B;RAN;KPNB1	O00505;P25398;P0DMV8;P23396;P07900;P62081;P12236;P62280;P13984;P39019;Q02878;P30050;Q00610;Q6P5R6;P61247;P62857;P01137;P62913;P08865;P09874;Q14974;P62826;P46782;O14980;P62829;P46781;P62906;P35269;P35268;O00410;P55735;P62244;P62241;P12270;P62263;P62987;P62888;P05386;P62269;P60866;P05387;P05388	KPNA3;DHX9;APP;ITGB1;ENO1;STIP1;EPRS;CHORDC1;TPP1;PPID;TUBA1A;RPL12;KTN1;PDIA3;EIF3A;NPM1;ILF3;TMPO;CHORDC1;FKBP4;VDAC1;EIF2S1;S100A1;KPNB1;LMNB1;HYOU1;LMNA;HSPA8;RPS3A;RTCB;RAN;TRIM23;VAPA;PAFAH1B1;PABPC1;RRBP1;PTGES3;CDC37;EIF2A;HSP90AB1;CKAP4;HSP90AA1;YBX1;LRRC59;AHSA1;HSPA1B	P07900;P0C0U1;Q14974;P52294;P27824;O14980;P03496;P03485;P27797;P19525;P12236;Q86U42;O00410	R-HSA-192704;R-HSA-168896;R-HSA-169921;R-HSA-168326;R-HSA-192841;R-HSA-168337;R-HSA-195926;R-HSA-192916;R-HSA-168857;R-HSA-6791035;R-HSA-192925;R-HSA-168285;R-HSA-168865;R-HSA-192746;R-HSA-168299;R-HSA-1176059;R-HSA-168297;R-HSA-168878;R-HSA-168883;R-HSA-192627;R-HSA-168880;R-HSA-168310;R-HSA-192830;R-HSA-168894;R-HSA-168317
R-HSA-4641258	Degradation of DVL	18	57	1	100	0.00387255	0.015696	0.204048	5	7	0.000533903	9606	Homo sapiens	PSMD11;PSMA8;PSMD8;PSMC5;PSMD6;PSMD7;PSMC6;UBB;PSMC3;PSMD4;PSMC1;PSMD2;PSMD3;PSMC2;PSME1;PSME2;PSMD1	P0CG47;Q15008;O43242;Q9UL46;P55036;O00231;P62191;Q06323;Q99460;P17980;P51665;P35998;Q8TAA3;P62333;P62195;P62987;P48556;Q13200	DCUN1D1	O14641	R-HSA-4641159;R-HSA-1504193;R-HSA-1504190;R-HSA-4641260;R-HSA-4641147
R-HSA-9648025	EML4 and NUDC in mitotic spindle formation	21	121	4	68	0.00822067	0.0157651	0.204946	3	5	0.000381359	9606	Homo sapiens	DYNC1H1;SEC13;NUDC;RCC2;TUBB4B;RANGAP1;DYNLL1;TUBA4A;TUBB8;TUBA1C;CENPE;TUBA1B;XPO1;TUBA1A;PPA1;PPP2R1A;MAPRE1;ALDH9A1;PAFAH1B1	Q14204;P46060;Q3ZCM7;Q9Y266;O14980;P68363;P30153;Q9H853;Q9P258;P68371;P55735;Q5FBB7;P63167;Q02224;P68366;Q15691;P43034;P04350;Q71U36;P62714;Q9BQE3	MCM6;EIF4B;DNAJA2;HSPA1B	Q9Y266;P53350	R-HSA-9648114;R-HSA-9648017;R-HSA-156682
R-HSA-5689603	UCH proteinases	22	98	25	149	0.00665806	0.0161805	0.210346	11	11	0.00083899	9606	Homo sapiens	TGFB1;PSMD11;HIST1H2AJ;UCHL5;ACTB;ACTG1;PSMA8;PSMD8;PSMC5;PSMD6;PSMD7;PSMC6;UBB;PSMC3;PSMD4;PSMC1;PSMD2;PSMD3;PSMC2;PSME1;PSME2;PSMD1	P0CG47;Q15008;O43242;Q9UL46;P55036;P60709;O00231;P62191;Q06323;Q99460;P17980;Q9Y5K5;P51665;P35998;Q8TAA3;P62333;P62195;P62987;P48556;P01137;Q13200;Q99878	RPS15A;PSMD1;PSMD4;PSMC5;PSMC3;PSMC1;UBE2M;PSMD8;PSMD11;PSMD3;CSTF2;CBX5;RPS7;RPL6;PSMC6;RPS3;PSMC2;RPL11;UCHL5;RPS20;PSMD7;PSMD2;PSMD6;RPS8;UCHL5	Q92560;Q99728;Q15843;Q9Y5K5;Q16186	R-HSA-5690790;R-HSA-5690759;R-HSA-5689649;R-HSA-5690785;R-HSA-5665854;R-HSA-5689630;R-HSA-5665871;R-HSA-5690319;R-HSA-2179291;R-HSA-5690808;R-HSA-5689544
R-HSA-390450	Folding of actin by CCT/TriC	9	13	10	45	0.000883212	0.0164463	0.213801	2	2	0.000152544	9606	Homo sapiens	CCT6A;CCT3;CCT2;CCT8;CCT7;CCT5;ACTB;ACTG1;CCT4	P50990;Q99832;P50991;P60709;P78371;P48643;P49368;P40227;Q92526	ACTB;NCOA6;IQGAP1;ACTG1;UBE2I;HSPA8;TPT1;DSTN;CFL1;CDC37	P60709	R-HSA-390453;R-HSA-390459
R-HSA-879415	Advanced glycosylation endproduct receptor signaling	6	16	0	15	0.00108703	0.0169574	0.220446	4	4	0.000305087	9606	Homo sapiens	CAP1;APP;LGALS3;CAPZA1;CAPZA2;S100A12;HMGB1				R-HSA-879358;R-HSA-879377;R-HSA-879411;R-HSA-879362
R-HSA-5653890	Lactose synthesis	3	8	0	0	0.000543515	0.0173079	0.225003	3	3	0.000228815	9606	Homo sapiens	ITGB1;B4GALT1;SLC2A1				R-HSA-5653878;R-HSA-5653873;R-HSA-5653886
R-HSA-72187	mRNA 3'-end processing	10	58	5	20	0.00394049	0.0201109	0.261442	3	3	0.000228815	9606	Homo sapiens	NUDT21;CPSF6;RBM8A;DDX39B;CSTF2;SRSF1;MAGOH;SRSF2;SRSF3;SRSF7	O43809;Q16629;P33240;Q07955;P84103;Q13838;Q8N684;Q01130;Q9Y5S9;P61326	ERH;YWHAE;DDX39B;YBX1;PABPC1	P82979;Q9Y3Y2;Q86U42;P51003	R-HSA-8849157;R-HSA-72180;R-HSA-72185
R-HSA-2500257	Resolution of Sister Chromatid Cohesion	21	134	3	63	0.00910388	0.0203643	0.264735	5	8	0.000610175	9606	Homo sapiens	DYNC1H1;SEC13;NUDC;RCC2;TUBB4B;RANGAP1;DYNLL1;TUBA4A;TUBB8;TUBA1C;CENPE;TUBA1B;XPO1;TUBA1A;PPA1;PPP2R1A;MAPRE1;ALDH9A1;PAFAH1B1	Q14204;P46060;Q3ZCM7;Q9Y266;O14980;P68363;P30153;Q9H853;Q9P258;P68371;P55735;Q5FBB7;P63167;Q02224;P68366;Q15691;P43034;P04350;Q71U36;P62714;Q9BQE3	MCM6;EIF4B;HSPA1B	P53350	R-HSA-2466068;R-HSA-2484822;R-HSA-1638803;R-HSA-2468287;R-HSA-1638821
R-HSA-9619483	Activation of AMPK downstream of NMDARs	8	34	7	18	0.00230994	0.0213999	0.278199	2	3	0.000228815	9606	Homo sapiens	TUBB8;TUBA1C;TUBA1B;TUBA1A;TUBB4B;TUBA4A	Q3ZCM7;P68366;P68363;P04350;Q71U36;Q9H853;P68371;Q9BQE3	ANXA2;TUBA1A;HSP90AB1;ACTB;DDX6;HTRA1;DCTN2	P10636-8	R-HSA-9619542;R-HSA-9619515
R-HSA-6802946	Signaling by moderate kinase activity BRAF mutants	10	54	2	16	0.00366873	0.0219187	0.281656	7	7	0.000533903	9606	Homo sapiens	RAP1B;MAP2K1;FGG;FN1;IQGAP1;PHB;TLN1;VCL;ACTB;ACTG1	P18206;P63261;P35232;P60709;P02679;P46940;P61224;Q02750;P02751;Q9Y490	PHB2;CDC42	Q16584;P35232	R-HSA-6802919;R-HSA-6802916;R-HSA-6802915;R-HSA-6802914;R-HSA-6803230;R-HSA-8936676;R-HSA-6802921
R-HSA-9649948	Signaling downstream of RAS mutants	10	54	2	16	0.00366873	0.0219187	0.281656	7	7	0.000533903	9606	Homo sapiens	RAP1B;MAP2K1;FGG;FN1;IQGAP1;PHB;TLN1;VCL;ACTB;ACTG1	P18206;P63261;P35232;P60709;P02679;P46940;P61224;Q02750;P02751;Q9Y490	PHB2;CDC42	Q16584;P35232	R-HSA-6803233;R-HSA-6802926;R-HSA-6802925;R-HSA-6802908;R-HSA-6802924;R-HSA-6802922;R-HSA-6803240
R-HSA-6802949	Signaling by RAS mutants	10	54	2	16	0.00366873	0.0219187	0.281656	7	9	0.000686446	9606	Homo sapiens	RAP1B;MAP2K1;FGG;FN1;IQGAP1;PHB;TLN1;VCL;ACTB;ACTG1	P18206;P63261;P35232;P60709;P02679;P46940;P61224;Q02750;P02751;Q9Y490	PHB2;CDC42	Q16584;P35232	R-HSA-6803233;R-HSA-6802926;R-HSA-6802925;R-HSA-6802908;R-HSA-6802924;R-HSA-6802922;R-HSA-6803240
R-HSA-3595174	Defective CHST14 causes EDS, musculocontractural type	3	9	0	0	0.000611455	0.0234713	0.281656	1	1	7.62718e-05	9606	Homo sapiens	CSPG4;CHST14;DCN				R-HSA-3636919
R-HSA-3595172	Defective CHST3 causes SEDCJD	3	9	0	0	0.000611455	0.0234713	0.281656	1	1	7.62718e-05	9606	Homo sapiens	PSAP;CSPG4;DCN				R-HSA-3595175
R-HSA-196025	Formation of annular gap junctions	4	11	0	5	0.000747333	0.0237835	0.285402	2	2	0.000152544	9606	Homo sapiens	GJA1;CLTC;ACTB;ACTG1				R-HSA-196017;R-HSA-196026
R-HSA-6802955	Paradoxical activation of RAF signaling by kinase inactive BRAF	10	55	2	16	0.00373667	0.0238415	0.286098	7	7	0.000533903	9606	Homo sapiens	RAP1B;MAP2K1;FGG;FN1;IQGAP1;PHB;TLN1;VCL;ACTB;ACTG1	P18206;P63261;P35232;P60709;P02679;P46940;P61224;Q02750;P02751;Q9Y490	PHB2;CDC42	Q16584;P35232	R-HSA-6802918;R-HSA-8936731;R-HSA-6803234;R-HSA-6802943;R-HSA-6802942;R-HSA-6802941;R-HSA-6802937
R-HSA-68877	Mitotic Prometaphase	28	211	4	77	0.0143352	0.0248803	0.298563	15	20	0.00152544	9606	Homo sapiens	YWHAE;DCTN2;CAPG;TUBB8;TUBA1C;TUBA1B;ACTR1A;XPO1;TUBA1A;PPP2R1A;GPC1;DYNC1H1;SEC13;NUDC;HSP90AA1;TUBB;RCC2;TUBB4B;RANGAP1;DYNLL1;TUBA4A;CENPE;PPA1;MAPRE1;ALDH9A1;PAFAH1B1	Q14204;Q9BV73;P07900;Q3ZCM7;Q9Y266;P68363;Q9BPX3;Q9P258;P61163;P63167;P62714;P43034;P62258;Q13561;Q9BQE3;P07437;P46060;O14980;P30153;Q9H853;P68371;P55735;Q5FBB7;Q02224;P68366;P04350;Q15691;Q71U36	MCM6;EIF4B;DNAJA2;HSPA1B	Q9Y266;P53350	R-HSA-2514854;R-HSA-9648114;R-HSA-9648017;R-HSA-375302;R-HSA-156682;R-HSA-1638803;R-HSA-2466068;R-HSA-2529015;R-HSA-2484822;R-HSA-2520883;R-HSA-380316;R-HSA-380508;R-HSA-2468287;R-HSA-2529020;R-HSA-1638821
R-HSA-8955332	Carboxyterminal post-translational modifications of tubulin	8	52	0	0	0.00353285	0.0261564	0.313877	6	6	0.000457631	9606	Homo sapiens	TUBB8;TUBA1C;TUBA1B;TUBA1A;TUBB4B;TUBA4A				R-HSA-8955706;R-HSA-8955869;R-HSA-8955712;R-HSA-8865774;R-HSA-8867370;R-HSA-8866105
R-HSA-3371453	Regulation of HSF1-mediated heat shock response	25	113	8	138	0.00767715	0.0263013	0.315616	13	14	0.00106781	9606	Homo sapiens	YWHAE;HSPA9;HSPA8;SEC13;HSPA5;ST13;HSPA4;HSPA6;HSPA2;HSPA13;HSPH1;UBB;TPR;SERPINH1;FKBP4;HSPA1B	P54652;P0DMV8;P0DMV9;ENSG00000004478;P38646;ENSG00000232804;ENSG00000224501;ENSG00000231555;Q92598;P48741;ENSG00000149257;P62258;P48723;ENSG00000120694;ENSG00000173110;P50502;ENSG00000212866;P34932;P55735;ENSG00000170315;P11021;P11142;P17066;ENSG00000204388;P12270	KPNA3;PRKAR1A;YWHAE;APP;ACTB;PPP2R2A;APEX1;CDC37	Q96EB6;Q8N163;P49841;Q00613	R-HSA-3371537;R-HSA-5251955;R-HSA-5251959;R-HSA-4793925;R-HSA-3371518;R-HSA-5251942;R-HSA-3371435;R-HSA-3371531;R-HSA-3371467;R-HSA-5252041;R-HSA-3371567;R-HSA-4793911;R-HSA-5252079
R-HSA-351202	Metabolism of polyamines	16	80	1	66	0.00543515	0.0270982	0.325179	3	17	0.00129662	9606	Homo sapiens	PSMD11;PSMA8;PSMD8;PSMC5;PSMD6;PSMD7;PSMC6;PSMC3;PSMD4;PSMC1;PSMD2;PSMD3;PSMC2;PSME1;PSME2;PSMD1	Q15008;O43242;Q9UL46;P55036;O00231;P62191;Q06323;Q99460;P17980;P51665;P35998;Q8TAA3;P62333;P62195;P48556;Q13200	VASP	P21673	R-HSA-353125;R-HSA-351207;R-HSA-351208
R-HSA-6802957	Oncogenic MAPK signaling	14	101	2	16	0.00686188	0.0295718	0.34906	39	46	0.0035085	9606	Homo sapiens	VASP;MAP2K1;FGG;FN1;IQGAP1;PHB;ACTB;SND1;ACTG1;PPP1CA;PSMD8;RAP1B;LMNA;TLN1;VCL	Q7KZF4;Q2MJR0;P60709;Q02750;P18206;P63261;P35232;P62140;P02679;P46940;P61224;P02545;P02751;Q9Y490	PHB2;CDC42	Q16584;P35232	R-HSA-6802919;R-HSA-9656211;R-HSA-6802918;R-HSA-9656209;R-HSA-6802916;R-HSA-9656215;R-HSA-6802915;R-HSA-6802914;R-HSA-6803234;R-HSA-9656214;R-HSA-6803233;R-HSA-6802912;R-HSA-9656212;R-HSA-6802927;R-HSA-6802926;R-HSA-6802925;R-HSA-6802924;R-HSA-6802922;R-HSA-6802921;R-HSA-6803240;R-HSA-6802935;R-HSA-6802934;R-HSA-6802933;R-HSA-6802932;R-HSA-8936731;R-HSA-9652165;R-HSA-6802943;R-HSA-6802942;R-HSA-6…
R-HSA-68886	M Phase	68	416	37	434	0.0282628	0.0299195	0.34906	72	91	0.00694074	9606	Homo sapiens	YWHAE;PPP2R2A;LMNB1;TUBB8;PSMD8;TUBA1C;PSMD6;ACTR1A;TUBA1B;XPO1;PSMD7;TUBA1A;PSMD4;PPP2R1A;PSMD2;PSMD3;PSMD1;BANF1;TNPO1;TMPO;RAB2A;SEC13;NUDC;HSP90AA1;IST1;TUBB;HIST1H2AJ;RANGAP1;DYNLL1;TUBA4A;PPA1;PSME1;CHMP3;PSME2;CHMP4B;MAPRE1;KPNB1;ALDH9A1;PAFAH1B1;HIST1H2BN;RAB1A;PSMD11;SET;DCTN2;CAPG;ARPP19;PSMA8;UBB;GPC1;TPR;LMNA;DYNC1H1;UBE2I;H3F3B;RCC2;TUBB4B;CENPE;PSMC5;HIST1H4A;PSMC6;PSMC3;PSMC1;PSMC2…	P0CG47;Q14204;P07900;Q9Y266;P42167-1;Q9H444;P51665;Q9P258;Q9Y3E7;P63167;P62195;Q92973;P62714;P43034;Q13200;Q13561;P07437;O43242;Q14974;P46060;P55036;P62805;O75531;O00231;P30153;Q5FBB7;Q99877;Q8TAA3;P12270;P48556;Q99878;Q9BV73;Q3ZCM7;P56211;P68363;Q9BPX3;Q06323;P35998;P61163;P62333;P84243;P02545-1;P02545-2;Q01105;P62258;Q9BQE3;Q15008;Q9UL46;P62826;P53990;O14980;P62191;Q99460;P17980;Q9H853;P68371;P…	KPNA3;PPP2R1A;YWHAQ;CDC42;TPP1;CD81;RAC1;CHMP5;HIST1H4A;UBE2I;BROX;PA2G4;RAB1A;DNAJA2;NCOA6;BMP1;PRKAR1A;CBX5;PPP1CA;CHMP4B;RAB8A;MCM6;LMNA;CSE1L;RAN;SDCBP;EIF4B;PDCD6IP;CHMP3;RANGAP1;CBX3;ATP6V1A;PDCD6IP;YWHAH;UBE2I;HSPA1B;CHMP3	Q9BY43;Q9Y266;Q14974;Q86XL3;P06400;29108;P63279;Q8WUX9;Q01105;P18754;17552;Q9Y3E7;Q96CF2;Q02241;P53350;O43768;Q9NQR1;Q9H444;O43633;15996;Q8NC56;Q9UQN3;Q14739	R-HSA-2514854;R-HSA-9648017;R-HSA-375302;R-HSA-156673;R-HSA-2172194;R-HSA-156682;R-HSA-1638803;R-HSA-2990880;R-HSA-2294574;R-HSA-2990882;R-HSA-9615901;R-HSA-2984226;R-HSA-2995389;R-HSA-2995388;R-HSA-2520883;R-HSA-2294580;R-HSA-380316;R-HSA-2468287;R-HSA-2995376;R-HSA-2294590;R-HSA-9624845;R-HSA-9668405;R-HSA-2172678;R-HSA-2422927;R-HSA-9668415;R-HSA-3000449;R-HSA-5244669;R-HSA-2168079;R-HSA-96248…
R-HSA-180897	Vpr-mediated induction of apoptosis by mitochondrial outer membrane permeabilization	2	4	0	0	0.000271758	0.0301636	0.34906	1	2	0.000152544	9606	Homo sapiens	SLC25A5				R-HSA-180905
R-HSA-399954	Sema3A PAK dependent Axon repulsion	7	19	5	29	0.00129085	0.0310097	0.34906	6	6	0.000457631	9606	Homo sapiens	NRP1;HSP90AA1;HSP90AB1;CFL1;RAC1;PAK3;PAK2	O75914;P07900;P23528;P63000;O14786;Q13177;P08238	ACTB;MMP14;ACTG1;CFL1;PAK2	P53667;P23528	R-HSA-399939;R-HSA-399952;R-HSA-399950;R-HSA-419644;R-HSA-419645;R-HSA-399930
R-HSA-1638074	Keratan sulfate/keratin metabolism	8	52	0	2	0.00353285	0.0316027	0.34906	12	16	0.00122035	9606	Homo sapiens	B4GALT1;B4GAT1;COL14A1;HEXB;HEXA;OGN;B3GNT2;ST3GAL1				R-HSA-2046239;R-HSA-2046175;R-HSA-2046222;R-HSA-2025724;R-HSA-2046285;R-HSA-2046298;R-HSA-2025723;R-HSA-2046265;R-HSA-1793217;R-HSA-2046180;R-HSA-9638078;R-HSA-1638053
R-HSA-176814	Activation of APC/C and APC/C:Cdc20 mediated degradation of mitotic proteins	18	77	5	93	0.00523133	0.0317327	0.34906	9	15	0.00114408	9606	Homo sapiens	PSMD11;PSMA8;PSMD8;PSMC5;PSMD6;PSMD7;PSMC6;UBB;PSMC3;PSMD4;PSMC1;PSMD2;PSMD3;PSMC2;PSME1;PSME2;PSMD1	P0CG47;Q15008;O43242;Q9UL46;P55036;O00231;P62191;Q06323;Q99460;P17980;P51665;P35998;Q8TAA3;P62333;P62195;P62987;P48556;Q13200	MCM6;SFN;EIF4B;VDAC1;HSPA1B	P53350;P06493	R-HSA-174227;R-HSA-174144;R-HSA-174119;R-HSA-174202;R-HSA-174104;R-HSA-179417;R-HSA-174255;R-HSA-174157;R-HSA-179421
R-HSA-1630316	Glycosaminoglycan metabolism	21	182	0	18	0.012365	0.0326105	0.358716	58	88	0.00671192	9606	Homo sapiens	B4GALT1;B3GAT3;COL14A1;HEXB;CSTF2;HEXA;PLOD2;HSPG2;DCN;EXT1;EXT2;B4GAT1;GPC1;OGN;PSAP;B3GNT2;CSPG4;CHST14;ST3GAL1;GPC6;CD44				R-HSA-2046239;R-HSA-1971487;R-HSA-1793176;R-HSA-1971482;R-HSA-1971483;R-HSA-2105001;R-HSA-2024084;R-HSA-2046222;R-HSA-2162225;R-HSA-2022919;R-HSA-2076419;R-HSA-1889981;R-HSA-9638064;R-HSA-1667005;R-HSA-1889978;R-HSA-2046265;R-HSA-9638075;R-HSA-2142859;R-HSA-9638078;R-HSA-2022065;R-HSA-9638076;R-HSA-9632034;R-HSA-2022063;R-HSA-2024108;R-HSA-2160915;R-HSA-2022061;R-HSA-9632033;R-HSA-2022056;R-HSA-2…
R-HSA-5674135	MAP2K and MAPK activation	9	66	0	0	0.004484	0.036791	0.404701	12	12	0.000915262	9606	Homo sapiens	RAP1B;MAP2K1;FGG;FN1;IQGAP1;TLN1;VCL;ACTB;ACTG1				R-HSA-9657603;R-HSA-5672980;R-HSA-5674132;R-HSA-5674373;R-HSA-5672978;R-HSA-5674130;R-HSA-9657606;R-HSA-5674366;R-HSA-5672972;R-HSA-9657608;R-HSA-5672973;R-HSA-9657599
R-HSA-390522	Striated Muscle Contraction	7	40	1	6	0.00271758	0.0378864	0.41675	4	4	0.000305087	9606	Homo sapiens	ACTA1;TPM4;ST13;ENPP2;DMD;VIM;TTN	P12829;P19429;P08670;P11532;P68133;P67936;Q8WZ42	BMP1	29108	R-HSA-390597;R-HSA-390598;R-HSA-390593;R-HSA-390595
R-HSA-8856688	Golgi-to-ER retrograde transport	27	148	9	144	0.010055	0.0381228	0.419351	16	18	0.00137289	9606	Homo sapiens	NSF;CAP1;RAB1A;DYNC1H1;ARF1;DCTN2;GALNT2;TUBB4B;DYNLL1;TUBA4A;ARCN1;TUBB8;TUBA1C;CENPE;TUBA1B;ACTR1A;TUBA1A;CAPZB;KIF5B;CAPZA1;CAPZA2;RAB6B;ARF5;PAFAH1B1	Q14204;Q3ZCM7;P18085;Q9NRW1;P68363;P33176;P84085;P61163;P63167;Q66K46;P43034;P48444;Q13561;P47755;Q10471;P47756;Q9BQE3;Q9H853;P68371;P84077;P52907;Q02224;P68366;P04350;Q71U36;P62820;P46459	RAC1;HSP90AA1;RAB8A;MAPRE1;CSE1L;RAN;CDC42;DYNC1H1;RAB1A	17552;P43034;15996	R-HSA-8849350;R-HSA-8848484;R-HSA-8849348;R-HSA-6811427;R-HSA-6811426;R-HSA-6811425;R-HSA-8849353;R-HSA-6811415;R-HSA-6811414;R-HSA-6811412;R-HSA-6811411;R-HSA-6811423;R-HSA-6811422;R-HSA-6811418;R-HSA-6811417;R-HSA-8850041
R-HSA-380270	Recruitment of mitotic centrosome proteins and complexes	15	81	3	54	0.00550309	0.0385613	0.424174	3	3	0.000228815	9606	Homo sapiens	YWHAE;DYNC1H1;HSP90AA1;DCTN2;TUBB;TUBB4B;DYNLL1;TUBA4A;ACTR1A;TUBA1A;PPP2R1A;GPC1;MAPRE1;PAFAH1B1	P07437;Q14204;Q9BV73;P07900;P30153;P68371;P61163;P63167;P68366;Q15691;P43034;P04350;Q71U36;P62258;Q13561	MCM6;EIF4B;HSPA1B	P53350	R-HSA-380311;R-HSA-380455;R-HSA-380283
R-HSA-380259	Loss of Nlp from mitotic centrosomes	15	71	3	66	0.0048237	0.0406672	0.447339	2	2	0.000152544	9606	Homo sapiens	YWHAE;DYNC1H1;HSP90AA1;DCTN2;TUBB;TUBB4B;DYNLL1;TUBA4A;ACTR1A;TUBA1A;PPP2R1A;GPC1;MAPRE1;PAFAH1B1	P07437;Q14204;Q9BV73;P07900;P30153;P68371;P61163;P63167;P68366;Q15691;P43034;P04350;Q71U36;P62258;Q13561	MCM6;EIF4B;HSPA1B	P53350	R-HSA-380272;R-HSA-380303
R-HSA-1971475	A tetrasaccharide linker sequence is required for GAG synthesis	6	31	0	6	0.00210612	0.0407265	0.447992	5	5	0.000381359	9606	Homo sapiens	B3GAT3;GPC1;CSPG4;HSPG2;GPC6;DCN				R-HSA-1889981;R-HSA-9638064;R-HSA-1889978;R-HSA-1878002;R-HSA-1889955
R-HSA-1234174	Cellular response to hypoxia	21	85	14	138	0.00577485	0.0439984	0.45123	10	20	0.00152544	9606	Homo sapiens	PSMD11;UBE2D3;VEGFA;PSMA8;PSMD8;PSMC5;PSMD6;PSMD7;PSMC6;UBB;PSMC3;PSMD4;PSMC1;PSMD2;PSMD3;PSMC2;PSME1;PSME2;PSMD1	P0CG47;Q15008;O43242;ENSG00000112715;Q9UL46;P55036;O00231;P62191;Q06323;Q99460;P17980;P51665;P35998;Q8TAA3;P62333;P15692;P62195;P61077;P62987;P48556;Q13200	NCOA6;NAP1L1;DDX5;FUS;VEGFA;TUBA1A;CSRP1;GLRX3;NRP1;VEGFA;ILF2;HIST1H4A;PKM;APEX1	Q16665;Q9Y241;Q92793;Q16790;P15692;Q09472	R-HSA-8932184;R-HSA-1234163;R-HSA-1234177;R-HSA-1234167;R-HSA-1234181;R-HSA-1235035;R-HSA-1234159;R-HSA-1234175;R-HSA-1234172;R-HSA-1235037
R-HSA-380284	Loss of proteins required for interphase microtubule organization from the centrosome	15	71	3	68	0.0048237	0.0451228	0.45123	3	3	0.000228815	9606	Homo sapiens	YWHAE;DYNC1H1;HSP90AA1;DCTN2;TUBB;TUBB4B;DYNLL1;TUBA4A;ACTR1A;TUBA1A;PPP2R1A;GPC1;MAPRE1;PAFAH1B1	P07437;Q14204;Q9BV73;P07900;P30153;P68371;P61163;P63167;P68366;Q15691;P43034;P04350;Q71U36;P62258;Q13561	MCM6;EIF4B;HSPA1B	P53350	R-HSA-380294;R-HSA-380272;R-HSA-380303
R-HSA-9665737	Drug resistance in ERBB2 TMD/JMD mutants	2	5	0	0	0.000339697	0.045123	0.45123	1	1	7.62718e-05	9606	Homo sapiens	HSP90AA1;CDC37				R-HSA-9665708
R-HSA-9665251	Resistance of ERBB2 KD mutants to lapatinib	2	5	0	0	0.000339697	0.045123	0.45123	1	1	7.62718e-05	9606	Homo sapiens	HSP90AA1;CDC37				R-HSA-9665284
R-HSA-9665244	Resistance of ERBB2 KD mutants to sapitinib	2	5	0	0	0.000339697	0.045123	0.45123	1	1	7.62718e-05	9606	Homo sapiens	HSP90AA1;CDC37				R-HSA-9665304
R-HSA-9665250	Resistance of ERBB2 KD mutants to AEE788	2	5	0	0	0.000339697	0.045123	0.45123	1	1	7.62718e-05	9606	Homo sapiens	HSP90AA1;CDC37				R-HSA-9665278
R-HSA-9665249	Resistance of ERBB2 KD mutants to afatinib	2	5	0	0	0.000339697	0.045123	0.45123	1	1	7.62718e-05	9606	Homo sapiens	HSP90AA1;CDC37				R-HSA-9665311
R-HSA-9665245	Resistance of ERBB2 KD mutants to tesevatinib	2	5	0	0	0.000339697	0.045123	0.45123	1	1	7.62718e-05	9606	Homo sapiens	HSP90AA1;CDC37				R-HSA-9665315
R-HSA-9665247	Resistance of ERBB2 KD mutants to osimertinib	2	5	0	0	0.000339697	0.045123	0.45123	1	1	7.62718e-05	9606	Homo sapiens	HSP90AA1;CDC37				R-HSA-9665280
R-HSA-9665233	Resistance of ERBB2 KD mutants to trastuzumab	2	5	0	0	0.000339697	0.045123	0.45123	1	1	7.62718e-05	9606	Homo sapiens	HSP90AA1;CDC37				R-HSA-9665232
R-HSA-9665246	Resistance of ERBB2 KD mutants to neratinib	2	5	0	0	0.000339697	0.045123	0.45123	1	1	7.62718e-05	9606	Homo sapiens	HSP90AA1;CDC37				R-HSA-9665286
R-HSA-9020591	Interleukin-12 signaling	43	84	63	416	0.00570691	0.0455395	0.455395	31	56	0.00427122	9606	Homo sapiens	HSPA9;ARF1;ANXA2;RPLP0;MSN;LMNB1;CNN2;CDC42;RAP1B;MTAP;HNRNPDL;HNRNPF;CAPZA1;GSTA2;HNRNPA2B1;CFL1;PSME2;SNRPA1;LCP1;P4HB;PAK2;PPIA;ARF5	P52597;ENSG00000196262;P62937;ENSG00000182718;ENSG00000180370;ENSG00000064666;ENSG00000116489;ENSG00000113013;P38646;ENSG00000244067;P23528;P09210;P61224;P26038;ENSG00000070831;P07355;P07237;P60953;Q13126;ENSG00000131876;Q9UL46;ENSG00000147065;ENSG00000099810;ENSG00000136167;ENSG00000113368;P13796;ENSG00000152795;O14979;P22626;ENSG00000172757;P20700;ENSG00000100911;P84077;P52907;P09661;ENSG000000…	PPP2R1A;DCTN2;HNRNPK;S100A1;LASP1;GAPDH;DNM1L;HNRNPD;PAK2;TUBA1A;HNRNPL;RAC1;CCT4;ACTG1;RPL22;CCT8;GRN;ANXA2;ACTB;HTRA1;LMNA;BAIAP2;PSME1;SDCBP;ARHGDIA;CD44;EZR;EIF4A1;SF3A2;HEXB;HSP90AB1;HNRNPK;TOP1;TPT1;HNRNPH1;HNRNPL;IQGAP1;SNRPA;SNRPC;CHGA;CDC42;CCT2;CCT5;UBE2I;TGFB1;VDAC1;PAK3;CCT7;LMNA;LMNA;HNRNPA1;SNRPF;CCT3;HNRNPM;EEF1D;BAIAP2;GLRX3;SLC9A3R1;CAPZA2;YBX1;PSME2;IQGAP2;HSPA5	P52597;P00441;P07237;P62937;Q9UL46;P22301;P60953;Q13177;Q53EL6;P29597;P09661;P26038;P07355;O14979;P51809;P17987;P52907;P23528;P20700;P22626;O00170;P38646;P14174	R-HSA-8950218;R-HSA-8950347;R-HSA-8950732;R-HSA-8950415;R-HSA-8950721;R-HSA-8950681;R-HSA-8950426;R-HSA-8950684;R-HSA-8950365;R-HSA-8950173;R-HSA-8981073;R-HSA-8950480;R-HSA-8950608;R-HSA-8950225;R-HSA-8950292;R-HSA-8950057;R-HSA-8950314;R-HSA-8950634;R-HSA-8950637;R-HSA-8950190;R-HSA-8950113;R-HSA-8950456;R-HSA-8950328;R-HSA-8950201;R-HSA-8950586;R-HSA-8950718;R-HSA-8950322;R-HSA-8950771;R-HSA-8…
R-HSA-69239	Synthesis of DNA	19	133	5	71	0.00903594	0.0462992	0.462992	8	26	0.00198307	9606	Homo sapiens	PSMD11;PSMA8;PSMD8;PSMC5;PSMD6;PSMD7;PSMC6;UBB;PSMC3;PSMD4;PSMC1;PSMD2;PSMD3;PSMC2;PSME1;PSME2;PSMD1;MCM6	P0CG47;Q15008;O43242;Q14566;Q9UL46;P55036;O00231;P62191;Q06323;Q99460;P17980;P51665;P35998;Q8TAA3;P62333;P62195;P62987;P48556;Q13200	H3F3B;MCM6;ILF2;HIST1H4A;SSRP1	P33992;P49736;P25205	R-HSA-68944;R-HSA-68946;R-HSA-68948;R-HSA-69015;R-HSA-69016;R-HSA-69019;R-HSA-176942;R-HSA-169468
R-HSA-69541	Stabilization of p53	18	59	15	120	0.00400842	0.0463185	0.463185	12	15	0.00114408	9606	Homo sapiens	PSMD11;PSMA8;PSMD8;PSMC5;PSMD6;PSMD7;PSMC6;UBB;PSMC3;PSMD4;PSMC1;PSMD2;PSMD3;PSMC2;PSME1;PSME2;PSMD1	P0CG47;Q15008;O43242;Q9UL46;P55036;O00231;P62191;Q06323;Q99460;P17980;P51665;P35998;Q8TAA3;P62333;P62195;P62987;P48556;Q13200	FKBP3;RPS7;SFN;HNRNPK;RPS3;S100A1;RPL23;EZR;RPL11;XPO1;RPS20;NPM1;HIST1H4A;VCP;NCL	O96017;Q9BVI0;Q8NHY2;Q00987	R-HSA-349444;R-HSA-5633460;R-HSA-6804741;R-HSA-6804724;R-HSA-69685;R-HSA-264418;R-HSA-264435;R-HSA-349426;R-HSA-264444;R-HSA-6804879;R-HSA-6804955;R-HSA-264458
R-HSA-190873	Gap junction degradation	4	12	0	10	0.000815273	0.0473158	0.473158	4	4	0.000305087	9606	Homo sapiens	GJA1;CLTC;ACTB;ACTG1				R-HSA-196017;R-HSA-190519;R-HSA-196026;R-HSA-190829
R-HSA-1592389	Activation of Matrix Metalloproteinases	9	35	7	41	0.00237788	0.0497946	0.497946	23	27	0.00205934	9606	Homo sapiens	COL18A1;MMP14;MMP2;MMP3;TIMP2;CTSV;KLKB1;MMP9	P16035;P14780;P03952;P50281;P39060;P08253;P08254;O60911;P09237	MMP14;MMP2;LGALS3;APP;MMP9;TIMP2;COL5A1	P01033;P09958;P08253;P09237;P14780;P16035	R-HSA-1604763;R-HSA-1604731;R-HSA-1604732;R-HSA-1592316;R-HSA-1592349;R-HSA-1604350;R-HSA-1604368;R-HSA-1604752;R-HSA-1604690;R-HSA-1604722;R-HSA-1592371;R-HSA-1592436;R-HSA-1602484;R-HSA-1592278;R-HSA-1602454;R-HSA-1604360;R-HSA-1604712;R-HSA-1592297;R-HSA-1592362;R-HSA-1605825;R-HSA-1602466;R-HSA-1604741;R-HSA-1604359
R-HSA-2565942	Regulation of PLK1 Activity at G2/M Transition	20	92	10	112	0.00625042	0.0501135	0.501135	10	12	0.000915262	9606	Homo sapiens	YWHAE;DYNC1H1;HSP90AA1;PPP1R12A;DCTN2;TUBB;TUBB4B;DYNLL1;TUBA4A;PPP1CA;ACTR1A;TUBA1A;UBB;PPP2R1A;GPC1;MAPRE1;RAB8A;PAFAH1B1	P07437;P0CG47;Q14204;Q9BV73;P07900;P30153;P68371;P61163;P63167;P62140;P68366;P62987;P61006;Q15691;P43034;P04350;Q71U36;P62258;O14974;Q13561	RAB8A;MCM6;RAB8A;SFN;TTN;PIN1;SDCBP;EIF4B;RAB10;HSPA1B	Q96IF1;P53350;Q96CV9	R-HSA-3000319;R-HSA-3000335;R-HSA-3002798;R-HSA-2562594;R-HSA-3002811;R-HSA-2562526;R-HSA-2574845;R-HSA-3000327;R-HSA-3000310;R-HSA-2574840
R-HSA-2022854	Keratan sulfate biosynthesis	6	37	0	2	0.00251376	0.0501205	0.501205	8	9	0.000686446	9606	Homo sapiens	B4GALT1;B4GAT1;COL14A1;OGN;B3GNT2;ST3GAL1				R-HSA-2046175;R-HSA-2046222;R-HSA-2025724;R-HSA-2046285;R-HSA-2046298;R-HSA-2025723;R-HSA-2046265;R-HSA-2046180
R-HSA-1793185	Chondroitin sulfate/dermatan sulfate metabolism	10	73	0	8	0.00495958	0.050133	0.50133	23	28	0.00213561	9606	Homo sapiens	B3GAT3;GPC1;HEXB;HEXA;PSAP;CSPG4;CHST14;HSPG2;GPC6;DCN				R-HSA-2022911;R-HSA-1971487;R-HSA-1889981;R-HSA-1793176;R-HSA-9638064;R-HSA-1971482;R-HSA-2018682;R-HSA-1971483;R-HSA-1889978;R-HSA-9638075;R-HSA-2105001;R-HSA-2065233;R-HSA-1878002;R-HSA-2022065;R-HSA-9632034;R-HSA-2022063;R-HSA-2022061;R-HSA-9632033;R-HSA-2022056;R-HSA-2022052;R-HSA-2018659;R-HSA-1971491;R-HSA-1889955
R-HSA-70326	Glucose metabolism	20	140	10	65	0.00951152	0.0521951	0.521951	22	50	0.00381359	9606	Homo sapiens	SEC13;TPI1;MDH1;PGAM1;ENO1;ENO3;PFKL;PKM;PPA1;PPP2R1A;TPR;PGK1;FLNB;ALDOC;ALDOA;GAPDH	P06733;P13929;P07205;P40926;P04406;P40925;P30153;P55735;P18669;P14618-2;P17858;P14618-1;P00558;P12270;P60174;P09972;P04075;P62714;P22612;O14556	TUBA1A;HSPD1;RAC1;PRKAR1A;RAB8A;CSE1L;PRKAR1A;RAN;CDC42;RAB1A	17552;Q9UBX3;Q16822;15996;17489	R-HSA-70241;R-HSA-70467;R-HSA-163750;R-HSA-71495;R-HSA-71783;R-HSA-71654;R-HSA-71496;R-HSA-71850;R-HSA-71660;R-HSA-372843;R-HSA-170796;R-HSA-198508;R-HSA-70481;R-HSA-70449;R-HSA-70482;R-HSA-71445;R-HSA-372819;R-HSA-70454;R-HSA-71670;R-HSA-70486;R-HSA-70494;R-HSA-163773
R-HSA-5627123	RHO GTPases activate PAKs	11	27	13	71	0.00183436	0.0529491	0.524839	15	15	0.00114408	9606	Homo sapiens	CDC42;MYL6;PPP1R12A;CTTN;FLNA;MYH9;RAC1;PAK3;MYH10;PAK2;PPP1CA	P35580;O75914;Q14247;P60660;P62140;P63000;Q13177;O14974;P35579;P60953;P21333	MMP14;RAC1;CDC42;CDC42;CFL1;PAK2;CDC37;RAC1;PPP1R12A;CDC42;PCBP1;RAC1;RAC1	O75914;P35240;P53667;Q14247;Q13153;Q13177	R-HSA-8981931;R-HSA-445797;R-HSA-5668978;R-HSA-5668947;R-HSA-419232;R-HSA-5627775;R-HSA-2029460;R-HSA-2029456;R-HSA-5669240;R-HSA-5668984;R-HSA-8981926;R-HSA-5669158;R-HSA-5668932;R-HSA-5669250;R-HSA-442832
R-HSA-71387	Metabolism of carbohydrates	54	456	15	198	0.0309804	0.0571846	0.524839	117	243	0.0185341	9606	Homo sapiens	ITGB1;PRPS2;PRPS1;B4GALT1;COL14A1;HEXB;CSTF2;HEXA;SLC2A1;AKR1B1;PLOD2;ENO1;ENO3;CAND1;UBB;PPP2R1A;GPC1;TPR;PSAP;PGK1;FLNB;CHST14;GPC6;ST3GAL1;SEC13;TPI1;MDH1;B3GAT3;PGAM1;RDX;PGD;HSPG2;DCN;EXT1;EXT2;PFKL;PKM;B4GAT1;PPA1;OGN;B3GNT2;CSPG4;ALDOC;ALDOA;TKT;GAPDH;CD44;GALK1	P0CG47;P06733;P40926;P40925;O15440;P11166;Q9Y625;P00709;Q93063;P14618-2;P14618-1;P60891;Q8NCH0;P60174;P09972;P15291;P62714;P22612;Q16394;P98160;P06865;P04406;P52209;P11216;P30153;P35052;Q9NY97;P12270;P16070;P07686;O14556;P13929;P07205;Q8TB61;Q16842;O94766;P10253;P20774;P11908;P29401;Q11201;P51570;P55735;O43825;O43505;P18669;P15121;Q6UVK1;P17858;Q7LGC8;P00558;P62987;P04075;P07585	HSPD1;BMP1;PRKAR1A;PPP1CA;RAB8A;CSE1L;PRKAR1A;RAN;SDCBP;CDC42;TPP1;TUBA1A;PTPN11;RAC1;RAB1A	17552;Q9UBX3;Q16822;Q9H477;15996;29108;P49247;Q9UQK1;17489	R-HSA-2046239;R-HSA-9603986;R-HSA-1971487;R-HSA-9603984;R-HSA-1971482;R-HSA-1971483;R-HSA-9603989;R-HSA-2046222;R-HSA-2162225;R-HSA-71445;R-HSA-2022919;R-HSA-2076419;R-HSA-9603982;R-HSA-9603983;R-HSA-5653878;R-HSA-9638064;R-HSA-2046265;R-HSA-5653873;R-HSA-5653886;R-HSA-9638075;R-HSA-9638078;R-HSA-170796;R-HSA-9638076;R-HSA-70449;R-HSA-9036987;R-HSA-2160915;R-HSA-70454;R-HSA-1971491;R-HSA-9036727;…
R-HSA-2022923	Dermatan sulfate biosynthesis	3	13	0	0	0.000883212	0.0583154	0.524839	4	4	0.000305087	9606	Homo sapiens	CSPG4;CHST14;DCN				R-HSA-2022063;R-HSA-2022061;R-HSA-2022052;R-HSA-2022065
R-HSA-174490	Membrane binding and targetting of GAG proteins	5	17	2	14	0.00115497	0.0600271	0.540244	4	4	0.000305087	9606	Homo sapiens	UBB;VPS37B;VPS28	P0CG47;Q9H9H4;P62987;Q9UK41;A5D8V6	BTF3;OLA1	O60551;P04591	R-HSA-184323;R-HSA-3149434;R-HSA-184392;R-HSA-184269
R-HSA-77387	Insulin receptor recycling	5	28	0	3	0.0019023	0.0600271	0.540244	2	6	0.000457631	9606	Homo sapiens	ATP6V1A;ATP6V1G1;VAPA;ATP6V1H;ATP6V1B1				R-HSA-74723;R-HSA-5252133
R-HSA-5610787	Hedgehog 'off' state	27	124	7	180	0.00842449	0.0614298	0.552869	19	32	0.0024407	9606	Homo sapiens	PSMD11;PSMA8;PSMD8;TUBA1C;PSMD6;TUBA1B;PSMD7;TUBA1A;UBB;PSMD4;PSMD2;PSMD3;PSMD1;FLNB;HGFAC;TUBB4B;TUBA4A;PSMC5;PSMC6;PSMC3;PRKAR1A;PSMC1;PSMC2;PSME1;PSME2	P0CG47;P68363;Q06323;P51665;P35998;O60503;P62333;P62195;P22612;Q13200;Q9BQE3;Q15008;O43242;Q9UL46;P55036;O00231;P62191;Q99460;P10644;P17980;P68371;Q8TAA3;P68366;P62987;P48556;P04350;Q71U36	PRKAR1A;HMGB2;PRKAR1A;PIN1;APP;HMGB1;CDC37	P08151;P48729;P49841;17489	R-HSA-5610741;R-HSA-5610742;R-HSA-5610749;R-HSA-5610717;R-HSA-5610718;R-HSA-5610745;R-HSA-5610746;R-HSA-5610757;R-HSA-5617412;R-HSA-5610727;R-HSA-5610758;R-HSA-5610720;R-HSA-5610754;R-HSA-5610722;R-HSA-5610733;R-HSA-5610732;R-HSA-5610767;R-HSA-5610760;R-HSA-5610730
R-HSA-9616334	Defective Base Excision Repair Associated with NEIL1	1	1	0	0	6.79394e-05	0.0648986	0.584088	5	5	0.000381359	9606	Homo sapiens	RGN				R-HSA-9628737;R-HSA-9628758;R-HSA-9628756;R-HSA-9629166;R-HSA-9629917
R-HSA-5687868	Defective SFTPA2 causes IPF	1	1	0	0	6.79394e-05	0.0648986	0.584088	1	1	7.62718e-05	9606	Homo sapiens	PSAP				R-HSA-5687875
R-HSA-5688031	Defective pro-SFTPB causes SMDP1 and RDS	1	1	0	0	6.79394e-05	0.0648986	0.584088	1	1	7.62718e-05	9606	Homo sapiens	PSAP				R-HSA-5688025
R-HSA-174495	Synthesis And Processing Of GAG, GAGPOL Polyproteins	5	18	2	14	0.00122291	0.0667592	0.600833	5	5	0.000381359	9606	Homo sapiens	UBB;VPS37B;VPS28	P0CG47;Q9H9H4;P62987;Q9UK41;A5D8V6	BTF3;OLA1	O60551;P04591	R-HSA-184323;R-HSA-3149434;R-HSA-184392;R-HSA-184269;R-HSA-187213
R-HSA-176408	Regulation of APC/C activators between G1/S and early anaphase	18	83	7	115	0.00563897	0.0678332	0.610499	5	14	0.00106781	9606	Homo sapiens	PSMD11;PSMA8;PSMD8;PSMC5;PSMD6;PSMD7;PSMC6;UBB;PSMC3;PSMD4;PSMC1;PSMD2;PSMD3;PSMC2;PSME1;PSME2;PSMD1	P0CG47;Q15008;O43242;Q9UL46;P55036;O00231;P62191;Q06323;Q99460;P17980;P51665;P35998;Q8TAA3;P62333;P62195;P62987;P48556;Q13200	MCM6;SDCBP;ADAM17;EIF4B;ZNF207;CENPE;HSPA1B	O43684;O60566;Q13257;P53350	R-HSA-141429;R-HSA-174203;R-HSA-174174;R-HSA-174159;R-HSA-141437
R-HSA-2465910	MASTL Facilitates Mitotic Progression	3	12	1	3	0.000815273	0.069435	0.624915	3	4	0.000305087	9606	Homo sapiens	PPA1;PPP2R1A;ARPP19	P56211;P62714;P30153	TPP1	O43768	R-HSA-2430535;R-HSA-2430552;R-HSA-2168079
R-HSA-416550	Sema4D mediated inhibition of cell attachment and migration	3	14	0	0	0.000951152	0.069435	0.624915	3	6	0.000457631	9606	Homo sapiens	RAC1;ARHGAP35;RHOA				R-HSA-416562;R-HSA-416559;R-HSA-400682
R-HSA-6785807	Interleukin-4 and Interleukin-13 signaling	31	216	12	143	0.0146749	0.0704774	0.634296	14	47	0.00358478	9606	Homo sapiens	ITGB1;HSPA8;NOTCH3;HSP90AA1;TGFB1;ANXA1;MMP2;MMP3;FN1;F13A1;MMP9;VEGFA;HSP90B1;COL1A2;HGS;FSCN1;VIM	P01583;ENSG00000124491;P07900;ENSG00000135046;ENSG00000026025;ENSG00000115414;ENSG00000080824;P14780;P15692;ENSG00000100985;ENSG00000164692;P04083;P08123;ENSG00000087245;P00488;P01137;ENSG00000109971;P05556;ENSG00000112715;ENSG00000150093;ENSG00000105329;Q16658;P14625;P38936;P11142;ENSG00000149968;P08670;P08253;P08254;ENSG00000075618;P02751	HSP90AB1;CCT4;HNRNPK;NAP1L1;HNRNPK;LGALS3;HSPA5;CCT8;ECM1;CCT6A;PACSIN2;THBS1	P52333;P48023;P14625;P29597;P16671;Q14627	R-HSA-6785895;R-HSA-6785762;R-HSA-9679028;R-HSA-6789615;R-HSA-6789325;R-HSA-6790038;R-HSA-451895;R-HSA-6797269;R-HSA-6789524;R-HSA-6797267;R-HSA-6797245;R-HSA-449818;R-HSA-6788346;R-HSA-6790041
R-HSA-500657	Presynaptic function of Kainate receptors	4	23	0	0	0.00156261	0.0710858	0.639772	1	2	0.000152544	9606	Homo sapiens	EIF4A1;GNB2;GNB1;GNG12				R-HSA-500717
R-HSA-5686938	Regulation of TLR by endogenous ligand	6	31	5	13	0.00210612	0.0725918	0.653326	11	12	0.000915262	9606	Homo sapiens	S100A1;PSAP;FGG;HMGB1;APOB	P09429;P04114;P23297;P02679;Q8IWL1;Q8IWL2	RPS20;RPS12;FSTL1;PRDX4;PARP1	P18428;P09429;P08571	R-HSA-6805943;R-HSA-8870678;R-HSA-6804100;R-HSA-6804099;R-HSA-8869667;R-HSA-8869683;R-HSA-5432852;R-HSA-8869694;R-HSA-6805981;R-HSA-5432825;R-HSA-5432814
R-HSA-8939236	RUNX1 regulates transcription of genes involved in differentiation of HSCs	22	106	12	131	0.00720158	0.0733882	0.660494	10	15	0.00114408	9606	Homo sapiens	HIST1H2BN;PSMD11;H3F3B;HIST1H2AJ;PSMA8;PSMD8;HIST1H4A;PSMC5;PSMD6;PSMD7;PSMC6;UBB;PSMC3;PSMD4;PSMC1;PSMD2;PSMD3;PSMC2;PSME1;PSME2;PSMD1	P0CG47;Q15008;O43242;Q9UL46;P55036;P62805;O00231;P62191;Q06323;Q99460;P17980;P51665;P35998;Q99877;Q8TAA3;P62333;P84243;P62195;P62987;P48556;Q13200;Q99878	YWHAQ;PPP1CA;SLC9A3R1;ADAM10;YWHAE;SFN;TOP1;YWHAH;MAP2K1;CLTC;DDX17;PPIE	P46937;Q03164;P10242;P00519	R-HSA-8865491;R-HSA-8956684;R-HSA-8865505;R-HSA-8956639;R-HSA-8956608;R-HSA-8957265;R-HSA-8956659;R-HSA-8956676;R-HSA-8865482;R-HSA-8865498
R-HSA-445095	Interaction between L1 and Ankyrins	5	33	0	0	0.002242	0.0738936	0.665042	2	4	0.000305087	9606	Homo sapiens	MAN1A1;SPTAN1;ACTB;SPTBN1;ACTG1				R-HSA-392751;R-HSA-373739
R-HSA-380287	Centrosome maturation	15	83	3	68	0.00563897	0.0791663	0.712497	6	6	0.000457631	9606	Homo sapiens	YWHAE;DYNC1H1;HSP90AA1;DCTN2;TUBB;TUBB4B;DYNLL1;TUBA4A;ACTR1A;TUBA1A;PPP2R1A;GPC1;MAPRE1;PAFAH1B1	P07437;Q14204;Q9BV73;P07900;P30153;P68371;P61163;P63167;P68366;Q15691;P43034;P04350;Q71U36;P62258;Q13561	MCM6;EIF4B;HSPA1B	P53350	R-HSA-380311;R-HSA-380455;R-HSA-380294;R-HSA-380272;R-HSA-380303;R-HSA-380283
R-HSA-1445148	Translocation of SLC2A4 (GLUT4) to the plasma membrane	20	79	14	137	0.00536721	0.0792316	0.713084	13	15	0.00114408	9606	Homo sapiens	YWHAE;SNAP23;TUBB4B;TUBA4A;ACTB;ACTG1;TUBB8;RAB10;TUBA1C;TUBA1B;TUBA1A;RAB14;YWHAQ;MYH9;SFN;RAC1;RAB8A;YWHAH	Q3ZCM7;P60709;P31947;P68363;Q9H853;P68371;P35579;O00161;P63261;P63000;P68366;P61006;P04350;Q71U36;P61026;P27348;P62258;P61106;Q04917;Q9BQE3	RAB8A;CSE1L;RAN;S100A1;CDC42;PICALM;HSP90AB1;RAC1;VCP;MYH9;YWHAH;RAB1A;VAMP3;NCL	17552;Q86TI0;O00161;Q9BZE9;P35579;15996;P31751;P63027	R-HSA-1445143;R-HSA-2316352;R-HSA-1458463;R-HSA-1445149;R-HSA-1449597;R-HSA-2255342;R-HSA-2255343;R-HSA-1449574;R-HSA-1454689;R-HSA-2316347;R-HSA-5260201;R-HSA-1454699;R-HSA-2316349
R-HSA-70263	Gluconeogenesis	12	66	8	48	0.004484	0.0795763	0.716186	11	26	0.00198307	9606	Homo sapiens	TPI1;MDH1;PGAM1;PGK1;ALDOC;ENO1;ALDOA;ENO3;GAPDH	P06733;P13929;P07205;P18669;P00558;P40926;P04406;P40925;P60174;P09972;P04075;O14556	TUBA1A;HSPD1;RAC1;RAB8A;CSE1L;RAN;CDC42;RAB1A	17552;Q9UBX3;Q16822;15996	R-HSA-70481;R-HSA-70241;R-HSA-70482;R-HSA-71445;R-HSA-71495;R-HSA-71783;R-HSA-372819;R-HSA-70486;R-HSA-372843;R-HSA-198508;R-HSA-70494
R-HSA-2214320	Anchoring fibril formation	3	15	0	0	0.00101909	0.0814316	0.732884	2	4	0.000305087	9606	Homo sapiens	COL1A1;COL1A2;BMP1				R-HSA-2214330;R-HSA-2396234
R-HSA-6803529	FGFR2 alternative splicing	9	28	16	54	0.0019023	0.0891153	0.789661	4	4	0.000305087	9606	Homo sapiens	TIAL1;PTBP1;HNRNPM;HNRNPH1;FUS;HNRNPF;HNRNPA1;GTF2F1;GTF2F2	P52597;P31943;P52272;Q01085;P35269;P09651;P26599;P13984;Q6NXG1	PTBP1;HNRNPF;SNRPA;HGS;HNRNPAB;FUS;RBMX;HNRNPC;HNRNPA2B1;TNPO1;TOP1;HNRNPH1;PCBP1;HNRNPA3;SFPQ;PLRG1	P52272;P26599;P09651	R-HSA-6803527;R-HSA-6803523;R-HSA-6803838;R-HSA-6803836
R-HSA-437239	Recycling pathway of L1	15	55	7	104	0.00373667	0.0897438	0.789661	13	14	0.00106781	9606	Homo sapiens	CLTC;RDX;MSN;TUBB4B;TUBA4A;ACTB;ACTG1;TUBB8;TUBA1C;TUBA1B;TUBA1A;DPYSL2;EZR	Q3ZCM7;P60709;P68363;Q9H853;P68371;P15311;P63261;P35241;Q00610;P68366;P04350;Q71U36;Q16555;P26038;Q9BQE3	RAC1;RAB8A;CSE1L;RAN;MAP2K1;CDC42;RAB1A	17552;P28482;15996	R-HSA-443783;R-HSA-443779;R-HSA-445089;R-HSA-392749;R-HSA-445071;R-HSA-392748;R-HSA-373736;R-HSA-374696;R-HSA-374677;R-HSA-445079;R-HSA-555065;R-HSA-445077;R-HSA-374680
R-HSA-3781865	Diseases of glycosylation	20	202	1	14	0.0137238	0.0910281	0.789661	33	77	0.00587293	9606	Homo sapiens	NOTCH3;B4GALT1;B3GAT3;HEXB;PMM2;HEXA;HSPG2;THBS1;DCN;EXT1;EXT2;B4GAT1;GPC1;OGN;PSAP;CSPG4;CHST14;MGAT2;GPC6;GALK1	P06865;Q9UM47;Q10469;O94766;P51570;Q9Y625;O43505;P35052;Q93063;Q6UVK1;Q7LGC8;Q8NCH0;P15291;P07585;P20774;P07686;Q16394;P98160;P07996;O15305	HEXB	P06865	R-HSA-3636919;R-HSA-9035976;R-HSA-9035978;R-HSA-9035983;R-HSA-9035982;R-HSA-9036289;R-HSA-3656254;R-HSA-9036290;R-HSA-4420365;R-HSA-3595175;R-HSA-3656230;R-HSA-3560804;R-HSA-3560802;R-HSA-5096538;R-HSA-3595178;R-HSA-3595176;R-HSA-3781926;R-HSA-6785668;R-HSA-9035949;R-HSA-9035950;R-HSA-4793955;R-HSA-4793956;R-HSA-9036283;R-HSA-3656261;R-HSA-9036285;R-HSA-3656259;R-HSA-3656258;R-HSA-3656257;R-HSA-3…
R-HSA-8854050	FBXL7 down-regulates AURKA during mitotic entry and in early mitosis	18	55	9	140	0.00373667	0.0987076	0.789661	6	6	0.000457631	9606	Homo sapiens	PSMD11;PSMA8;PSMD8;PSMC5;PSMD6;PSMD7;PSMC6;UBB;PSMC3;PSMD4;PSMC1;PSMD2;PSMD3;PSMC2;PSME1;PSME2;PSMD1	P0CG47;Q15008;O43242;Q9UL46;P55036;O00231;P62191;Q06323;Q99460;P17980;P51665;P35998;Q8TAA3;P62333;P62195;P62987;P48556;Q13200	HSP90AB1;PPP1CA;NPM1;DCUN1D1;YBX1;CAND1;HNRNPK;SUGT1;UBE2M	P63208;P62877;O14965;Q13616	R-HSA-8854071;R-HSA-8854052;R-HSA-8854051;R-HSA-8854044;R-HSA-8854041;R-HSA-8853496
R-HSA-8941858	Regulation of RUNX3 expression and activity	18	57	12	137	0.00387255	0.0987076	0.789661	6	9	0.000686446	9606	Homo sapiens	TGFB1;PSMD11;PSMD8;PSMC5;PSMD6;PSMD7;PSMC6;UBB;PSMC3;PSMD4;PSMC1;PSMD2;PSMD3;PSMC2;PSME1;PSME2;PSMD1	P0CG47;Q15008;O43242;Q9UL46;P55036;O00231;P62191;Q06323;Q99460;P17980;P51665;P35998;P62333;P62195;P62987;P48556;P01137;Q13200	NPM1;ADAM10;HSP90AA1;ILF2;NAP1L1;HNRNPK;DDX5;FUS;PDCD6IP;APEX1;CDC37;PAK2	Q8N726;P12931;Q09472	R-HSA-8952408;R-HSA-8952382;R-HSA-8937807;R-HSA-8937792;R-HSA-8952419;R-HSA-8937814
R-HSA-71737	Pyrophosphate hydrolysis	2	6	0	2	0.000407636	0.101531	0.81225	2	2	0.000152544	9606	Homo sapiens	SAR1A;PPA1				R-HSA-71732;R-HSA-449937
R-HSA-166665	Terminal pathway of complement	2	8	0	1	0.000543515	0.101531	0.81225	5	5	0.000381359	9606	Homo sapiens	C6;C8B				R-HSA-173723;R-HSA-173720;R-HSA-173705;R-HSA-173725;R-HSA-173709
R-HSA-8937144	Aryl hydrocarbon receptor signalling	2	8	0	0	0.000543515	0.101531	0.81225	3	5	0.000381359	9606	Homo sapiens	HSP90AB1;PTGES3				R-HSA-8937169;R-HSA-8936849;R-HSA-8937191
R-HSA-72165	mRNA Splicing - Minor Pathway	14	56	6	87	0.00380461	0.102867	0.822937	5	5	0.000381359	9606	Homo sapiens	SF3B4;SRSF1;YBX1;GTF2F1;GTF2F2;NHP2L1;KHSRP;SNRPG;SRSF2;SNRPE;SNRPF;SNRPD3;SF3B1;SRSF7	Q16629;P67809;O75533;Q15427;P35269;P55769;P13984;Q01130;Q07955;P62306;Q9BUQ8;P62318;P62308;P62304	TOP1;SDCBP;HDGF;LUC7L2;NCL;MAGOH	Q13247;Q01130;Q07955;Q15696;Q16629	R-HSA-75079;R-HSA-75081;R-HSA-75080;R-HSA-75083;R-HSA-75082
R-HSA-991365	Activation of GABAB receptors	6	49	0	0	0.00332903	0.115426	0.923404	8	8	0.000610175	9606	Homo sapiens	ATIC;GNB2;GNB1;GNG12;HGFAC;GNAI2				R-HSA-170674;R-HSA-1013020;R-HSA-170666;R-HSA-1013013;R-HSA-1013012;R-HSA-392206;R-HSA-170686;R-HSA-170671
R-HSA-977444	GABA B receptor activation	6	49	0	0	0.00332903	0.115426	0.923404	8	9	0.000686446	9606	Homo sapiens	ATIC;GNB2;GNB1;GNG12;HGFAC;GNAI2				R-HSA-170674;R-HSA-1013020;R-HSA-170666;R-HSA-1013013;R-HSA-1013012;R-HSA-392206;R-HSA-170686;R-HSA-170671
R-HSA-8953897	Cellular responses to external stimuli	128	718	79	1114	0.0487805	0.117053	0.93642	125	260	0.0198307	9606	Homo sapiens	RPL30;UBE2D3;RPL10A;RPL6;TUBB8;PSMD8;RPS14;PSMD6;PSMD7;RPS19;PSMD4;RPS18;PSMD2;PSMD3;PSMD1;RPS11;RPS12;EIF2A;RPS9;ATP6V1G1;RPS7;RPS8;RPS5;RPL23;RPL22;HIST1H2AJ;RPSA;TUBA4A;HGS;PSME1;PSME2;FKBP4;MT1E;ATP6V1A;NOTCH3;VCP;PSMD11;TXN;PRDX2;STIP1;HSPH1;UBB;PRDX1;TPR;SERPINH1;ATP6V1H;IGFBP7;HSPA9;HSPA8;H3F3B;HSPA5;ST13;HSPA4;HSPA6;MSN;HSPA2;EIF2S2;EIF2S1;PRDX6;HIST1H4A;H1F0;RPS28;EIF2S3;RPS20;TPP1;YWHAE…	Q14204;P23396;P07900;P62081;P10599;P38646;P63167;P62195;Q6P5R6;P62913;P47755;P07237;P48723;P47756;P31689;ENSG00000112715;P55036;P62805;P46782;P46781;P41091;Q99877;P62244;ENSG00000204388;P62241;P12270;P62888;P48556;P20042;P60866;Q9UI12;Q99878;Q16881;P04732;P25398;Q3ZCM7;P68363;P35998;ENSG00000004478;ENSG00000232804;P61163;ENSG00000224501;ENSG00000231555;P62258;ENSG00000120694;Q9BQE3;P32119;ENSG000…	YWHAQ;DARS;H3F3B;APP;VPS28;PIN1;HNRNPF;GNB2L1;MMP9;TXN;FUS;VEGFA;VARS;TUBA1A;RAC1;ISYNA1;NPM1;PA2G4;ASPH;RAB1A;PKM;GRN;NCOA6;ANXA2;PRKAR1A;LMNA;HSPA8;BAIAP2;DDX5;RAN;PSMC2;RANGAP1;EIF2A;CDC37;HSP90AB1;HNRNPU;NRP1;VEGFA;ILF2;ATP6V1H;APEX1;KPNA3;SNRPC;FST;TUBB;PSMD4;TARDBP;CDC42;TPP1;PPP2R2A;CSRP1;HIST1H4A;UBE2I;ACTB;TGFB1;VDAC1;EIF2S1;AHCY;S100A1;CBX5;TFRC;PPP1CA;MCM6;YWHAE;RAB8A;CAV1;NAP1L1;LMNA;…	P50583;P07237;P05412;Q09028;Q13322;P38936;P08243;Q99683;Q16576;Q96EB6;Q9Y294;P31948;Q16790;P06400;Q15185;P41134;P08047;P15336;P08294;O75530;P10145;P15692;Q9NUX5;Q09472;Q15910;P01100;O75807;Q9P0V3;Q16665;Q8N726;Q9Y241;Q13451;Q8N163;Q92793;P42772;P42771;P49841;Q00613;Q96RU7;17552;P20700;P10599;P54198;Q02790;15996	R-HSA-3790137;R-HSA-5660503;R-HSA-3228469;R-HSA-5324632;R-HSA-4793925;R-HSA-3371554;R-HSA-450325;R-HSA-1234177;R-HSA-9646468;R-HSA-1234181;R-HSA-5324617;R-HSA-3371567;R-HSA-187934;R-HSA-3371537;R-HSA-5251955;R-HSA-5251959;R-HSA-3341343;R-HSA-3371527;R-HSA-5660514;R-HSA-9690534;R-HSA-5251942;R-HSA-3371531;R-HSA-3225867;R-HSA-1235035;R-HSA-5082369;R-HSA-1235037;R-HSA-9635804;R-HSA-3240295;R-HSA-508…
R-HSA-983169	Class I MHC mediated antigen processing & presentation	53	465	16	224	0.0315918	0.119098	0.938961	34	48	0.00366105	9606	Homo sapiens	PSMD11;UBE2D3;SNAP23;NEDD4L;TWF1;CTSV;UBE2L3;PSMA8;PSMD8;PSMD6;PSMD7;UBB;PSMD4;PSMD2;PSMD3;PSMD1;PDIA3;SEC13;HSPA5;HLA-A;PSMC5;PSMC6;PSMC3;PSMC1;PSMC2;PSME1;PLAA;PSME2;UBA1;VAMP3;UBE2M	P0CG47;P30447;P10316;P04439;Q969H0;P13746;P10314;P51665;P30443;P16189;P16188;P62195;Q96PU5;Q13200;P05534;P30512;O43242;P07711;P55036;Q09160;O00231;P61081;O95486;P11021;Q8TAA3;O00161;P61077;P48556;P16190;Q15836;P18462;Q06323;P30101;P35998;P62333;P68036;P22314;P01892;P01891;P30456;Q15008;P30457;Q9UL46;P30459;P62191;P30450;Q99460;P17980;P30453;P55735;O60911;P30455;P62987	TFRC;SEC13;RAB8A;APP;CSE1L;RAN;CDC42;RAC1;PDIA3;PDCD6;SF1;HLA-A;HLA-A;RAB1A;VAMP3;STX12	17552;P55735;O00161;P61769;Q15436;O15533;P30101;15996;Q12846;P27797;O94979	R-HSA-8951499;R-HSA-1236948;R-HSA-203979;R-HSA-1236954;R-HSA-983427;R-HSA-983426;R-HSA-983425;R-HSA-983424;R-HSA-8863895;R-HSA-1236935;R-HSA-1236943;R-HSA-983150;R-HSA-8863973;R-HSA-983148;R-HSA-8951595;R-HSA-983147;R-HSA-983146;R-HSA-983145;R-HSA-983142;R-HSA-983140;R-HSA-8863914;R-HSA-983138;R-HSA-983422;R-HSA-983421;R-HSA-8863858;R-HSA-983161;R-HSA-1236964;R-HSA-1236965;R-HSA-1236970;R-HSA-123…
R-HSA-9634600	Regulation of glycolysis by fructose 2,6-bisphosphate metabolism	3	18	0	0	0.00122291	0.12213	0.938961	2	4	0.000305087	9606	Homo sapiens	PPA1;PPP2R1A;FLNB				R-HSA-163750;R-HSA-163773
R-HSA-163767	PP2A-mediated dephosphorylation of key metabolic factors	2	9	0	0	0.000611455	0.123155	0.938961	4	4	0.000305087	9606	Homo sapiens	PPA1;PPP2R1A				R-HSA-163750;R-HSA-163688;R-HSA-164056;R-HSA-163689
R-HSA-3656244	Defective B4GALT1 causes B4GALT1-CDG (CDG-2d)	2	9	0	0	0.000611455	0.123155	0.938961	3	3	0.000228815	9606	Homo sapiens	B4GALT1;OGN				R-HSA-3656230;R-HSA-9035949;R-HSA-9035950
R-HSA-426486	Small interfering RNA (siRNA) biogenesis	2	9	0	0	0.000611455	0.123155	0.938961	4	5	0.000381359	9606	Homo sapiens	BLVRB;TSN				R-HSA-2106625;R-HSA-426464;R-HSA-2106615;R-HSA-9023909
R-HSA-3642279	TGFBR2 MSI Frameshift Mutants in Cancer	1	2	0	0	0.000135879	0.125588	0.938961	1	1	7.62718e-05	9606	Homo sapiens	TGFB1				R-HSA-3642203
R-HSA-4043911	Defective PMM2 causes PMM2-CDG (CDG-1a)	1	2	0	0	0.000135879	0.125588	0.938961	1	1	7.62718e-05	9606	Homo sapiens	PMM2				R-HSA-3781926
R-HSA-5619043	Defective SLC2A1 causes GLUT1 deficiency syndrome 1 (GLUT1DS1)	1	2	0	0	0.000135879	0.125588	0.938961	1	1	7.62718e-05	9606	Homo sapiens	SLC2A1				R-HSA-5632804
R-HSA-2262752	Cellular responses to stress	125	700	79	1096	0.0475576	0.128812	0.938961	121	229	0.0174662	9606	Homo sapiens	RPL30;UBE2D3;RPL10A;RPL6;TUBB8;PSMD8;RPS14;PSMD6;PSMD7;RPS19;PSMD4;RPS18;PSMD2;PSMD3;PSMD1;RPS11;RPS12;EIF2A;RPS9;ATP6V1G1;RPS7;RPS8;RPS5;RPL23;RPL22;HIST1H2AJ;RPSA;TUBA4A;HGS;PSME1;PSME2;FKBP4;ATP6V1A;NOTCH3;VCP;PSMD11;TXN;PRDX2;STIP1;HSPH1;UBB;PRDX1;TPR;SERPINH1;ATP6V1H;IGFBP7;HSPA9;HSPA8;H3F3B;HSPA5;ST13;HSPA4;HSPA6;MSN;HSPA2;EIF2S2;EIF2S1;PRDX6;HIST1H4A;H1F0;RPS28;EIF2S3;RPS20;TPP1;YWHAE;HSP9…	Q14204;P23396;P07900;P62081;P10599;P38646;P63167;P62195;Q6P5R6;P62913;P47755;P07237;P48723;P47756;P31689;ENSG00000112715;P55036;P62805;P46782;P46781;P41091;Q99877;P62244;ENSG00000204388;P62241;P12270;P62888;P48556;P20042;P60866;Q9UI12;Q99878;Q16881;P25398;Q3ZCM7;P68363;P35998;ENSG00000004478;ENSG00000232804;P61163;ENSG00000224501;ENSG00000231555;P62258;ENSG00000120694;Q9BQE3;P32119;ENSG0000017311…	YWHAQ;DARS;H3F3B;APP;VPS28;PIN1;HNRNPF;GNB2L1;MMP9;TXN;FUS;VEGFA;VARS;TUBA1A;RAC1;ISYNA1;NPM1;PA2G4;ASPH;RAB1A;PKM;GRN;NCOA6;ANXA2;PRKAR1A;LMNA;HSPA8;BAIAP2;DDX5;RAN;PSMC2;RANGAP1;EIF2A;CDC37;HSP90AB1;HNRNPU;NRP1;VEGFA;ILF2;ATP6V1H;APEX1;KPNA3;SNRPC;FST;TUBB;PSMD4;TARDBP;CDC42;TPP1;PPP2R2A;CSRP1;HIST1H4A;UBE2I;ACTB;TGFB1;VDAC1;EIF2S1;AHCY;S100A1;CBX5;TFRC;PPP1CA;MCM6;YWHAE;RAB8A;CAV1;NAP1L1;LMNA;…	P50583;P07237;P05412;Q09028;Q13322;P38936;P08243;Q99683;Q16576;Q96EB6;Q9Y294;P31948;Q16790;P06400;Q15185;P41134;P08047;P15336;P08294;O75530;P10145;P15692;Q9NUX5;Q09472;Q15910;P01100;O75807;Q9P0V3;Q16665;Q8N726;Q9Y241;Q13451;Q8N163;Q92793;P42772;P42771;P49841;Q00613;Q96RU7;17552;P20700;P10599;P54198;Q02790;15996	R-HSA-3790137;R-HSA-3228469;R-HSA-5324632;R-HSA-4793925;R-HSA-3371554;R-HSA-450325;R-HSA-1234177;R-HSA-9646468;R-HSA-1234181;R-HSA-5324617;R-HSA-3371567;R-HSA-187934;R-HSA-3371537;R-HSA-5251955;R-HSA-5251959;R-HSA-3341343;R-HSA-3371527;R-HSA-9690534;R-HSA-5251942;R-HSA-3371531;R-HSA-3225867;R-HSA-1235035;R-HSA-5082369;R-HSA-1235037;R-HSA-9635804;R-HSA-3240295;R-HSA-5082391;R-HSA-9633742;R-HSA-508…
R-HSA-4419969	Depolymerisation of the Nuclear Lamina	4	23	1	6	0.00156261	0.133114	0.938961	3	6	0.000457631	9606	Homo sapiens	LMNA;TMPO;LMNB1	P20700;P02545-1;P02545-2;P42167-1	BMP1	29108	R-HSA-5229194;R-HSA-5223304;R-HSA-5244669
R-HSA-2024101	CS/DS degradation	4	29	0	0	0.00197024	0.133114	0.938961	5	10	0.000762718	9606	Homo sapiens	HEXB;HEXA;CSPG4;DCN				R-HSA-1793176;R-HSA-2022056;R-HSA-9638075;R-HSA-2105001;R-HSA-2065233
R-HSA-174577	Activation of C3 and C5	5	7	3	33	0.000475576	0.134527	0.938961	3	3	0.000228815	9606	Homo sapiens	C3;C4A;CFB	P0C0L5;P0C0L4;P06681;P00751;P01024	C8B;C6;CFH	P01024;P01031	R-HSA-173680;R-HSA-166817;R-HSA-173636
R-HSA-2022928	HS-GAG biosynthesis	5	40	0	0	0.00271758	0.134527	0.938961	13	14	0.00106781	9606	Homo sapiens	EXT1;EXT2;GPC1;HSPG2;GPC6				R-HSA-2076383;R-HSA-2076508;R-HSA-2076371;R-HSA-2024108;R-HSA-2022860;R-HSA-2022856;R-HSA-2076392;R-HSA-2022919;R-HSA-2022887;R-HSA-2024100;R-HSA-2076419;R-HSA-2076611;R-HSA-2022851
R-HSA-451326	Activation of kainate receptors upon glutamate binding	5	34	1	6	0.00230994	0.134527	0.938961	3	6	0.000457631	9606	Homo sapiens	EIF4A1;DLG1;GNB2;GNB1;GNG12	Q9UBI6;Q01970;Q12959;P62879;P62873	BMP1	29108	R-HSA-451283;R-HSA-451311;R-HSA-500717
R-HSA-5627117	RHO GTPases Activate ROCKs	7	26	11	38	0.00176642	0.135358	0.938961	6	7	0.000533903	9606	Homo sapiens	MYL6;PPP1R12A;CFL1;MYH9;MYH10;RHOA;PPP1CA	P35580;P60660;P62140;P23528;P61586;O14974;P35579	ACTB;RAC1;ACTG1;CDC42;RAC1;PCBP1;RAC1;CDC42;CDC42;RAC1;PAK2	P23528;Q13153	R-HSA-419232;R-HSA-419087;R-HSA-419197;R-HSA-3928608;R-HSA-419083;R-HSA-419049
R-HSA-5620912	Anchoring of the basal body to the plasma membrane	17	99	12	109	0.006726	0.137062	0.938961	9	9	0.000686446	9606	Homo sapiens	YWHAE;DYNC1H1;HSP90AA1;DCTN2;TUBB;TUBB4B;DYNLL1;TUBA4A;ACTR1A;TUBA1A;PPP2R1A;GPC1;ALB;MAPRE1;RAB8A;PAFAH1B1	P07437;Q14204;Q9BV73;P07900;Q8TES7;P30153;P68371;P61163;P63167;P68366;P61006;Q15691;P43034;P04350;Q71U36;P62258;Q13561	SUGT1;RAC1;RAB8A;YWHAE;SFN;CSE1L;RAN;YWHAH;CDC42;PLOD3;RAB1A;SRSF2	17552;Q96L34;Q8IW35;Q96QF0;Q9UPV0;15996;Q96ST8	R-HSA-5626228;R-HSA-5626227;R-HSA-5638014;R-HSA-5626220;R-HSA-5626223;R-HSA-5626681;R-HSA-5617816;R-HSA-5626699;R-HSA-5638009
R-HSA-964739	N-glycan trimming and elongation in the cis-Golgi	3	18	0	1	0.00122291	0.137067	0.938961	4	5	0.000381359	9606	Homo sapiens	MAN1A2;MAN1A1;MGAT1				R-HSA-964830;R-HSA-964825;R-HSA-964768;R-HSA-964737
R-HSA-69306	DNA Replication	19	142	6	100	0.00964739	0.145472	0.938961	21	47	0.00358478	9606	Homo sapiens	PSMD11;PSMA8;PSMD8;PSMC5;PSMD6;PSMD7;PSMC6;UBB;PSMC3;PSMD4;PSMC1;PSMD2;PSMD3;PSMC2;PSME1;PSME2;PSMD1;MCM6	P0CG47;Q15008;O43242;Q14566;Q9UL46;P55036;O00231;P62191;Q06323;Q99460;P17980;P51665;P35998;Q8TAA3;P62333;P62195;P62987;P48556;Q13200	H3F3B;MCM6;ILF2;HIST1H4A;SSRP1;PTPN11	Q7L590;O75496;P33992;P49736;P25205;Q9H211	R-HSA-68960;R-HSA-68712;R-HSA-176942;R-HSA-68940;R-HSA-68849;R-HSA-68944;R-HSA-69299;R-HSA-68914;R-HSA-68946;R-HSA-68917;R-HSA-68948;R-HSA-68916;R-HSA-68919;R-HSA-69015;R-HSA-68918;R-HSA-68825;R-HSA-69016;R-HSA-69019;R-HSA-68954;R-HSA-68826;R-HSA-169468
R-HSA-964827	Progressive trimming of alpha-1,2-linked mannose residues from Man9/8/7GlcNAc2 to produce Man5GlcNAc2	2	10	0	0	0.000679394	0.145758	0.938961	3	3	0.000228815	9606	Homo sapiens	MAN1A2;MAN1A1				R-HSA-964830;R-HSA-964825;R-HSA-964737
R-HSA-3595177	Defective CHSY1 causes TPBS	2	10	0	0	0.000679394	0.145758	0.938961	2	2	0.000152544	9606	Homo sapiens	CSPG4;DCN				R-HSA-3595178;R-HSA-3595176
R-HSA-5660489	MTF1 activates gene expression	2	6	0	4	0.000407636	0.145758	0.938961	2	4	0.000305087	9606	Homo sapiens	CSRP1				R-HSA-5660503;R-HSA-5660514
R-HSA-2995383	Initiation of Nuclear Envelope (NE) Reformation	8	27	7	51	0.00183436	0.150967	0.938961	7	7	0.000533903	9606	Homo sapiens	PPP2R1A;LMNA;PPP2R2A;BANF1;KPNB1;TMPO;LMNB1	Q14974;P20700;P63151;P02545-1;P02545-2;O75531;P42167-1;P30153	KPNA3;PPP2R1A;CBX3;CBX5;LMNA;RAN;CD81	Q14974;Q86XL3;Q14739	R-HSA-2995389;R-HSA-2995388;R-HSA-9624800;R-HSA-9667952;R-HSA-9624798;R-HSA-2995376;R-HSA-9667965
R-HSA-419037	NCAM1 interactions	7	44	3	22	0.00298933	0.151304	0.938961	4	10	0.000762718	9606	Homo sapiens	COL2A1;COL5A1;COL6A2;COL6A1;COL5A2;COL6A3;GFRA2	P12110;P05997;P12109;O00451;P20908;P02458;P12111	APP;APP;PRDX1	P04156	R-HSA-375154;R-HSA-375149;R-HSA-375151;R-HSA-375144
R-HSA-173736	Alternative complement activation	3	6	1	14	0.000407636	0.152587	0.938961	9	9	0.000686446	9606	Homo sapiens	CFD;C3;CFB	P00746;P00751;P01024	CFH	P01024	R-HSA-183122;R-HSA-173745;R-HSA-183126;R-HSA-174551;R-HSA-183130;R-HSA-173754;R-HSA-173739;R-HSA-981539;R-HSA-173740
R-HSA-2173791	TGF-beta receptor signaling in EMT (epithelial to mesenchymal transition)	4	19	0	13	0.00129085	0.157477	0.938961	6	6	0.000457631	9606	Homo sapiens	TGFB1;UBB;RHOA				R-HSA-2160931;R-HSA-2134532;R-HSA-2160932;R-HSA-2134519;R-HSA-2160935;R-HSA-2134506
R-HSA-1296041	Activation of G protein gated Potassium channels	4	31	0	0	0.00210612	0.157477	0.938961	3	3	0.000228815	9606	Homo sapiens	ATIC;GNB2;GNB1;GNG12				R-HSA-1013020;R-HSA-1013013;R-HSA-1013012
R-HSA-997272	Inhibition of voltage gated Ca2+ channels via Gbeta/gamma subunits	4	31	0	0	0.00210612	0.157477	0.938961	3	3	0.000228815	9606	Homo sapiens	ATIC;GNB2;GNB1;GNG12				R-HSA-1013020;R-HSA-1013013;R-HSA-1013012
R-HSA-1296059	G protein gated Potassium channels	4	31	0	0	0.00210612	0.157477	0.938961	3	3	0.000228815	9606	Homo sapiens	ATIC;GNB2;GNB1;GNG12				R-HSA-1013020;R-HSA-1013013;R-HSA-1013012
R-HSA-1679131	Trafficking and processing of endosomal TLR	6	16	2	40	0.00108703	0.158862	0.938961	6	7	0.000533903	9606	Homo sapiens	CNPY3;CTSV;LGMN;CTSB;HSP90B1	P07711;P07858;Q9BT09;P14625;O60911;Q99538	KPNB1;CSE1L	Q9H1C4	R-HSA-1678921;R-HSA-1678920;R-HSA-1678923;R-HSA-1678927;R-HSA-1678944;R-HSA-1678981
R-HSA-180534	Vpu mediated degradation of CD4	18	53	9	160	0.00360079	0.168643	0.938961	5	5	0.000381359	9606	Homo sapiens	PSMD11;PSMA8;PSMD8;PSMC5;PSMD6;PSMD7;PSMC6;UBB;PSMC3;PSMD4;PSMC1;PSMD2;PSMD3;PSMC2;PSME1;PSME2;PSMD1	P0CG47;Q15008;O43242;Q9UL46;P55036;O00231;P62191;Q06323;Q99460;P17980;P51665;P35998;Q8TAA3;P62333;P62195;P62987;P48556;Q13200	XPO1;PPP1CA;IPO9;ATP5B;SUGT1;MAP2K1;MSN;PTGES3;DLG1	Q9Y297;P63208;P05919	R-HSA-180599;R-HSA-180597;R-HSA-180606;R-HSA-180591;R-HSA-180573
R-HSA-3785653	Myoclonic epilepsy of Lafora	2	11	0	0	0.000747333	0.169122	0.938961	1	2	0.000152544	9606	Homo sapiens	UBB				R-HSA-3797226
R-HSA-9694493	Maturation of protein E	2	8	0	3	0.000543515	0.169122	0.938961	1	5	0.000381359	9606	Homo sapiens	UBB				R-HSA-9694529
R-HSA-9609736	Assembly and cell surface presentation of NMDA receptors	10	49	7	62	0.00332903	0.17363	0.938961	12	23	0.00175425	9606	Homo sapiens	TUBB8;TUBA1C;TUBA1B;DLG1;TUBA1A;TUBB4B;TUBA4A	Q15700;Q3ZCM7;P68366;P68363;Q12959;P04350;Q71U36;Q9H853;P68371;Q9BQE3	PPP1CA;APP;VIM;PPP1CA;RPS8;DLG1;EIF4H	P78352;Q13224;P07196;Q92796	R-HSA-9609746;R-HSA-9610627;R-HSA-9609744;R-HSA-9611030;R-HSA-9668218;R-HSA-9611368;R-HSA-9610408;R-HSA-9609737;R-HSA-9610879;R-HSA-9609743;R-HSA-9609740;R-HSA-9610653
R-HSA-1268020	Mitochondrial protein import	8	69	2	13	0.00468782	0.174137	0.938961	13	14	0.00106781	9606	Homo sapiens	HSPA9;ATP5B;TIMM8A;ATP5A1;TIMM13;VDAC1;SLC25A5;HSPD1	P25705;Q9Y5L4;P12236;O60220;P10809;P21796;P06576;P38646	HGS;EIF3F	Q9Y5J6	R-HSA-1299475;R-HSA-1268022;R-HSA-1299478;R-HSA-1299476;R-HSA-1299482;R-HSA-1955380;R-HSA-1307802;R-HSA-1299481;R-HSA-1268025;R-HSA-1299480;R-HSA-1299487;R-HSA-8986181;R-HSA-1299484
R-HSA-5668541	TNFR2 non-canonical NF-kB pathway	20	104	20	152	0.0070657	0.175205	0.938961	23	43	0.00327969	9606	Homo sapiens	CAP1;PSMD11;PSMA8;PSMD8;PSMC5;PSMD6;PSMD7;PSMC6;UBB;PSMC3;PSMD4;PSMC1;PSMD2;PSMD3;PSMC2;PSME1;PSME2;PSMD1;UBE2M	P0CG47;Q15008;O43242;Q9UL46;Q13114;P55036;O00231;P62191;Q06323;Q99460;P17980;P51665;P61081;P35998;Q8TAA3;P62333;P62195;P62987;P48556;Q13200	RPS18;KPNB1;HSPA6;RPL6;RPS11;HSPA8;SDCBP;RPL23;HNRNPM;UBE2M;CDC37;HSP90AB1;CAP1;HSP90AA1;DCUN1D1;TIMM13;UBE2I;UBE2I;RPL10A;GRN	Q99558;Q8TBC4;Q13114;P36941;Q8WWZ3;P20333;P61081;Q9HAV5	R-HSA-5668534;R-HSA-5676598;R-HSA-5668404;R-HSA-5676596;R-HSA-5676597;R-HSA-5668789;R-HSA-5669013;R-HSA-5668467;R-HSA-5676595;R-HSA-5607731;R-HSA-5676593;R-HSA-5668414;R-HSA-5668543;R-HSA-5668454;R-HSA-5668545;R-HSA-5668481;R-HSA-5668417;R-HSA-5607725;R-HSA-5676591;R-HSA-5607721;R-HSA-5668520;R-HSA-5675656;R-HSA-5607722
R-HSA-5609976	Defective GALK1 can cause Galactosemia II (GALCT2)	1	3	0	0	0.000203818	0.182342	0.938961	1	1	7.62718e-05	9606	Homo sapiens	GALK1				R-HSA-5610026
R-HSA-4793953	Defective B4GALT1 causes B4GALT1-CDG (CDG-2d)	1	3	0	0	0.000203818	0.182342	0.938961	1	1	7.62718e-05	9606	Homo sapiens	B4GALT1				R-HSA-4793956
R-HSA-4793952	Defective MGAT2 causes MGAT2-CDG (CDG-2a)	1	3	0	0	0.000203818	0.182342	0.938961	1	1	7.62718e-05	9606	Homo sapiens	MGAT2				R-HSA-4793955
R-HSA-9683439	Assembly of the SARS-CoV-1 Replication-Transcription Complex (RTC)	0	2	1	2	0.000135879	0.182342	0.938961	5	10	0.000762718	9606	Homo sapiens			ATP6V1G1	P0C6X7	R-HSA-9682626;R-HSA-9682544;R-HSA-9683429;R-HSA-9680811;R-HSA-9682718
R-HSA-9657689	Defective SERPING1 causes hereditary angioedema	1	3	0	0	0.000203818	0.182342	0.938961	1	3	0.000228815	9606	Homo sapiens	KLKB1				R-HSA-9651467
R-HSA-3000157	Laminin interactions	4	31	1	2	0.00210612	0.183336	0.938961	12	15	0.00114408	9606	Homo sapiens	ITGB1;COL18A1;LAMA2;HSPG2	P05556;P24043;P39060;P98160	GRN	P98160	R-HSA-216051;R-HSA-2426676;R-HSA-216048;R-HSA-4084507;R-HSA-2426450;R-HSA-2396083;R-HSA-2426530;R-HSA-4084505;R-HSA-3907292;R-HSA-2327803;R-HSA-216058;R-HSA-349626
R-HSA-2142845	Hyaluronan metabolism	4	23	0	10	0.00156261	0.183336	0.938961	6	13	0.000991534	9606	Homo sapiens	HEXB;HEXA;CSTF2;CD44				R-HSA-2162225;R-HSA-2160915;R-HSA-2160884;R-HSA-2142859;R-HSA-2160892;R-HSA-9638076
R-HSA-2022857	Keratan sulfate degradation	3	22	0	0	0.00149467	0.185128	0.938961	4	7	0.000533903	9606	Homo sapiens	HEXB;HEXA;OGN				R-HSA-2046239;R-HSA-1793217;R-HSA-9638078;R-HSA-1638053
R-HSA-3229121	Glycogen storage diseases	3	22	0	0	0.00149467	0.185128	0.938961	2	10	0.000762718	9606	Homo sapiens	UBB;RDX				R-HSA-9036729;R-HSA-3797226
R-HSA-9665230	Drug resistance in ERBB2 KD mutants	2	12	0	0	0.000815273	0.193053	0.938961	8	8	0.000610175	9606	Homo sapiens	HSP90AA1;CDC37				R-HSA-9665315;R-HSA-9665232;R-HSA-9665280;R-HSA-9665286;R-HSA-9665284;R-HSA-9665304;R-HSA-9665311;R-HSA-9665278
R-HSA-204626	Hypusine synthesis from eIF5A-lysine	2	12	0	0	0.000815273	0.193053	0.938961	3	3	0.000228815	9606	Homo sapiens	EIF5A				R-HSA-204647;R-HSA-204662;R-HSA-204617
R-HSA-428543	Inactivation of CDC42 and RAC1	2	12	0	0	0.000815273	0.193053	0.938961	2	4	0.000305087	9606	Homo sapiens	CDC42;RAC1				R-HSA-428533;R-HSA-428522
R-HSA-69580	p53-Dependent G1/S DNA damage checkpoint	19	70	16	171	0.00475576	0.201118	0.938961	15	22	0.00167798	9606	Homo sapiens	NOTCH3;PSMD11;PSMA8;PSMD8;PSMC5;PSMD6;PSMD7;PSMC6;UBB;PSMC3;PSMD4;PSMC1;PSMD2;PSMD3;PSMC2;PSME1;PSME2;PSMD1	P0CG47;Q15008;O43242;Q9UL46;P55036;O00231;P62191;Q06323;Q99460;P17980;P38936;P51665;P35998;Q8TAA3;P62333;P62195;P62987;P48556;Q13200	FKBP3;RPS7;SFN;HNRNPK;RPS3;S100A1;RPL23;PSMC2;EZR;RPL11;XPO1;RPS20;NPM1;HIST1H4A;VCP;NCL	P38936;O96017;Q9BVI0;Q8NHY2;Q00987	R-HSA-349444;R-HSA-5633460;R-HSA-6804741;R-HSA-264418;R-HSA-6804879;R-HSA-264458;R-HSA-6804724;R-HSA-6803411;R-HSA-69685;R-HSA-264435;R-HSA-349426;R-HSA-264444;R-HSA-69562;R-HSA-6804955;R-HSA-187934
R-HSA-69563	p53-Dependent G1 DNA Damage Response	19	70	16	171	0.00475576	0.201118	0.938961	15	22	0.00167798	9606	Homo sapiens	NOTCH3;PSMD11;PSMA8;PSMD8;PSMC5;PSMD6;PSMD7;PSMC6;UBB;PSMC3;PSMD4;PSMC1;PSMD2;PSMD3;PSMC2;PSME1;PSME2;PSMD1	P0CG47;Q15008;O43242;Q9UL46;P55036;O00231;P62191;Q06323;Q99460;P17980;P38936;P51665;P35998;Q8TAA3;P62333;P62195;P62987;P48556;Q13200	FKBP3;RPS7;SFN;HNRNPK;RPS3;S100A1;RPL23;PSMC2;EZR;RPL11;XPO1;RPS20;NPM1;HIST1H4A;VCP;NCL	P38936;O96017;Q9BVI0;Q8NHY2;Q00987	R-HSA-349444;R-HSA-5633460;R-HSA-6804741;R-HSA-264418;R-HSA-6804879;R-HSA-264458;R-HSA-6804724;R-HSA-6803411;R-HSA-69685;R-HSA-264435;R-HSA-349426;R-HSA-264444;R-HSA-69562;R-HSA-6804955;R-HSA-187934
R-HSA-77595	Processing of Intronless Pre-mRNAs	3	19	3	4	0.00129085	0.202027	0.938961	4	5	0.000381359	9606	Homo sapiens	NUDT21;CPSF6;CSTF2	O43809;P33240;Q8N684	YWHAE;YBX1;PABPC1	Q86U42;P51003	R-HSA-77591;R-HSA-77590;R-HSA-77593;R-HSA-77592
R-HSA-156590	Glutathione conjugation	7	67	0	5	0.00455194	0.213278	0.938961	4	14	0.00106781	9606	Homo sapiens	GSTM2;GSTA2;GSTP1;ESD;GCLM;CNDP2				R-HSA-176054;R-HSA-1247910;R-HSA-5693724;R-HSA-174367
R-HSA-9636667	Manipulation of host energy metabolism	2	3	1	10	0.000203818	0.217379	0.938961	2	2	0.000152544	9606	Homo sapiens	PGK1;ENO1	P06733;P00558	GAPDH	P00558	R-HSA-9636658;R-HSA-9636669
R-HSA-209563	Axonal growth stimulation	2	5	1	9	0.000339697	0.217379	0.938961	2	2	0.000152544	9606	Homo sapiens	ARHGDIA;RHOA	P52565;P61586	APP	P08138	R-HSA-193668;R-HSA-193646
R-HSA-73843	5-Phosphoribose 1-diphosphate biosynthesis	2	11	0	2	0.000747333	0.217379	0.938961	2	2	0.000152544	9606	Homo sapiens	PRPS2;PRPS1				R-HSA-73580;R-HSA-111215
R-HSA-159782	Removal of aminoterminal propeptides from gamma-carboxylated proteins	3	10	2	15	0.000679394	0.219267	0.938961	9	9	0.000686446	9606	Homo sapiens	F10	P08709;P00742;P22891	MMP14;ASPH	P09958;P02818	R-HSA-163843;R-HSA-159728;R-HSA-163798;R-HSA-159796;R-HSA-159733;R-HSA-159771;R-HSA-159868;R-HSA-6807224;R-HSA-159773
R-HSA-9022702	MECP2 regulates transcription of neuronal ligands	3	13	0	11	0.000883212	0.219267	0.938961	4	8	0.000610175	9606	Homo sapiens	PRPS1;BDNF				R-HSA-9006122;R-HSA-9021935;R-HSA-9021919;R-HSA-9006050
R-HSA-3000484	Scavenging by Class F Receptors	4	16	0	20	0.00108703	0.224429	0.938961	2	2	0.000152544	9606	Homo sapiens	HSP90AA1;HSPH1;HYOU1;APOB				R-HSA-2247514;R-HSA-2197645
R-HSA-2995410	Nuclear Envelope (NE) Reassembly	24	88	23	232	0.00597867	0.229112	0.938961	24	24	0.00183052	9606	Homo sapiens	SEC13;UBE2I;IST1;PPP2R2A;TUBB4B;RANGAP1;TUBA4A;LMNB1;TUBB8;TUBA1C;TUBA1B;TUBA1A;PPP2R1A;LMNA;CHMP3;CHMP4B;BANF1;TNPO1;RAN;KPNB1;TMPO	Q14974;P46060;P62826;Q3ZCM7;P53990;O75531;P42167-1;P68363;Q9H444;P30153;Q9H853;P68371;P55735;Q9Y3E7;P63279;P20700;P63151;P02545-1;P02545-2;P68366;Q92973;P04350;Q71U36;Q9BQE3	KPNA3;PPP2R1A;CBX5;CHMP4B;RAB8A;LMNA;CSE1L;RAN;CDC42;PDCD6IP;CHMP3;CD81;RANGAP1;CBX3;CHMP5;RAC1;ATP6V1A;UBE2I;PDCD6IP;BROX;UBE2I;RAB1A;CHMP3	Q9BY43;Q14974;Q86XL3;P63279;Q8WUX9;P18754;17552;Q9Y3E7;Q96CF2;Q9H444;O43633;15996;Q8NC56;Q9UQN3;Q14739	R-HSA-9667952;R-HSA-9668405;R-HSA-9634169;R-HSA-9668415;R-HSA-3000449;R-HSA-9624798;R-HSA-9667965;R-HSA-9615901;R-HSA-9624893;R-HSA-9668419;R-HSA-2995389;R-HSA-2995388;R-HSA-9624800;R-HSA-9615937;R-HSA-9668389;R-HSA-9668395;R-HSA-9634219;R-HSA-9618378;R-HSA-9615945;R-HSA-9668335;R-HSA-2995376;R-HSA-9668398;R-HSA-9624876;R-HSA-9624845
R-HSA-5673001	RAF/MAP kinase cascade	41	345	38	224	0.0234391	0.23233	0.938961	39	75	0.00572039	9606	Homo sapiens	PSMD11;PDGFA;IQGAP1;PHB;ACTB;ACTG1;PSMA8;PSMD8;RAP1B;PSMD6;PSMD7;UBB;PSMD4;PPP2R1A;PSMD2;PSMD3;PSMD1;MAN1A1;SPTAN1;SPTBN1;VASP;MAP2K1;FGG;FN1;GFRA2;PPP1CA;DLG1;PSMC5;PSMC6;PSMC3;PPA1;PSMC1;PSMC2;PSME1;PSME2;TLN1;VCL	P0CG47;O15020;Q13813;Q06323;P51665;P35998;P0CG48;P62333;P63261;P62195;P62714;P46940;P61224;Q13200;Q9Y490;Q15008;O43242;Q2MJR0;Q15700;Q9UL46;P55036;P60709;O00231;O00451;Q12959;P62191;P30153;Q02750;Q99460;Q01082;P17980;P18206;Q8TAA3;P35232;P62140;P62987;P48556;P02679;P04085-2;P02751;P04085-1	YWHAQ;PPP2R1A;PHB2;IQGAP1;APP;SFN;ARL3;HSPA5;PIN1;HSPA9;STIP1;NUDC;CDC42;PAK2;RAC1;ILF3;UBE2I;VCP;CCT8;CHORDC1;RAB1A;YWHAE;RAB8A;HSPA8;CSE1L;RAN;CCT3;ARL3;EIF3A;PTGES3;CDC37;HSP90AB1;HSP90AA1;ILF2;YWHAH;MAP2K1;DLG1;EIF3B	P04049;P26045;17552;P53778;P21359;P53041;Q16584;O43924;P35232;15996;P15056;Q07817	R-HSA-8867654;R-HSA-5672980;R-HSA-5674132;R-HSA-5672978;R-HSA-5674130;R-HSA-9653595;R-HSA-8867658;R-HSA-9657603;R-HSA-5658438;R-HSA-5672966;R-HSA-5672965;R-HSA-5674373;R-HSA-9649735;R-HSA-9657606;R-HSA-5658435;R-HSA-9654533;R-HSA-5674496;R-HSA-9649733;R-HSA-5672961;R-HSA-9653514;R-HSA-5672972;R-HSA-9657608;R-HSA-5672973;R-HSA-9658445;R-HSA-9656781;R-HSA-5672969;R-HSA-5672950;R-HSA-5658231;R-HSA-5…
R-HSA-6784531	tRNA processing in the nucleus	7	70	1	5	0.00475576	0.232496	0.938961	4	7	0.000533903	9606	Homo sapiens	SEC13;C14orf166;DDX1;RTCB;TPR;CSTF2;RAN	P33240;P62826;P12270;Q9Y224;Q92499;Q9Y3I0;P55735	RAN	O43592	R-HSA-6785478;R-HSA-5696816;R-HSA-5696813;R-HSA-6783483
R-HSA-3656248	Defective HEXB causes GM2G2	1	4	0	0	0.000271758	0.235414	0.938961	3	3	0.000228815	9606	Homo sapiens	HEXB				R-HSA-9035983;R-HSA-9035982;R-HSA-3662344
R-HSA-3642278	Loss of Function of TGFBR2 in Cancer	1	4	0	0	0.000271758	0.235414	0.938961	2	2	0.000152544	9606	Homo sapiens	TGFB1				R-HSA-3645780;R-HSA-3642203
R-HSA-5083627	Defective LARGE causes MDDGA6 and MDDGB6	1	4	0	0	0.000271758	0.235414	0.938961	1	1	7.62718e-05	9606	Homo sapiens	B4GAT1				R-HSA-6785668
R-HSA-5678771	Defective ABCB4 causes PFIC3, ICP3 and GBD1	1	4	0	0	0.000271758	0.235414	0.938961	1	1	7.62718e-05	9606	Homo sapiens	ABCB4				R-HSA-5678749
R-HSA-5357609	Glycogen storage disease type II (GAA)	1	4	0	0	0.000271758	0.235414	0.938961	1	1	7.62718e-05	9606	Homo sapiens	RDX				R-HSA-9036729
R-HSA-3645790	TGFBR2 Kinase Domain Mutants in Cancer	1	4	0	0	0.000271758	0.235414	0.938961	1	1	7.62718e-05	9606	Homo sapiens	TGFB1				R-HSA-3645780
R-HSA-3656535	TGFBR1 LBD Mutants in Cancer	1	4	0	0	0.000271758	0.235414	0.938961	1	1	7.62718e-05	9606	Homo sapiens	TGFB1				R-HSA-3656382
R-HSA-5578997	Defective AHCY causes Hypermethioninemia with S-adenosylhomocysteine hydrolase deficiency (HMAHCHD)	1	4	0	0	0.000271758	0.235414	0.938961	1	1	7.62718e-05	9606	Homo sapiens	AHCY				R-HSA-5579084
R-HSA-5545483	Defective Mismatch Repair Associated With MLH1	0	2	1	3	0.000135879	0.235414	0.938961	1	1	7.62718e-05	9606	Homo sapiens			FSCN1	P54278	R-HSA-5545484
R-HSA-9657688	Defective factor XII causes hereditary angioedema	1	4	0	0	0.000271758	0.235414	0.938961	1	2	0.000152544	9606	Homo sapiens	KLKB1				R-HSA-9655046
R-HSA-111447	Activation of BAD and translocation to mitochondria	4	19	5	26	0.00129085	0.238625	0.938961	5	5	0.000381359	9606	Homo sapiens	YWHAE;YWHAQ;SFN;YWHAH	P31947;P27348;P62258;Q04917	YWHAQ;YWHAE;CAV1;SFN;YWHAH	P55957;Q92934	R-HSA-139906;R-HSA-139905;R-HSA-198347;R-HSA-139899;R-HSA-139897
R-HSA-69275	G2/M Transition	45	212	35	427	0.0144032	0.241113	0.938961	59	78	0.0059492	9606	Homo sapiens	YWHAE;NOTCH3;PSMD11;HSP90AB1;DCTN2;PPP2R2A;PSMA8;TUBB8;PSMD8;TUBA1C;PSMD6;TUBA1B;ACTR1A;XPO1;PSMD7;TUBA1A;UBB;PSMD4;PPP2R1A;GPC1;PSMD2;PSMD3;PSMD1;RAB8A;DYNC1H1;HSP90AA1;PPP1R12A;TUBB;TUBB4B;DYNLL1;TUBA4A;PPP1CA;PSMC5;PSMC6;PSMC3;PPA1;PSMC1;PSMC2;PSME1;PSME2;MAPRE1;PAFAH1B1	P0CG47;Q14204;Q9BV73;P07900;Q3ZCM7;P68363;Q06323;P51665;P35998;P61163;P63167;P62333;P62195;P61006;P62714;P43034;Q13200;P62258;Q13561;Q9BQE3;P07437;Q15008;O43242;Q9UL46;P55036;O14980;O00231;P62191;P30153;Q99460;P38936;P17980;Q9H853;P68371;Q8TAA3;P63151;P62140;P68366;P62987;P48556;P04350;Q15691;Q71U36;O14974;P08238	YWHAQ;PPP2R1A;DARS;DHX9;SFN;HNRNPK;TTN;SUGT1;PIN1;FUS;RAB10;UBE2M;PDIA3;NPM1;DCUN1D1;FLNA;VDAC1;PPP1CA;RAB8A;YWHAE;MCM6;RAB8A;NAP1L1;CAND1;SDCBP;DDX5;PSMC2;EIF4B;PICALM;HSP90AB1;YBX1;ILF2;YWHAH;HSPA1B;APEX1	P30304;P30307;P30305;P38936;P63208;Q9Y570;P62877;O14980;P06493;O14965;Q96IF1;P53350;O95067;Q08050;Q13616;Q9NYZ3;Q96CV9;Q09472	R-HSA-380294;R-HSA-3002798;R-HSA-156678;R-HSA-8852354;R-HSA-2562594;R-HSA-380303;R-HSA-170120;R-HSA-8852362;R-HSA-380311;R-HSA-3002811;R-HSA-156699;R-HSA-8853405;R-HSA-8854044;R-HSA-8854041;R-HSA-380455;R-HSA-3000335;R-HSA-8854052;R-HSA-8854051;R-HSA-170149;R-HSA-3000327;R-HSA-8853419;R-HSA-170158;R-HSA-8854071;R-HSA-8853429;R-HSA-170161;R-HSA-8852280;R-HSA-8853444;R-HSA-4088439;R-HSA-4088309;R-H…
R-HSA-2473224	Antagonism of Activin by Follistatin	2	4	1	10	0.000271758	0.241948	0.938961	2	2	0.000152544	9606	Homo sapiens	FST;INHBB	P09529;P19883	TXN	P19883	R-HSA-2473184;R-HSA-2473186
R-HSA-9652282	Drug-mediated inhibition of ERBB2 signaling	2	14	0	0	0.000951152	0.241948	0.938961	3	3	0.000228815	9606	Homo sapiens	HSP90AA1;CDC37				R-HSA-9652277;R-HSA-9652264;R-HSA-9665726
R-HSA-8951664	Neddylation	24	241	12	86	0.0163734	0.243331	0.938961	28	31	0.00236443	9606	Homo sapiens	PSMD11;UBE2D3;DCUN1D1;PSMA8;PSMD8;PSMC5;PSMD6;CAND1;PSMD7;PSMC6;UBB;PSMC3;PSMD4;PSMC1;PSMD2;PSMD3;PSMC2;PSME1;PLAA;PSME2;PSMD1;UBE2M	P0CG47;Q969M7;Q15008;O43242;Q9UL46;P55036;Q969H0;O00231;P62191;Q86VP6;Q06323;Q99460;P17980;P51665;P61081;P35998;Q8TAA3;P62333;P62195;P61077;P62987;P48556;Q13200;Q96GG9	RPS15A;XPO1;RPS7;RPS20;RPL6;DCUN1D1;VCP;RPS3;RAN;RPS8;UBE2M;RPL11	O15392;O94888;Q15843;P61081	R-HSA-8956040;R-HSA-8956106;R-HSA-8956045;R-HSA-8956099;R-HSA-8956103;R-HSA-8951751;R-HSA-8956184;R-HSA-8955289;R-HSA-8951644;R-HSA-8951764;R-HSA-8955285;R-HSA-8951656;R-HSA-8956200;R-HSA-8955241;R-HSA-8952618;R-HSA-8956140;R-HSA-8952620;R-HSA-8952044;R-HSA-8955245;R-HSA-8951661;R-HSA-8951648;R-HSA-5690808;R-HSA-8952039;R-HSA-8956025;R-HSA-8956026;R-HSA-8952638;R-HSA-8952639;R-HSA-8956031
R-HSA-453274	Mitotic G2-G2/M phases	45	214	35	427	0.014539	0.247973	0.938961	59	80	0.00610175	9606	Homo sapiens	YWHAE;NOTCH3;PSMD11;HSP90AB1;DCTN2;PPP2R2A;PSMA8;TUBB8;PSMD8;TUBA1C;PSMD6;TUBA1B;ACTR1A;XPO1;PSMD7;TUBA1A;UBB;PSMD4;PPP2R1A;GPC1;PSMD2;PSMD3;PSMD1;RAB8A;DYNC1H1;HSP90AA1;PPP1R12A;TUBB;TUBB4B;DYNLL1;TUBA4A;PPP1CA;PSMC5;PSMC6;PSMC3;PPA1;PSMC1;PSMC2;PSME1;PSME2;MAPRE1;PAFAH1B1	P0CG47;Q14204;Q9BV73;P07900;Q3ZCM7;P68363;Q06323;P51665;P35998;P61163;P63167;P62333;P62195;P61006;P62714;P43034;Q13200;P62258;Q13561;Q9BQE3;P07437;Q15008;O43242;Q9UL46;P55036;O14980;O00231;P62191;P30153;Q99460;P38936;P17980;Q9H853;P68371;Q8TAA3;P63151;P62140;P68366;P62987;P48556;P04350;Q15691;Q71U36;O14974;P08238	YWHAQ;PPP2R1A;DARS;DHX9;SFN;HNRNPK;TTN;SUGT1;PIN1;FUS;RAB10;UBE2M;PDIA3;NPM1;DCUN1D1;FLNA;VDAC1;PPP1CA;RAB8A;YWHAE;MCM6;RAB8A;NAP1L1;CAND1;SDCBP;DDX5;PSMC2;EIF4B;PICALM;HSP90AB1;YBX1;ILF2;YWHAH;HSPA1B;APEX1	P30304;P30307;P30305;P38936;P63208;Q9Y570;P62877;O14980;P06493;O14965;Q96IF1;P53350;O95067;Q08050;Q13616;Q9NYZ3;Q96CV9;Q09472	R-HSA-380294;R-HSA-3002798;R-HSA-156678;R-HSA-8852354;R-HSA-2562594;R-HSA-380303;R-HSA-170120;R-HSA-8852362;R-HSA-380311;R-HSA-3002811;R-HSA-156699;R-HSA-8853405;R-HSA-8854044;R-HSA-8854041;R-HSA-380455;R-HSA-3000335;R-HSA-8854052;R-HSA-8854051;R-HSA-170149;R-HSA-3000327;R-HSA-8853419;R-HSA-170158;R-HSA-8854071;R-HSA-8853429;R-HSA-170161;R-HSA-8852280;R-HSA-8853444;R-HSA-4088439;R-HSA-4088309;R-H…
R-HSA-400685	Sema4D in semaphorin signaling	6	32	6	33	0.00217406	0.251123	0.938961	7	13	0.000991534	9606	Homo sapiens	MYL6;MYH9;RAC1;MYH10;ARHGAP35;RHOA	P35580;P60660;P63000;Q9NRY4;P61586;P35579	RAC1;RAB8A;CSE1L;RAN;CDC42;RAB1A	17552;15996	R-HSA-416562;R-HSA-416559;R-HSA-419087;R-HSA-416588;R-HSA-419197;R-HSA-400682;R-HSA-419049
R-HSA-73728	RNA Polymerase I Promoter Opening	4	34	1	4	0.00230994	0.253022	0.938961	1	2	0.000152544	9606	Homo sapiens	HIST1H2BN;HIST1H4A;H3F3B;HIST1H2AJ	Q99877;P84243;P62805;Q99878	SET	P17480	R-HSA-73718
R-HSA-1296065	Inwardly rectifying K+ channels	4	38	0	0	0.0025817	0.253022	0.938961	3	7	0.000533903	9606	Homo sapiens	ATIC;GNB2;GNB1;GNG12				R-HSA-1013020;R-HSA-1013013;R-HSA-1013012
R-HSA-1474244	Extracellular matrix organization	63	330	129	577	0.02242	0.25571	0.938961	249	319	0.0243307	9606	Homo sapiens	ITGB1;COL18A1;APP;PTPRS;COL14A1;COL12A1;LOXL3;LOXL4;PLOD3;PLOD2;PLOD1;CTSV;LOXL1;TIMP2;ZNF207;CTSB;MMP2;FGG;MMP3;ADAM10;PCOLCE;MMP9;HSPG2;DCN;ASPN;MMP14;ADAM17;COL2A1;COL6A2;COL6A1;PXDN;COL21A1;COL8A1;COL6A3;MYH9;MMP19;TKT;PPIB;CD44;PLEC;TNXB;LAMA2;COL11A1;HTRA1;PDGFA;LTBP3;LTBP1;THBS1;SERPINH1;DMD;TGFB1;FN1;COL1A1;BMP1;COL1A2;COL5A1;COL5A2;P4HB;KLKB1	P02452;Q14766;O00469;P24043;O14672;Q14767;P58215;P50454;O60568;Q96P44;P08123;P39060;P04085;P98160;P07237;P07996;P07711;P23284;Q15149;P78536;P03952;P12109;Q16832;P11532;P12107;P10600;Q08397;Q9NS15;P16035;P12110;P02679;Q02809;P08253;P08254;P16070;Q99715;P05067;Q15113;Q13332;P22105;P02751;P12111;P14780;Q99542;P01137;Q05707;P09237;P05556;P05997;Q92626;Q96JB6;P07858;P50281;P18075;P20908;P13497;O60911;…	VEGFA;APP;ITGB1;TARS;GNB2L1;SPTAN1;VEGFA;NPM1;ILF3;CNBP;SNRPA1;GRN;VASP;ANXA2;DDX6;RAP1B;FSCN1;ZYX;TLN1;ALDOA;IPO5;BMP1;SPTBN1;NRP1;VEGFA;ILF2;HSPG2;CACYBP;MYH10;THBS1;VCL;CORO1C;IQGAP1;VEGFC;PHB;CAV1;CCT5;DCN;CD81;PDCD10;PSMD3;MSN;TGFB1;FLNB;RPL10A;EIF2S1;VDAC1;KRT1;BMP1;MMP14;MCM6;MAPRE1;APP;CSE1L;MYL6;HGS;TIMP2;SNX2;RAB7A;LGALS1;RPS19;GLRX3;LGALS3;LDHA;LDHB;IQGAP2;CTGF;MYH9;PRDX1;EIF3B;PPP2R1A…	P01033;P09958;P07237;P07996;P16070;P01137;P35968;P09237;P98160;P48509;P16284;P14780;P02751;P12814;P24821;P08253;29108;P07585;18348;P35555;P19320;P12830;P10451;Q9Y624;P51884;P16035	R-HSA-2002460;R-HSA-8944266;R-HSA-2473511;R-HSA-216064;R-HSA-1564179;R-HSA-1592349;R-HSA-216069;R-HSA-216068;R-HSA-2545196;R-HSA-1564184;R-HSA-8944263;R-HSA-216082;R-HSA-1564164;R-HSA-2002440;R-HSA-2533950;R-HSA-2533944;R-HSA-1564169;R-HSA-2250301;R-HSA-2482180;R-HSA-1592371;R-HSA-1592362;R-HSA-2002466;R-HSA-2537499;R-HSA-2426471;R-HSA-2465890;R-HSA-2467436;R-HSA-1604690;R-HSA-4224014;R-HSA-27521…
R-HSA-948021	Transport to the Golgi and subsequent modification	35	219	12	268	0.0148787	0.256864	0.938961	43	60	0.00457631	9606	Homo sapiens	RAB1A;ARF1;B4GALT1;DCTN2;CTSZ;TWF1;TUBB8;TUBA1C;TUBA1B;ACTR1A;TUBA1A;CAPZB;MAN1A2;MAN2A1;MGAT5;LMAN2;MAN1A1;MGAT1;MGAT2;SPTAN1;SPTBN1;NSF;CAP1;DYNC1H1;SEC13;TUBB4B;DYNLL1;TUBA4A;ARCN1;CAPZA1;CAPZA2;ARF5	Q14204;O15020;Q16706;Q3ZCM7;Q13813;Q10469;P18085;P68363;Q12907;P84085;P61163;P63167;P15291;P48444;P47755;Q13561;P47756;Q9BQE3;P26572;Q09328;Q01082;Q9H853;P68371;O95486;P55735;O60476;P84077;P52907;Q9UBR2;P68366;P04350;Q71U36;P33908;P62820;P46459	SNAP23;RAC1;SEC13;RAB8A;SF1;CSE1L;RAN;NSF;LRRC59;CDC42;VAT1;RAB1A	17552;O15155;Q15436;O95406;15996	R-HSA-5694423;R-HSA-5694421;R-HSA-5694418;R-HSA-203973;R-HSA-5694417;R-HSA-6814831;R-HSA-975814;R-HSA-6809006;R-HSA-5694428;R-HSA-203977;R-HSA-6809003;R-HSA-964737;R-HSA-5694425;R-HSA-964830;R-HSA-6809015;R-HSA-6809014;R-HSA-6809011;R-HSA-6809010;R-HSA-6814833;R-HSA-964825;R-HSA-5694415;R-HSA-975829;R-HSA-6807868;R-HSA-5694413;R-HSA-6807866;R-HSA-5694409;R-HSA-6807864;R-HSA-975919;R-HSA-6807877;R…
R-HSA-110329	Cleavage of the damaged pyrimidine	5	51	0	0	0.00346491	0.25979	0.938961	5	20	0.00152544	9606	Homo sapiens	HIST1H2BN;HIST1H4A;HIST1H2AJ;RGN;TPP1				R-HSA-5649664;R-HSA-9629497;R-HSA-5649658;R-HSA-5649673;R-HSA-9629149
R-HSA-190828	Gap junction trafficking	12	52	3	98	0.00353285	0.265023	0.938961	17	20	0.00152544	9606	Homo sapiens	TUBB8;TUBA1C;TUBA1B;GJA1;TUBA1A;CLTC;TUBB4B;TUBA4A;ACTB;ACTG1	P17302;P63261;Q3ZCM7;P60709;Q00610;P68366;P68363;P04350;Q71U36;Q9H853;P68371;Q9BQE3	VEGFA;SAR1A;VAT1	P08034;P29033	R-HSA-191072;R-HSA-1629787;R-HSA-190662;R-HSA-190790;R-HSA-190788;R-HSA-190693;R-HSA-190829;R-HSA-196017;R-HSA-190519;R-HSA-196026;R-HSA-190520;R-HSA-191737;R-HSA-190681;R-HSA-190686;R-HSA-190782;R-HSA-190687;R-HSA-190877
R-HSA-69620	Cell Cycle Checkpoints	39	280	28	304	0.019023	0.266401	0.938961	40	56	0.00427122	9606	Homo sapiens	YWHAE;HIST1H2BN;NOTCH3;PSMD11;PSMA8;PSMD8;PSMD6;XPO1;PSMD7;UBB;PSMD4;YWHAQ;PPP2R1A;PSMD2;PSMD3;PSMD1;SFN;YWHAH;DYNC1H1;SEC13;NUDC;RCC2;RANGAP1;DYNLL1;CENPE;HIST1H4A;PSMC5;PSMC6;PSMC3;PPA1;PSMC1;PSMC2;PSME1;PSME2;MCM6;MAPRE1;ALDH9A1;PAFAH1B1	P0CG47;Q14204;Q14566;Q9Y266;Q06323;P51665;Q9P258;P35998;P63167;P62333;P62195;P62714;P43034;P27348;Q13200;P62258;Q04917;Q15008;O43242;P46060;Q9UL46;P55036;P62805;O14980;P31947;O00231;P62191;P30153;Q99460;P38936;P17980;P55735;Q5FBB7;Q99877;Q8TAA3;Q02224;P62987;P48556;Q15691	YWHAQ;SFN;HNRNPK;S100A1;RPL23;TPR;PDIA3;NPM1;HIST1H4A;VCP;FKBP3;RPS7;YWHAE;RPS3;SDCBP;ADAM17;PSMC2;PICALM;EZR;RPL11;CDC37;XPO1;HSP90AB1;RPS20;YWHAH;ZNF207;CENPE;NCL	O43684;P30304;P30307;P38936;Q13257;O96017;Q9BVI0;Q00987;Q9Y6D9;O60566;O14757;Q8NHY2;Q9NYZ3	R-HSA-5683735;R-HSA-349444;R-HSA-69891;R-HSA-75010;R-HSA-8852354;R-HSA-5683792;R-HSA-75016;R-HSA-264458;R-HSA-6804724;R-HSA-75028;R-HSA-187934;R-HSA-69598;R-HSA-75809;R-HSA-69600;R-HSA-5633460;R-HSA-6804741;R-HSA-141409;R-HSA-69604;R-HSA-264418;R-HSA-176298;R-HSA-5683774;R-HSA-6804879;R-HSA-69608;R-HSA-6799246;R-HSA-9029987;R-HSA-141422;R-HSA-6803411;R-HSA-69685;R-HSA-141431;R-HSA-176116;R-HSA-88…
R-HSA-180689	APOBEC3G mediated resistance to HIV-1 infection	2	15	0	0	0.00101909	0.266626	0.938961	3	3	0.000228815	9606	Homo sapiens	BANF1;PPIA				R-HSA-180630;R-HSA-180634;R-HSA-180632
R-HSA-5339716	Misspliced GSK3beta mutants stabilize beta-catenin	2	15	0	0	0.00101909	0.266626	0.938961	1	1	7.62718e-05	9606	Homo sapiens	PPA1;PPP2R1A				R-HSA-5339713
R-HSA-202670	ERKs are inactivated	2	15	0	0	0.00101909	0.266626	0.938961	1	2	0.000152544	9606	Homo sapiens	PPA1;PPP2R1A				R-HSA-199959
R-HSA-167243	Tat-mediated HIV elongation arrest and recovery	4	39	0	0	0.00264964	0.267591	0.938961	3	3	0.000228815	9606	Homo sapiens	SUPT16H;SSRP1;GTF2F1;GTF2F2				R-HSA-167090;R-HSA-167459;R-HSA-167148
R-HSA-167238	Pausing and recovery of Tat-mediated HIV elongation	4	39	0	0	0.00264964	0.267591	0.938961	2	2	0.000152544	9606	Homo sapiens	SUPT16H;SSRP1;GTF2F1;GTF2F2				R-HSA-167076;R-HSA-167150
R-HSA-2022870	Chondroitin sulfate biosynthesis	3	25	0	2	0.00169848	0.272472	0.938961	9	9	0.000686446	9606	Homo sapiens	PSAP;CSPG4;DCN				R-HSA-9632034;R-HSA-2022911;R-HSA-1971487;R-HSA-9632033;R-HSA-1971482;R-HSA-2018682;R-HSA-1971483;R-HSA-2018659;R-HSA-1971491
R-HSA-167287	HIV elongation arrest and recovery	4	40	0	0	0.00271758	0.282306	0.938961	3	3	0.000228815	9606	Homo sapiens	SUPT16H;SSRP1;GTF2F1;GTF2F2				R-HSA-167284;R-HSA-167288;R-HSA-167481
R-HSA-167290	Pausing and recovery of HIV elongation	4	40	0	0	0.00271758	0.282306	0.938961	2	2	0.000152544	9606	Homo sapiens	SUPT16H;SSRP1;GTF2F1;GTF2F2				R-HSA-167282;R-HSA-167292
R-HSA-69615	G1/S DNA Damage Checkpoints	19	72	21	185	0.00489164	0.282576	0.938961	19	26	0.00198307	9606	Homo sapiens	NOTCH3;PSMD11;PSMA8;PSMD8;PSMC5;PSMD6;PSMD7;PSMC6;UBB;PSMC3;PSMD4;PSMC1;PSMD2;PSMD3;PSMC2;PSME1;PSME2;PSMD1	P0CG47;Q15008;O43242;Q9UL46;P55036;O00231;P62191;Q06323;Q99460;P17980;P38936;P51665;P35998;Q8TAA3;P62333;P62195;P62987;P48556;Q13200	YWHAQ;FKBP3;RPS7;YWHAE;SFN;HNRNPK;RPS3;S100A1;RPL23;PSMC2;EZR;RPL11;HSP90AB1;XPO1;PDIA3;RPS20;NPM1;HIST1H4A;VCP;YWHAH;NCL	P30304;O14757;P38936;O96017;Q9BVI0;Q8NHY2;Q00987	R-HSA-69600;R-HSA-349444;R-HSA-5633460;R-HSA-6804741;R-HSA-69604;R-HSA-264418;R-HSA-6804879;R-HSA-69608;R-HSA-264458;R-HSA-6804724;R-HSA-6803411;R-HSA-69685;R-HSA-264435;R-HSA-349426;R-HSA-264444;R-HSA-69562;R-HSA-6804955;R-HSA-187934;R-HSA-69598
R-HSA-3656234	Defective HEXA causes GM2G1	1	4	1	1	0.000271758	0.285044	0.938961	3	3	0.000228815	9606	Homo sapiens	HEXA	P06865	HEXB	P06865	R-HSA-9035976;R-HSA-9035978;R-HSA-3656259
R-HSA-5578999	Defective GCLC causes Hemolytic anemia due to gamma-glutamylcysteine synthetase deficiency (HAGGSD)	1	5	0	0	0.000339697	0.285044	0.938961	1	1	7.62718e-05	9606	Homo sapiens	GCLM				R-HSA-5602892
R-HSA-5660862	Defective SLC7A7 causes lysinuric protein intolerance (LPI)	1	5	0	0	0.000339697	0.285044	0.938961	1	1	7.62718e-05	9606	Homo sapiens	SLC3A2				R-HSA-5660910
R-HSA-5658034	HHAT G278V abrogates palmitoylation of Hh-Np	0	4	1	1	0.000271758	0.285044	0.938961	1	1	7.62718e-05	9606	Homo sapiens			SDCBP	Q5VTY9	R-HSA-5483229
R-HSA-166020	Transfer of LPS from LBP carrier to CD14	0	3	2	2	0.000203818	0.285044	0.938961	2	2	0.000152544	9606	Homo sapiens			FSTL1;PRDX4	P18428;P08571	R-HSA-166038;R-HSA-169719
R-HSA-9022538	Loss of MECP2 binding ability to 5mC-DNA	1	5	0	0	0.000339697	0.285044	0.938961	1	2	0.000152544	9606	Homo sapiens	BDNF				R-HSA-9023461
R-HSA-6811434	COPI-dependent Golgi-to-ER retrograde traffic	17	107	6	119	0.00726952	0.287459	0.938961	11	11	0.00083899	9606	Homo sapiens	NSF;RAB1A;ARF1;TUBB4B;TUBA4A;ARCN1;TUBB8;TUBA1C;CENPE;TUBA1B;TUBA1A;KIF5B;ARF5	Q3ZCM7;P18085;P68363;P33176;Q9H853;P68371;P84085;P84077;Q02224;Q66K46;P68366;P04350;Q71U36;P48444;P62820;P46459;Q9BQE3	RAC1;RAB8A;CSE1L;RAN;CDC42;RAB1A	17552;15996	R-HSA-6811415;R-HSA-6811414;R-HSA-6811412;R-HSA-6811411;R-HSA-6811427;R-HSA-6811426;R-HSA-6811425;R-HSA-6811423;R-HSA-6811422;R-HSA-6811418;R-HSA-6811417
R-HSA-194313	VEGF ligand-receptor interactions	3	8	11	25	0.000543515	0.290528	0.938961	4	4	0.000305087	9606	Homo sapiens	VEGFC;VEGFA	P15692;P49767;P49765	HSP90AB1;VEGFA;PDCD6;VEGFA;NRP1;VEGFA;VEGFC;HSPG2;LGALS1;HSPG2;HSPG2	P35916;P35968;P17948	R-HSA-195378;R-HSA-194310;R-HSA-194311;R-HSA-194308
R-HSA-195399	VEGF binds to VEGFR leading to receptor dimerization	3	8	11	25	0.000543515	0.290528	0.938961	3	3	0.000228815	9606	Homo sapiens	VEGFC;VEGFA	P15692;P49767;P49765	HSP90AB1;VEGFA;PDCD6;VEGFA;NRP1;VEGFA;VEGFC;HSPG2;LGALS1;HSPG2;HSPG2	P35916;P35968;P17948	R-HSA-194310;R-HSA-194311;R-HSA-194308
R-HSA-2160916	Hyaluronan uptake and degradation	3	18	0	10	0.00122291	0.290528	0.938961	5	10	0.000762718	9606	Homo sapiens	HEXB;HEXA;CD44				R-HSA-2162225;R-HSA-2160915;R-HSA-2160884;R-HSA-2160892;R-HSA-9638076
R-HSA-4839743	phosphorylation site mutants of CTNNB1 are not targeted to the proteasome by the destruction complex	2	16	0	0	0.00108703	0.291296	0.938961	4	4	0.000305087	9606	Homo sapiens	PPA1;PPP2R1A				R-HSA-4827388;R-HSA-4839635;R-HSA-4839634;R-HSA-4839638
R-HSA-5358751	S45 mutants of beta-catenin aren't phosphorylated	2	16	0	0	0.00108703	0.291296	0.938961	1	1	7.62718e-05	9606	Homo sapiens	PPA1;PPP2R1A				R-HSA-4827388
R-HSA-5358752	T41 mutants of beta-catenin aren't phosphorylated	2	16	0	0	0.00108703	0.291296	0.938961	1	1	7.62718e-05	9606	Homo sapiens	PPA1;PPP2R1A				R-HSA-4839638
R-HSA-5358749	S37 mutants of beta-catenin aren't phosphorylated	2	16	0	0	0.00108703	0.291296	0.938961	1	1	7.62718e-05	9606	Homo sapiens	PPA1;PPP2R1A				R-HSA-4839635
R-HSA-5358747	S33 mutants of beta-catenin aren't phosphorylated	2	16	0	0	0.00108703	0.291296	0.938961	1	1	7.62718e-05	9606	Homo sapiens	PPA1;PPP2R1A				R-HSA-4839634
R-HSA-8874081	MET activates PTK2 signaling	9	32	6	78	0.00217406	0.294322	0.938961	2	5	0.000381359	9606	Homo sapiens	ITGB1;COL1A1;COL1A2;COL2A1;COL5A1;LAMA2;COL11A1;COL5A2;FN1	P02452;P05556;P24043;P05997;P08123;P20908;P12107;P02458;P02751	ADAM10;HSP90AA1;HNRNPK;PDCD6IP;CDC37;PAK2	P12931	R-HSA-8874083;R-HSA-8874079
R-HSA-977443	GABA receptor activation	6	67	0	0	0.00455194	0.296183	0.938961	8	12	0.000915262	9606	Homo sapiens	ATIC;GNB2;GNB1;GNG12;HGFAC;GNAI2				R-HSA-170674;R-HSA-1013020;R-HSA-170666;R-HSA-1013013;R-HSA-1013012;R-HSA-392206;R-HSA-170686;R-HSA-170671
R-HSA-354194	GRB2:SOS provides linkage to MAPK signaling for Integrins	4	20	0	21	0.00135879	0.297138	0.938961	2	2	0.000152544	9606	Homo sapiens	RAP1B;FGG;FN1;TLN1				R-HSA-354165;R-HSA-354087
R-HSA-110330	Recognition and association of DNA glycosylase with site containing an affected purine	4	39	0	2	0.00264964	0.297138	0.938961	2	10	0.000762718	9606	Homo sapiens	HIST1H2BN;HIST1H4A;HIST1H2AJ;TPP1				R-HSA-9629195;R-HSA-9629373
R-HSA-373755	Semaphorin interactions	16	72	21	146	0.00489164	0.29955	0.938961	30	41	0.00312715	9606	Homo sapiens	ITGB1;NRP1;HSP90AA1;HSP90AB1;SEMA3E;ARHGAP35;RHOA;MYL6;DPYSL2;CFL1;MYH9;RAC1;TLN1;PAK3;MYH10;PAK2	O15041;P05556;O75914;P07900;Q9NRY4;P35579;P35580;P60660;P23528;P63000;O14786;Q16555;P61586;Q13177;P08238;Q9Y490	ACTB;PRKAR1A;MMP14;RAB8A;ITGB1;CSE1L;APP;RAN;CDC42;EZR;LGALS1;CFL1;PAK2;CDC37;SEMA3E;RAC1;ACTG1;VEGFA;FLNA;SEMA3E;RAB1A	Q9Y4D7;17552;P53667;P23528;15996;Q9Y490;P49841;O14786;P07332;P08575	R-HSA-399942;R-HSA-399941;R-HSA-399938;R-HSA-399939;R-HSA-399936;R-HSA-399950;R-HSA-419087;R-HSA-399951;R-HSA-416588;R-HSA-399946;R-HSA-399947;R-HSA-399944;R-HSA-399952;R-HSA-434990;R-HSA-416559;R-HSA-400682;R-HSA-416683;R-HSA-419049;R-HSA-416690;R-HSA-416562;R-HSA-373746;R-HSA-399934;R-HSA-399935;R-HSA-419644;R-HSA-419197;R-HSA-399933;R-HSA-419645;R-HSA-399930;R-HSA-399931;R-HSA-399928
R-HSA-1638091	Heparan sulfate/heparin (HS-GAG) metabolism	8	88	0	7	0.00597867	0.308763	0.938961	21	33	0.00251697	9606	Homo sapiens	EXT1;EXT2;B3GAT3;GPC1;CSPG4;HSPG2;GPC6;DCN				R-HSA-2076383;R-HSA-1889981;R-HSA-9638064;R-HSA-2076508;R-HSA-1667005;R-HSA-1889978;R-HSA-2024084;R-HSA-2076371;R-HSA-1878002;R-HSA-2024108;R-HSA-2022860;R-HSA-2022856;R-HSA-2076392;R-HSA-2022919;R-HSA-2022887;R-HSA-2024100;R-HSA-2076419;R-HSA-2076611;R-HSA-2022851;R-HSA-1889955;R-HSA-1678694
R-HSA-9615710	Late endosomal microautophagy	9	35	9	75	0.00237788	0.312394	0.938961	3	3	0.000228815	9606	Homo sapiens	HSPA8;UBB;CHMP3;CHMP4B;VIM;VPS37B;VPS28	P0CG47;Q9Y3E7;P11142;P08670;Q9H9H4;P62987;Q9UK41;Q9H444;A5D8V6	ACTB;HSP90AA1;HSPA8;HSPA2;LDHA;HSPH1;CLTC;SF3A2;HSPA4	P11142	R-HSA-9631065;R-HSA-9615721;R-HSA-9631068
R-HSA-983168	Antigen processing: Ubiquitination & Proteasome degradation	24	315	0	4	0.0214009	0.314132	0.938961	7	9	0.000686446	9606	Homo sapiens	PSMD11;UBE2D3;NEDD4L;UBE2L3;PSMA8;PSMD8;PSMC5;PSMD6;PSMD7;PSMC6;UBB;PSMC3;PSMD4;PSMC1;PSMD2;PSMD3;PSMC2;PSME1;PLAA;PSME2;PSMD1;UBA1;UBE2M				R-HSA-983150;R-HSA-983147;R-HSA-983157;R-HSA-983156;R-HSA-983140;R-HSA-983153;R-HSA-983152
R-HSA-5625900	RHO GTPases activate CIT	7	23	6	60	0.00156261	0.31414	0.938961	6	6	0.000457631	9606	Homo sapiens	MYL6;PPP1R12A;MYH9;RAC1;MYH10;RHOA;PPP1CA	P35580;P60660;P62140;P63000;P61586;O14974;P35579	YWHAQ;KPNA3;APP;RHOA;KPNB1;STMN1	P46527;P78352	R-HSA-5671972;R-HSA-5671970;R-HSA-5625901;R-HSA-5671919;R-HSA-8981443;R-HSA-5671993
R-HSA-444473	Formyl peptide receptors bind formyl peptides and many other ligands	2	11	0	6	0.000747333	0.315855	0.938961	2	3	0.000228815	9606	Homo sapiens	APP;ANXA1				R-HSA-444476;R-HSA-391913
R-HSA-159763	Transport of gamma-carboxylated protein precursors from the endoplasmic reticulum to the Golgi apparatus	2	9	1	9	0.000611455	0.315855	0.938961	3	9	0.000686446	9606	Homo sapiens	F10	P08709;P00742	ASPH	P02818	R-HSA-159783;R-HSA-6807229;R-HSA-159757
R-HSA-141444	Amplification of signal from unattached kinetochores via a MAD2 inhibitory signal	13	94	5	77	0.0063863	0.318725	0.938961	4	4	0.000305087	9606	Homo sapiens	DYNC1H1;SEC13;NUDC;RCC2;RANGAP1;DYNLL1;CENPE;XPO1;PPA1;PPP2R1A;MAPRE1;ALDH9A1;PAFAH1B1	Q14204;P46060;Q9Y266;O14980;P30153;Q9P258;P55735;Q5FBB7;P63167;Q02224;Q15691;P43034;P62714	TPR;SDCBP;ADAM17;CENPE;CDC37	Q13257;Q9Y6D9	R-HSA-141409;R-HSA-141431;R-HSA-141422;R-HSA-141439
R-HSA-141424	Amplification of signal from the kinetochores	13	94	5	77	0.0063863	0.318725	0.938961	4	4	0.000305087	9606	Homo sapiens	DYNC1H1;SEC13;NUDC;RCC2;RANGAP1;DYNLL1;CENPE;XPO1;PPA1;PPP2R1A;MAPRE1;ALDH9A1;PAFAH1B1	Q14204;P46060;Q9Y266;O14980;P30153;Q9P258;P55735;Q5FBB7;P63167;Q02224;Q15691;P43034;P62714	TPR;SDCBP;ADAM17;CENPE;CDC37	Q13257;Q9Y6D9	R-HSA-141409;R-HSA-141431;R-HSA-141422;R-HSA-141439
R-HSA-8939902	Regulation of RUNX2 expression and activity	18	83	12	156	0.00563897	0.324749	0.938961	14	32	0.0024407	9606	Homo sapiens	PSMD11;PSMA8;PSMD8;PSMC5;PSMD6;PSMD7;PSMC6;UBB;PSMC3;PSMD4;PSMC1;PSMD2;PSMD3;PSMC2;PSME1;PSME2;PSMD1	P0CG47;Q15008;O43242;Q9UL46;P55036;O00231;P62191;Q06323;Q99460;P17980;P51665;P35998;Q8TAA3;P62333;P62195;P62987;P48556;Q13200	HSP90AB1;PRKAR1A;SPTAN1;UBA1;HSP90AA1;HSPA8;HIST1H4A;APP;TPP1;HSPA1B;CPSF6;CDC37	Q9UNE7;Q15672;Q9H0M0;P49841;P42224	R-HSA-9008076;R-HSA-9008015;R-HSA-9008110;R-HSA-8940032;R-HSA-9008036;R-HSA-8939801;R-HSA-9008475;R-HSA-9009403;R-HSA-8939706;R-HSA-9009309;R-HSA-9009308;R-HSA-9008476;R-HSA-9008479;R-HSA-9009362
R-HSA-159854	Gamma-carboxylation, transport, and amino-terminal cleavage of proteins	3	16	2	15	0.00108703	0.326835	0.938961	15	27	0.00205934	9606	Homo sapiens	F10	P08709;P00742;P22891	MMP14;ASPH	P09958;P02818	R-HSA-163843;R-HSA-159783;R-HSA-159819;R-HSA-6807214;R-HSA-163820;R-HSA-159757;R-HSA-159728;R-HSA-163798;R-HSA-159796;R-HSA-159733;R-HSA-159771;R-HSA-6807229;R-HSA-159868;R-HSA-6807224;R-HSA-159773
R-HSA-9671793	Diseases of hemostasis	3	21	1	9	0.00142673	0.326835	0.938961	6	18	0.00137289	9606	Homo sapiens	F10;KLKB1	P03951;P03952;P00742	BMP1	29108	R-HSA-9673223;R-HSA-9655046;R-HSA-9651467;R-HSA-9670874;R-HSA-9668253;R-HSA-9668365
R-HSA-9651496	Defects of contact activation system (CAS) and kallikrein/kinin system (KKS)	3	21	1	9	0.00142673	0.326835	0.938961	6	18	0.00137289	9606	Homo sapiens	F10;KLKB1	P03951;P03952;P00742	BMP1	29108	R-HSA-9673223;R-HSA-9655046;R-HSA-9651467;R-HSA-9670874;R-HSA-9668253;R-HSA-9668365
R-HSA-937041	IKK complex recruitment mediated by RIP1	4	24	3	24	0.00163055	0.327051	0.938961	2	3	0.000228815	9606	Homo sapiens	UBB;UBE2D3;SARM1	P0CG47;Q6SZW1-1;P61077;P62987	HSP90AB1;ANXA1;CAP1	Q13546	R-HSA-168915;R-HSA-168921
R-HSA-2691230	Signaling by NOTCH1 HD Domain Mutants in Cancer	4	16	3	29	0.00108703	0.327051	0.938961	2	6	0.000457631	9606	Homo sapiens	ADAM17;UBB;ADAM10	P0CG47;P78536;O14672;P62987	PPP2R1A;PIN1;PPP2R2A	P46531	R-HSA-2730752;R-HSA-2737728
R-HSA-2691232	Constitutive Signaling by NOTCH1 HD Domain Mutants	4	16	3	29	0.00108703	0.327051	0.938961	2	6	0.000457631	9606	Homo sapiens	ADAM17;UBB;ADAM10	P0CG47;P78536;O14672;P62987	PPP2R1A;PIN1;PPP2R2A	P46531	R-HSA-2730752;R-HSA-2737728
R-HSA-3656532	TGFBR1 KD Mutants in Cancer	1	6	0	0	0.000407636	0.331454	0.938961	1	1	7.62718e-05	9606	Homo sapiens	TGFB1				R-HSA-3656523
R-HSA-5083630	Defective LFNG causes SCDO3	1	6	0	0	0.000407636	0.331454	0.938961	1	1	7.62718e-05	9606	Homo sapiens	NOTCH3				R-HSA-5096538
R-HSA-9652169	Signaling by MAP2K mutants	1	6	0	0	0.000407636	0.331454	0.938961	1	1	7.62718e-05	9606	Homo sapiens	MAP2K1				R-HSA-9652165
R-HSA-2142850	Hyaluronan biosynthesis and export	1	6	0	0	0.000407636	0.331454	0.938961	1	3	0.000228815	9606	Homo sapiens	CSTF2				R-HSA-2142859
R-HSA-163841	Gamma carboxylation, hypusine formation and arylsulfatase activation	8	74	2	25	0.00502752	0.338193	0.938961	24	40	0.00305087	9606	Homo sapiens	EIF5A;F10;EEF2;PAK2;SUMF1	Q8NBK3;Q9GZV4;P13639;Q6P3W2;P63241;P08709;P00742;P22891	MMP14;ASPH	P09958;P02818	R-HSA-163843;R-HSA-1614362;R-HSA-204647;R-HSA-5358484;R-HSA-159783;R-HSA-159819;R-HSA-6807214;R-HSA-204617;R-HSA-163820;R-HSA-5358494;R-HSA-159757;R-HSA-159728;R-HSA-163798;R-HSA-204662;R-HSA-159796;R-HSA-159733;R-HSA-1614336;R-HSA-159771;R-HSA-5358475;R-HSA-6807229;R-HSA-159868;R-HSA-5367022;R-HSA-6807224;R-HSA-159773
R-HSA-170670	Adenylate cyclase inhibitory pathway	2	18	0	0	0.00122291	0.340214	0.938961	5	5	0.000381359	9606	Homo sapiens	HGFAC;GNAI2				R-HSA-170674;R-HSA-170666;R-HSA-392206;R-HSA-170686;R-HSA-170671
R-HSA-9683673	Maturation of protein 3a	2	15	1	3	0.00101909	0.340214	0.938961	5	7	0.000533903	9606	Homo sapiens	COL14A1;ST3GAL1	Q11201;Q16842	CAV1	P59632	R-HSA-9685939;R-HSA-9683746;R-HSA-9683760;R-HSA-9683712;R-HSA-9683769
R-HSA-8949664	Processing of SMDT1	2	17	0	2	0.00115497	0.340214	0.938961	3	5	0.000381359	9606	Homo sapiens	PHB;PHB2				R-HSA-8949659;R-HSA-8949661;R-HSA-8949649
R-HSA-9694719	Maturation of protein 3a	2	15	0	3	0.00101909	0.340214	0.938961	1	7	0.000533903	9606	Homo sapiens	COL14A1;ST3GAL1				R-HSA-9694718
R-HSA-157858	Gap junction trafficking and regulation	12	56	5	107	0.00380461	0.341394	0.938961	21	24	0.00183052	9606	Homo sapiens	TUBB8;TUBA1C;TUBA1B;GJA1;TUBA1A;CLTC;TUBB4B;TUBA4A;ACTB;ACTG1	P17302;P63261;Q3ZCM7;P60709;Q00610;P68366;P68363;P04350;Q71U36;Q9H853;P68371;Q9BQE3	VEGFA;GJA1;SAR1A;GJA1;VAT1	Q07157;P08034;P29033	R-HSA-191072;R-HSA-1629787;R-HSA-191654;R-HSA-190662;R-HSA-190790;R-HSA-190788;R-HSA-190693;R-HSA-191656;R-HSA-190541;R-HSA-190829;R-HSA-196017;R-HSA-190519;R-HSA-191636;R-HSA-196026;R-HSA-190520;R-HSA-191737;R-HSA-190681;R-HSA-190686;R-HSA-190782;R-HSA-190687;R-HSA-190877
R-HSA-532668	N-glycan trimming in the ER and Calnexin/Calreticulin cycle	6	57	1	15	0.00387255	0.34264	0.938961	7	18	0.00137289	9606	Homo sapiens	PDIA3;VCP;GANAB;UBB;PSMC1	P0CG47;Q14697;P62987;P62191;P55072;P30101	APP	P30101	R-HSA-1022127;R-HSA-548890;R-HSA-532667;R-HSA-8853379;R-HSA-8850594;R-HSA-901047;R-HSA-8867288
R-HSA-72163	mRNA Splicing - Major Pathway	58	185	77	730	0.0125688	0.345756	0.938961	9	9	0.000686446	9606	Homo sapiens	HNRNPU;HNRNPR;YBX1;PRPF19;ELAVL1;IPO5;PTBP1;KHSRP;MAGOH;PLS3;SNRPD3;PLRG1;GTF2F1;GTF2F2;NHP2L1;HNRNPH1;SNRPG;SRSF2;SRSF3;PPIE;SNRPA1;SNRPE;SNRPF;DNAJC8;SNRPC;SRSF7;PPIA;SKIV2L2;SNRPA;SF1;SF3B4;DDX5;RBM8A;DHX9;SRRT;SRSF1;CSTF2;PCBP1;PCBP2;HNRNPA1;SF3B1;HNRNPA0;SF3A3;HSPA8;SF3A1;HNRNPA3;SF3A2;CPSF6;FUS;HNRNPL;NUDT21;HNRNPM;LSM7;PHF5A;HNRNPK;HNRNPF;HNRNPA2B1;HNRNPD;HNRNPC;RBMX	Q15459;P52597;Q16629;Q7RTV0;P52272;P67809;P13984;Q01130;P33240;P84103;P62318;P09012;P09651;Q9UK45;Q00839;P07910;P51991;Q12874;Q15428;O75533;Q15427;P38159;O43809;P22626;P11142;Q9BXP5;P09661;O75937;Q14103;P35637;Q15637;Q9UNP9;O75400;Q15717;P55769;Q9Y5S9;P17844;P42285;P09234;Q9BUQ8;Q8N684;P26599;Q15366;Q15365;P61326;O43660;Q9UMS4;P31943;P35269;P14866;Q08211;Q07955;Q13151;P62306;P62308;P61978;O43390;…	NUDT21;HNRNPK;PLEC;HSPA5;HNRNPF;FUS;RBMX;LASP1;ILF3;PCBP1;SNRPA1;DDX3X;DDX6;SF1;DDX39B;PTBP1;HNRNPA0;SDCBP;HDGF;PABPC1;SF3B4;RBM3;DDX17;SF3A2;SERBP1;RBM8A;HNRNPU;SRSF7;HNRNPK;ILF2;TOP1;TPT1;HNRNPH1;PCBP2;THRAP3;LRRC59;HNRNPL;SFPQ;NCL;KPNA3;DHX9;PLOD1;SNRPC;SNRPA;DDX17;TUBB;HNRNPC;HNRNPA2B1;SYNCRIP;XPO1;UBE2I;ELAVL1;HNRNPA3;MESDC2;RBM8A;PLRG1;SRSF1;TNPO1;PPP1CA;YWHAE;HNRNPA1;TRIM23;SNRPF;PRPF19;HG…	P31943;P51991;P07910;Q08211;P38919;P61978;Q8NAV1;O95400;Q13247;O75554;Q15287;O15234;Q13242;Q15366;Q15365;P09651;Q05519;Q9BZI7;P14866;Q01130;P67809;O60508;P55795;O60306;P38159;P52597;Q92917;Q15637;Q14103;P35637;P52272;Q9BUJ2;O75400;O43390;Q07955;P84103;Q13573;P26368;P62995;P17844;Q9HCS7;Q86V81;Q08170;P52756;Q15717;Q86U42;Q16629;P51003	R-HSA-72160;R-HSA-72130;R-HSA-72231;R-HSA-156661;R-HSA-72139;R-HSA-72107;R-HSA-72124;R-HSA-72143;R-HSA-72127
R-HSA-917977	Transferrin endocytosis and recycling	6	39	1	34	0.00264964	0.354382	0.938961	8	11	0.00083899	9606	Homo sapiens	ATP6V1A;ATP6V1G1;TFRC;VAPA;ATP6V1H;ATP6V1B1	O75348;Q96LB4;P38606;P02786;Q9UI12;P15313	TFRC	P02787;Q30201	R-HSA-917839;R-HSA-917807;R-HSA-5691154;R-HSA-5252133;R-HSA-917835;R-HSA-917814;R-HSA-917987;R-HSA-917841
R-HSA-110331	Cleavage of the damaged purine	4	45	0	0	0.00305727	0.357129	0.938961	2	9	0.000686446	9606	Homo sapiens	HIST1H2BN;HIST1H4A;HIST1H2AJ;TPP1				R-HSA-9629216;R-HSA-9629483
R-HSA-2979096	NOTCH2 Activation and Transmission of Signal to the Nucleus	3	23	0	9	0.00156261	0.363116	0.938961	2	11	0.00083899	9606	Homo sapiens	UBB;ADAM10				R-HSA-2172172;R-HSA-157629
R-HSA-168277	Influenza Virus Induced Apoptosis	2	4	2	17	0.000271758	0.364295	0.938961	2	2	0.000152544	9606	Homo sapiens	TGFB1;SLC25A5	P12236;P01137	TRIM23;VDAC1	P0C0U1;P12236	R-HSA-168865;R-HSA-168878
R-HSA-164940	Nef mediated downregulation of MHC class I complex cell surface expression	2	11	1	8	0.000747333	0.364295	0.938961	4	4	0.000305087	9606	Homo sapiens	AP1B1;HLA-A	Q10567;P01892	NMT1	P04601	R-HSA-182243;R-HSA-182263;R-HSA-182279;R-HSA-182286
R-HSA-8948700	Competing endogenous RNAs (ceRNAs) regulate PTEN translation	2	19	0	0	0.00129085	0.364295	0.938961	11	11	0.00083899	9606	Homo sapiens	VAPA;BLVRB				R-HSA-8948536;R-HSA-8948602;R-HSA-8948651;R-HSA-8948524;R-HSA-8948621;R-HSA-8948623;R-HSA-8948641;R-HSA-8948594;R-HSA-8948612;R-HSA-8948582;R-HSA-8948583
R-HSA-196299	Beta-catenin phosphorylation cascade	2	19	0	0	0.00129085	0.364295	0.938961	4	4	0.000305087	9606	Homo sapiens	PPA1;PPP2R1A				R-HSA-195283;R-HSA-195318;R-HSA-195287;R-HSA-195300
R-HSA-9683683	Maturation of protein E	2	8	1	12	0.000543515	0.364295	0.938961	4	5	0.000381359	9606	Homo sapiens	UBB	P0CG47;P62987	SDCBP	P59637	R-HSA-9683670;R-HSA-9683669;R-HSA-9683720;R-HSA-9683679
R-HSA-9668250	Defective factor IX causes hemophilia B	2	13	1	6	0.000883212	0.364295	0.938961	2	4	0.000305087	9606	Homo sapiens	F10;KLKB1	P03951;P00742	BMP1	29108	R-HSA-9673223;R-HSA-9670874
R-HSA-975577	N-Glycan antennae elongation	2	19	0	0	0.00129085	0.364295	0.938961	2	6	0.000457631	9606	Homo sapiens	B4GALT1;MGAT5				R-HSA-975919;R-HSA-975916
R-HSA-5578749	Transcriptional regulation by small RNAs	8	81	2	22	0.00550309	0.368014	0.938961	3	5	0.000381359	9606	Homo sapiens	HIST1H2BN;SEC13;HIST1H4A;H3F3B;HIST1H2AJ;TPR;BLVRB;RAN	Q99877;P84243;P62826;Q9UL18;P62805;P12270;Q99878;P55735	DDX6;PABPC1	Q8NDV7	R-HSA-5578965;R-HSA-5578742;R-HSA-5578744
R-HSA-9636467	Blockage of phagosome acidification	1	2	0	5	0.000135879	0.374854	0.938961	1	1	7.62718e-05	9606	Homo sapiens	ATP6V1H				R-HSA-9636397
R-HSA-9024909	BDNF activates NTRK2 (TRKB) signaling	1	4	0	4	0.000271758	0.374854	0.938961	3	3	0.000228815	9606	Homo sapiens	BDNF				R-HSA-9024906;R-HSA-9026464;R-HSA-9024967
R-HSA-3656534	Loss of Function of TGFBR1 in Cancer	1	7	0	0	0.000475576	0.374854	0.938961	2	2	0.000152544	9606	Homo sapiens	TGFB1				R-HSA-3656382;R-HSA-3656523
R-HSA-3304356	SMAD2/3 Phosphorylation Motif Mutants in Cancer	1	7	0	0	0.000475576	0.374854	0.938961	1	1	7.62718e-05	9606	Homo sapiens	TGFB1				R-HSA-3304394
R-HSA-5678520	Defective ABCB11 causes PFIC2 and BRIC2	1	7	0	0	0.000475576	0.374854	0.938961	1	1	7.62718e-05	9606	Homo sapiens	EIF3H				R-HSA-5678517
R-HSA-426496	Post-transcriptional silencing by small RNAs	1	7	0	0	0.000475576	0.374854	0.938961	2	3	0.000228815	9606	Homo sapiens	BLVRB				R-HSA-426522;R-HSA-426489
R-HSA-163358	PKA-mediated phosphorylation of key metabolic factors	1	7	0	0	0.000475576	0.374854	0.938961	3	5	0.000381359	9606	Homo sapiens	FLNB				R-HSA-163672;R-HSA-163676;R-HSA-163773
R-HSA-77042	Formation of editosomes by ADAR proteins	0	2	1	5	0.000135879	0.374854	0.938961	1	4	0.000305087	9606	Homo sapiens			PIN1	P78563	R-HSA-111238
R-HSA-5673000	RAF activation	5	44	2	16	0.00298933	0.376235	0.938961	6	12	0.000915262	9606	Homo sapiens	MAP2K1;PPA1;PPP2R1A;PHB;PPP1CA	P35232;P62140;P62714;P30153;Q02750	PHB2;CDC42	Q16584;P35232	R-HSA-5672950;R-HSA-5672966;R-HSA-5672961;R-HSA-5672957;R-HSA-9658445;R-HSA-5672969
R-HSA-446107	Type I hemidesmosome assembly	3	11	5	24	0.000747333	0.381152	0.938961	6	6	0.000457631	9606	Homo sapiens	KRT14;KRT5;PLEC	Q15149;P13647;P02533	ADAM10;TSPAN14;FUS;PLOD3;CD81	Q9UMD9;P48509;Q15149	R-HSA-446083;R-HSA-432956;R-HSA-446077;R-HSA-432909;R-HSA-432952;R-HSA-446089
R-HSA-212300	PRC2 methylates histones and DNA	4	44	0	3	0.00298933	0.387184	0.938961	4	4	0.000305087	9606	Homo sapiens	HIST1H2BN;HIST1H4A;H3F3B;HIST1H2AJ				R-HSA-212263;R-HSA-212222;R-HSA-212269;R-HSA-212252
R-HSA-8951671	RUNX3 regulates YAP1-mediated transcription	2	9	1	11	0.000611455	0.388031	0.938961	2	3	0.000228815	9606	Homo sapiens	CTGF	ENSG00000118523;P29279	FN1	P29279	R-HSA-8951695;R-HSA-1989766
R-HSA-72172	mRNA Splicing	58	196	77	735	0.0133161	0.398346	0.938961	14	14	0.00106781	9606	Homo sapiens	HNRNPU;HNRNPR;YBX1;PRPF19;ELAVL1;IPO5;PTBP1;KHSRP;MAGOH;PLS3;SNRPD3;PLRG1;GTF2F1;GTF2F2;NHP2L1;HNRNPH1;SNRPG;SRSF2;SRSF3;PPIE;SNRPA1;SNRPE;SNRPF;DNAJC8;SNRPC;SRSF7;PPIA;SKIV2L2;SNRPA;SF1;SF3B4;DDX5;RBM8A;DHX9;SRRT;SRSF1;CSTF2;PCBP1;PCBP2;HNRNPA1;SF3B1;HNRNPA0;SF3A3;HSPA8;SF3A1;HNRNPA3;SF3A2;CPSF6;FUS;HNRNPL;NUDT21;HNRNPM;LSM7;PHF5A;HNRNPK;HNRNPF;HNRNPA2B1;HNRNPD;HNRNPC;RBMX	Q15459;P52597;Q16629;Q7RTV0;P52272;P67809;P13984;Q01130;P33240;P84103;P62318;P09012;P09651;Q9UK45;Q00839;P07910;P51991;Q12874;Q15428;O75533;Q15427;P38159;O43809;P22626;P11142;Q9BXP5;P09661;O75937;Q14103;P35637;Q15637;Q9UNP9;O75400;Q15717;P55769;Q9Y5S9;P17844;P42285;P09234;Q9BUQ8;Q8N684;P26599;Q15366;Q15365;P61326;O43660;Q9UMS4;P31943;P35269;P14866;Q08211;Q07955;Q13151;P62306;P62308;P61978;O43390;…	NUDT21;HNRNPK;PLEC;HSPA5;HNRNPF;RBMX;FUS;LASP1;ILF3;PCBP1;SNRPA1;DDX3X;DDX6;SF1;DDX39B;PTBP1;HNRNPA0;SDCBP;HDGF;PABPC1;SF3B4;RBM3;DDX17;SF3A2;SERBP1;RBM8A;HNRNPU;SRSF7;HNRNPK;ILF2;TOP1;TPT1;HNRNPH1;PCBP2;THRAP3;LRRC59;HNRNPL;SFPQ;NCL;KPNA3;DHX9;PLOD1;SNRPA;SNRPC;DDX17;TUBB;HNRNPC;HNRNPA2B1;SYNCRIP;XPO1;UBE2I;ELAVL1;HNRNPA3;MESDC2;RBM8A;PLRG1;SRSF1;TNPO1;PPP1CA;YWHAE;HNRNPA1;TRIM23;HGS;PRPF19;SNRP…	P38919;P61978;Q15287;O15234;Q15366;Q15365;Q05519;Q9BZI7;P14866;P67809;P38159;P52597;Q92917;P35637;P52272;O75400;O43390;Q07955;Q15696;P26368;P62995;Q9HCS7;Q08170;P52756;Q86U42;Q16629;P31943;P51991;P07910;Q08211;Q8NAV1;O95400;Q13247;O75554;Q13242;P09651;Q01130;O60508;P55795;O60306;Q15637;Q14103;Q9BUJ2;P84103;Q13573;P17844;Q86V81;Q15717;P51003	R-HSA-72160;R-HSA-72130;R-HSA-75079;R-HSA-72231;R-HSA-75081;R-HSA-75080;R-HSA-72139;R-HSA-72107;R-HSA-75083;R-HSA-75082;R-HSA-72143;R-HSA-156661;R-HSA-72124;R-HSA-72127
R-HSA-5689877	Josephin domain DUBs	3	13	2	22	0.000883212	0.399072	0.938961	5	6	0.000457631	9606	Homo sapiens	VCP;UBB	P0CG47;P55072;P0CG48	HSP90AB1;YWHAH	O60260	R-HSA-5689111;R-HSA-5688837;R-HSA-5688834;R-HSA-5689085;R-HSA-5688797
R-HSA-8949215	Mitochondrial calcium ion transport	3	27	1	8	0.00183436	0.399072	0.938961	8	10	0.000762718	9606	Homo sapiens	VDAC1;PHB;PHB2	Q99623;P35232;P21796	BMP1	29108	R-HSA-8949688;R-HSA-8949145;R-HSA-8949178;R-HSA-8949659;R-HSA-8949661;R-HSA-8949649;R-HSA-8949703;R-HSA-8949687
R-HSA-3000480	Scavenging by Class A Receptors	4	48	0	0	0.00326109	0.40215	0.938961	5	10	0.000762718	9606	Homo sapiens	COL1A1;COL1A2;APOB;HSP90B1				R-HSA-3221843;R-HSA-2173778;R-HSA-2507854;R-HSA-2187261;R-HSA-2981040
R-HSA-73927	Depurination	4	46	0	2	0.00312521	0.40215	0.938961	4	19	0.00144916	9606	Homo sapiens	HIST1H2BN;HIST1H4A;HIST1H2AJ;TPP1				R-HSA-9629216;R-HSA-9629483;R-HSA-9629195;R-HSA-9629373
R-HSA-110328	Recognition and association of DNA glycosylase with site containing an affected pyrimidine	5	42	0	20	0.00285345	0.402459	0.938961	6	21	0.00160171	9606	Homo sapiens	HIST1H2BN;HIST1H4A;HIST1H2AJ;RGN;TPP1				R-HSA-9629154;R-HSA-5649671;R-HSA-5649655;R-HSA-9629918;R-HSA-9629372;R-HSA-5649657
R-HSA-8876198	RAB GEFs exchange GTP for GDP on RABs	11	94	6	57	0.0063863	0.408249	0.938961	19	21	0.00160171	9606	Homo sapiens	RAB10;YWHAE;RAB1A;RAB14;GDI2;RAB35;RAB6B;RAB8A;RHOA;RAB7A;RAB8B	P50395;Q7Z392;Q9NRW1;Q15286;P61006;P61026;P62258;P62820;P61106;P51149;Q92930	RAC1;RAB8A;CSE1L;RAN;CDC42;RAB1A	17552;15996	R-HSA-8876615;R-HSA-8876454;R-HSA-8876837;R-HSA-8877475;R-HSA-8933452;R-HSA-8876193;R-HSA-8877760;R-HSA-8877998;R-HSA-8877612;R-HSA-8877451;R-HSA-8876616;R-HSA-8875318;R-HSA-8877813;R-HSA-8876191;R-HSA-8877311;R-HSA-8876190;R-HSA-8876188;R-HSA-8877308;R-HSA-8875320
R-HSA-2871837	FCERI mediated NF-kB activation	18	175	9	96	0.0118894	0.414162	0.938961	9	19	0.00144916	9606	Homo sapiens	PSMD11;PSMA8;PSMD8;PSMC5;PSMD6;PSMD7;PSMC6;UBB;PSMC3;PSMD4;PSMC1;PSMD2;CSDE1;PSMD3;PSMC2;PSME1;PSME2;PSMD1	P0CG47;Q15008;O43242;Q9UL46;P55036;O00231;P62191;Q06323;Q99460;P17980;P51665;P35998;Q8TAA3;P62333;P62195;P48556;P01764;Q13200	BMP1;GLRX3;PSMD7;UBE2D3;PSMD2;PSMD6;VCP;PSMC5;PSMC1	Q04759;Q9Y4K3;29108	R-HSA-2730904;R-HSA-202534;R-HSA-5607728;R-HSA-5607724;R-HSA-2730864;R-HSA-202328;R-HSA-2730882;R-HSA-2730903;R-HSA-2730871
R-HSA-164525	Plus-strand DNA synthesis	1	8	0	0	0.000543515	0.415438	0.938961	4	4	0.000305087	9606	Homo sapiens	PPIA				R-HSA-164512;R-HSA-164513;R-HSA-164505;R-HSA-173769
R-HSA-9636249	Inhibition of nitric oxide production	1	5	1	3	0.000339697	0.415438	0.938961	4	5	0.000381359	9606	Homo sapiens	KPNB1	Q14974	GAPDH	P35228	R-HSA-9636242;R-HSA-9636247;R-HSA-9636261;R-HSA-9636251
R-HSA-8985586	SLIT2:ROBO1 increases RHOA activity	1	8	0	0	0.000543515	0.415438	0.938961	1	2	0.000152544	9606	Homo sapiens	RHOA				R-HSA-8985594
R-HSA-8866906	TFAP2 (AP-2) family regulates transcription of other transcription factors	0	5	1	3	0.000339697	0.415438	0.938961	1	2	0.000152544	9606	Homo sapiens			YBX1	Q99697	R-HSA-8864729
R-HSA-9605308	Diseases of Base Excision Repair	1	8	0	0	0.000543515	0.415438	0.938961	5	19	0.00144916	9606	Homo sapiens	RGN				R-HSA-9628737;R-HSA-9628758;R-HSA-9628756;R-HSA-9629166;R-HSA-9629917
R-HSA-211000	Gene Silencing by RNA	11	117	2	36	0.00794891	0.416673	0.938961	16	36	0.00274579	9606	Homo sapiens	HIST1H2BN;SEC13;HIST1H4A;HSP90AA1;H3F3B;HIST1H2AJ;TPR;BLVRB;MYBL1;RAN;TSN	Q99877;P07900;P84243;P62826;Q9UL18;P62805;P12270;Q15631;Q99878;P55735;P10243	DDX6;PABPC1	Q8NDV7	R-HSA-5578965;R-HSA-2106625;R-HSA-203906;R-HSA-5578742;R-HSA-426464;R-HSA-9023909;R-HSA-5578744;R-HSA-5601883;R-HSA-203922;R-HSA-5601926;R-HSA-203862;R-HSA-210805;R-HSA-2106614;R-HSA-2106615;R-HSA-426522;R-HSA-426489
R-HSA-164378	PKA activation in glucagon signalling	3	23	2	13	0.00156261	0.416845	0.938961	2	2	0.000152544	9606	Homo sapiens	PRKAR1A;FLNB;HGFAC	O60503;P10644;P22612	PRKAR1A;PRKAR1A	17489	R-HSA-111925;R-HSA-164377
R-HSA-75035	Chk1/Chk2(Cds1) mediated inactivation of Cyclin B:Cdk1 complex	4	15	3	42	0.00101909	0.417048	0.938961	4	5	0.000381359	9606	Homo sapiens	YWHAE;YWHAQ;SFN;YWHAH	P31947;P27348;P62258;Q04917	HSP90AB1;VCP;YWHAH	O14757;P30307;O96017	R-HSA-75809;R-HSA-75028;R-HSA-75016;R-HSA-9029987
R-HSA-5696394	DNA Damage Recognition in GG-NER	4	40	0	12	0.00271758	0.417048	0.938961	4	5	0.000381359	9606	Homo sapiens	HSPA9;PARP1;UBB;ACTB;ACTG1				R-HSA-5691006;R-HSA-6782943;R-HSA-5696655;R-HSA-5696664
R-HSA-4086400	PCP/CE pathway	21	99	14	203	0.006726	0.422494	0.938961	11	24	0.00183052	9606	Homo sapiens	PSMD11;CLTC;RHOA;PSMA8;PSMD8;PSMC5;PSMD6;PSMD7;PSMC6;UBB;PSMC3;PSMD4;PSMC1;PSMD2;PSMD3;PSMC2;PSME1;PSME2;PSMD1;RAC1	P0CG47;Q15008;O43242;Q9UL46;P55036;O00231;P62191;Q06323;Q99460;P17980;P51665;P35998;Q8TAA3;P62333;P62195;Q00610;P63000;P62987;P48556;P61586;Q13200	ACTB;YWHAQ;HSPA8;CTTN;PKM;CFL1;HSP90AB1;DCUN1D1;NOLC1;RHOA;ACTA1;ACTA1;GSN;NCL	Q01974;P07737;Q9Y4D1;P32121;O14641	R-HSA-4608855;R-HSA-3858475;R-HSA-4608852;R-HSA-3858489;R-HSA-3858495;R-HSA-5138459;R-HSA-5140747;R-HSA-3965450;R-HSA-4551571;R-HSA-5138441;R-HSA-5138433
R-HSA-8875878	MET promotes cell motility	11	45	12	113	0.00305727	0.425097	0.938961	5	12	0.000915262	9606	Homo sapiens	ITGB1;RAP1B;COL1A1;COL1A2;COL2A1;COL5A1;LAMA2;COL11A1;COL5A2;FN1;RAC1	P02452;P05556;P24043;P05997;P63000;P08123;P20908;P12107;P61224;P02458;P02751	RAC1;ADAM10;HSP90AA1;RAB8A;HNRNPK;CSE1L;RAN;CDC42;RAB1A;PDCD6IP;CDC37;PAK2	17552;P12931;15996	R-HSA-8875591;R-HSA-8874083;R-HSA-8875568;R-HSA-8874079;R-HSA-8875531
R-HSA-69656	Cyclin A:Cdk2-associated events at S phase entry	18	90	17	182	0.00611455	0.42715	0.938961	12	19	0.00144916	9606	Homo sapiens	NOTCH3;PSMD11;PSMD8;PSMC5;PSMD6;PSMD7;PSMC6;UBB;PSMC3;PSMD4;PSMC1;PSMD2;PSMD3;PSMC2;PSME1;PSME2;PSMD1	P0CG47;Q15008;O43242;Q9UL46;P55036;O00231;P62191;Q06323;Q99460;P17980;P38936;P51665;P35998;P62333;P62195;P62987;P48556;Q13200	YWHAQ;KPNA3;YWHAE;CCT3;PSMC2;DDX17;STMN1;CDC37;HSP90AB1;PDIA3;CCT4;SF1;CCT8;RHOA;YWHAH;KPNB1;SFPQ	P30304;P46527;Q13882;P38936;P61024	R-HSA-187506;R-HSA-187520;R-HSA-8848436;R-HSA-187574;R-HSA-187575;R-HSA-187828;R-HSA-198613;R-HSA-8848414;R-HSA-188345;R-HSA-187545;R-HSA-187934;R-HSA-187916
R-HSA-73772	RNA Polymerase I Promoter Escape	5	64	0	0	0.00434812	0.428551	0.938961	1	2	0.000152544	9606	Homo sapiens	HIST1H2BN;HIST1H4A;H3F3B;CBX3;HIST1H2AJ				R-HSA-74986
R-HSA-2559582	Senescence-Associated Secretory Phenotype (SASP)	10	91	2	47	0.00618249	0.429166	0.938961	10	22	0.00167798	9606	Homo sapiens	HIST1H2BN;NOTCH3;HIST1H4A;UBB;H3F3B;HGS;HIST1H2AJ;IGFBP7	P0CG47;P01583;Q16270;Q99877;ENSG00000163453;P84243;P62805;P62987;P38936;Q99878	ATP6V1H;AHCY	P10145;P42772	R-HSA-3790137;R-HSA-3788745;R-HSA-4568740;R-HSA-3788748;R-HSA-3797196;R-HSA-3788705;R-HSA-3797202;R-HSA-3788708;R-HSA-3788724;R-HSA-3857348
R-HSA-199977	ER to Golgi Anterograde Transport	28	164	12	259	0.0111421	0.431472	0.938961	33	39	0.0029746	9606	Homo sapiens	RAB1A;ARF1;DCTN2;CTSZ;TWF1;TUBB8;TUBA1C;TUBA1B;ACTR1A;TUBA1A;CAPZB;LMAN2;MAN1A1;SPTAN1;SPTBN1;NSF;CAP1;DYNC1H1;SEC13;TUBB4B;DYNLL1;TUBA4A;ARCN1;CAPZA1;CAPZA2;ARF5	Q14204;O15020;Q3ZCM7;Q13813;P18085;P68363;Q12907;P84085;P61163;P63167;P48444;P47755;Q13561;P47756;Q9BQE3;Q01082;Q9H853;P68371;O95486;P55735;P84077;P52907;Q9UBR2;P68366;P04350;Q71U36;P62820;P46459	SNAP23;RAC1;SEC13;RAB8A;SF1;CSE1L;RAN;NSF;LRRC59;CDC42;VAT1;RAB1A	17552;O15155;Q15436;O95406;15996	R-HSA-5694423;R-HSA-5694421;R-HSA-5694418;R-HSA-203973;R-HSA-5694417;R-HSA-6814831;R-HSA-6809006;R-HSA-5694428;R-HSA-203977;R-HSA-6809003;R-HSA-5694425;R-HSA-6809015;R-HSA-6809014;R-HSA-6809011;R-HSA-6809010;R-HSA-6814833;R-HSA-5694415;R-HSA-6807868;R-HSA-5694413;R-HSA-6807866;R-HSA-5694409;R-HSA-6807864;R-HSA-6807877;R-HSA-6807875;R-HSA-6807872;R-HSA-5694527;R-HSA-204008;R-HSA-5694522;R-HSA-5694…
R-HSA-5656121	Translesion synthesis by POLI	2	20	0	3	0.00135879	0.434252	0.938961	3	3	0.000228815	9606	Homo sapiens	UBB				R-HSA-5656148;R-HSA-5656158;R-HSA-5656105
R-HSA-430039	mRNA decay by 5' to 3' exoribonuclease	2	21	0	1	0.00142673	0.434252	0.938961	3	3	0.000228815	9606	Homo sapiens	DDX6;LSM7;PLS3				R-HSA-429860;R-HSA-429845;R-HSA-429978
R-HSA-901042	Calnexin/calreticulin cycle	4	41	1	11	0.00278552	0.446566	0.938961	4	13	0.000991534	9606	Homo sapiens	PDIA3;GANAB;UBB	P0CG47;Q14697;P62987;P30101	APP	P30101	R-HSA-1022127;R-HSA-548890;R-HSA-901047;R-HSA-8867288
R-HSA-8875360	InlB-mediated entry of Listeria monocytogenes into host cell	3	19	1	21	0.00129085	0.451839	0.938961	4	8	0.000610175	9606	Homo sapiens	UBB;HGS	P0CG47;P62987;O14964	PTPN11	P08581	R-HSA-8876262;R-HSA-8876258;R-HSA-8876255;R-HSA-8875371
R-HSA-933542	TRAF6 mediated NF-kB activation	3	29	2	9	0.00197024	0.451839	0.938961	2	4	0.000305087	9606	Homo sapiens	APP;S100A12;HMGB1	P09429;P80511;P05067	YWHAE;FLNB	Q13233	R-HSA-168166;R-HSA-933528
R-HSA-9645135	STAT5 Activation	1	9	0	0	0.000611455	0.453389	0.938961	3	3	0.000228815	9606	Homo sapiens	PTPN11				R-HSA-9645137;R-HSA-9645126;R-HSA-9645134
R-HSA-5263617	Metabolism of ingested MeSeO2H into MeSeH	1	9	0	0	0.000611455	0.453389	0.938961	2	2	0.000152544	9606	Homo sapiens	TXNRD1				R-HSA-5263616;R-HSA-5263614
R-HSA-3656225	Defective CHST6 causes MCDC1	1	9	0	0	0.000611455	0.453389	0.938961	1	1	7.62718e-05	9606	Homo sapiens	OGN				R-HSA-3656269
R-HSA-6802953	RAS signaling downstream of NF1 loss-of-function variants	1	9	0	0	0.000611455	0.453389	0.938961	1	1	7.62718e-05	9606	Homo sapiens	PSMD8;VASP				R-HSA-6802837
R-HSA-3656243	Defective ST3GAL3 causes MCT12 and EIEE15	1	9	0	0	0.000611455	0.453389	0.938961	1	1	7.62718e-05	9606	Homo sapiens	OGN				R-HSA-3656258
R-HSA-190827	Transport of connexins along the secretory pathway	1	3	0	6	0.000203818	0.453389	0.938961	1	2	0.000152544	9606	Homo sapiens	GJA1				R-HSA-190686
R-HSA-1307965	betaKlotho-mediated ligand binding	0	6	1	3	0.000407636	0.453389	0.938961	1	2	0.000152544	9606	Homo sapiens			APP	28815	R-HSA-1307955
R-HSA-75064	mRNA Editing: A to I Conversion	0	4	1	5	0.000271758	0.453389	0.938961	1	6	0.000457631	9606	Homo sapiens			PIN1	P78563	R-HSA-111238
R-HSA-9684325	Maturation of replicase proteins	0	8	1	3	0.000543515	0.453389	0.938961	2	14	0.00106781	9606	Homo sapiens			ATP6V1G1	P0C6X7	R-HSA-9684352;R-HSA-9684340
R-HSA-176033	Interactions of Vpr with host cellular proteins	5	47	3	20	0.00319315	0.454406	0.938961	3	4	0.000305087	9606	Homo sapiens	SEC13;TPR;BANF1;SLC25A5	P12270;O75531;P05141;P12236;P55735	KPNB1;LMNB1;LMNA	P52294	R-HSA-180627;R-HSA-180905;R-HSA-180622
R-HSA-8941333	RUNX2 regulates genes involved in differentiation of myeloid cells	2	6	2	18	0.000407636	0.45665	0.938961	2	2	0.000152544	9606	Homo sapiens	LGALS3	P17931;ENSG00000131981	LGALS3;PDCD6IP	P17931	R-HSA-8938382;R-HSA-8938371
R-HSA-5655862	Translesion synthesis by POLK	2	21	0	3	0.00142673	0.45665	0.938961	3	3	0.000228815	9606	Homo sapiens	UBB				R-HSA-5655892;R-HSA-5655965;R-HSA-5655835
R-HSA-163210	Formation of ATP by chemiosmotic coupling	2	23	0	0	0.00156261	0.45665	0.938961	3	3	0.000228815	9606	Homo sapiens	ATP5B;ATP5A1				R-HSA-164834;R-HSA-164832;R-HSA-164840
R-HSA-159740	Gamma-carboxylation of protein precursors	2	15	1	9	0.00101909	0.45665	0.938961	3	9	0.000686446	9606	Homo sapiens	F10	P00742;P22891	ASPH	P02818	R-HSA-159819;R-HSA-6807214;R-HSA-163820
R-HSA-190861	Gap junction assembly	9	41	3	88	0.00278552	0.461516	0.938961	13	16	0.00122035	9606	Homo sapiens	TUBB8;TUBA1C;TUBA1B;GJA1;TUBA1A;TUBB4B;TUBA4A	P17302;Q3ZCM7;P68366;P68363;P04350;Q71U36;Q9H853;P68371;Q9BQE3	VEGFA;SAR1A;VAT1	P08034;P29033	R-HSA-191072;R-HSA-1629787;R-HSA-190662;R-HSA-190790;R-HSA-190788;R-HSA-190693;R-HSA-190520;R-HSA-191737;R-HSA-190681;R-HSA-190686;R-HSA-190782;R-HSA-190687;R-HSA-190877
R-HSA-168927	TICAM1, RIP1-mediated IKK complex recruitment	3	19	3	24	0.00129085	0.469011	0.938961	2	3	0.000228815	9606	Homo sapiens	UBB;UBE2D3	P0CG47;P61077;P62987	HSP90AB1;ANXA1;CAP1	Q13546	R-HSA-168930;R-HSA-9014342
R-HSA-391160	Signal regulatory protein family interactions	3	18	0	23	0.00122291	0.485936	0.938961	2	10	0.000762718	9606	Homo sapiens	PSAP;PTPN11				R-HSA-391155;R-HSA-391150
R-HSA-909733	Interferon alpha/beta signaling	26	191	13	200	0.0129764	0.486938	0.938961	7	22	0.00167798	9606	Homo sapiens	IFITM2;PTPN11;HLA-A;ABCE1	P30447;P10316;P04439;P13746;P18462;Q06124;P10314;P30443;P16189;P16188;P61221;P01892;Q01629;P01891;P30456;P30457;P05534;P30512;P30459;Q09160;P30450;P30453;P30455;ENSG00000206503;ENSG00000185201;P16190	EIF3J;IQGAP1;APP;CAV1;VAPA;CD81;CDC37;HSP90AA1;NAMPT;VCP;PLOD3;FLNB;CAT	O14879;P61221;Q05823;Q10589;Q9UHH9;P29350;P18031;P05161;Q06124;Q8WXG1;Q01628;Q6GPH4	R-HSA-997311;R-HSA-997309;R-HSA-909726;R-HSA-5223305;R-HSA-1015702;R-HSA-1015699;R-HSA-997314
R-HSA-5619077	Defective SLC24A1 causes congenital stationary night blindness 1D (CSNB1D)	1	4	1	6	0.000271758	0.488878	0.938961	1	1	7.62718e-05	9606	Homo sapiens	SLC24A1	O60721	BMP1	29108	R-HSA-5625841
R-HSA-9673202	Defective F9 variant does not activate FX	1	4	1	6	0.000271758	0.488878	0.938961	1	1	7.62718e-05	9606	Homo sapiens	F10	P00742	BMP1	29108	R-HSA-9670874
R-HSA-9672396	Defective cofactor function of FVIIIa variant	1	4	1	6	0.000271758	0.488878	0.938961	1	1	7.62718e-05	9606	Homo sapiens	F10	P00742	BMP1	29108	R-HSA-9668365
R-HSA-8964041	LDL remodeling	1	8	1	2	0.000543515	0.488878	0.938961	2	2	0.000152544	9606	Homo sapiens	APOB	P04114	FN1	P08519	R-HSA-266350;R-HSA-176879
R-HSA-177539	Autointegration results in viral DNA circles	1	9	0	2	0.000611455	0.488878	0.938961	2	2	0.000152544	9606	Homo sapiens	BANF1				R-HSA-175250;R-HSA-164845
R-HSA-5619055	Defective SLC24A4 causes hypomineralized amelogenesis imperfecta (AI)	0	4	1	6	0.000271758	0.488878	0.938961	1	1	7.62718e-05	9606	Homo sapiens			BMP1	29108	R-HSA-5626270
R-HSA-5619036	Defective SLC24A5 causes oculocutaneous albinism 6 (OCA6)	0	4	1	6	0.000271758	0.488878	0.938961	1	1	7.62718e-05	9606	Homo sapiens			BMP1	29108	R-HSA-5626356
R-HSA-163754	Insulin effects increased synthesis of Xylulose-5-Phosphate	1	10	0	0	0.000679394	0.488878	0.938961	2	3	0.000228815	9606	Homo sapiens	TKT				R-HSA-163751;R-HSA-163741
R-HSA-8875513	MET interacts with TNS proteins	1	5	0	5	0.000339697	0.488878	0.938961	1	2	0.000152544	9606	Homo sapiens	ITGB1				R-HSA-8875531
R-HSA-447038	NrCAM interactions	1	7	1	3	0.000475576	0.488878	0.938961	2	4	0.000305087	9606	Homo sapiens	DLG1	Q12959	VEGFC	O60462	R-HSA-376134;R-HSA-549060
R-HSA-190374	FGFR1c and Klotho ligand binding and activation	0	7	1	3	0.000475576	0.488878	0.938961	1	2	0.000152544	9606	Homo sapiens			APP	28815	R-HSA-190268
R-HSA-175567	Integration of viral DNA into host genomic DNA	1	9	0	2	0.000611455	0.488878	0.938961	1	3	0.000228815	9606	Homo sapiens	BANF1				R-HSA-175108
R-HSA-428890	Role of ABL in ROBO-SLIT signaling	1	10	0	0	0.000679394	0.488878	0.938961	1	4	0.000305087	9606	Homo sapiens	CAP1				R-HSA-428883
R-HSA-606279	Deposition of new CENPA-containing nucleosomes at the centromere	4	54	0	0	0.00366873	0.489901	0.938961	3	4	0.000305087	9606	Homo sapiens	HIST1H2BN;HIST1H4A;NPM1;HIST1H2AJ				R-HSA-606287;R-HSA-606289;R-HSA-606326
R-HSA-774815	Nucleosome assembly	4	54	0	0	0.00366873	0.489901	0.938961	3	4	0.000305087	9606	Homo sapiens	HIST1H2BN;HIST1H4A;NPM1;HIST1H2AJ				R-HSA-606287;R-HSA-606289;R-HSA-606326
R-HSA-5358493	Synthesis of diphthamide-EEF2	2	15	0	10	0.00101909	0.499851	0.938961	4	4	0.000305087	9606	Homo sapiens	EEF2;PAK2				R-HSA-5358484;R-HSA-5358475;R-HSA-5358494;R-HSA-5367022
R-HSA-9609523	Insertion of tail-anchored proteins into the endoplasmic reticulum membrane	2	25	0	0	0.00169848	0.499851	0.938961	7	7	0.000533903	9606	Homo sapiens	APP;VAPA				R-HSA-9609921;R-HSA-9609860;R-HSA-9610442;R-HSA-9609899;R-HSA-9617595;R-HSA-9617596;R-HSA-9609917
R-HSA-352238	Breakdown of the nuclear lamina	2	3	5	24	0.000203818	0.499851	0.938961	2	3	0.000228815	9606	Homo sapiens	LMNA;LMNB1	P20700;P02545-1	LMNB1;LMNA;LMNA;UBE2I;LMNA	P20700;P02545-1	R-HSA-264871;R-HSA-264865
R-HSA-5688849	Defective CSF2RB causes SMDP5	3	8	0	33	0.000543515	0.502596	0.938961	1	1	7.62718e-05	9606	Homo sapiens	PSAP				R-HSA-5688884
R-HSA-5688890	Defective CSF2RA causes SMDP4	3	8	0	33	0.000543515	0.502596	0.938961	1	1	7.62718e-05	9606	Homo sapiens	PSAP				R-HSA-5688899
R-HSA-8982491	Glycogen metabolism	4	43	2	16	0.00292139	0.504037	0.938961	12	39	0.0029746	9606	Homo sapiens	UBB;RDX;TKT	P0CG47;P62987;P11216;P10253	BMP1;PPP1CA	29108;Q9UQK1	R-HSA-453346;R-HSA-71541;R-HSA-71588;R-HSA-3781023;R-HSA-453358;R-HSA-3781009;R-HSA-71515;R-HSA-453356;R-HSA-3780995;R-HSA-3780997;R-HSA-9036727;R-HSA-453337
R-HSA-5683826	Surfactant metabolism	7	52	2	50	0.00353285	0.506491	0.938961	16	29	0.00221188	9606	Homo sapiens	PSAP;CTSH;CKAP4	Q07065;P07988;ENSG00000185303;Q8IWL1;Q8IWL2;ENSG00000122852;P09668	PSAP;SEC13	Q8IZF2;Q9UGM3	R-HSA-5686359;R-HSA-5687284;R-HSA-5685296;R-HSA-5685649;R-HSA-9624789;R-HSA-5684862;R-HSA-5686335;R-HSA-5686301;R-HSA-6791016;R-HSA-5683879;R-HSA-5683840;R-HSA-5684864;R-HSA-5686304;R-HSA-5684865;R-HSA-5686286;R-HSA-5685902
R-HSA-983189	Kinesins	11	68	2	98	0.00461988	0.516758	0.938961	7	14	0.00106781	9606	Homo sapiens	TUBB8;TUBA1C;CENPE;TUBA1B;TUBA1A;KIF5B;TUBB4B;TUBA4A	Q3ZCM7;Q02224;P68366;Q66K46;P68363;P04350;Q71U36;P33176;Q9H853;P68371;Q9BQE3	PPP1CA;VIM	Q8NI77;Q9HAQ2	R-HSA-984733;R-HSA-983259;R-HSA-983194;R-HSA-984775;R-HSA-983266;R-HSA-984689;R-HSA-984609
R-HSA-73928	Depyrimidination	5	51	0	20	0.00346491	0.517408	0.938961	11	41	0.00312715	9606	Homo sapiens	HIST1H2BN;HIST1H4A;HIST1H2AJ;RGN;TPP1				R-HSA-9629154;R-HSA-5649671;R-HSA-5649655;R-HSA-5649664;R-HSA-9629497;R-HSA-5649658;R-HSA-9629918;R-HSA-9629372;R-HSA-5649673;R-HSA-9629149;R-HSA-5649657
R-HSA-9013694	Signaling by NOTCH4	18	92	10	183	0.00625042	0.517604	0.938961	6	20	0.00152544	9606	Homo sapiens	PSMD11;ADAM10;PSMD8;PSMC5;PSMD6;PSMD7;PSMC6;UBB;PSMC3;PSMD4;PSMC1;PSMD2;PSMD3;PSMC2;PSME1;PSME2;PSMD1	P0CG47;Q15008;O43242;Q9UL46;P55036;O14672;O00231;P62191;Q06323;Q99460;P17980;P51665;P35998;P62333;P62195;P62987;P48556;Q13200	HSP90AB1;PPP2R1A;PPP1CA;VIM;HSPA5;HSPA9;DDX5;MESDC2;MST1;CDC37	P35916;P31749;P84022	R-HSA-9604642;R-HSA-9605414;R-HSA-9604471;R-HSA-9604629;R-HSA-9604328;R-HSA-9604264
R-HSA-9020702	Interleukin-1 signaling	23	111	18	271	0.00754127	0.518421	0.938961	31	47	0.00358478	9606	Homo sapiens	APP;MAP2K1;PSMD11;HMGB1;PSMA8;PSMD8;PSMC5;PSMD6;PSMD7;PSMC6;UBB;PSMC3;PSMD4;HGS;PSMC1;PSMD2;PSMD3;PSMC2;PSME1;PSME2;PSMD1;S100A12	P09429;P0CG47;P01583;Q15008;O43242;Q9UL46;P80511;P55036;O00231;P62191;Q02750;Q06323;Q99460;P17980;P51665;P35998;Q8TAA3;P62333;P62195;P62987;P48556;P05067;Q13200	SARM1;ANXA1;PIN1;RPS3;TARDBP;CLTC;PSMC5;PSMC1;CDC37;HSP90AB1;ACTG1;HSP90AA1;PSMD7;UBE2D3;PSMD2;PSMD6;PSMD3;VCP	P41279;Q9Y6K9;O15111;P19838;O43187;P51617;P25963;Q9Y4K3;O14920	R-HSA-507719;R-HSA-451649;R-HSA-446862;R-HSA-5684250;R-HSA-446868;R-HSA-450133;R-HSA-5609665;R-HSA-8948063;R-HSA-446684;R-HSA-446877;R-HSA-451418;R-HSA-446694;R-HSA-446692;R-HSA-168166;R-HSA-209063;R-HSA-209061;R-HSA-5684273;R-HSA-8948015;R-HSA-446894;R-HSA-8948066;R-HSA-446701;R-HSA-446634;R-HSA-451561;R-HSA-451634;R-HSA-446130;R-HSA-168184;R-HSA-450173;R-HSA-209087;R-HSA-445752;R-HSA-446648;R-H…
R-HSA-72731	Recycling of eIF2:GDP	3	10	6	33	0.000679394	0.518974	0.938961	2	2	0.000152544	9606	Homo sapiens	EIF2S3;EIF2S2;EIF2S1;EIF2A	P20042;P05198;P41091	RAC1;RAB8A;CSE1L;RAN;CDC42;RAB1A	17552;15996	R-HSA-72722;R-HSA-72670
R-HSA-5684996	MAPK1/MAPK3 signaling	42	352	41	315	0.0239147	0.521692	0.938961	45	82	0.00625429	9606	Homo sapiens	PSMD11;PDGFA;IQGAP1;PHB;ACTB;ACTG1;PSMA8;PSMD8;RAP1B;PSMD6;PSMD7;UBB;PSMD4;PPP2R1A;PSMD2;PSMD3;PSMD1;MAN1A1;SPTAN1;SPTBN1;VASP;MAP2K1;FGG;FN1;PTPN11;GFRA2;PPP1CA;DLG1;PSMC5;PSMC6;PSMC3;PPA1;PSMC1;PSMC2;PSME1;PSME2;TLN1;VCL	P0CG47;O15020;Q13813;Q06124;Q06323;P51665;P35998;P0CG48;P62333;P63261;P62195;P62714;P46940;P61224;Q13200;Q9Y490;Q15008;O43242;Q2MJR0;Q15700;Q9UL46;P55036;P60709;O00231;O00451;Q12959;P62191;P30153;Q02750;Q99460;Q01082;P17980;P18206;Q8TAA3;P35232;P62140;P62987;P48556;P02679;P04085-2;P02751;P04085-1	YWHAQ;PPP2R1A;PHB2;IQGAP1;APP;SFN;ARL3;HSPA5;PIN1;HSPA9;STIP1;CDC42;NUDC;PAK2;RAC1;ILF3;UBE2I;VCP;CCT8;CHORDC1;TUBA4A;RAB1A;VDAC1;YWHAE;RAB8A;HSPA8;CSE1L;RAN;CCT3;ARL3;EIF3A;PTGES3;CDC37;HSP90AB1;HSP90AA1;HNRNPK;ILF2;YWHAH;MAP2K1;DLG1;EIF3B	P04049;P26045;P53778;P27361;P36507;P28482;Q16584;P06493;Q07817;17552;P21359;Q02750;P53041;O43924;P35232;15996;P15056	R-HSA-8867654;R-HSA-5672980;R-HSA-5674132;R-HSA-5672978;R-HSA-5674130;R-HSA-9653595;R-HSA-8867658;R-HSA-9657603;R-HSA-5658438;R-HSA-5672966;R-HSA-5672965;R-HSA-5674373;R-HSA-9649735;R-HSA-9657606;R-HSA-5658435;R-HSA-9654533;R-HSA-5674496;R-HSA-9649733;R-HSA-5672961;R-HSA-112342;R-HSA-9653514;R-HSA-5672972;R-HSA-9657608;R-HSA-5672973;R-HSA-9658445;R-HSA-9656781;R-HSA-5672969;R-HSA-109857;R-HSA-567…
R-HSA-8852405	Signaling by MST1	1	8	0	4	0.000543515	0.522065	0.938961	4	4	0.000305087	9606	Homo sapiens	MST1				R-HSA-6800198;R-HSA-6800315;R-HSA-8852522;R-HSA-8852552
R-HSA-9660537	Signaling by MRAS-complex mutants	1	11	0	0	0.000747333	0.522065	0.938961	2	2	0.000152544	9606	Homo sapiens	PPP1CA				R-HSA-9660538;R-HSA-9660536
R-HSA-9674403	Regorafenib-resistant PDGFR mutants	0	2	1	9	0.000135879	0.522065	0.938961	1	1	7.62718e-05	9606	Homo sapiens			PDGFA	P16234	R-HSA-9674408
R-HSA-9674401	Sunitinib-resistant PDGFR mutants	0	2	1	9	0.000135879	0.522065	0.938961	1	1	7.62718e-05	9606	Homo sapiens			PDGFA	P16234	R-HSA-9674398
R-HSA-5624138	Trafficking of myristoylated proteins to the cilium	1	7	2	5	0.000475576	0.522065	0.938961	7	8	0.000610175	9606	Homo sapiens	ARL3	P36405	ARL3;ARL3	O75695;A6NIH7	R-HSA-5638006;R-HSA-5624133;R-HSA-5638007;R-HSA-5638004;R-HSA-5638016;R-HSA-5624131;R-HSA-5624130
R-HSA-205017	NFG and proNGF binds to p75NTR	0	3	1	9	0.000203818	0.522065	0.938961	1	2	0.000152544	9606	Homo sapiens			APP	P08138	R-HSA-193653
R-HSA-2161517	Abacavir transmembrane transport	1	10	0	1	0.000679394	0.522065	0.938961	1	3	0.000228815	9606	Homo sapiens	ABCB4				R-HSA-2161538
R-HSA-5334118	DNA methylation	4	36	2	25	0.00244582	0.531769	0.938961	7	7	0.000533903	9606	Homo sapiens	HIST1H2BN;HIST1H4A;H3F3B;HIST1H2AJ	Q99877;P84243;P62805;Q99878	ACTB;PARP1	P26358	R-HSA-5334097;R-HSA-5334160;R-HSA-5334099;R-HSA-5334179;R-HSA-5334164;R-HSA-5334151;R-HSA-5334152
R-HSA-416572	Sema4D induced cell migration and growth-cone collapse	4	26	6	33	0.00176642	0.531769	0.938961	4	7	0.000533903	9606	Homo sapiens	MYL6;MYH9;MYH10;RHOA	P35580;P60660;P61586;P35579	RAC1;RAB8A;CSE1L;RAN;CDC42;RAB1A	17552;15996	R-HSA-419087;R-HSA-416588;R-HSA-419197;R-HSA-419049
R-HSA-5696397	Gap-filling DNA repair synthesis and ligation in GG-NER	2	27	0	0	0.00183436	0.54078	0.938961	2	2	0.000152544	9606	Homo sapiens	UBB				R-HSA-5690997;R-HSA-5691001
R-HSA-167242	Abortive elongation of HIV-1 transcript in the absence of Tat	2	27	0	0	0.00183436	0.54078	0.938961	2	2	0.000152544	9606	Homo sapiens	GTF2F1;GTF2F2				R-HSA-167147;R-HSA-167087
R-HSA-913709	O-linked glycosylation of mucins	5	73	0	0	0.00495958	0.541748	0.938961	3	17	0.00129662	9606	Homo sapiens	GALNT7;GALNT2;COL14A1;B3GNT2;ST3GAL1				R-HSA-913675;R-HSA-981497;R-HSA-914010
R-HSA-167152	Formation of HIV elongation complex in the absence of HIV Tat	4	50	1	9	0.00339697	0.545344	0.938961	2	2	0.000152544	9606	Homo sapiens	SUPT16H;SSRP1;GTF2F1;GTF2F2	Q08945;P35269;P13984;Q9Y5B9	PPP1CA	P55199	R-HSA-167077;R-HSA-167084
R-HSA-9694548	Maturation of spike protein	7	41	10	69	0.00278552	0.547409	0.938961	6	11	0.00083899	9606	Homo sapiens	GANAB;COL14A1;MAN2A1;MGAT5;MGAT1;MGAT2;ST3GAL1	Q11201;P26572;Q16706;Q14697;Q16842;Q10469;Q09328	RPL12;CKAP4;HYOU1;KTN1;ITGB1;TMPO;LRRC59;VAPA;RRBP1;VDAC1	P27824	R-HSA-9694337;R-HSA-9694656;R-HSA-9686790;R-HSA-9696980;R-HSA-9697018;R-HSA-9694364
R-HSA-73930	Abasic sugar-phosphate removal via the single-nucleotide replacement pathway	1	3	2	9	0.000203818	0.553098	0.938961	2	2	0.000152544	9606	Homo sapiens	APEX1	P27695	HMGB1;HSPA1B	P27695;P06746	R-HSA-110375;R-HSA-110360
R-HSA-8964046	VLDL clearance	1	10	0	2	0.000679394	0.553098	0.938961	3	3	0.000228815	9606	Homo sapiens	APOB				R-HSA-8933292;R-HSA-8854462;R-HSA-8854408
R-HSA-5576890	Phase 3 - rapid repolarisation	1	12	0	0	0.000815273	0.553098	0.938961	2	2	0.000152544	9606	Homo sapiens	CDC37				R-HSA-5577237;R-HSA-5577050
R-HSA-425986	Sodium/Proton exchangers	1	11	0	1	0.000747333	0.553098	0.938961	2	4	0.000305087	9606	Homo sapiens	ANXA2				R-HSA-426015;R-HSA-425983
R-HSA-190370	FGFR1b ligand binding and activation	0	9	1	3	0.000611455	0.553098	0.938961	1	2	0.000152544	9606	Homo sapiens			APP	28815	R-HSA-190245
R-HSA-168315	Inhibition of Host mRNA Processing and RNA Silencing	0	3	2	9	0.000203818	0.553098	0.938961	1	2	0.000152544	9606	Homo sapiens			YBX1;PABPC1	Q86U42	R-HSA-168883
R-HSA-429593	Inositol transporters	0	7	1	5	0.000475576	0.553098	0.938961	1	3	0.000228815	9606	Homo sapiens			KPNA3	Q8WWX8	R-HSA-429571
R-HSA-977347	Serine biosynthesis	2	25	0	3	0.00169848	0.560354	0.938961	2	7	0.000533903	9606	Homo sapiens	PHGDH;PICALM				R-HSA-977348;R-HSA-8932980
R-HSA-977068	Termination of O-glycan biosynthesis	2	28	0	0	0.0019023	0.560354	0.938961	1	5	0.000381359	9606	Homo sapiens	COL14A1;ST3GAL1				R-HSA-981497
R-HSA-163359	Glucagon signaling in metabolic regulation	6	40	9	54	0.00271758	0.560902	0.938961	5	6	0.000457631	9606	Homo sapiens	PRKAR1A;GNB2;GNB1;FLNB;GNG12;HGFAC	O60503;Q9UBI6;P62879;P10644;P22612;P62873	RAC1;PRKAR1A;RAB8A;CSE1L;PRKAR1A;RAN;CDC42;RAB1A;DLG1	17552;15996;Q9NS75;17489	R-HSA-825631;R-HSA-163617;R-HSA-111925;R-HSA-163625;R-HSA-164377
R-HSA-163615	PKA activation	3	23	2	24	0.00156261	0.566276	0.938961	3	4	0.000305087	9606	Homo sapiens	PRKAR1A;FLNB;HGFAC	O60503;P10644;P22612	PRKAR1A;PRKAR1A	17489	R-HSA-111925;R-HSA-8951727;R-HSA-111930
R-HSA-975576	N-glycan antennae elongation in the medial/trans-Golgi	4	46	2	14	0.00312521	0.571863	0.938961	6	14	0.00106781	9606	Homo sapiens	B4GALT1;MAN2A1;MGAT5;MGAT2	Q16706;Q10469;Q09328;P15291	RAB8A;RAN	17552	R-HSA-975919;R-HSA-975916;R-HSA-5693925;R-HSA-975814;R-HSA-975829;R-HSA-1028788
R-HSA-5684264	MAP3K8 (TPL2)-dependent MAPK1/3 activation	3	18	3	35	0.00122291	0.581395	0.938961	4	8	0.000610175	9606	Homo sapiens	MAP2K1;UBB	P0CG47;P62987;Q02750	HSP90AB1;PIN1;RPS3	P41279;P19838	R-HSA-451634;R-HSA-451649;R-HSA-5684273;R-HSA-5684250
R-HSA-2024096	HS-GAG degradation	3	44	0	1	0.00298933	0.581395	0.938961	3	14	0.00106781	9606	Homo sapiens	GPC1;HSPG2;GPC6				R-HSA-1667005;R-HSA-2024084;R-HSA-1678694
R-HSA-5619115	Disorders of transmembrane transporters	26	280	23	125	0.019023	0.581419	0.938961	14	87	0.00663565	9606	Homo sapiens	SLC24A1;VCP;PSMD11;ABCB4;SLC2A1;SLC3A2;PSMA8;PSMD8;PSMD6;PSMD7;UBB;PSMD4;PSMD2;TPR;PSMD3;PSMD1;SEC13;PSMC5;PSMC6;PSMC3;PSMC1;PSMC2;PSME1;EIF3H;PSME2	P0CG47;Q06323;P11166;P51665;P35998;O60721;P62333;P62195;P55072;Q13200;Q15008;O43242;Q9UL46;P55036;O00231;P62191;Q99460;P17980;O95342;P55735;P21439;Q8TAA3;P12270;P08195;P62987;P48556	PPP2R1A;ACTB;HSPD1;KPNB1;BMP1;LMNA;HSPA5;DNAJA1;CSE1L;HSPA9;GNB2L1;SAR1A;HSP90AB1;GNAI2;XPO1;SLC9A3R1;PSMD2;VCP;PSME2;MYH9;AHSA1;HSPA1B;GRN	P13569;P78382;29108	R-HSA-8866854;R-HSA-5626356;R-HSA-5678517;R-HSA-5625841;R-HSA-5678749;R-HSA-5626270;R-HSA-8866858;R-HSA-8866857;R-HSA-5679000;R-HSA-8866856;R-HSA-5651942;R-HSA-5632804;R-HSA-5661474;R-HSA-5660910
R-HSA-9672383	Defective factor IX causes thrombophilia	1	4	1	9	0.000271758	0.582117	0.938961	1	1	7.62718e-05	9606	Homo sapiens	F10	P00742	BMP1	29108	R-HSA-9668253
R-HSA-191650	Regulation of gap junction activity	1	5	2	9	0.000339697	0.582117	0.938961	4	4	0.000305087	9606	Homo sapiens	GJA1	P17302	GJA1;GJA1	Q07157	R-HSA-191654;R-HSA-191636;R-HSA-191656;R-HSA-190541
R-HSA-9673221	Defective F9 activation	1	7	1	6	0.000475576	0.582117	0.938961	1	1	7.62718e-05	9606	Homo sapiens	KLKB1	P03951	BMP1	29108	R-HSA-9673223
R-HSA-162585	Uncoating of the HIV Virion	1	9	1	4	0.000611455	0.582117	0.938961	2	2	0.000152544	9606	Homo sapiens	PPIA	P62937	NMT1	P04601	R-HSA-173111;R-HSA-173642
R-HSA-162589	Reverse Transcription of HIV RNA	1	13	0	0	0.000883212	0.582117	0.938961	12	12	0.000915262	9606	Homo sapiens	PPIA				R-HSA-164528;R-HSA-164512;R-HSA-164513;R-HSA-164503;R-HSA-164519;R-HSA-9697051;R-HSA-182795;R-HSA-182859;R-HSA-164520;R-HSA-164504;R-HSA-164505;R-HSA-173769
R-HSA-164516	Minus-strand DNA synthesis	1	13	0	0	0.000883212	0.582117	0.938961	8	8	0.000610175	9606	Homo sapiens	PPIA				R-HSA-164528;R-HSA-164503;R-HSA-164519;R-HSA-9697051;R-HSA-182795;R-HSA-182859;R-HSA-164520;R-HSA-164504
R-HSA-5652227	Fructose biosynthesis	1	11	0	2	0.000747333	0.582117	0.938961	1	2	0.000152544	9606	Homo sapiens	AKR1B1				R-HSA-5652172
R-HSA-5140745	WNT5A-dependent internalization of FZD2, FZD5 and ROR2	1	13	0	0	0.000883212	0.582117	0.938961	1	2	0.000152544	9606	Homo sapiens	CLTC				R-HSA-5140747
R-HSA-190371	FGFR3b ligand binding and activation	0	10	1	3	0.000679394	0.582117	0.938961	1	2	0.000152544	9606	Homo sapiens			APP	28815	R-HSA-190263
R-HSA-162699	Synthesis of dolichyl-phosphate mannose	0	7	2	6	0.000475576	0.582117	0.938961	1	2	0.000152544	9606	Homo sapiens			RAB8A;RAN	17552	R-HSA-162721
R-HSA-173599	Formation of the active cofactor, UDP-glucuronate	1	13	0	0	0.000883212	0.582117	0.938961	1	3	0.000228815	9606	Homo sapiens	UGDH				R-HSA-173597
R-HSA-174362	Transport and synthesis of PAPS	1	13	0	0	0.000883212	0.582117	0.938961	1	4	0.000305087	9606	Homo sapiens	PLOD2				R-HSA-741449
R-HSA-9020958	Interleukin-21 signaling	0	12	1	1	0.000815273	0.582117	0.938961	1	5	0.000381359	9606	Homo sapiens			ASPH	Q9HBE4	R-HSA-9005980
R-HSA-399710	Activation of AMPA receptors	0	7	1	6	0.000475576	0.582117	0.938961	1	5	0.000381359	9606	Homo sapiens			BMP1	29108	R-HSA-399712
R-HSA-69618	Mitotic Spindle Checkpoint	13	111	6	109	0.00754127	0.582933	0.938961	6	7	0.000533903	9606	Homo sapiens	DYNC1H1;SEC13;NUDC;RCC2;RANGAP1;DYNLL1;CENPE;XPO1;PPA1;PPP2R1A;MAPRE1;ALDH9A1;PAFAH1B1	Q14204;P46060;Q9Y266;O14980;P30153;Q9P258;P55735;Q5FBB7;P63167;Q02224;Q15691;P43034;P62714	TPR;SDCBP;ADAM17;ZNF207;CENPE;CDC37	O43684;O60566;Q13257;Q9Y6D9	R-HSA-141409;R-HSA-141431;R-HSA-141429;R-HSA-141422;R-HSA-141439;R-HSA-141437
R-HSA-202040	G-protein activation	4	30	6	33	0.00203818	0.584793	0.938961	6	6	0.000457631	9606	Homo sapiens	GNB2;GNB1;GNG12;GNAI2	Q9UBI6;P04899;P62879;P62873	RAC1;RAB8A;CSE1L;RAN;CDC42;RAB1A	17552;15996	R-HSA-167408;R-HSA-167415;R-HSA-167429;R-HSA-167419;R-HSA-167433;R-HSA-112271
R-HSA-392170	ADP signalling through P2Y purinoceptor 12	4	30	6	33	0.00203818	0.584793	0.938961	3	4	0.000305087	9606	Homo sapiens	GNB2;GNB1;GNG12;GNAI2	Q9UBI6;P04899;P62879;P62873	RAC1;RAB8A;CSE1L;RAN;CDC42;RAB1A	17552;15996	R-HSA-392195;R-HSA-392187;R-HSA-392202
R-HSA-168274	Export of Viral Ribonucleoproteins from Nucleus	5	54	2	29	0.00366873	0.588601	0.938961	3	5	0.000381359	9606	Homo sapiens	SEC13;XPO1;TPR;HSPA1B;RAN	P0DMV8;P62826;O14980;P12270;P55735	DHX9;HSPA8	O14980;P03485	R-HSA-168880;R-HSA-192746;R-HSA-168857
R-HSA-428540	Activation of RAC1	3	15	6	33	0.00101909	0.596176	0.938961	2	4	0.000305087	9606	Homo sapiens	RAC1;PAK3;PAK2	O75914;P63000;Q13177	RAC1;RAB8A;CSE1L;RAN;CDC42;RAB1A	17552;15996	R-HSA-428535;R-HSA-428531
R-HSA-9617324	Negative regulation of NMDA receptor-mediated neuronal transmission	2	27	0	3	0.00183436	0.597686	0.938961	1	4	0.000305087	9606	Homo sapiens	DLG1				R-HSA-9617326
R-HSA-174403	Glutathione synthesis and recycling	2	26	0	4	0.00176642	0.597686	0.938961	2	9	0.000686446	9606	Homo sapiens	GCLM;CNDP2				R-HSA-1247910;R-HSA-174367
R-HSA-6811438	Intra-Golgi traffic	5	48	0	33	0.00326109	0.599897	0.938961	7	10	0.000762718	9606	Homo sapiens	NSF;ARF1;MAN1A2;MAN2A1;MAN1A1;ARF5				R-HSA-8847638;R-HSA-8847637;R-HSA-8847635;R-HSA-8847875;R-HSA-8847883;R-HSA-8847544;R-HSA-8847880
R-HSA-9609507	Protein localization	15	170	8	79	0.0115497	0.605088	0.938961	47	53	0.00404241	9606	Homo sapiens	HSPA9;APP;TIMM8A;ATP5A1;UBE2D3;TIMM13;HSPD1;ATP5B;UBB;VAPA;SCP2;CAT;VDAC1;SLC25A5	P0CG47;Q9Y5L4;P12236;Q9P0L0;P38646;P22307;P25705;P61077;P62987;P04040;O60220;P05067;P21796;P10809;P06576	TUBA1A;CAV1;HGS;CAV1;CAT;PPIB;VAT1;EIF3F	O00116;P40855;P22307;Q9Y5Y5;Q9Y5J6;Q15067;P51659;Q2T9J0	R-HSA-1299475;R-HSA-9033485;R-HSA-1299478;R-HSA-1299476;R-HSA-9603797;R-HSA-1299482;R-HSA-1307802;R-HSA-1299481;R-HSA-1299480;R-HSA-9603801;R-HSA-1299487;R-HSA-8986181;R-HSA-9603804;R-HSA-1299484;R-HSA-9033478;R-HSA-8953946;R-HSA-9033499;R-HSA-9609921;R-HSA-9609860;R-HSA-9033233;R-HSA-9610442;R-HSA-9033235;R-HSA-9033491;R-HSA-9033490;R-HSA-9033236;R-HSA-9603791;R-HSA-9033515;R-HSA-1268022;R-HSA-9…
R-HSA-2534343	Interaction With Cumulus Cells And The Zona Pellucida	1	12	2	2	0.000815273	0.609253	0.938961	2	2	0.000152544	9606	Homo sapiens	B4GALT1	P15291	IGFBP3;CD44	16336	R-HSA-1297338;R-HSA-2534346
R-HSA-177135	Conjugation of benzoate with glycine	1	14	0	0	0.000951152	0.609253	0.938961	1	2	0.000152544	9606	Homo sapiens	CAT				R-HSA-159566
R-HSA-165181	Inhibition of TSC complex formation by PKB	0	6	3	9	0.000407636	0.609253	0.938961	1	2	0.000152544	9606	Homo sapiens			YWHAQ;PPP1CA;YWHAH	P49815	R-HSA-165162
R-HSA-9674415	Drug resistance of PDGFR mutants	0	5	1	9	0.000339697	0.609253	0.938961	2	4	0.000305087	9606	Homo sapiens			PDGFA	P16234	R-HSA-9674408;R-HSA-9674398
R-HSA-187042	TRKA activation by NGF	0	5	1	11	0.000339697	0.609253	0.938961	2	4	0.000305087	9606	Homo sapiens			APP	P04629	R-HSA-166538;R-HSA-166542
R-HSA-164843	2-LTR circle formation	1	13	0	2	0.000883212	0.609253	0.938961	1	3	0.000228815	9606	Homo sapiens	BANF1				R-HSA-175174
R-HSA-400042	Adrenaline,noradrenaline inhibits insulin secretion	4	32	6	33	0.00217406	0.609956	0.938961	5	6	0.000457631	9606	Homo sapiens	GNB2;GNB1;GNG12;GNAI2	Q9UBI6;P04899;P62879;P62873	RAC1;RAB8A;CSE1L;RAN;CDC42;RAB1A	17552;15996	R-HSA-400037;R-HSA-400097;R-HSA-400046;R-HSA-400063;R-HSA-400092
R-HSA-110320	Translesion Synthesis by POLH	3	24	0	25	0.00163055	0.610612	0.938961	7	8	0.000610175	9606	Homo sapiens	VCP;UBB				R-HSA-5655170;R-HSA-5654989;R-HSA-5654986;R-HSA-110317;R-HSA-110316;R-HSA-110319;R-HSA-5654985
R-HSA-442720	CREB1 phosphorylation through the activation of Adenylate Cyclase	3	17	2	32	0.00115497	0.610612	0.938961	5	6	0.000457631	9606	Homo sapiens	PRPS1;PRKAR1A;FLNB	P16220;P10644;P22612	PRKAR1A;PRKAR1A	17489	R-HSA-111925;R-HSA-111924;R-HSA-8951727;R-HSA-442715;R-HSA-111919
R-HSA-381676	Glucagon-like Peptide-1 (GLP1) regulates insulin secretion	6	49	8	49	0.00332903	0.612903	0.938961	10	11	0.00083899	9606	Homo sapiens	PRKAR1A;GNB2;GNB1;FLNB;IQGAP1;GNG12	Q9UBI6;P46940;P62879;P10644;P22612;P62873	RAC1;PRKAR1A;RAB8A;CSE1L;PRKAR1A;RAN;CDC42;RAB1A	17552;15996;17489	R-HSA-381668;R-HSA-381607;R-HSA-381713;R-HSA-422320;R-HSA-381612;R-HSA-381644;R-HSA-381727;R-HSA-381608;R-HSA-381707;R-HSA-381706
R-HSA-8851708	Signaling by FGFR2 IIIa TM	2	24	1	9	0.00163055	0.615438	0.938961	2	2	0.000152544	9606	Homo sapiens	GTF2F1;GTF2F2	P35269;P13984	APP	28815	R-HSA-8851710;R-HSA-8853320
R-HSA-174143	APC/C-mediated degradation of cell cycle proteins	18	92	12	214	0.00625042	0.615998	0.938961	21	40	0.00305087	9606	Homo sapiens	PSMD11;PSMA8;PSMD8;PSMC5;PSMD6;PSMD7;PSMC6;UBB;PSMC3;PSMD4;PSMC1;PSMD2;PSMD3;PSMC2;PSME1;PSME2;PSMD1	P0CG47;Q15008;O43242;Q9UL46;P55036;O00231;P62191;Q06323;Q99460;P17980;P51665;P35998;Q8TAA3;P62333;P62195;P62987;P48556;Q13200	NCOA6;PPP1CA;MCM6;SFN;SDCBP;ADAM17;EIF4B;ZNF207;CENPE;PA2G4;VDAC1;HSPA1B	O43684;O60566;Q13257;P53350;P06493;P06400	R-HSA-174144;R-HSA-174119;R-HSA-174058;R-HSA-9686969;R-HSA-174057;R-HSA-174255;R-HSA-174159;R-HSA-174157;R-HSA-174195;R-HSA-174227;R-HSA-141429;R-HSA-9686980;R-HSA-174202;R-HSA-174203;R-HSA-174104;R-HSA-174105;R-HSA-179417;R-HSA-174174;R-HSA-188191;R-HSA-141437;R-HSA-179421
R-HSA-453276	Regulation of mitotic cell cycle	18	92	12	214	0.00625042	0.615998	0.938961	21	40	0.00305087	9606	Homo sapiens	PSMD11;PSMA8;PSMD8;PSMC5;PSMD6;PSMD7;PSMC6;UBB;PSMC3;PSMD4;PSMC1;PSMD2;PSMD3;PSMC2;PSME1;PSME2;PSMD1	P0CG47;Q15008;O43242;Q9UL46;P55036;O00231;P62191;Q06323;Q99460;P17980;P51665;P35998;Q8TAA3;P62333;P62195;P62987;P48556;Q13200	NCOA6;PPP1CA;MCM6;SFN;SDCBP;ADAM17;EIF4B;ZNF207;CENPE;PA2G4;VDAC1;HSPA1B	O43684;O60566;Q13257;P53350;P06493;P06400	R-HSA-174144;R-HSA-174119;R-HSA-174058;R-HSA-9686969;R-HSA-174057;R-HSA-174255;R-HSA-174159;R-HSA-174157;R-HSA-174195;R-HSA-174227;R-HSA-141429;R-HSA-9686980;R-HSA-174202;R-HSA-174203;R-HSA-174104;R-HSA-174105;R-HSA-179417;R-HSA-174174;R-HSA-188191;R-HSA-141437;R-HSA-179421
R-HSA-429947	Deadenylation of mRNA	5	28	14	59	0.0019023	0.621953	0.938961	4	4	0.000305087	9606	Homo sapiens	EIF4A1;PABPC1;EIF4E;EIF4B;EIF4G1	Q04637;P11940;P23588;P60842;P06730	EIF3J;EIF4G1;EIF4E;EIF3A;EIF4A1;HNRNPD;PABPC1;EIF3A;GSPT2;EIF4A1;PABPC1;PCBP1;PCBP2;DDX3X	Q9H074;Q04637;P23588;P11940;P06730	R-HSA-430021;R-HSA-429955;R-HSA-8941312;R-HSA-429992
R-HSA-111931	PKA-mediated phosphorylation of CREB	4	26	2	42	0.00176642	0.62218	0.938961	6	7	0.000533903	9606	Homo sapiens	PRPS1;PRKAR1A;FLNB;HGFAC	O60503;P16220;P10644;P22612	PRKAR1A;PRKAR1A	17489	R-HSA-111925;R-HSA-111924;R-HSA-8951727;R-HSA-111930;R-HSA-111916;R-HSA-111919
R-HSA-975634	Retinoid metabolism and transport	7	79	5	38	0.00536721	0.624454	0.938961	10	28	0.00213561	9606	Homo sapiens	APOM;GPC1;LPL;APOC3;APOB;HSPG2;GPC6	P35052;O95445;P04114;P06858;P02656;P98160;Q9Y625	APOB;ST13;APP;CFH;CDC37	P02649;P01130	R-HSA-2395764;R-HSA-2187332;R-HSA-2404131;R-HSA-2404140;R-HSA-2424254;R-HSA-2395768;R-HSA-2395784;R-HSA-2423785;R-HSA-2429643;R-HSA-5246478
R-HSA-5687613	Diseases associated with surfactant metabolism	3	16	0	33	0.00108703	0.624697	0.938961	4	7	0.000533903	9606	Homo sapiens	PSAP				R-HSA-5688884;R-HSA-5688899;R-HSA-5687875;R-HSA-5688025
R-HSA-70221	Glycogen breakdown (glycogenolysis)	2	26	1	6	0.00176642	0.632583	0.938961	8	15	0.00114408	9606	Homo sapiens	RDX;TKT	P11216;P10253	BMP1	29108	R-HSA-453346;R-HSA-71541;R-HSA-71588;R-HSA-453358;R-HSA-71515;R-HSA-453356;R-HSA-9036727;R-HSA-453337
R-HSA-3322077	Glycogen synthesis	2	26	1	10	0.00176642	0.632583	0.938961	4	24	0.00183052	9606	Homo sapiens	UBB	P0CG47;P62987	PPP1CA	Q9UQK1	R-HSA-3781023;R-HSA-3781009;R-HSA-3780995;R-HSA-3780997
R-HSA-450520	HuR (ELAVL1) binds and stabilizes mRNA	4	12	6	54	0.000815273	0.634159	0.938961	7	7	0.000533903	9606	Homo sapiens	SET;XPO1;ENPP2;ELAVL1	O14980;Q01105;Q15717;ENST00000427067	RAC1;PRKAR1A;DHX9;TOP1;ELAVL1;SDCBP	Q01105;O14980;Q15717	R-HSA-450550;R-HSA-450533;R-HSA-450387;R-HSA-450595;R-HSA-450494;R-HSA-517674;R-HSA-517705
R-HSA-168333	NEP/NS2 Interacts with the Cellular Export Machinery	4	53	1	12	0.00360079	0.634159	0.938961	2	2	0.000152544	9606	Homo sapiens	SEC13;XPO1;TPR;RAN	P62826;O14980;P12270;P55735	DHX9	O14980	R-HSA-168880;R-HSA-168857
R-HSA-3928663	EPHA-mediated growth cone collapse	4	33	6	34	0.002242	0.634159	0.938961	2	4	0.000305087	9606	Homo sapiens	MYL6;MYH9;MYH10;RHOA	P35580;P60660;P61586;P35579	RAC1;RAB8A;CSE1L;RAN;CDC42;RAB1A	17552;15996	R-HSA-3928651;R-HSA-3928616
R-HSA-2514853	Condensation of Prometaphase Chromosomes	1	15	0	0	0.00101909	0.634629	0.938961	4	4	0.000305087	9606	Homo sapiens	CAPG				R-HSA-2514854;R-HSA-2529015;R-HSA-2520883;R-HSA-2529020
R-HSA-9646304	Evasion of Oxidative Stress Induced Senescence Due to p14ARF Defects	0	1	1	14	6.79394e-05	0.634629	0.938961	1	1	7.62718e-05	9606	Homo sapiens			NPM1	Q8N726	R-HSA-9646295
R-HSA-9646303	Evasion of Oncogene Induced Senescence Due to p14ARF Defects	0	1	1	14	6.79394e-05	0.634629	0.938961	1	1	7.62718e-05	9606	Homo sapiens			NPM1	Q8N726	R-HSA-9646295
R-HSA-110381	Resolution of AP sites via the single-nucleotide replacement pathway	1	7	2	9	0.000475576	0.634629	0.938961	3	6	0.000457631	9606	Homo sapiens	APEX1	P27695	HMGB1;HSPA1B	P27695;P06746	R-HSA-110375;R-HSA-110360;R-HSA-110380
R-HSA-434313	Intracellular metabolism of fatty acids regulates insulin secretion	0	9	1	6	0.000611455	0.634629	0.938961	1	2	0.000152544	9606	Homo sapiens			THBS1	P16671	R-HSA-434381
R-HSA-77108	Utilization of Ketone Bodies	1	14	0	1	0.000951152	0.634629	0.938961	1	3	0.000228815	9606	Homo sapiens	CSE1L				R-HSA-73920
R-HSA-209822	Glycoprotein hormones	1	10	0	7	0.000679394	0.634629	0.938961	1	4	0.000305087	9606	Homo sapiens	INHBB				R-HSA-378975
R-HSA-425381	Bicarbonate transporters	1	14	0	1	0.000951152	0.634629	0.938961	1	4	0.000305087	9606	Homo sapiens	GSN				R-HSA-425577
R-HSA-5362798	Release of Hh-Np from the secreting cell	1	8	2	7	0.000543515	0.634629	0.938961	1	5	0.000381359	9606	Homo sapiens	ADAM17	P78536	ITGB1;DLG1	P78536	R-HSA-5362793
R-HSA-9013700	NOTCH4 Activation and Transmission of Signal to the Nucleus	1	12	0	3	0.000815273	0.634629	0.938961	1	5	0.000381359	9606	Homo sapiens	ADAM10				R-HSA-9604264
R-HSA-9662001	Defective factor VIII causes hemophilia A	1	9	1	6	0.000611455	0.634629	0.938961	1	8	0.000610175	9606	Homo sapiens	F10	P00742	BMP1	29108	R-HSA-9668365
R-HSA-391908	Prostanoid ligand receptors	0	14	1	1	0.000951152	0.634629	0.938961	1	8	0.000610175	9606	Homo sapiens			PRDX4	P21731	R-HSA-391939
R-HSA-6811442	Intra-Golgi and retrograde Golgi-to-ER traffic	32	218	20	306	0.0148108	0.63504	0.938961	38	48	0.00366105	9606	Homo sapiens	RAB1A;ARF1;DCTN2;ARL3;TUBB8;TUBA1C;TUBA1B;ACTR1A;TUBA1A;CAPZB;MAN1A2;MAN2A1;KIF5B;MAN1A1;RAB6B;NSF;CAP1;DYNC1H1;GALNT2;TUBB4B;DYNLL1;TUBA4A;ARCN1;CENPE;CAPZA1;CAPZA2;ARF5;VAMP3;PAFAH1B1	Q14204;Q16706;Q13795;Q3ZCM7;Q15836;Q9NRW1;P18085;P68363;P33176;P84085;P61163;P63167;Q66K46;P43034;P48444;P47755;Q13561;Q10471;P47756;Q9BQE3;Q9H853;P68371;O60476;Q02224;P84077;P52907;P68366;P04350;Q71U36;P33908;P62820;P46459	CHMP4B;ARF1;RAB8A;MAPRE1;CSE1L;RAN;SDCBP;HGS;TPP1;SAR1A;SNX2;CDC42;DYNC1H1;PICALM;SNAP23;RAC1;HSP90AA1;RAB1A;VAMP3;STX12	17552;O43752;Q15836;O60664;Q96AJ9;O75379;P43034;Q8N2H4;15996;P53365	R-HSA-6811431;R-HSA-8849350;R-HSA-6811429;R-HSA-8849348;R-HSA-6811428;R-HSA-6811427;R-HSA-8847875;R-HSA-6811426;R-HSA-6811425;R-HSA-8847883;R-HSA-8849353;R-HSA-8847880;R-HSA-8847638;R-HSA-8847637;R-HSA-8847635;R-HSA-8848484;R-HSA-6814671;R-HSA-6814094;R-HSA-6814670;R-HSA-6814090;R-HSA-6814088;R-HSA-6811415;R-HSA-6814678;R-HSA-6811414;R-HSA-6814676;R-HSA-6811412;R-HSA-6811411;R-HSA-6814675;R-HSA-6…
R-HSA-8963901	Chylomicron remodeling	3	17	5	33	0.00115497	0.638429	0.938961	3	3	0.000228815	9606	Homo sapiens	LPL;APOC3;APOB	P04114;P06858;P02656	ST13;APP;TPP1;CFH;CDC37	Q6Q788;P02655;P02649	R-HSA-174690;R-HSA-174739;R-HSA-174757
R-HSA-68875	Mitotic Prophase	17	135	12	142	0.00917182	0.642254	0.938961	26	34	0.00259324	9606	Homo sapiens	RAB2A;HIST1H2BN;RAB1A;SEC13;SET;H3F3B;HIST1H2AJ;ARPP19;LMNB1;HIST1H4A;PPA1;PPP2R1A;TPR;LMNA;BANF1;TMPO	P62805;P56211;O75531;P42167-1;P30153;P55735;Q99877;P20700;P84243;P02545-1;P12270;P02545-2;Q01105;P62714;Q99878;P61019;P62820	NCOA6;RAC1;PRKAR1A;BMP1;PPP1CA;MCM6;HIST1H4A;SDCBP;EIF4B;PA2G4;TPP1;HSPA1B	Q01105;P53350;O43768;Q9NQR1;P06400;29108	R-HSA-2245218;R-HSA-2172194;R-HSA-2288097;R-HSA-5229194;R-HSA-2993898;R-HSA-5223304;R-HSA-2990880;R-HSA-2294574;R-HSA-2990882;R-HSA-2984226;R-HSA-2294580;R-HSA-2172666;R-HSA-2294590;R-HSA-2430535;R-HSA-2314566;R-HSA-2172678;R-HSA-2314569;R-HSA-2422927;R-HSA-2294600;R-HSA-5244669;R-HSA-2214351;R-HSA-2168079;R-HSA-2429719;R-HSA-2172183;R-HSA-2301205;R-HSA-2430552
R-HSA-6782210	Gap-filling DNA repair synthesis and ligation in TC-NER	4	66	0	0	0.004484	0.645889	0.938961	2	2	0.000152544	9606	Homo sapiens	UBB;PPIE;PRPF19;PPIA				R-HSA-6782227;R-HSA-6782208
R-HSA-379724	tRNA Aminoacylation	14	68	5	159	0.00461988	0.647084	0.938961	25	42	0.00320342	9606	Homo sapiens	YARS;DARS;WARS;VARS;SAR1A;SARS;TARS;EPRS;NARS;KARS;PPA1;RARS;GARS;AARS	P54577;P49591;P26640;P54136;P07814;P23381;P14868;O43776;Q9H2U2;P26639;Q15181;P41250;P49588;Q15046	HSPD1;VPS37B;MESDC2;AP1B1;SF3B4	P49590;Q96I59;O95363;P47897	R-HSA-379974;R-HSA-380227;R-HSA-379980;R-HSA-379982;R-HSA-379977;R-HSA-380233;R-HSA-380234;R-HSA-380042;R-HSA-379861;R-HSA-380241;R-HSA-380048;R-HSA-380240;R-HSA-449937;R-HSA-379996;R-HSA-379865;R-HSA-379993;R-HSA-379992;R-HSA-379864;R-HSA-379867;R-HSA-379994;R-HSA-380002;R-HSA-380008;R-HSA-380203;R-HSA-379893;R-HSA-71732
R-HSA-8963896	HDL assembly	2	18	1	17	0.00122291	0.649123	0.938961	4	9	0.000686446	9606	Homo sapiens	BMP1;FLNB	P13497-3;P22612	APP	P02647	R-HSA-264758;R-HSA-5682101;R-HSA-216727;R-HSA-216756
R-HSA-901032	ER Quality Control Compartment (ERQC)	2	33	0	0	0.002242	0.649123	0.938961	2	9	0.000686446	9606	Homo sapiens	UBB				R-HSA-1022127;R-HSA-8867288
R-HSA-8939242	RUNX1 regulates transcription of genes involved in differentiation of keratinocytes	2	11	0	22	0.000747333	0.649123	0.938961	1	8	0.000610175	9606	Homo sapiens	CTSV				R-HSA-8938108
R-HSA-420092	Glucagon-type ligand receptors	3	35	2	18	0.00237788	0.651805	0.938961	3	8	0.000610175	9606	Homo sapiens	GNB2;GNB1;GNG12	Q9UBI6;P62879;P62873	HGS;DLG1	P09683;Q9NS75	R-HSA-381612;R-HSA-163625;R-HSA-420202
R-HSA-5660526	Response to metal ions	3	21	0	29	0.00142673	0.651805	0.938961	4	31	0.00236443	9606	Homo sapiens	CSRP1;MT1E				R-HSA-5662614;R-HSA-5660503;R-HSA-5660514;R-HSA-5662595
R-HSA-432040	Vasopressin regulates renal water homeostasis via Aquaporins	6	52	8	50	0.00353285	0.651914	0.938961	8	15	0.00114408	9606	Homo sapiens	PRKAR1A;GNB2;GNB1;FLNB;GNG12;HGFAC	O60503;Q9UBI6;P62879;P10644;P22612;P62873	RAC1;PRKAR1A;RAB8A;CSE1L;PRKAR1A;RAN;CDC42;RAB1A	17552;15996;17489	R-HSA-163617;R-HSA-111925;R-HSA-432195;R-HSA-422320;R-HSA-8951727;R-HSA-432188;R-HSA-164377;R-HSA-432232
R-HSA-445355	Smooth Muscle Contraction	9	55	11	94	0.00373667	0.652362	0.938961	10	11	0.00083899	9606	Homo sapiens	MYL6;ANXA1;TPM4;ANXA2;CALD1;TLN1;PAK2;VCL;MYL12A	P18206;P60660;P04083;Q13177;P67936;P07355;P19105;Q05682;Q9Y490	ANXA2;RAC1;BMP1;RAB8A;TTN;PTRF;CSE1L;RAN;CDC42;RAB1A;MST1	P56539;P04083;15996;29108;O75923;P07355	R-HSA-5263633;R-HSA-74448;R-HSA-445700;R-HSA-445813;R-HSA-445797;R-HSA-445699;R-HSA-5263628;R-HSA-392152;R-HSA-445704;R-HSA-445705
R-HSA-5689880	Ub-specific processing proteases	23	206	6	176	0.0139955	0.657268	0.938961	37	40	0.00305087	9606	Homo sapiens	HIST1H2BN;PSMD11;HIST1H2AJ;PSMA8;PSMD8;PSMC5;PSMD6;PSMD7;PSMC6;UBB;PSMC3;PSMD4;HGS;PSMC1;PSMD2;PSMD3;PSMC2;PSME1;PSME2;PSMD1;VDAC1	P0CG47;Q15008;O43242;Q9UL46;P55036;O00231;P62191;Q06323;Q99460;P17980;P51665;P35998;P0CG48;Q99877;Q8TAA3;P62333;P62195;P62987;P48556;O14964;Q13200;Q99878;P21796	TUBA1A;VPS28;TRIM23;PSMC1;UBE2I;UCHL5	P54578;Q9NQC7;Q13485;O75604	R-HSA-5696534;R-HSA-5690196;R-HSA-870479;R-HSA-6782628;R-HSA-6782820;R-HSA-5696914;R-HSA-936390;R-HSA-5689950;R-HSA-5696605;R-HSA-5696600;R-HSA-6781814;R-HSA-5689539;R-HSA-5696960;R-HSA-8869456;R-HSA-5696968;R-HSA-3640872;R-HSA-5689972;R-HSA-5696564;R-HSA-5689973;R-HSA-6781764;R-HSA-5696947;R-HSA-5696627;R-HSA-5697009;R-HSA-5696945;R-HSA-870437;R-HSA-5696958;R-HSA-6781897;R-HSA-6783177;R-HSA-8862…
R-HSA-1912399	Pre-NOTCH Processing in the Endoplasmic Reticulum	1	10	2	6	0.000679394	0.658357	0.938961	2	2	0.000152544	9606	Homo sapiens	NOTCH3	Q9UM47	RAB8A;RAN	17552	R-HSA-1912349;R-HSA-1912353
R-HSA-3000497	Scavenging by Class H Receptors	1	15	0	1	0.00101909	0.658357	0.938961	4	4	0.000305087	9606	Homo sapiens	APOB				R-HSA-2247511;R-HSA-2203479;R-HSA-2247513;R-HSA-2197770
R-HSA-211163	AKT-mediated inactivation of FOXO1A	0	6	1	11	0.000407636	0.658357	0.938961	2	2	0.000152544	9606	Homo sapiens			SET	Q12778	R-HSA-211178;R-HSA-211164
R-HSA-5632968	Defective Mismatch Repair Associated With MSH6	0	2	1	16	0.000135879	0.658357	0.938961	1	1	7.62718e-05	9606	Homo sapiens			HMGB1	P43246	R-HSA-5632970
R-HSA-9636569	Suppression of autophagy	1	7	0	10	0.000475576	0.658357	0.938961	1	2	0.000152544	9606	Homo sapiens	RAB7A				R-HSA-9636564
R-HSA-177128	Conjugation of salicylate with glycine	1	16	0	0	0.00108703	0.658357	0.938961	1	2	0.000152544	9606	Homo sapiens	CAT				R-HSA-159574
R-HSA-937039	IRAK1 recruits IKK complex	1	16	0	0	0.00108703	0.658357	0.938961	1	4	0.000305087	9606	Homo sapiens	UBB				R-HSA-937050
R-HSA-975144	IRAK1 recruits IKK complex upon TLR7/8 or 9 stimulation	1	16	0	0	0.00108703	0.658357	0.938961	1	4	0.000305087	9606	Homo sapiens	UBB				R-HSA-975122
R-HSA-9005895	Pervasive developmental disorders	1	16	0	0	0.00108703	0.658357	0.938961	1	5	0.000381359	9606	Homo sapiens	BDNF				R-HSA-9023461
R-HSA-9697154	Disorders of Nervous System Development	1	16	0	0	0.00108703	0.658357	0.938961	1	5	0.000381359	9606	Homo sapiens	BDNF				R-HSA-9023461
R-HSA-9005891	Loss of function of MECP2 in Rett syndrome	1	16	0	0	0.00108703	0.658357	0.938961	1	5	0.000381359	9606	Homo sapiens	BDNF				R-HSA-9023461
R-HSA-9675151	Disorders of Developmental Biology	1	16	0	0	0.00108703	0.658357	0.938961	1	5	0.000381359	9606	Homo sapiens	BDNF				R-HSA-9023461
R-HSA-447115	Interleukin-12 family signaling	43	96	80	597	0.00652218	0.659868	0.938961	46	114	0.00869499	9606	Homo sapiens	HSPA9;ARF1;ANXA2;RPLP0;MSN;LMNB1;CNN2;CDC42;RAP1B;MTAP;HNRNPDL;HNRNPF;CAPZA1;GSTA2;HNRNPA2B1;CFL1;PSME2;SNRPA1;LCP1;P4HB;PAK2;PPIA;ARF5	P52597;ENSG00000196262;P62937;ENSG00000182718;ENSG00000180370;ENSG00000064666;ENSG00000116489;ENSG00000113013;P38646;ENSG00000244067;P23528;P09210;P61224;P26038;ENSG00000070831;P07355;P07237;P60953;Q13126;ENSG00000131876;Q9UL46;ENSG00000147065;ENSG00000099810;ENSG00000136167;ENSG00000113368;P13796;ENSG00000152795;O14979;P22626;ENSG00000172757;P20700;ENSG00000100911;P84077;P52907;P09661;ENSG000000…	PPP2R1A;DCTN2;IMPDH2;ITGB1;HNRNPK;S100A1;LASP1;GAPDH;DNM1L;HNRNPD;PAK2;TUBA1A;HNRNPL;SPTAN1;RAC1;ACTG1;CCT4;TMPO;RPL22;CCT8;GRN;ANXA2;ACTB;HTRA1;HYOU1;LMNA;BAIAP2;PSME1;LASP1;SDCBP;ARHGDIA;CD44;EZR;RRBP1;EIF4A1;SF3A2;HEXB;CKAP4;HSP90AB1;HNRNPK;TOP1;TPT1;HNRNPH1;RPS9;LRRC59;HNRNPL;IQGAP1;SNRPA;SNRPC;CHGA;CDC42;CCT2;CCT5;RPL12;KTN1;UBE2I;TGFB1;VDAC1;RBM8A;PAK3;CCT7;LMNA;LMNA;HNRNPA1;SNRPF;CCT3;EEF1…	P00441;P07237;Q9UL46;P27824;Q53EL6;P26038;P42224;P07355;P40763;P52907;P23528;O00170;P52597;P62937;P22301;P60953;Q13177;P29597;P09661;O14979;P51809;P17987;P20700;P22626;P38646;P14174	R-HSA-8950218;R-HSA-8950347;R-HSA-8950732;R-HSA-8950415;R-HSA-8950721;R-HSA-8950681;R-HSA-8950426;R-HSA-8950684;R-HSA-8950365;R-HSA-8950173;R-HSA-8981073;R-HSA-8950480;R-HSA-8950608;R-HSA-8950225;R-HSA-8984021;R-HSA-8950292;R-HSA-8950740;R-HSA-8984023;R-HSA-8950441;R-HSA-8950057;R-HSA-8950314;R-HSA-8950634;R-HSA-8950637;R-HSA-8950190;R-HSA-8983841;R-HSA-8950113;R-HSA-8983845;R-HSA-8950183;R-HSA-8…
R-HSA-73929	Base-Excision Repair, AP Site Formation	5	62	0	22	0.00421224	0.663813	0.938961	15	62	0.00472885	9606	Homo sapiens	HIST1H2BN;HIST1H4A;HIST1H2AJ;RGN;TPP1				R-HSA-5649655;R-HSA-9629497;R-HSA-5649658;R-HSA-9629918;R-HSA-9629372;R-HSA-9629149;R-HSA-5649657;R-HSA-9629373;R-HSA-9629154;R-HSA-5649671;R-HSA-9629216;R-HSA-5649664;R-HSA-9629483;R-HSA-9629195;R-HSA-5649673
R-HSA-179409	APC-Cdc20 mediated degradation of Nek2A	2	26	0	11	0.00176642	0.665066	0.938961	2	3	0.000228815	9606	Homo sapiens	UBB				R-HSA-179417;R-HSA-179421
R-HSA-6803211	TP53 Regulates Transcription of Death Receptors and Ligands	2	18	3	19	0.00122291	0.665066	0.938961	4	7	0.000533903	9606	Homo sapiens	IGFBP3	P17936;ENSG00000146674	IGFBP3;PDCD6;CAV1	Q86XT9;P25445	R-HSA-6800035;R-HSA-6800001;R-HSA-6800044;R-HSA-6800042
R-HSA-1482801	Acyl chain remodelling of PS	2	31	0	3	0.00210612	0.665066	0.938961	3	8	0.000610175	9606	Homo sapiens	PLA2G2D;MTHFD1				R-HSA-1482691;R-HSA-1482636;R-HSA-1602374
R-HSA-381042	PERK regulates gene expression	7	42	3	82	0.00285345	0.668689	0.938961	7	11	0.00083899	9606	Homo sapiens	IGFBP1;EIF2S3;HSPA5;KHSRP;EIF2S2;EIF2S1;EIF2A	P11021;P08833;Q92945;P20042;P05198;P41091;ENSG00000146678	HSPA8;HSPA5;AHCY	Q9NZJ5;P08243;P10145	R-HSA-381111;R-HSA-517731;R-HSA-1791118;R-HSA-1791180;R-HSA-381087;R-HSA-381086;R-HSA-381128
R-HSA-72203	Processing of Capped Intron-Containing Pre-mRNA	62	256	87	834	0.0173925	0.66994	0.938961	32	32	0.0024407	9606	Homo sapiens	HNRNPU;HNRNPR;YBX1;PRPF19;ELAVL1;IPO5;PTBP1;KHSRP;MAGOH;PLS3;SNRPD3;SEC13;PLRG1;GTF2F1;GTF2F2;DDX39B;NHP2L1;HNRNPH1;SNRPG;SRSF2;SRSF3;PPIE;SNRPA1;SNRPE;SNRPF;DNAJC8;SNRPC;SRSF7;PPIA;SKIV2L2;SNRPA;SF1;SF3B4;DDX5;RBM8A;DHX9;SRRT;SRSF1;CSTF2;PCBP1;TPR;PCBP2;HNRNPA1;EIF4E;SF3B1;HNRNPA0;SF3A3;HSPA8;SF3A1;HNRNPA3;SF3A2;CPSF6;FUS;HNRNPL;NUDT21;HNRNPM;LSM7;PHF5A;HNRNPK;HNRNPF;HNRNPA2B1;HNRNPD;HNRNPC;RBMX	Q15459;P52597;Q16629;Q7RTV0;P52272;P67809;Q13838;P13984;Q01130;P33240;P84103;P62318;P09012;P09651;Q9UK45;Q00839;P07910;P51991;Q12874;Q15428;O75533;Q15427;P38159;O43809;P22626;P11142;P12270;Q9BXP5;P09661;O75937;Q14103;P35637;Q15637;Q9UNP9;O75400;Q15717;P55769;Q9Y5S9;P17844;P42285;P09234;Q9BUQ8;Q8N684;P26599;Q15366;Q15365;P61326;O43660;Q9UMS4;P31943;P35269;P14866;Q08211;P55735;Q07955;Q13151;P62306;…	EIF4G1;NUDT21;HNRNPK;PLEC;HSPA5;HNRNPF;RBMX;FUS;HNRNPAB;LASP1;HNRNPD;HNRNPL;ILF3;PCBP1;SNRPA1;DDX3X;DDX6;SF1;DDX39B;PTBP1;HNRNPA0;SDCBP;HDGF;PABPC1;SF3B4;RBM3;EIF4A1;DDX17;SF3A2;SERBP1;RBM8A;RANGAP1;ERH;HNRNPU;SRSF7;HNRNPK;ILF2;TOP1;TPT1;HNRNPH1;PCBP2;THRAP3;LRRC59;HNRNPL;EIF3F;SFPQ;NCL;KPNA3;DHX9;PLOD1;SNRPA;SNRPC;DDX17;TUBB;HNRNPC;HNRNPA2B1;SYNCRIP;XPO1;VPS28;UBE2I;ELAVL1;HNRNPA3;MESDC2;RBM8A;P…	P38919;P61978;Q15287;O15234;Q15366;Q15365;Q9UBU9;Q05519;Q9BZI7;P14866;P67809;P38159;Q53GS7;P52597;Q92917;P35637;P52272;O75400;O43390;Q07955;Q15696;Q9Y3Y2;P06730;P26368;P62995;Q9HCS7;Q08170;P52756;Q86U42;Q16629;P31943;P51991;P07910;Q08211;P82979;Q8NAV1;O95400;Q13247;O75554;Q13242;P26599;P09651;Q01130;O60508;P55795;O60306;P52298;Q15637;Q14103;Q9BUJ2;P84103;Q13573;Q00839;P17844;P22626;Q86V81;Q09161;…	R-HSA-8849157;R-HSA-72130;R-HSA-159046;R-HSA-75079;R-HSA-75081;R-HSA-159050;R-HSA-75080;R-HSA-72139;R-HSA-75083;R-HSA-75082;R-HSA-72143;R-HSA-111439;R-HSA-77587;R-HSA-158481;R-HSA-158484;R-HSA-75097;R-HSA-75096;R-HSA-77594;R-HSA-75098;R-HSA-72095;R-HSA-72160;R-HSA-72231;R-HSA-72103;R-HSA-72107;R-HSA-158441;R-HSA-158447;R-HSA-72180;R-HSA-156661;R-HSA-72185;R-HSA-72124;R-HSA-72127;R-HSA-159101
R-HSA-75953	RNA Polymerase II Transcription Initiation	3	52	0	0	0.00353285	0.677482	0.938961	3	3	0.000228815	9606	Homo sapiens	HNRNPR;GTF2F1;GTF2F2				R-HSA-75861;R-HSA-75864;R-HSA-75866
R-HSA-140837	Intrinsic Pathway of Fibrin Clot Formation	3	33	1	20	0.002242	0.677482	0.938961	12	24	0.00183052	9606	Homo sapiens	F10;KLKB1	P03951;P03952;P00742	BMP1	29108	R-HSA-158419;R-HSA-158145;R-HSA-158278;R-HSA-158311;R-HSA-158164;R-HSA-158340;R-HSA-158218;R-HSA-158251;R-HSA-158313;R-HSA-158399;R-HSA-158300;R-HSA-158333
R-HSA-9639288	Amino acids regulate mTORC1	6	61	8	43	0.0041443	0.679535	0.938961	11	12	0.000915262	9606	Homo sapiens	ATP6V1A;SEC13;ATP6V1G1;VAPA;ATP6V1H;ATP6V1B1	O75348;Q96LB4;P38606;Q9UI12;P55735;P15313	YWHAQ;TFRC;RAC1;RAB8A;CSE1L;RAN;CDC42;RAB1A	17552;Q9P0V3;15996	R-HSA-9640195;R-HSA-9657619;R-HSA-9640167;R-HSA-9639287;R-HSA-9639286;R-HSA-9646468;R-HSA-9640168;R-HSA-9645608;R-HSA-9640175;R-HSA-9645598;R-HSA-9640237
R-HSA-193697	p75NTR regulates axonogenesis	2	12	4	26	0.000815273	0.68042	0.938961	7	8	0.000610175	9606	Homo sapiens	ARHGDIA;RHOA	P52565;P61586	APP;APP;RDX;NME1	P10911;P08138;Q96FE5	R-HSA-9012761;R-HSA-193696;R-HSA-194518;R-HSA-193668;R-HSA-209573;R-HSA-193636;R-HSA-193646
R-HSA-193634	Axonal growth inhibition (RHOA activation)	2	11	4	26	0.000747333	0.68042	0.938961	5	6	0.000457631	9606	Homo sapiens	ARHGDIA;RHOA	P52565;P61586	APP;APP;RDX;NME1	P10911;P08138;Q96FE5	R-HSA-9012761;R-HSA-193696;R-HSA-194518;R-HSA-209573;R-HSA-193636
R-HSA-162592	Integration of provirus	2	15	2	22	0.00101909	0.68042	0.938961	10	14	0.00106781	9606	Homo sapiens	BANF1;PPIA	P62937;O75531	BANF1;DNM1L	O75531;P62937	R-HSA-175250;R-HSA-164514;R-HSA-8951690;R-HSA-175174;R-HSA-175108;R-HSA-164522;R-HSA-173115;R-HSA-162590;R-HSA-164845;R-HSA-175117
R-HSA-203927	MicroRNA (miRNA) biogenesis	2	31	0	4	0.00210612	0.68042	0.938961	5	8	0.000610175	9606	Homo sapiens	BLVRB;RAN				R-HSA-203906;R-HSA-203922;R-HSA-203862;R-HSA-210805;R-HSA-2106614
R-HSA-110362	POLB-Dependent Long Patch Base Excision Repair	2	15	2	20	0.00101909	0.68042	0.938961	6	10	0.000762718	9606	Homo sapiens	HSPA9;PARP1;APEX1	P27695;P09874	HMGB1;HSPA1B	P27695;P06746	R-HSA-5651828;R-HSA-5651792;R-HSA-5649873;R-HSA-5651739;R-HSA-5651723;R-HSA-5649883
R-HSA-4641263	Regulation of FZD by ubiquitination	2	22	2	13	0.00149467	0.68042	0.938961	3	6	0.000457631	9606	Homo sapiens	UBB	P0CG47;P62987	YWHAQ;YWHAH	P40818	R-HSA-4641236;R-HSA-4641253;R-HSA-4641246
R-HSA-3238698	WNT ligand biogenesis and trafficking	2	28	0	8	0.0019023	0.68042	0.938961	5	12	0.000915262	9606	Homo sapiens	TINAGL1;VPS35				R-HSA-3238691;R-HSA-3238694;R-HSA-3247849;R-HSA-3247836;R-HSA-3247839
R-HSA-2660825	Signaling by NOTCH1 t(7;9)(NOTCH1:M1580_K2555) Translocation Mutant	2	8	3	29	0.000543515	0.68042	0.938961	1	5	0.000381359	9606	Homo sapiens	ADAM17;ADAM10	P78536;O14672	PPP2R1A;PIN1;PPP2R2A	P46531	R-HSA-2666278
R-HSA-2660826	Constitutive Signaling by NOTCH1 t(7;9)(NOTCH1:M1580_K2555) Translocation Mutant	2	8	3	29	0.000543515	0.68042	0.938961	1	5	0.000381359	9606	Homo sapiens	ADAM17;ADAM10	P78536;O14672	PPP2R1A;PIN1;PPP2R2A	P46531	R-HSA-2666278
R-HSA-182218	Nef Mediated CD8 Down-regulation	1	8	1	9	0.000543515	0.680546	0.938961	3	3	0.000228815	9606	Homo sapiens	ATP6V1H	Q9UI12	NMT1	P04601	R-HSA-182198;R-HSA-182186;R-HSA-182171
R-HSA-1663150	The activation of arylsulfatases	1	17	0	0	0.00115497	0.680546	0.938961	2	2	0.000152544	9606	Homo sapiens	SUMF1				R-HSA-1614362;R-HSA-1614336
R-HSA-9661069	Defective binding of RB1 mutants to E2F1,(E2F2, E2F3)	1	17	0	0	0.00115497	0.680546	0.938961	1	1	7.62718e-05	9606	Homo sapiens	NOTCH3				R-HSA-9659782
R-HSA-5632927	Defective Mismatch Repair Associated With MSH3	0	2	1	17	0.000135879	0.680546	0.938961	1	1	7.62718e-05	9606	Homo sapiens			HMGB1	P43246	R-HSA-5578663
R-HSA-9659787	Aberrant regulation of mitotic G1/S transition in cancer due to RB1 defects	1	17	0	0	0.00115497	0.680546	0.938961	1	2	0.000152544	9606	Homo sapiens	NOTCH3				R-HSA-9659782
R-HSA-5658623	FGFRL1 modulation of FGFR1 signaling	0	14	1	3	0.000951152	0.680546	0.938961	1	2	0.000152544	9606	Homo sapiens			APP	28815	R-HSA-5654511
R-HSA-629597	Highly calcium permeable nicotinic acetylcholine receptors	0	11	1	6	0.000747333	0.680546	0.938961	1	2	0.000152544	9606	Homo sapiens			BMP1	29108	R-HSA-622326
R-HSA-190377	FGFR2b ligand binding and activation	0	14	1	3	0.000951152	0.680546	0.938961	1	3	0.000228815	9606	Homo sapiens			APP	28815	R-HSA-190260
R-HSA-446353	Cell-extracellular matrix interactions	11	19	26	172	0.00129085	0.682329	0.938961	10	10	0.000762718	9606	Homo sapiens	ITGB1;VASP;ZYX;FLNA;PARVA;RSU1;PARVB;FERMT2;ACTB;ACTG1;LIMS1	Q15404;Q8WUP2;P05556;P50552;Q9NVD7;P63261;Q96AC1;P60709;Q9HBI1;P48059;P21333	LIMS1;PARVB;TXN;CCT2;CCT5;CD81;PAK2;PTPN11;CCT4;FLNA;CCT8;FN1;EIF2S1;CCT7;ZYX;BAIAP2;PARVA;TLN1;ADAM17;SDF4;TLN1;RSU1;CCT3;ITGB1;EIF2A;CCT6A;LIMS1	P05556;Q15404;P49023;P12814;Q9NVD7;Q15052;P48059;Q13418;P50552	R-HSA-446391;R-HSA-430311;R-HSA-446372;R-HSA-430308;R-HSA-430341;R-HSA-446322;R-HSA-432946;R-HSA-432897;R-HSA-446364;R-HSA-430347
R-HSA-1222556	ROS and RNS production in phagocytes	5	82	0	4	0.00557103	0.683574	0.938961	1	45	0.00343223	9606	Homo sapiens	ATP6V1A;ATP6V1G1;VAPA;ATP6V1H;ATP6V1B1				R-HSA-1222516
R-HSA-114452	Activation of BH3-only proteins	5	36	7	63	0.00244582	0.693155	0.938961	8	19	0.00144916	9606	Homo sapiens	YWHAE;YWHAQ;SFN;DYNLL1;YWHAH	P63167;P31947;P27348;P62258;Q04917	YWHAQ;YWHAE;DYNLL1;CAV1;SFN;YWHAH;CDC42	Q96LC9;P55957;Q92934;P45983	R-HSA-139906;R-HSA-139905;R-HSA-139908;R-HSA-139909;R-HSA-198347;R-HSA-139899;R-HSA-139897;R-HSA-139918
R-HSA-438066	Unblocking of NMDA receptors, glutamate binding and activation	2	28	1	8	0.0019023	0.695192	0.938961	5	5	0.000381359	9606	Homo sapiens	DLG1	Q15700;Q12959	BMP1	29108	R-HSA-432164;R-HSA-438037;R-HSA-432162;R-HSA-432172;R-HSA-9614185
R-HSA-5619107	Defective TPR may confer susceptibility towards thyroid papillary carcinoma (TPC)	2	36	0	0	0.00244582	0.695192	0.938961	1	1	7.62718e-05	9606	Homo sapiens	SEC13;TPR				R-HSA-5661474
R-HSA-69202	Cyclin E associated events during G1/S transition	18	88	20	233	0.00597867	0.699103	0.938961	13	20	0.00152544	9606	Homo sapiens	NOTCH3;PSMD11;PSMD8;PSMC5;PSMD6;PSMD7;PSMC6;UBB;PSMC3;PSMD4;PSMC1;PSMD2;PSMD3;PSMC2;PSME1;PSME2;PSMD1	P0CG47;Q15008;O43242;Q9UL46;P55036;O00231;P62191;Q06323;Q99460;P17980;P38936;P51665;P35998;P62333;P62195;P62987;P48556;Q13200	YWHAQ;KPNA3;NCOA6;PPP1CA;YWHAE;CCT3;PSMC2;DDX17;STMN1;CDC37;HSP90AB1;PDIA3;CCT4;SF1;CCT8;RHOA;YWHAH;KPNB1;PA2G4;SFPQ	P30304;P46527;Q13882;P38936;P61024;P06400	R-HSA-187520;R-HSA-188390;R-HSA-69199;R-HSA-187506;R-HSA-8848436;R-HSA-187574;R-HSA-187575;R-HSA-187828;R-HSA-198613;R-HSA-8848414;R-HSA-188345;R-HSA-69562;R-HSA-187545
R-HSA-171306	Packaging Of Telomere Ends	4	34	3	41	0.00230994	0.700734	0.938961	2	2	0.000152544	9606	Homo sapiens	HIST1H2BN;HIST1H4A;HIST1H2AJ;TPP1	Q99877;P62805;Q96AP0;Q99878	ANXA2;ISYNA1;TPP1	Q9NUX5	R-HSA-181450;R-HSA-176700
R-HSA-173107	Binding and entry of HIV virion	1	13	0	9	0.000883212	0.701294	0.938961	8	8	0.000610175	9606	Homo sapiens	PPIA				R-HSA-164515;R-HSA-164500;R-HSA-164507;R-HSA-164521;R-HSA-164510;R-HSA-164524;R-HSA-164508;R-HSA-164509
R-HSA-2855086	Ficolins bind to repetitive carbohydrate structures on the target cell surface	0	12	1	6	0.000815273	0.701294	0.938961	3	3	0.000228815	9606	Homo sapiens			BMP1	29108	R-HSA-2855054;R-HSA-2855077;R-HSA-2855125
R-HSA-140834	Extrinsic Pathway of Fibrin Clot Formation	1	6	1	13	0.000407636	0.701294	0.938961	7	8	0.000610175	9606	Homo sapiens	F10	P00742	BMP1	29108	R-HSA-140736;R-HSA-140769;R-HSA-140823;R-HSA-140825;R-HSA-140777;R-HSA-140783;R-HSA-140748
R-HSA-8866427	VLDLR internalisation and degradation	1	12	3	6	0.000815273	0.701294	0.938961	3	4	0.000305087	9606	Homo sapiens	CLTC	Q00610	ANXA2;ANXA2;MMP2	Q8NBP7	R-HSA-8855111;R-HSA-8855131;R-HSA-8855130
R-HSA-1296061	HCN channels	0	6	2	13	0.000407636	0.701294	0.938961	1	2	0.000152544	9606	Homo sapiens			PRKAR1A;PRKAR1A	17489	R-HSA-1297444
R-HSA-1839122	Signaling by activated point mutants of FGFR1	0	15	1	3	0.00101909	0.701294	0.938961	1	4	0.000305087	9606	Homo sapiens			APP	28815	R-HSA-2023451
R-HSA-375281	Hormone ligand-binding receptors	0	13	1	6	0.000883212	0.701294	0.938961	1	4	0.000305087	9606	Homo sapiens			YWHAQ	P23945	R-HSA-391378
R-HSA-8949275	RUNX3 Regulates Immune Response and Cell Migration	0	10	1	8	0.000679394	0.701294	0.938961	1	5	0.000381359	9606	Homo sapiens			CD44	P10451	R-HSA-8952442
R-HSA-1482883	Acyl chain remodeling of DAG and TAG	1	18	0	0	0.00122291	0.701294	0.938961	1	8	0.000610175	9606	Homo sapiens	MOGAT2				R-HSA-8848580
R-HSA-429914	Deadenylation-dependent mRNA decay	7	65	14	64	0.00441606	0.701663	0.938961	7	10	0.000762718	9606	Homo sapiens	EIF4A1;DDX6;LSM7;PLS3;PABPC1;EIF4E;EIF4B;EIF4G1	Q04637;P26196;P11940;P23588;Q9UK45;P60842;P06730	EIF3J;EIF4G1;EIF4E;EIF3A;EIF4A1;HNRNPD;PABPC1;EIF3A;GSPT2;EIF4A1;PABPC1;PCBP1;PCBP2;DDX3X	Q9H074;Q04637;P23588;P11940;P06730	R-HSA-429860;R-HSA-430021;R-HSA-429845;R-HSA-429955;R-HSA-8941312;R-HSA-429978;R-HSA-429992
R-HSA-392851	Prostacyclin signalling through prostacyclin receptor	3	23	6	33	0.00156261	0.701729	0.938961	3	4	0.000305087	9606	Homo sapiens	GNB2;GNB1;GNG12	Q9UBI6;P62879;P62873	RAC1;RAB8A;CSE1L;RAN;CDC42;RAB1A	17552;15996	R-HSA-392852;R-HSA-392870;R-HSA-392874
R-HSA-9033241	Peroxisomal protein import	5	67	4	23	0.00455194	0.702536	0.938961	22	26	0.00198307	9606	Homo sapiens	UBB;SCP2;CAT;UBE2D3	P0CG47;P22307;P61077;P62987;P04040	TUBA1A;CAV1;CAV1;CAT	O00116;P22307;Q15067;P51659;Q2T9J0	R-HSA-9033515;R-HSA-9033485;R-HSA-9033516;R-HSA-9033505;R-HSA-9033506;R-HSA-9033509;R-HSA-9033478;R-HSA-9033529;R-HSA-8953946;R-HSA-9033499;R-HSA-9033530;R-HSA-9033533;R-HSA-8953917;R-HSA-9033233;R-HSA-9033520;R-HSA-9033235;R-HSA-9033491;R-HSA-9033490;R-HSA-9033236;R-HSA-9033524;R-HSA-9033527;R-HSA-9033526
R-HSA-70268	Pyruvate metabolism	5	57	5	33	0.00387255	0.702536	0.938961	5	15	0.00114408	9606	Homo sapiens	LDHC;LDHB;LDHA;GLO1;VDAC1	P00338;P07195;Q04760;P07864;P21796	PRDX6;YWHAE;HSPA9;HNRNPD;VDAC1	Q9BYZ2;P21796	R-HSA-5694071;R-HSA-6807826;R-HSA-71849;R-HSA-9012374;R-HSA-70510
R-HSA-446203	Asparagine N-linked glycosylation	46	421	14	345	0.0286025	0.704591	0.938961	62	144	0.0109831	9606	Homo sapiens	RAB1A;VCP;ARF1;B4GALT1;DCTN2;COL14A1;CTSZ;TWF1;TUBB8;TUBA1C;GANAB;TUBA1B;ACTR1A;TUBA1A;UBB;CAPZB;MAN1A2;MAN2A1;MGAT5;LMAN2;MAN1A1;MGAT1;MGAT2;NANS;SPTAN1;ST3GAL1;SPTBN1;NSF;CAP1;PDIA3;DYNC1H1;SEC13;PMM2;TUBB4B;DYNLL1;TUBA4A;ARCN1;PSMC1;CAPZA1;CAPZA2;ARF5	P0CG47;Q14204;O15020;Q16706;Q3ZCM7;Q16842;Q13813;Q10469;P18085;P68363;Q12907;Q9NR45;P30101;P84085;P61163;P63167;P15291;P48444;Q92871;P55072;P47755;Q13561;P47756;Q9BQE3;Q11201;P26572;Q14697;Q09328;P62191;Q01082;Q9H853;P68371;O95486;P55735;O60476;P84077;P52907;Q9UBR2;P68366;P62987;P04350;Q71U36;P33908;P62820;O15305;P46459	SEC13;RAB8A;APP;CSE1L;RAN;SAR1A;CDC42;SNAP23;RAC1;SF1;NSF;LRRC59;VAT1;RAB1A	17552;O15155;Q15436;Q9BVK2;P78382;P30101;O95406;15996	R-HSA-5694423;R-HSA-5694421;R-HSA-5694418;R-HSA-8853379;R-HSA-446208;R-HSA-5694417;R-HSA-6814831;R-HSA-5694428;R-HSA-446221;R-HSA-446218;R-HSA-964737;R-HSA-5694425;R-HSA-548890;R-HSA-6814833;R-HSA-5694415;R-HSA-5694413;R-HSA-5694409;R-HSA-1022127;R-HSA-975919;R-HSA-6807877;R-HSA-975916;R-HSA-162721;R-HSA-6807875;R-HSA-8850594;R-HSA-6807872;R-HSA-6787533;R-HSA-964768;R-HSA-449718;R-HSA-5694439;R-H…
R-HSA-71291	Metabolism of amino acids and derivatives	58	661	9	277	0.0449079	0.707271	0.938961	26	285	0.0217375	9606	Homo sapiens	RPL30;SLC44A1;RPLP1;RPLP0;RPL10A;EPRS;RPL6;PSMD8;RPS14;PSMD6;PSMD7;RPS19;PSMD4;RPS18;PSMD2;RARS;PSMD3;PSMD1;RPLP2;PHGDH;RPS11;RPS12;PDIA3;RPS9;RPS7;RPS8;RPS5;RPL23;RPL22;SARS;RPS3A;RPSA;ASRGL1;MTAP;KARS;PSME1;PSME2;ALDH9A1;AHCY;PSMD11;RPL12;RPL11;SLC3A2;PSMA8;RPS15A;UBB;RPS3;DARS;TXNRD1;RPS28;PSMC5;PSMC6;PSMC3;PSMC1;PSMC2;RPS20;PICALM	P23396;P54136;Q8WWI5;P49189;P62081;P62280;P51665;P39019;P62195;P30050;Q6P5R6;P62913;Q13200;Q13126;O43242;P55036;P46782;P46781;O00231;P62244;Q8TAA3;P62241;P48556;P62888;P05386;P60866;P05387;P05388;Q99714;Q16881;P25398;O43175;Q06323;Q96SA4;P35998;Q7L266;Q02878;P62333;P23526;P61247;P62857;P08865;Q15046;Q15008;Q9UL46;P49591;P07814;P62906;P62829;P62191;P14868;P35268;Q99460;P17980;P62263;P08195;P62987;…	TUBA1A;RAC1;RAB8A;CSE1L;RAN;PSMC3;CDC42;RAB1A;VASP	17552;O14561;Q9UBX3;P21673;15996	R-HSA-174401;R-HSA-2408546;R-HSA-70600;R-HSA-1614546;R-HSA-2408558;R-HSA-977348;R-HSA-5263616;R-HSA-6793590;R-HSA-508369;R-HSA-71260;R-HSA-353125;R-HSA-351207;R-HSA-6797956;R-HSA-6788611;R-HSA-2408526;R-HSA-352232;R-HSA-351208;R-HSA-5263614;R-HSA-2408532;R-HSA-70837;R-HSA-2408529;R-HSA-1237160;R-HSA-5696365;R-HSA-8932980;R-HSA-70589;R-HSA-5333615
R-HSA-110314	Recognition of DNA damage by PCNA-containing replication complex	2	30	0	9	0.00203818	0.709395	0.938961	3	6	0.000457631	9606	Homo sapiens	UBB				R-HSA-5655466;R-HSA-5655481;R-HSA-5652009
R-HSA-9637628	Modulation by Mtb of host immune system	2	11	3	28	0.000747333	0.709395	0.938961	2	6	0.000457631	9606	Homo sapiens	UBB	P0CG47;P62987	TFRC;HLA-A;HLA-A	P61769	R-HSA-9637635;R-HSA-9636461
R-HSA-3928665	EPH-ephrin mediated repulsion of cells	7	55	10	70	0.00373667	0.709559	0.938961	6	9	0.000686446	9606	Homo sapiens	MMP2;CLTC;ADAM10;RAC1;MMP9;ACTB;ACTG1	P14780;P63261;P60709;O14672;Q00610;P63000;P08253	RAC1;RAB8A;TSPAN14;CSE1L;RAN;PTGFRN;YWHAH;CDC42;RAB1A;CD81	17552;Q13009;O14672;15996	R-HSA-4093327;R-HSA-3928654;R-HSA-3928642;R-HSA-3928657;R-HSA-3928628;R-HSA-3928660
R-HSA-71336	Pentose phosphate pathway	4	46	3	28	0.00312521	0.710933	0.938961	10	20	0.00152544	9606	Homo sapiens	PRPS2;PRPS1;PGD;TKT	P29401;P60891;P52209;P11908	PTPN11;SDCBP;TPP1	Q9H477;P49247	R-HSA-71299;R-HSA-163751;R-HSA-71335;R-HSA-177784;R-HSA-71306;R-HSA-8955844;R-HSA-71324;R-HSA-73580;R-HSA-111215;R-HSA-163741
R-HSA-2980766	Nuclear Envelope Breakdown	7	65	4	60	0.00441606	0.717315	0.938961	7	13	0.000991534	9606	Homo sapiens	SEC13;TPR;LMNA;BANF1;TMPO;LMNB1	P20700;P02545-1;P12270;P02545-2;O75531;P42167-1;P55735	BMP1;MCM6;EIF4B;HSPA1B	P53350;29108	R-HSA-5229194;R-HSA-2993898;R-HSA-5223304;R-HSA-5244669;R-HSA-2990880;R-HSA-2990882;R-HSA-2984226
R-HSA-3000171	Non-integrin membrane-ECM interactions	15	61	42	200	0.0041443	0.718693	0.938961	14	22	0.00167798	9606	Homo sapiens	ITGB1;TGFB1;LAMA2;COL11A1;FN1;PDGFA;HSPG2;THBS1;COL1A1;COL1A2;COL2A1;COL5A1;COL5A2;DMD;TKT	P02452;P05556;P24043;P05997;Q16832;P11532;P20908;P12107;P08123;P04085;P02458;P01137;P98160;P02751;P07996	IQGAP1;ARF1;P4HB;APP;GNB2L1;TXN;CLTC;PCOLCE;CDC42;RAC1;SPTAN1;ACTG1;ILF3;FLNA;FSTL1;FN1;MSN;FLNB;TGFB1;COL5A1;EIF2S1;GRN;ACTB;KPNB1;CAND1;CSE1L;KIF5B;TLN1;MYL6;SNX2;RAB7A;EZR;CFL1;EIF2A;SPTBN1;LTBP1;LDHA;PFKL;IQGAP2;MYH9;THBS1;AP1B1;CAPZA1	18348;P07996;P12814;P01137;P24821;P98160	R-HSA-2328129;R-HSA-2731147;R-HSA-2681675;R-HSA-2731149;R-HSA-2465890;R-HSA-2731075;R-HSA-2731074;R-HSA-2731141;R-HSA-2731078;R-HSA-2396337;R-HSA-2396113;R-HSA-2426355;R-HSA-2681694;R-HSA-2327738
R-HSA-451308	Activation of Ca-permeable Kainate Receptor	1	13	1	6	0.000883212	0.720696	0.938961	2	2	0.000152544	9606	Homo sapiens	DLG1	Q12959	BMP1	29108	R-HSA-451283;R-HSA-451311
R-HSA-629594	Highly calcium permeable postsynaptic nicotinic acetylcholine receptors	0	13	1	6	0.000883212	0.720696	0.938961	1	2	0.000152544	9606	Homo sapiens			BMP1	29108	R-HSA-629595
R-HSA-1300642	Sperm Motility And Taxes	0	13	1	6	0.000883212	0.720696	0.938961	1	4	0.000305087	9606	Homo sapiens			BMP1	29108	R-HSA-2534359
R-HSA-8941332	RUNX2 regulates genes involved in cell migration	0	14	3	5	0.000951152	0.720696	0.938961	1	7	0.000533903	9606	Homo sapiens			NRP1;ITGB1;FN1	P08648	R-HSA-8939667
R-HSA-83936	Transport of nucleosides and free purine and pyrimidine bases across the plasma membrane	2	33	1	6	0.002242	0.72304	0.938961	2	16	0.00122035	9606	Homo sapiens	SLC25A5	P05141;P12236	ARL3	Q9Y2Y0	R-HSA-5250217;R-HSA-163215
R-HSA-8856828	Clathrin-mediated endocytosis	17	162	40	137	0.0110062	0.724079	0.938961	29	35	0.00266951	9606	Homo sapiens	ACTR3;HSPA8;TFRC;CLTC;ARPC4;ARPC5;TOR1B;ACTB;ACTG1;UBB;CTTN;HGS;PACSIN2;APOB;PICALM;VAMP3	P0CG47;P04114;Q14247;Q15836;P60709;Q9UNF0;P59998;P11142;P63261;Q00610;O15511;P62987;Q13492;P61158;P02786;O14964;O14657	PPP2R1A;RPS15A;IQGAP1;ARF1;GNB2L1;CLTC;CDC42;UBE2M;HGS;RAC1;SPTAN1;ACTG1;ILF3;FLNA;MSN;FLNB;ACTB;KPNB1;RPS7;RPL6;CAND1;CSE1L;KIF5B;RPS3;TLN1;MYL6;SNX2;RAB7A;EZR;CFL1;RPL11;SPTBN1;RPS20;LDHA;PFKL;IQGAP2;MYH9;RPS8;AP1B1;CAPZA1	P42566;P51809;18348;Q15843	R-HSA-8868230;R-HSA-8868236;R-HSA-8862280;R-HSA-8867613;R-HSA-8871196;R-HSA-8871194;R-HSA-8871193;R-HSA-8868071;R-HSA-8866279;R-HSA-8863718;R-HSA-8866277;R-HSA-8868066;R-HSA-8863727;R-HSA-8863471;R-HSA-8856813;R-HSA-8867756;R-HSA-8868651;R-HSA-8863723;R-HSA-8866283;R-HSA-8867754;R-HSA-8863721;R-HSA-8868648;R-HSA-8868072;R-HSA-8856808;R-HSA-8868661;R-HSA-8868660;R-HSA-8868659;R-HSA-8868658;R-HSA-8…
R-HSA-8963888	Chylomicron assembly	3	14	2	45	0.000951152	0.724561	0.938961	5	5	0.000381359	9606	Homo sapiens	APOC3;P4HB;APOB	P04114;P02656;P07237	APP;VCP	P04114;P02647	R-HSA-174786;R-HSA-174660;R-HSA-174741;R-HSA-174587;R-HSA-174731
R-HSA-5620924	Intraflagellar transport	8	56	11	108	0.00380461	0.728132	0.938961	11	12	0.000915262	9606	Homo sapiens	TUBA1C;TUBA1B;TUBA1A;TUBB4B;DYNLL1;TNPO1;TUBA4A	P63167;P68366;P68363;Q92973;P04350;Q71U36;P68371;Q9BQE3	CAP1;MAPRE1;HSPA8;HNRNPA1;YWHAH;HNRNPM;EIF3L;VCL;NUDC;CORO1A;CORO1B	Q7Z4L5;Q8TDR0;Q15643;Q9P2H3;Q9Y366;Q9NWB7;Q92973;Q9UG01;Q9Y547	R-HSA-5624949;R-HSA-5617829;R-HSA-5624948;R-HSA-5617828;R-HSA-5624951;R-HSA-5625424;R-HSA-5625426;R-HSA-5625421;R-HSA-5617820;R-HSA-5624952;R-HSA-5625416
R-HSA-877300	Interferon gamma signaling	25	255	12	172	0.0173245	0.7331	0.938961	5	16	0.00122035	9606	Homo sapiens	PTPN11;HLA-A;CD44	P30447;ENSG00000026508;P10316;P04439;P13746;P18462;Q06124;P10314;P30443;P16189;P16188;P01892;P01891;P30456;P30457;P05534;P30512;P30459;Q09160;P30450;P30453;P30455;ENSG00000206503;P16070;P16190	TFRC;CAV1;UBE2I;CBX5;HNRNPC;HGS;HLA-A;UBE2I;NPM1;ALB;HLA-A;RANGAP1	P63165;P61769;P29350;P23497	R-HSA-877308;R-HSA-873918;R-HSA-1031716;R-HSA-877281;R-HSA-1031713
R-HSA-73779	RNA Polymerase II Transcription Pre-Initiation And Promoter Opening	3	47	0	11	0.00319315	0.735454	0.938961	5	5	0.000381359	9606	Homo sapiens	HNRNPR;GTF2F1;GTF2F2				R-HSA-109637;R-HSA-109636;R-HSA-109639;R-HSA-75095;R-HSA-109638
R-HSA-8856825	Cargo recognition for clathrin-mediated endocytosis	9	116	9	51	0.00788097	0.738249	0.938961	9	15	0.00114408	9606	Homo sapiens	UBB;TFRC;HGS;CLTC;TOR1B;APOB;PICALM;VAMP3	P0CG47;P04114;Q15836;Q00610;P62987;Q13492;P02786;O14964;O14657	PPP2R1A;RPS15A;RPS7;RPS20;RPL6;RPS3;RPS8;UBE2M;RPL11	P51809;Q15843	R-HSA-8866279;R-HSA-8863718;R-HSA-8866277;R-HSA-8863727;R-HSA-8863471;R-HSA-8867613;R-HSA-8863723;R-HSA-8866283;R-HSA-8863721
R-HSA-191859	snRNP Assembly	6	66	11	58	0.004484	0.73826	0.938961	6	6	0.000457631	9606	Homo sapiens	SEC13;TPR;SNRPG;SNRPE;SNRPF;SNRPD3	P12270;P62306;P62318;P62308;P55735;P62304	XPO1;ERH;XPO1;LSM7;SNRPC;SNRPE;SNRPF;SNRPG;SNRPA1;SNRPD3;SF3A2	O95149;P62308;P14678;P62316;P62304;P62318;P62306;P62314	R-HSA-191763;R-HSA-191825;R-HSA-191830;R-HSA-191786;R-HSA-191784;R-HSA-191790
R-HSA-194441	Metabolism of non-coding RNA	6	66	11	58	0.004484	0.73826	0.938961	6	6	0.000457631	9606	Homo sapiens	SEC13;TPR;SNRPG;SNRPE;SNRPF;SNRPD3	P12270;P62306;P62318;P62308;P55735;P62304	XPO1;ERH;XPO1;LSM7;SNRPC;SNRPE;SNRPF;SNRPG;SNRPA1;SNRPD3;SF3A2	O95149;P62308;P14678;P62316;P62304;P62318;P62306;P62314	R-HSA-191763;R-HSA-191825;R-HSA-191830;R-HSA-191786;R-HSA-191784;R-HSA-191790
R-HSA-168275	Entry of Influenza Virion into Host Cell via Endocytosis	1	20	0	0	0.00135879	0.738838	0.938961	1	1	7.62718e-05	9606	Homo sapiens	CLTC				R-HSA-168285
R-HSA-112308	Presynaptic depolarization and calcium channel opening	0	14	1	6	0.000951152	0.738838	0.938961	1	1	7.62718e-05	9606	Homo sapiens			BMP1	29108	R-HSA-210420
R-HSA-9007892	Interleukin-38 signaling	0	6	2	14	0.000407636	0.738838	0.938961	5	5	0.000381359	9606	Homo sapiens			IMPDH2;CDC42	Q8WWZ1;P45983	R-HSA-9008043;R-HSA-9007882;R-HSA-9007901;R-HSA-9008052;R-HSA-9008054
R-HSA-451306	Ionotropic activity of kainate receptors	1	14	1	6	0.000951152	0.738838	0.938961	2	4	0.000305087	9606	Homo sapiens	DLG1	Q12959	BMP1	29108	R-HSA-451283;R-HSA-451311
R-HSA-192814	vRNA Synthesis	1	17	0	7	0.00115497	0.738838	0.938961	1	2	0.000152544	9606	Homo sapiens	PARP1				R-HSA-192916
R-HSA-190322	FGFR4 ligand binding and activation	0	17	1	3	0.00115497	0.738838	0.938961	2	4	0.000305087	9606	Homo sapiens			APP	28815	R-HSA-1307955;R-HSA-190265
R-HSA-190375	FGFR2c ligand binding and activation	0	17	1	3	0.00115497	0.738838	0.938961	1	2	0.000152544	9606	Homo sapiens			APP	28815	R-HSA-190258
R-HSA-111957	Cam-PDE 1 activation	0	8	2	13	0.000543515	0.738838	0.938961	1	2	0.000152544	9606	Homo sapiens			PRKAR1A;PRKAR1A	17489	R-HSA-111955
R-HSA-8875656	MET receptor recycling	0	11	1	10	0.000747333	0.738838	0.938961	1	2	0.000152544	9606	Homo sapiens			UBB	Q9NZ52	R-HSA-8875661
R-HSA-5685939	HDR through MMEJ (alt-NHEJ)	1	15	0	5	0.00101909	0.738838	0.938961	3	8	0.000610175	9606	Homo sapiens	HSPA9;PARP1				R-HSA-5687653;R-HSA-5687484;R-HSA-5687640
R-HSA-71032	Propionyl-CoA catabolism	0	14	1	6	0.000951152	0.738838	0.938961	1	3	0.000228815	9606	Homo sapiens			CD81	Q96PE7	R-HSA-71020
R-HSA-1839130	Signaling by activated point mutants of FGFR3	0	17	1	3	0.00115497	0.738838	0.938961	1	6	0.000457631	9606	Homo sapiens			APP	28815	R-HSA-2012074
R-HSA-168325	Viral Messenger RNA Synthesis	4	72	0	7	0.00489164	0.739998	0.938961	3	6	0.000457631	9606	Homo sapiens	SEC13;TPR;GTF2F1;GTF2F2				R-HSA-192627;R-HSA-168326;R-HSA-192925
R-HSA-2173788	Downregulation of TGF-beta receptor signaling	9	28	13	138	0.0019023	0.744706	0.938961	25	28	0.00213561	9606	Homo sapiens	TGFB1;XPO1;UBB;NEDD4L;UCHL5;KPNB1;PPP1CA	P0CG47;P62140;O14980;Q96PU5;P62987;Q969W9;P01137;Q9Y5K5;P62136	UBA1;DHX9;HSPA8;NEDD4L;DDX5;NME1;TPP1;HSP90AB1;HSP90AA1;RHOA;YWHAH;UBB;HSPA1B	Q9UNE7;Q96PU5;Q15796;Q9Y3F4;P84022;O14980;Q9HAU4;O15105	R-HSA-2176417;R-HSA-178178;R-HSA-2176416;R-HSA-2128994;R-HSA-2187368;R-HSA-173512;R-HSA-2167917;R-HSA-2187375;R-HSA-178189;R-HSA-2167924;R-HSA-2187382;R-HSA-2176445;R-HSA-178208;R-HSA-173542;R-HSA-178215;R-HSA-2176452;R-HSA-178218;R-HSA-173483;R-HSA-2127562;R-HSA-2169046;R-HSA-2179291;R-HSA-2187355;R-HSA-2169050;R-HSA-2179293;R-HSA-2187358
R-HSA-167158	Formation of the HIV-1 Early Elongation Complex	2	37	2	5	0.00251376	0.748707	0.938961	5	5	0.000381359	9606	Homo sapiens	GTF2F1;GTF2F2	P35269;P13984	ERH;GTF2F1	Q9Y5B0	R-HSA-167072;R-HSA-167089;R-HSA-167478;R-HSA-167083;R-HSA-167085
R-HSA-113418	Formation of the Early Elongation Complex	2	37	2	5	0.00251376	0.748707	0.938961	3	3	0.000228815	9606	Homo sapiens	GTF2F1;GTF2F2	P35269;P13984	ERH;GTF2F1	Q9Y5B0	R-HSA-113402;R-HSA-113407;R-HSA-112383
R-HSA-189483	Heme degradation	2	37	2	4	0.00251376	0.748707	0.938961	3	20	0.00152544	9606	Homo sapiens	ALB;BLVRB	P02768;P30043	TFRC;ALB	P02768	R-HSA-9661425;R-HSA-189384;R-HSA-9661432
R-HSA-69231	Cyclin D associated events in G1	6	51	3	72	0.00346491	0.753545	0.938961	12	15	0.00114408	9606	Homo sapiens	NOTCH3;UBB;PPA1;PPP2R1A;PPP2R2A	P0CG47;P63151;P62987;P62714;P30153;P38936	NCOA6;PPP1CA;PA2G4	P06400	R-HSA-8941915;R-HSA-8942607;R-HSA-1363331;R-HSA-1363276;R-HSA-9018017;R-HSA-69227;R-HSA-8942803;R-HSA-1226094;R-HSA-8942836;R-HSA-1226095;R-HSA-1363274;R-HSA-9659820
R-HSA-69236	G1 Phase	6	51	3	72	0.00346491	0.753545	0.938961	12	15	0.00114408	9606	Homo sapiens	NOTCH3;UBB;PPA1;PPP2R1A;PPP2R2A	P0CG47;P63151;P62987;P62714;P30153;P38936	NCOA6;PPP1CA;PA2G4	P06400	R-HSA-8941915;R-HSA-8942607;R-HSA-1363331;R-HSA-1363276;R-HSA-9018017;R-HSA-69227;R-HSA-8942803;R-HSA-1226094;R-HSA-8942836;R-HSA-1226095;R-HSA-1363274;R-HSA-9659820
R-HSA-5173105	O-linked glycosylation	8	132	0	14	0.008968	0.755324	0.938961	9	28	0.00213561	9606	Homo sapiens	GALNT7;B4GAT1;GALNT2;COL14A1;MYH9;B3GNT2;ST3GAL1;THBS1				R-HSA-9638097;R-HSA-5617143;R-HSA-5173005;R-HSA-5173192;R-HSA-913675;R-HSA-981497;R-HSA-5617138;R-HSA-914010;R-HSA-9638090
R-HSA-6791461	RPIA deficiency: failed conversion of RU5P to R5P	0	2	2	20	0.000135879	0.755803	0.938961	1	1	7.62718e-05	9606	Homo sapiens			PTPN11;SDCBP	P49247	R-HSA-5660013
R-HSA-5659996	RPIA deficiency: failed conversion of R5P to RU5P	0	2	2	20	0.000135879	0.755803	0.938961	1	1	7.62718e-05	9606	Homo sapiens			PTPN11;SDCBP	P49247	R-HSA-5660015
R-HSA-2892245	POU5F1 (OCT4), SOX2, NANOG repress genes related to differentiation	0	10	1	13	0.000679394	0.755803	0.938961	7	7	0.000533903	9606	Homo sapiens			HMGB1	Q01860	R-HSA-2972952;R-HSA-2972965;R-HSA-2972949;R-HSA-2972948;R-HSA-2972966;R-HSA-2972977;R-HSA-2972979
R-HSA-166662	Lectin pathway of complement activation	0	15	1	6	0.00101909	0.755803	0.938961	5	6	0.000457631	9606	Homo sapiens			BMP1	29108	R-HSA-166721;R-HSA-2855054;R-HSA-8852509;R-HSA-2855077;R-HSA-2855125
R-HSA-168336	Uncoating of the Influenza Virion	0	18	1	7	0.00122291	0.755803	0.938961	1	2	0.000152544	9606	Homo sapiens			HSPA8	P03485	R-HSA-168299
R-HSA-448706	Interleukin-1 processing	1	8	0	15	0.000543515	0.755803	0.938961	2	5	0.000381359	9606	Homo sapiens	HGS				R-HSA-449058;R-HSA-448703
R-HSA-5578768	Physiological factors	1	13	0	8	0.000883212	0.755803	0.938961	1	4	0.000305087	9606	Homo sapiens	GRN				R-HSA-2032800
R-HSA-622323	Presynaptic nicotinic acetylcholine receptors	0	15	1	6	0.00101909	0.755803	0.938961	1	4	0.000305087	9606	Homo sapiens			BMP1	29108	R-HSA-622326
R-HSA-168270	Fusion and Uncoating of the Influenza Virion	0	18	1	7	0.00122291	0.755803	0.938961	1	5	0.000381359	9606	Homo sapiens			HSPA8	P03485	R-HSA-168299
R-HSA-1247673	Erythrocytes take up oxygen and release carbon dioxide	1	16	0	5	0.00108703	0.755803	0.938961	1	6	0.000457631	9606	Homo sapiens	HBA2;HBA1				R-HSA-1247668
R-HSA-71262	Carnitine synthesis	1	20	0	1	0.00135879	0.755803	0.938961	1	6	0.000457631	9606	Homo sapiens	ALDH9A1				R-HSA-71260
R-HSA-5173214	O-glycosylation of TSR domain-containing proteins	2	41	0	0	0.00278552	0.760756	0.938961	2	2	0.000152544	9606	Homo sapiens	MYH9;THBS1				R-HSA-5173005;R-HSA-5173192
R-HSA-446205	Synthesis of GDP-mannose	2	11	6	30	0.000747333	0.760756	0.938961	2	3	0.000228815	9606	Homo sapiens	PMM2	Q92871;O15305	RAC1;RAB8A;CSE1L;RAN;CDC42;RAB1A	15996	R-HSA-446221;R-HSA-446201
R-HSA-975578	Reactions specific to the complex N-glycan synthesis pathway	2	28	2	13	0.0019023	0.760756	0.938961	4	7	0.000533903	9606	Homo sapiens	MAN2A1;MGAT2	Q16706;Q10469	RAB8A;RAN	17552	R-HSA-5693925;R-HSA-975814;R-HSA-975829;R-HSA-1028788
R-HSA-165054	Rev-mediated nuclear export of HIV RNA	6	44	10	73	0.00298933	0.760939	0.938961	9	10	0.000762718	9606	Homo sapiens	RANBP1;SEC13;XPO1;TPR;RANGAP1;RAN	P46060;P62826;O14980;P12270;P43487;P55735	XPO1;RAC1;DHX9;RAB8A;CSE1L;RAN;UBE2I;CDC42;DDX1;RAB1A	P18754;17552;P46060;P04618;O14980;P43487;15996	R-HSA-180739;R-HSA-165043;R-HSA-165027;R-HSA-165047;R-HSA-165028;R-HSA-180885;R-HSA-165034;R-HSA-165055;R-HSA-180687
R-HSA-168276	NS1 Mediated Effects on Host Pathways	4	46	6	33	0.00312521	0.76679	0.938961	4	6	0.000457631	9606	Homo sapiens	SEC13;TPR;KPNA3;KPNB1	Q14974;O00505;P12270;P55735	EIF3A;NPM1;DHX9;YBX1;PABPC1;EIF2S1;EIF2A	P19525;Q86U42	R-HSA-168883;R-HSA-168896;R-HSA-1176059;R-HSA-6791035
R-HSA-69473	G2/M DNA damage checkpoint	6	81	3	42	0.00550309	0.768168	0.938961	10	12	0.000915262	9606	Homo sapiens	YWHAE;HIST1H2BN;HIST1H4A;YWHAQ;SFN;YWHAH	Q99877;P62805;P31947;P27348;P62258;Q04917	HSP90AB1;VCP;YWHAH	O14757;P30307;O96017	R-HSA-75809;R-HSA-5683735;R-HSA-69891;R-HSA-75028;R-HSA-176116;R-HSA-5683792;R-HSA-5683774;R-HSA-75016;R-HSA-6799246;R-HSA-9029987
R-HSA-5620922	BBSome-mediated cargo-targeting to cilium	5	24	8	88	0.00163055	0.77035	0.938961	2	5	0.000381359	9606	Homo sapiens	CCT3;CCT2;CCT8;CCT5;CCT4	P50990;P50991;P78371;P48643;P49368	PSMD8;YWHAE;RAB8A;SFN;HNRNPF;CCT3;CCT2;PLOD3	Q8IWZ6;Q8N3I7;Q96QF0;Q9BXC9;Q8NFJ9	R-HSA-5617815;R-HSA-5624125
R-HSA-75108	Activation, myristolyation of BID and translocation to mitochondria	1	4	1	18	0.000271758	0.771666	0.938961	4	4	0.000305087	9606	Homo sapiens	NMT1	P30419	CAV1	P55957	R-HSA-139920;R-HSA-141367;R-HSA-139893;R-HSA-139898
R-HSA-190373	FGFR1c ligand binding and activation	0	15	1	7	0.00101909	0.771666	0.938961	2	3	0.000228815	9606	Homo sapiens			APP	28815	R-HSA-190256;R-HSA-5654515
R-HSA-3301854	Nuclear Pore Complex (NPC) Disassembly	2	42	0	0	0.00285345	0.7723	0.938961	2	2	0.000152544	9606	Homo sapiens	SEC13;TPR				R-HSA-2990880;R-HSA-2990882
R-HSA-170822	Regulation of Glucokinase by Glucokinase Regulatory Protein	2	40	0	4	0.00271758	0.7723	0.938961	1	5	0.000381359	9606	Homo sapiens	SEC13;TPR				R-HSA-170796
R-HSA-167200	Formation of HIV-1 elongation complex containing HIV-1 Tat	4	49	5	33	0.00332903	0.775227	0.938961	5	5	0.000381359	9606	Homo sapiens	SUPT16H;SSRP1;GTF2F1;GTF2F2	Q08945;P35269;P13984;Q9Y5B9	PPP1CA;NAP1L1;NPM3;NAP1L4;DDX3X	P04608;P55199	R-HSA-170706;R-HSA-167234;R-HSA-170704;R-HSA-167191;R-HSA-167196
R-HSA-399955	SEMA3A-Plexin repulsion signaling by inhibiting Integrin adhesion	3	19	10	44	0.00129085	0.775638	0.938961	8	8	0.000610175	9606	Homo sapiens	NRP1;RAC1;TLN1	P63000;O14786;Q9Y490	RAC1;RAB8A;ITGB1;VEGFA;FLNA;CSE1L;RAN;CDC42;RAB1A;EZR	17552;15996;Q9Y490;O14786;P07332	R-HSA-399942;R-HSA-399941;R-HSA-399938;R-HSA-399936;R-HSA-399934;R-HSA-399935;R-HSA-399933;R-HSA-399928
R-HSA-389513	CTLA4 inhibitory signaling	3	25	2	36	0.00169848	0.775638	0.938961	5	5	0.000381359	9606	Homo sapiens	PPA1;PPP2R1A;PTPN11	Q06124;P62714;P30153	CAV1;CAT	Q06124	R-HSA-388833;R-HSA-388829;R-HSA-389532;R-HSA-390329;R-HSA-388809
R-HSA-166663	Initial triggering of complement	8	120	2	29	0.00815273	0.780536	0.938961	20	21	0.00160171	9606	Homo sapiens	CFD;C3;C4A;C1R;CSDE1;CFB	P0C0L5;P0C0L4;P00736;P00746;P06681;P01764;P00751;P01024	BMP1;CFH	P01024;29108	R-HSA-166753;R-HSA-166721;R-HSA-2855054;R-HSA-173739;R-HSA-166795;R-HSA-166792;R-HSA-981539;R-HSA-173740;R-HSA-2855077;R-HSA-183122;R-HSA-173745;R-HSA-183126;R-HSA-174551;R-HSA-173626;R-HSA-183130;R-HSA-173754;R-HSA-8852509;R-HSA-173631;R-HSA-2855125;R-HSA-981713
R-HSA-445717	Aquaporin-mediated transport	6	68	8	50	0.00461988	0.782137	0.938961	8	25	0.0019068	9606	Homo sapiens	PRKAR1A;GNB2;GNB1;FLNB;GNG12;HGFAC	O60503;Q9UBI6;P62879;P10644;P22612;P62873	RAC1;PRKAR1A;RAB8A;CSE1L;PRKAR1A;RAN;CDC42;RAB1A	17552;15996;17489	R-HSA-163617;R-HSA-111925;R-HSA-432195;R-HSA-422320;R-HSA-8951727;R-HSA-432188;R-HSA-164377;R-HSA-432232
R-HSA-1566977	Fibronectin matrix formation	2	7	7	39	0.000475576	0.783355	0.938961	3	3	0.000228815	9606	Homo sapiens	ITGB1;FN1	P05556;P02751	ZYX;ITGB1;CTGF;COL1A1;FN1;THBS1;DCN	P02751	R-HSA-202723;R-HSA-2327746;R-HSA-2545196
R-HSA-9032759	NTRK2 activates RAC1	2	7	6	38	0.000475576	0.783355	0.938961	2	2	0.000152544	9606	Homo sapiens	BDNF;RAC1	P23560;P63000	RAC1;RAB8A;CSE1L;RAN;CDC42;RAB1A	17552;15996	R-HSA-9032761;R-HSA-9032798
R-HSA-9614399	Regulation of localization of FOXO transcription factors	2	14	4	34	0.000951152	0.783355	0.938961	3	5	0.000381359	9606	Homo sapiens	YWHAQ;SFN	P31947;P27348	PPP2R1A;SFN;SET;YWHAH	P98177;Q12778;O43524	R-HSA-9614562;R-HSA-9614423;R-HSA-9614564
R-HSA-5687128	MAPK6/MAPK4 signaling	26	106	41	357	0.00720158	0.783529	0.938961	28	40	0.00305087	9606	Homo sapiens	PSMD11;PSMA8;PSMD8;CDC42;PSMD6;XPO1;PSMD7;UBB;PSMD4;PSMD2;PSMD3;PSMD1;FLNB;RAC1;PAK3;PAK2;MMP2;PSMC5;PSMC6;PSMC3;PSMC1;PSMC2;PSME1;BLVRB;PSME2	P0CG47;Q9UL18;Q06323;P51665;P35998;P62333;P62195;P63000;ENSG00000087245;P22612;Q13200;P60953;Q15008;O75914;O43242;Q9UL46;P55036;O14980;O00231;P62191;Q99460;P17980;Q8TAA3;P62987;P48556;Q13177	PPP2R1A;DARS;DHX9;SFN;SF3A3;PIN1;TUBB;NONO;MMP9;HNRNPC;VARS;PSMC3;PSMC1;NUDC;EEF1G;GANAB;TUBA1A;TUBA4A;FKBP4;VDAC1;LMNA;HSPA8;SDF4;CCT3;HGS;EEF1D;EIF3C;RANGAP1;CDC37;HSP90AB1;KHSRP;HNRNPU;HSP90AA1;YBX1;IPO9;PSMD2;TOP1;TPT1;IQGAP2;SET;YWHAH	Q16659;Q12778;P05412;P30281;Q9NZI8;P01106;O14980;P06493;P31152;P04792;P25685;O43524	R-HSA-5687126;R-HSA-5692755;R-HSA-5687121;R-HSA-5692764;R-HSA-5692761;R-HSA-5687109;R-HSA-5690245;R-HSA-5687105;R-HSA-389788;R-HSA-5692749;R-HSA-5687112;R-HSA-5687113;R-HSA-5687095;R-HSA-5692788;R-HSA-5687090;R-HSA-5687088;R-HSA-5692785;R-HSA-5687103;R-HSA-5627775;R-HSA-5687101;R-HSA-5687099;R-HSA-5687079;R-HSA-5692770;R-HSA-5687086;R-HSA-5692781;R-HSA-5687083;R-HSA-5692779;R-HSA-5687081
R-HSA-5696400	Dual Incision in GG-NER	3	41	0	24	0.00278552	0.784864	0.938961	3	3	0.000228815	9606	Homo sapiens	HSPA9;PARP1;UBB				R-HSA-5690213;R-HSA-5690990;R-HSA-5690988
R-HSA-167162	RNA Polymerase II HIV Promoter Escape	3	52	0	11	0.00353285	0.784864	0.938961	9	9	0.000686446	9606	Homo sapiens	HNRNPR;GTF2F1;GTF2F2				R-HSA-167474;R-HSA-9613490;R-HSA-167136;R-HSA-167121;R-HSA-9613498;R-HSA-167115;R-HSA-167113;R-HSA-167468;R-HSA-167117
R-HSA-167161	HIV Transcription Initiation	3	52	0	11	0.00353285	0.784864	0.938961	4	4	0.000305087	9606	Homo sapiens	HNRNPR;GTF2F1;GTF2F2				R-HSA-167477;R-HSA-167130;R-HSA-167134;R-HSA-167118
R-HSA-9013973	TICAM1-dependent activation of IRF3/IRF7	3	14	4	52	0.000951152	0.784864	0.938961	7	9	0.000686446	9606	Homo sapiens	CAP1;UBB	P0CG47;Q13114;P62987	CAP1;UBE2I;C6;CDC37	Q13114;Q92844	R-HSA-9013992;R-HSA-9013979;R-HSA-9013978;R-HSA-9013985;R-HSA-9013986;R-HSA-9013974;R-HSA-9013990
R-HSA-977606	Regulation of Complement cascade	12	139	9	89	0.00944358	0.785757	0.938961	41	42	0.00320342	9606	Homo sapiens	C3;C4A;C6;CFH;CD81;C1R;CSDE1;C8B;CFB	P13671;P0C0L5;P0C0L4;P08603;Q92496;P00736;P60033;P06681;P01764;P00751;P01024;P07358	C3;C8B;C3;C6;CFH;CFH;C3;CFH;ALB	P08603;P01024;P15529;P05156;P01031	R-HSA-977359;R-HSA-977615;R-HSA-8853252;R-HSA-964811;R-HSA-8852481;R-HSA-977605;R-HSA-981637;R-HSA-3266557;R-HSA-977602;R-HSA-8852874;R-HSA-976768;R-HSA-8852809;R-HSA-977375;R-HSA-981535;R-HSA-977629;R-HSA-977626;R-HSA-981658;R-HSA-977371;R-HSA-1006169;R-HSA-2530429;R-HSA-977363;R-HSA-977619;R-HSA-981648;R-HSA-444647;R-HSA-8852580;R-HSA-976810;R-HSA-375395;R-HSA-976743;R-HSA-2530445;R-HSA-8852716…
R-HSA-9033500	TYSND1 cleaves peroxisomal proteins	1	8	4	15	0.000543515	0.7865	0.938961	7	7	0.000533903	9606	Homo sapiens	SCP2	P22307	TUBA1A;CAV1;CAV1;CAT	O00116;P22307;Q15067;P51659;Q2T9J0	R-HSA-9033529;R-HSA-9033515;R-HSA-9033530;R-HSA-9033520;R-HSA-9033490;R-HSA-9033506;R-HSA-9033524
R-HSA-5635851	GLI proteins bind promoters of Hh responsive genes to promote transcription	0	8	1	15	0.000543515	0.7865	0.938961	2	4	0.000305087	9606	Homo sapiens			PIN1	P08151	R-HSA-5635853;R-HSA-5635850
R-HSA-181431	Acetylcholine binding and downstream events	0	17	1	6	0.00115497	0.7865	0.938961	2	6	0.000457631	9606	Homo sapiens			BMP1	29108	R-HSA-629595;R-HSA-622326
R-HSA-9033807	ABO blood group biosynthesis	0	17	2	6	0.00115497	0.7865	0.938961	2	7	0.000533903	9606	Homo sapiens			RAB8A;RAN	17552	R-HSA-9036987;R-HSA-9033949
R-HSA-190372	FGFR3c ligand binding and activation	0	18	1	5	0.00122291	0.7865	0.938961	1	4	0.000305087	9606	Homo sapiens			APP	28815	R-HSA-190261
R-HSA-622327	Postsynaptic nicotinic acetylcholine receptors	0	17	1	6	0.00115497	0.7865	0.938961	1	4	0.000305087	9606	Homo sapiens			BMP1	29108	R-HSA-629595
R-HSA-8964011	HDL clearance	0	9	1	15	0.000611455	0.7865	0.938961	1	5	0.000381359	9606	Homo sapiens			APP	P02647	R-HSA-264848
R-HSA-180910	Vpr-mediated nuclear import of PICs	3	44	3	20	0.00298933	0.793773	0.938961	2	2	0.000152544	9606	Homo sapiens	SEC13;TPR;BANF1	P12270;O75531;P55735	KPNB1;LMNB1;LMNA	P52294	R-HSA-180627;R-HSA-180622
R-HSA-73776	RNA Polymerase II Promoter Escape	3	53	0	11	0.00360079	0.793773	0.938961	7	7	0.000533903	9606	Homo sapiens	HNRNPR;GTF2F1;GTF2F2				R-HSA-75873;R-HSA-111264;R-HSA-76576;R-HSA-9613494;R-HSA-75850;R-HSA-9613497;R-HSA-75869
R-HSA-196757	Metabolism of folate and pterines	2	44	0	0	0.00298933	0.793936	0.938961	7	29	0.00221188	9606	Homo sapiens	DHFR;MTHFD1;KPNB1				R-HSA-200711;R-HSA-200661;R-HSA-200644;R-HSA-200740;R-HSA-197972;R-HSA-197963;R-HSA-200718
R-HSA-74217	Purine salvage	2	44	0	0	0.00298933	0.793936	0.938961	2	11	0.00083899	9606	Homo sapiens	ADK;HPRT1				R-HSA-74215;R-HSA-109624
R-HSA-5609975	Diseases associated with glycosylation precursor biosynthesis	2	44	0	0	0.00298933	0.793936	0.938961	2	16	0.00122035	9606	Homo sapiens	PMM2;GALK1				R-HSA-5610026;R-HSA-3781926
R-HSA-167246	Tat-mediated elongation of the HIV-1 transcript	4	52	5	33	0.00353285	0.799093	0.938961	8	8	0.000610175	9606	Homo sapiens	SUPT16H;SSRP1;GTF2F1;GTF2F2	Q08945;P35269;P13984;Q9Y5B9	PPP1CA;NAP1L1;NPM3;NAP1L4;DDX3X	P04608;P55199	R-HSA-170706;R-HSA-167234;R-HSA-170704;R-HSA-167191;R-HSA-167192;R-HSA-167196;R-HSA-167197;R-HSA-167181
R-HSA-419408	Lysosphingolipid and LPA receptors	1	21	2	3	0.00142673	0.80037	0.938961	3	5	0.000381359	9606	Homo sapiens	PRG4	Q96GM1	PHB2;PHB2	37550	R-HSA-419428;R-HSA-9690449;R-HSA-6797630
R-HSA-5607763	CLEC7A (Dectin-1) induces NFAT activation	0	18	1	6	0.00122291	0.80037	0.938961	3	6	0.000457631	9606	Homo sapiens			BMP1	29108	R-HSA-2730872;R-HSA-74448;R-HSA-169683
R-HSA-190239	FGFR3 ligand binding and activation	0	19	1	5	0.00129085	0.80037	0.938961	2	6	0.000457631	9606	Homo sapiens			APP	28815	R-HSA-190263;R-HSA-190261
R-HSA-6814848	Glycerophospholipid catabolism	1	18	2	6	0.00122291	0.80037	0.938961	2	7	0.000533903	9606	Homo sapiens	AHCY	Q9NZC3	ASPH;CFH	Q6UWR7;18132	R-HSA-6814797;R-HSA-6813740
R-HSA-70370	Galactose catabolism	1	15	0	9	0.00101909	0.80037	0.938961	1	4	0.000305087	9606	Homo sapiens	GALK1				R-HSA-70355
R-HSA-391906	Leukotriene receptors	0	20	1	6	0.00135879	0.80037	0.938961	1	5	0.000381359	9606	Homo sapiens			DLG1	Q9NS75	R-HSA-391943
R-HSA-196783	Coenzyme A biosynthesis	0	21	1	3	0.00142673	0.80037	0.938961	1	7	0.000533903	9606	Homo sapiens			YWHAQ	Q9BZ23	R-HSA-196857
R-HSA-428930	Thromboxane signalling through TP receptor	3	29	7	37	0.00197024	0.802372	0.938961	7	8	0.000610175	9606	Homo sapiens	GNB2;GNB1;GNG12	Q9UBI6;P62879;P62873	RAC1;RAB8A;CSE1L;PRDX4;RAN;CDC42;RAB1A	17552;P21731;15996	R-HSA-428918;R-HSA-428917;R-HSA-428752;R-HSA-391939;R-HSA-428750;R-HSA-428909;R-HSA-428749
R-HSA-5601884	PIWI-interacting RNA (piRNA) biogenesis	2	31	0	14	0.00210612	0.804057	0.938961	2	15	0.00114408	9606	Homo sapiens	HSP90AA1;MYBL1				R-HSA-5601926;R-HSA-5601883
R-HSA-6790901	rRNA modification in the nucleus and cytosol	4	71	0	12	0.0048237	0.806578	0.938961	2	8	0.000610175	9606	Homo sapiens	RPS14;RPS9;RPS7;NHP2L1				R-HSA-6790907;R-HSA-6790906
R-HSA-76042	RNA Polymerase II Transcription Initiation And Promoter Clearance	3	55	0	11	0.00373667	0.810668	0.938961	11	11	0.00083899	9606	Homo sapiens	HNRNPR;GTF2F1;GTF2F2				R-HSA-75873;R-HSA-111264;R-HSA-76576;R-HSA-75861;R-HSA-9613494;R-HSA-75864;R-HSA-75866;R-HSA-75850;R-HSA-9613497;R-HSA-75949;R-HSA-75869
R-HSA-166658	Complement cascade	13	156	10	95	0.0105985	0.810802	0.938961	69	71	0.0054153	9606	Homo sapiens	CFD;C3;C4A;C6;CFH;CD81;C1R;CSDE1;C8B;CFB	P08603;P13671;P0C0L5;P0C0L4;Q92496;P00736;P60033;P00746;P06681;P01764;P00751;P01024;P07358	BMP1;C3;C8B;C3;C6;CFH;CFH;C3;CFH;ALB	P08603;P01024;P15529;P05156;29108;P01031	R-HSA-8853252;R-HSA-8852481;R-HSA-166795;R-HSA-166792;R-HSA-981637;R-HSA-173705;R-HSA-8852874;R-HSA-976768;R-HSA-2855077;R-HSA-173709;R-HSA-981535;R-HSA-981658;R-HSA-173723;R-HSA-173720;R-HSA-8852509;R-HSA-981648;R-HSA-173725;R-HSA-166817;R-HSA-976810;R-HSA-2855054;R-HSA-173739;R-HSA-2530445;R-HSA-2855047;R-HSA-8852266;R-HSA-981539;R-HSA-173740;R-HSA-976801;R-HSA-1006143;R-HSA-173745;R-HSA-253045…
R-HSA-5676594	TNF receptor superfamily (TNFSF) members mediating non-canonical NF-kB pathway	1	17	1	14	0.00115497	0.81334	0.938961	7	12	0.000915262	9606	Homo sapiens	CAP1	Q13114	CAP1	P36941	R-HSA-5676598;R-HSA-5676596;R-HSA-5676597;R-HSA-5668789;R-HSA-5676595;R-HSA-5676593;R-HSA-5676591
R-HSA-388844	Receptor-type tyrosine-protein phosphatases	1	20	0	5	0.00135879	0.81334	0.938961	3	6	0.000457631	9606	Homo sapiens	PTPRS				R-HSA-6798258;R-HSA-6798257;R-HSA-388824
R-HSA-169131	Inhibition of PKR	0	2	4	24	0.000135879	0.81334	0.938961	1	2	0.000152544	9606	Homo sapiens			EIF3A;NPM1;DHX9;EIF2S1;EIF2A	P19525	R-HSA-168896
R-HSA-109703	PKB-mediated events	0	8	2	18	0.000543515	0.81334	0.938961	1	2	0.000152544	9606	Homo sapiens			PRKAR1A;PRKAR1A	17489	R-HSA-162425
R-HSA-165160	PDE3B signalling	0	8	2	18	0.000543515	0.81334	0.938961	1	2	0.000152544	9606	Homo sapiens			PRKAR1A;PRKAR1A	17489	R-HSA-162425
R-HSA-193681	Ceramide signalling	0	8	1	17	0.000543515	0.81334	0.938961	1	2	0.000152544	9606	Homo sapiens			CFH	18132	R-HSA-193706
R-HSA-444411	Rhesus glycoproteins mediate ammonium transport.	0	5	1	21	0.000339697	0.81334	0.938961	2	5	0.000381359	9606	Homo sapiens			IGFBP5	Q9UBD6	R-HSA-446277;R-HSA-444393
R-HSA-156587	Amino Acid conjugation	1	24	0	1	0.00163055	0.81334	0.938961	2	6	0.000457631	9606	Homo sapiens	CAT				R-HSA-159574;R-HSA-159566
R-HSA-159424	Conjugation of carboxylic acids	1	24	0	1	0.00163055	0.81334	0.938961	2	6	0.000457631	9606	Homo sapiens	CAT				R-HSA-159574;R-HSA-159566
R-HSA-5625740	RHO GTPases activate PKNs	15	80	16	198	0.00543515	0.81373	0.938961	18	20	0.00152544	9606	Homo sapiens	YWHAE;HIST1H2BN;PPP1R12A;H3F3B;HIST1H2AJ;RHOA;PPP1CA;HIST1H4A;MYL6;YWHAQ;MYH9;SFN;RAC1;MYH10;YWHAH	P62805;P31947;P35579;P35580;Q99877;P84243;P60660;P62140;P63000;P61586;P27348;P62258;O14974;Q99878;Q04917	VPS37B;RAC1;PSMC1;CDC42;CDC42;PAK2;RAC1;VIM;CDC42;PCBP1;RAC1;YWHAH;LOXL4;IMMT;EIF3F;RAC1	Q16512;P30307;O60341;Q13153	R-HSA-5625717;R-HSA-5623632;R-HSA-5671763;R-HSA-5623667;R-HSA-419232;R-HSA-75016;R-HSA-5671772;R-HSA-5625849;R-HSA-5625784;R-HSA-5625848;R-HSA-5625883;R-HSA-5671737;R-HSA-5625797;R-HSA-5625796;R-HSA-5623622;R-HSA-5671749;R-HSA-5625870;R-HSA-5625774
R-HSA-9032845	Activated NTRK2 signals through CDK5	2	10	7	38	0.000679394	0.813733	0.938961	6	6	0.000457631	9606	Homo sapiens	BDNF;RAC1	P23560;P63000	RAC1;RAB8A;CSE1L;RAN;YWHAH;CDC42;RAB1A	17552;Q13009;15996	R-HSA-9032841;R-HSA-9033292;R-HSA-9033276;R-HSA-9032863;R-HSA-9033284;R-HSA-9032854
R-HSA-77075	RNA Pol II CTD phosphorylation and interaction with CE	2	29	2	19	0.00197024	0.813733	0.938961	5	5	0.000381359	9606	Homo sapiens	GTF2F1;GTF2F2	P35269;P13984	PIN1;PPIA	O00267	R-HSA-77073;R-HSA-113430;R-HSA-77069;R-HSA-77068;R-HSA-77071
R-HSA-167160	RNA Pol II CTD phosphorylation and interaction with CE during HIV infection	2	29	2	19	0.00197024	0.813733	0.938961	5	5	0.000381359	9606	Homo sapiens	GTF2F1;GTF2F2	P35269;P13984	PIN1;PPIA	O00267	R-HSA-167153;R-HSA-167111;R-HSA-167098;R-HSA-167128;R-HSA-167133
R-HSA-416700	Other semaphorin interactions	2	19	3	33	0.00129085	0.813733	0.938961	4	9	0.000686446	9606	Homo sapiens	ITGB1;SEMA3E	O15041;P05556	SEMA3E;SEMA3E;LGALS1	Q9Y4D7;P08575	R-HSA-416690;R-HSA-373746;R-HSA-434990;R-HSA-416683
R-HSA-8964315	G beta:gamma signalling through BTK	3	19	12	48	0.00129085	0.818668	0.938961	3	3	0.000228815	9606	Homo sapiens	GNB2;GNB1;GNG12	Q9UBI6;P62879;P62873	SPTBN1;HSP90AB1;IQGAP1;SPTAN1;TFRC;ATP1A1;ITGB1;CAPZB;DSTN;EHD1;CLTC;AP1B1	16618;Q06187	R-HSA-8964317;R-HSA-8964271;R-HSA-8964241
R-HSA-8854214	TBC/RABGAPs	6	49	5	79	0.00332903	0.820208	0.938961	10	14	0.00106781	9606	Homo sapiens	RAB35;RAB6B;RAB8A;RAB7A;RAB11B;RAB8B	Q9NRW1;Q15286;P61006;Q15907;P51149;Q92930	SLC9A3R1;RAB11B;EZR;TPP1;RAB2A	Q9P2M4;Q9BXI6;Q3MII6	R-HSA-8854759;R-HSA-8854182;R-HSA-8854293;R-HSA-8854612;R-HSA-8854209;R-HSA-8854303;R-HSA-8854255;R-HSA-8854173;R-HSA-8854588;R-HSA-8854329
R-HSA-167169	HIV Transcription Elongation	4	52	7	38	0.00353285	0.820867	0.938961	15	15	0.00114408	9606	Homo sapiens	SUPT16H;SSRP1;GTF2F1;GTF2F2	Q08945;P35269;P13984;Q9Y5B9	ERH;PPP1CA;NAP1L1;NPM3;NAP1L4;GTF2F1;DDX3X	Q9Y5B0;P04608;P55199	R-HSA-167234;R-HSA-167072;R-HSA-167147;R-HSA-167083;R-HSA-167087;R-HSA-167181;R-HSA-167085;R-HSA-170706;R-HSA-170704;R-HSA-167089;R-HSA-167478;R-HSA-167191;R-HSA-167192;R-HSA-167196;R-HSA-167197
R-HSA-9662834	CD163 mediating an anti-inflammatory response	2	14	7	34	0.000951152	0.822979	0.938961	7	9	0.000686446	9606	Homo sapiens	ADAM17;MYH9	P78536;P35579	HSP90AB1;MMP14;ITGB1;MYH9;S100A1;DLG1;NCL	P09958;P35579;P78536	R-HSA-9662786;R-HSA-9663426;R-HSA-9662818;R-HSA-9662823;R-HSA-9662773;R-HSA-9662837;R-HSA-9662747
R-HSA-209560	NF-kB is activated and signals survival	2	15	2	37	0.00101909	0.822979	0.938961	2	4	0.000305087	9606	Homo sapiens	UBB	P0CG47;P62987	PSMD3;RPS3	P25963	R-HSA-209536;R-HSA-193705
R-HSA-2173782	Binding and Uptake of Ligands by Scavenger Receptors	12	167	6	60	0.0113459	0.823034	0.938961	25	33	0.00251697	9606	Homo sapiens	HSP90AA1;WDR1;C1R;HBA2;HBA1;HSP90B1;COL1A1;HSPH1;COL1A2;CSDE1;ALB;HYOU1;APOB	P04114;P02452;P00739;P07900;P02768;P08123;P14625;P01876;Q92598;P01764;P69905;Q9Y4L1	TFRC;PIN1;SDCBP;CTSB;ALB;THBS1	A1L4H1;P02760;P02768;P16671	R-HSA-2512800;R-HSA-8878603;R-HSA-2168881;R-HSA-2168883;R-HSA-2168885;R-HSA-2168884;R-HSA-2168887;R-HSA-2168889;R-HSA-2168888;R-HSA-2187261;R-HSA-2203516;R-HSA-2981040;R-HSA-2187264;R-HSA-3221843;R-HSA-2507854;R-HSA-2197770;R-HSA-2197645;R-HSA-2197646;R-HSA-2173778;R-HSA-2247511;R-HSA-2203479;R-HSA-2247514;R-HSA-2230938;R-HSA-2247512;R-HSA-2247513
R-HSA-9630791	Evasion of Oncogene Induced Senescence Due to Defective p16INK4A binding to CDK4	0	2	2	25	0.000135879	0.825468	0.938961	1	1	7.62718e-05	9606	Homo sapiens			HSP90AB1;CDC37	P11802	R-HSA-9630792
R-HSA-9632697	Evasion of Oxidative Stress Induced Senescence Due to Defective p16INK4A binding to CDK4	0	2	2	25	0.000135879	0.825468	0.938961	1	1	7.62718e-05	9606	Homo sapiens			HSP90AB1;CDC37	P11802	R-HSA-9630792
R-HSA-111452	Activation and oligomerization of BAK protein	0	2	2	26	0.000135879	0.825468	0.938961	3	3	0.000228815	9606	Homo sapiens			CAV1;VDAC1	Q16611;P55957	R-HSA-168848;R-HSA-139895;R-HSA-114263
R-HSA-168303	Packaging of Eight RNA Segments	0	17	1	15	0.00115497	0.825468	0.938961	1	2	0.000152544	9606	Homo sapiens			HSPA8	P03485	R-HSA-195926
R-HSA-168330	Viral RNP Complexes in the Host Cell Nucleus	1	15	1	17	0.00101909	0.825468	0.938961	1	3	0.000228815	9606	Homo sapiens	HSPA1B	P0DMV8	HSPA8	P03485	R-HSA-192746
R-HSA-450321	JNK (c-Jun kinases) phosphorylation and activation mediated by activated human TAK1	1	26	0	0	0.00176642	0.825468	0.938961	1	3	0.000228815	9606	Homo sapiens	UBB				R-HSA-450337
R-HSA-163680	AMPK inhibits chREBP transcriptional activation activity	0	11	5	16	0.000747333	0.825468	0.938961	1	4	0.000305087	9606	Homo sapiens			HSP90AB1;HSP90AA1;CAB39;MST1;CDC37	Q15831	R-HSA-164151
R-HSA-2408550	Metabolism of ingested H2SeO4 and H2SeO3 into H2Se	1	22	0	4	0.00149467	0.825468	0.938961	1	7	0.000533903	9606	Homo sapiens	TXNRD1				R-HSA-2408558
R-HSA-6798163	Choline catabolism	1	21	0	5	0.00142673	0.825468	0.938961	1	8	0.000610175	9606	Homo sapiens	SLC44A1				R-HSA-6797956
R-HSA-77111	Synthesis of Ketone Bodies	1	24	0	2	0.00163055	0.825468	0.938961	1	8	0.000610175	9606	Homo sapiens	CSE1L				R-HSA-73912
R-HSA-1482925	Acyl chain remodelling of PG	1	26	0	0	0.00176642	0.825468	0.938961	1	10	0.000762718	9606	Homo sapiens	PLA2G2D				R-HSA-1602368
R-HSA-936964	Activation of IRF3/IRF7 mediated by TBK1/IKK epsilon	5	20	6	88	0.00135879	0.825698	0.938961	7	9	0.000686446	9606	Homo sapiens	CAP1;UBB;SARM1;PTPN11	P0CG47;Q13114;Q6SZW1-1;P62987;Q06124	CAP1;CAV1;UBE2I;C6;CAT;CDC37	Q13114;Q06124;Q92844	R-HSA-936941;R-HSA-5362500;R-HSA-166245;R-HSA-5362486;R-HSA-2213017;R-HSA-2201338;R-HSA-166271
R-HSA-6782135	Dual incision in TC-NER	4	68	0	23	0.00461988	0.827679	0.938961	7	7	0.000533903	9606	Homo sapiens	UBB;PPIE;PRPF19;PPIA				R-HSA-6782211;R-HSA-6782131;R-HSA-9684118;R-HSA-6782224;R-HSA-6782141;R-HSA-6782204;R-HSA-6782138
R-HSA-73817	Purine ribonucleoside monophosphate biosynthesis	4	52	7	36	0.00353285	0.827679	0.938961	9	18	0.00137289	9606	Homo sapiens	ATIC;IMPDH2;PAICS;THBS4	O15067;P31939;P22234;P12268	RAC1;RAB8A;CSE1L;RAN;CDC42;RAB1A;PKM	17552;18319;15996	R-HSA-73794;R-HSA-73797;R-HSA-73812;R-HSA-111524;R-HSA-73798;R-HSA-73800;R-HSA-73805;R-HSA-9678749;R-HSA-73806
R-HSA-5668914	Diseases of metabolism	28	408	3	91	0.0277193	0.831168	0.938961	43	191	0.0145679	9606	Homo sapiens	NOTCH3;AHCY;B4GALT1;B3GAT3;HEXB;PMM2;HEXA;RDX;HSPG2;THBS1;DCN;EXT1;EXT2;UBB;B4GAT1;GPC1;OGN;PSAP;CSPG4;CHST14;MGAT2;GCLM;GPC6;GALK1	P0CG47;P07988;Q10469;O94766;Q9Y625;P10253;Q93063;P48507;P23526;Q8NCH0;P15291;P20774;Q16394;P98160;P07996;P06865;Q9UM47;P51570;Q8IWL1;Q8IWL2;O43505;P35052;Q6UVK1;Q7LGC8;P62987;P07585;P07686;O15305	PTPN11;SDCBP;HEXB	P06865;P49247	R-HSA-3636919;R-HSA-9035976;R-HSA-9035978;R-HSA-9035983;R-HSA-9035982;R-HSA-9036289;R-HSA-3656254;R-HSA-9036290;R-HSA-4420365;R-HSA-5688025;R-HSA-3595175;R-HSA-3656230;R-HSA-3560804;R-HSA-3797226;R-HSA-3560802;R-HSA-5688899;R-HSA-5687875;R-HSA-5096538;R-HSA-5602892;R-HSA-5579084;R-HSA-3595178;R-HSA-3595176;R-HSA-3781926;R-HSA-5688884;R-HSA-6785668;R-HSA-9035949;R-HSA-9035950;R-HSA-4793955;R-HSA-4…
R-HSA-418597	G alpha (z) signalling events	5	62	8	46	0.00421224	0.83179	0.938961	6	13	0.000991534	9606	Homo sapiens	GNB2;GNB1;GNG12;HGFAC;GNAI2	O60503;Q9UBI6;P04899;P62879;P62873	RAC1;PRKAR1A;RAB8A;CSE1L;PRKAR1A;RAN;CDC42;RAB1A	17552;15996;17489	R-HSA-392129;R-HSA-392064;R-HSA-749453;R-HSA-750988;R-HSA-751024;R-HSA-749446
R-HSA-1912420	Pre-NOTCH Processing in Golgi	2	23	1	25	0.00156261	0.831812	0.938961	8	8	0.000610175	9606	Homo sapiens	NOTCH3;B4GALT1	Q9UM47;P15291	MMP14	P09958	R-HSA-1912382;R-HSA-1912379;R-HSA-1912378;R-HSA-1912372;R-HSA-1912374;R-HSA-1912369;R-HSA-1912352;R-HSA-1912355
R-HSA-1358803	Downregulation of ERBB2:ERBB3 signaling	2	16	2	33	0.00108703	0.831812	0.938961	6	8	0.000610175	9606	Homo sapiens	UBB	P0CG47;P62987	YWHAQ;YWHAH	P40818	R-HSA-1358789;R-HSA-1358790;R-HSA-1358791;R-HSA-1358797;R-HSA-1358792;R-HSA-1358795
R-HSA-8875555	MET activates RAP1 and RAC1	2	13	6	39	0.000883212	0.831812	0.938961	2	5	0.000381359	9606	Homo sapiens	RAP1B;RAC1	P63000;P61224	RAC1;RAB8A;CSE1L;RAN;CDC42;RAB1A	17552;15996	R-HSA-8875591;R-HSA-8875568
R-HSA-3214815	HDACs deacetylate histones	3	67	0	1	0.00455194	0.833805	0.938961	4	5	0.000381359	9606	Homo sapiens	HIST1H2BN;HIST1H4A;HIST1H2AJ				R-HSA-3777129;R-HSA-3782637;R-HSA-3782655;R-HSA-3769447
R-HSA-6807004	Negative regulation of MET activity	3	25	3	48	0.00169848	0.833805	0.938961	5	10	0.000762718	9606	Homo sapiens	UBB;HGS	P0CG47;P62987;O14964	PTPN11;YWHAQ;YWHAH	P08581;P40818	R-HSA-8875431;R-HSA-8875443;R-HSA-8875490;R-HSA-8875183;R-HSA-8875374
R-HSA-5358351	Signaling by Hedgehog	31	168	20	391	0.0114138	0.835229	0.938961	40	82	0.00625429	9606	Homo sapiens	VCP;PSMD11;PSMA8;PSMD8;TUBA1C;PSMD6;TUBA1B;PSMD7;TUBA1A;UBB;PSMD4;PSMD2;PSMD3;PSMD1;FLNB;HGFAC;RDX;TUBB4B;TUBA4A;ADAM17;PSMC5;PSMC6;PSMC3;PRKAR1A;PSMC1;PSMC2;PSME1;PSME2;P4HB	P0CG47;Q6IQ16;P68363;Q06323;P51665;P35998;O60503;P62333;P62195;P22612;P55072;Q13200;P07237;Q9BQE3;Q15008;O43242;P78536;Q9UL46;P55036;O00231;P62191;Q99460;P10644;P17980;P68371;Q8TAA3;P68366;P62987;P48556;P04350;Q71U36	PRKAR1A;VPS37B;ITGB1;PRKAR1A;PIN1;APP;SDCBP;TRIM23;LASP1;HMGB1;DDX17;LUC7L2;CDC37;PTPN11;KRT14;HMGB2;CSTF2;TGFB1;DLG1;GRN	P07237;P08151;P48729;Q86YF9;O95995;P49841;Q5VTY9;Q6P1J9;P78536;17489	R-HSA-5635861;R-HSA-5362448;R-HSA-5635856;R-HSA-5633040;R-HSA-5610717;R-HSA-5635868;R-HSA-5632668;R-HSA-5362459;R-HSA-5632671;R-HSA-5610718;R-HSA-5635864;R-HSA-5635845;R-HSA-5610757;R-HSA-5617412;R-HSA-5358336;R-HSA-5610758;R-HSA-5358340;R-HSA-5358343;R-HSA-5610754;R-HSA-5635853;R-HSA-5362441;R-HSA-5610767;R-HSA-5635855;R-HSA-5635854;R-HSA-5610760;R-HSA-5632648;R-HSA-5635850;R-HSA-5610741;R-HSA-5…
R-HSA-110357	Displacement of DNA glycosylase by APEX1	1	10	1	17	0.000679394	0.836809	0.938961	8	8	0.000610175	9606	Homo sapiens	APEX1	P27695	HSPA1B	P27695	R-HSA-110353;R-HSA-110352;R-HSA-110355;R-HSA-110354;R-HSA-110356;R-HSA-110349;R-HSA-110351;R-HSA-110350
R-HSA-75094	Formation of the Editosome	0	8	2	19	0.000543515	0.836809	0.938961	1	2	0.000152544	9606	Homo sapiens			EIF4G1;ECM1	Q9NQ94	R-HSA-77608
R-HSA-6791465	Pentose phosphate pathway disease	0	8	2	20	0.000543515	0.836809	0.938961	2	4	0.000305087	9606	Homo sapiens			PTPN11;SDCBP	P49247	R-HSA-5660015;R-HSA-5660013
R-HSA-9632693	Evasion of Oxidative Stress Induced Senescence Due to p16INK4A Defects	0	3	2	25	0.000203818	0.836809	0.938961	1	2	0.000152544	9606	Homo sapiens			HSP90AB1;CDC37	P11802	R-HSA-9630792
R-HSA-9630750	Evasion of Oncogene Induced Senescence Due to p16INK4A Defects	0	3	2	25	0.000203818	0.836809	0.938961	1	2	0.000152544	9606	Homo sapiens			HSP90AB1;CDC37	P11802	R-HSA-9630792
R-HSA-975110	TRAF6 mediated IRF7 activation in TLR7/8 or 9 signaling	1	17	0	11	0.00115497	0.836809	0.938961	1	5	0.000381359	9606	Homo sapiens	UBB				R-HSA-975118
R-HSA-450302	activated TAK1 mediates p38 MAPK activation	1	27	0	0	0.00183436	0.836809	0.938961	1	5	0.000381359	9606	Homo sapiens	UBB				R-HSA-450346
R-HSA-196843	Vitamin B2 (riboflavin) metabolism	0	17	2	11	0.00115497	0.836809	0.938961	1	5	0.000381359	9606	Homo sapiens			TRIM23;SDCBP	Q8NFF5	R-HSA-196929
R-HSA-8964208	Phenylalanine metabolism	1	27	0	0	0.00183436	0.836809	0.938961	1	6	0.000457631	9606	Homo sapiens	ASRGL1				R-HSA-5696365
R-HSA-1237112	Methionine salvage pathway	1	24	0	4	0.00163055	0.836809	0.938961	1	7	0.000533903	9606	Homo sapiens	MTAP				R-HSA-1237160
R-HSA-9609690	HCMV Early Events	17	215	8	104	0.014607	0.839124	0.938961	12	12	0.000915262	9606	Homo sapiens	ITGB1;HIST1H2BN;DYNC1H1;SEC13;CBX1;HIST1H2AJ;TUBB4B;DYNLL1;TUBA4A;TUBB8;TUBA1C;HIST1H4A;TUBA1B;TUBA1A;TPR	P05556;Q14204;P83916;Q3ZCM7;P62805;P68363;Q9H853;P68371;P55735;Q99877;P63167;P12270;P68366;P04350;Q71U36;Q99878;Q9BQE3	HSP90AB1;CBX3;CBX5;RPS3;UBE2I;CBX1;CBX3;CBX1	P19838;P83916;P19419;Q13263	R-HSA-9610867;R-HSA-9614816;R-HSA-9621073;R-HSA-9614369;R-HSA-9611158;R-HSA-9614343;R-HSA-9614810;R-HSA-9611147;R-HSA-9614811;R-HSA-9623096;R-HSA-9609689;R-HSA-9614367
R-HSA-8953854	Metabolism of RNA	138	782	174	1689	0.0531286	0.839625	0.938961	121	187	0.0142628	9606	Homo sapiens	EIF4A1;RPL30;RTCB;HNRNPU;PPP2R2A;HNRNPR;EPRS;RPL10A;ACTB;RPL6;IPO5;PSMD8;RPS14;PSMD6;PSMD7;RPS19;PSMD4;RPS18;PPP2R1A;KHSRP;PSMD2;PSMD3;MAGOH;ENPP2;PLS3;PSMD1;SNRPD3;RPS11;RPS12;PDIA3;RPS9;RPS7;RPS8;RPS5;RPL23;RPL22;RPSA;GTF2F1;GTF2F2;DDX39B;NCL;SNRPG;SRSF2;PSME1;SRSF3;PPIE;PSME2;SNRPE;SNRPF;SNRPC;SRSF7;PPIA;SNRPA;SF1;DDX6;DDX5;SET;PSMD11;RBM8A;DHX9;DDX1;CSTF2;GSPT2;UBB;PCBP1;TPR;PCBP2;HSPA8;CPSF6…	P23396;Q16629;Q7RTV0;P52272;P67809;P62081;Q9Y3I0;P13984;Q01130;ENST00000427067;Q04637;ENST00000352818;P33240;P62195;Q92973;Q6P5R6;P09012;P62913;P09651;Q9UK45;Q00839;P07910;P51991;P55036;Q15428;O75533;P46782;Q15427;P46781;ENST00000279452;P19338;P22626;P62244;Q14103-4;Q14103-3;P62241;P12270;P62888;P48556;P09661;P60866;O75937;P25398;P35637;Q14103;P11940;O75400;Q15717;P35998;P62495;Q8IYD1;P42285;Q011…	EIF4G1;NUDT21;HNRNPK;PLEC;SNRPE;GNB2L1;RBMX;HNRNPAB;LASP1;HNRNPD;TUBA1A;NPM1;ILF3;HSPA2;SNRPA1;FKBP4;DDX6;PRKAR1A;SF1;DDX39B;PTBP1;ITGB1;VPS37B;FSCN1;ATP5B;HSPA8;RAN;HDGF;PABPC1;SF3B4;SF3A2;SERBP1;RANGAP1;CDC37;RBM8A;HNRNPU;ILF2;TPT1;HNRNPH1;HNRNPL;SNRPD3;EIF4G1;PLOD1;SFN;HSPA9;DDX17;TUBB;HNRNPC;SNRPG;PPP2R2A;HNRNPA2B1;PAM;VPS28;VIM;NOLC1;COL18A1;HNRNPA1;VCP;HNRNPA3;MESDC2;PPIA;MST1;TNPO1;EIF3J;R…	P62308;P61978;Q9NZI8;P23588;Q15287;P62304;O14980;P62306;Q9UBU9;Q05519;P62263;P14866;P38159;Q53GS7;P52597;Q92917;O43592;P78563;P62316;P62318;Q07955;Q96GA3;Q15696;P06730;P62314;P04792;P42677;P52756;Q01780;P07910;P82979;Q92900;P31749;Q9NQ94;O95400;O75554;P42285;P09651;Q6IN84;P19338;Q01130;P62280;O60508;Q15637;Q92973;P84103;Q13573;Q00839;P61247;Q04637;P17844;P22626;Q86V81;Q9Y6M1;O95149;P38919;Q9NPI6;…	R-HSA-428293;R-HSA-77069;R-HSA-77068;R-HSA-428296;R-HSA-77073;R-HSA-77585;R-HSA-191763;R-HSA-77587;R-HSA-450580;R-HSA-77586;R-HSA-158481;R-HSA-429845;R-HSA-77077;R-HSA-77591;R-HSA-158484;R-HSA-77078;R-HSA-77590;R-HSA-77593;R-HSA-77081;R-HSA-77592;R-HSA-77083;R-HSA-77594;R-HSA-77085;R-HSA-429860;R-HSA-927789;R-HSA-77090;R-HSA-450595;R-HSA-72231;R-HSA-450592;R-HSA-77095;R-HSA-77094;R-HSA-191786;R-H…
R-HSA-174048	APC/C:Cdc20 mediated degradation of Cyclin B	2	24	2	26	0.00163055	0.840244	0.938961	2	3	0.000228815	9606	Homo sapiens	UBB	P0CG47;P62987	SFN;VDAC1	P06493	R-HSA-174227;R-HSA-174157
R-HSA-3781860	Diseases associated with N-glycosylation of proteins	2	39	0	10	0.00264964	0.840244	0.938961	2	23	0.00175425	9606	Homo sapiens	B4GALT1;MGAT2				R-HSA-4793955;R-HSA-4793956
R-HSA-210991	Basigin interactions	4	26	8	63	0.00176642	0.846832	0.938961	5	10	0.000762718	9606	Homo sapiens	ITGB1;CAV1;SLC3A2;PPIA	P05556;P62937;P08195;Q03135	PTPN11;RAC1;SCP2;PTRF;APP;TRIM23;TXNRD1;DNM1L	Q03135;Q13356;P62937;28815	R-HSA-204434;R-HSA-204549;R-HSA-204485;R-HSA-204500;R-HSA-375131
R-HSA-211728	Regulation of PAK-2p34 activity by PS-GAP/RHG10	1	2	3	27	0.000135879	0.847413	0.938961	2	2	0.000152544	9606	Homo sapiens	PAK2	Q13177	RAC1;CDC42;PAK2	Q13177	R-HSA-211731;R-HSA-211716
R-HSA-211736	Stimulation of the cell death response by PAK-2p34	1	4	3	25	0.000271758	0.847413	0.938961	4	4	0.000305087	9606	Homo sapiens	PAK2	Q13177	RAC1;CDC42;PAK2	Q13177	R-HSA-211651;R-HSA-211650;R-HSA-211712;R-HSA-211583
R-HSA-8854521	Interaction between PHLDA1 and AURKA	0	4	2	24	0.000271758	0.847413	0.938961	2	2	0.000152544	9606	Homo sapiens			NPM1;HNRNPK	O14965	R-HSA-8853429;R-HSA-8853444
R-HSA-5666185	RHO GTPases Activate Rhotekin and Rhophilins	1	10	2	19	0.000679394	0.847413	0.938961	5	6	0.000457631	9606	Homo sapiens	RHOA	P61586	RHOA;RHOA	Q9BST9	R-HSA-5666197;R-HSA-5666178;R-HSA-5667008;R-HSA-5667052;R-HSA-5666216
R-HSA-2025928	Calcineurin activates NFAT	1	14	1	14	0.000951152	0.847413	0.938961	2	3	0.000228815	9606	Homo sapiens	PPIA	P62937	BMP1	29108	R-HSA-2025882;R-HSA-2025890
R-HSA-139853	Elevation of cytosolic Ca2+ levels	0	22	1	6	0.00149467	0.847413	0.938961	3	5	0.000381359	9606	Homo sapiens			BMP1	29108	R-HSA-434798;R-HSA-139854;R-HSA-139855
R-HSA-190242	FGFR1 ligand binding and activation	0	21	1	7	0.00142673	0.847413	0.938961	4	7	0.000533903	9606	Homo sapiens			APP	28815	R-HSA-190256;R-HSA-5654515;R-HSA-190245;R-HSA-190268
R-HSA-73980	RNA Polymerase III Transcription Termination	0	23	1	5	0.00156261	0.847413	0.938961	1	2	0.000152544	9606	Homo sapiens			YBX1	P05455	R-HSA-113454
R-HSA-9010642	ROBO receptors bind AKAP5	1	11	1	20	0.000747333	0.847413	0.938961	3	7	0.000533903	9606	Homo sapiens	FLNB	P22612	PRKAR1A	P24588	R-HSA-9010648;R-HSA-9010641;R-HSA-9010647
R-HSA-1237044	Erythrocytes take up carbon dioxide and release oxygen	1	23	0	5	0.00156261	0.847413	0.938961	2	7	0.000533903	9606	Homo sapiens	HBA2;HBA1				R-HSA-6806831;R-HSA-1237325
R-HSA-1480926	O2/CO2 exchange in erythrocytes	1	23	0	5	0.00156261	0.847413	0.938961	3	13	0.000991534	9606	Homo sapiens	HBA2;HBA1				R-HSA-1247668;R-HSA-6806831;R-HSA-1237325
R-HSA-9007101	Rab regulation of trafficking	12	129	11	112	0.00876418	0.847641	0.938961	29	35	0.00266951	9606	Homo sapiens	RAB10;YWHAE;RAB1A;RAB14;GDI2;RAB35;RAB6B;RAB8A;RHOA;RAB7A;RAB11B;RAB8B	P50395;Q7Z392;Q9NRW1;Q15286;P61006;Q15907;P61026;P62258;P62820;P61106;P51149;Q92930	RAC1;SLC9A3R1;RAB8A;CSE1L;RAN;RAB11B;CDC42;EZR;RAB1A;TPP1;RAB2A	Q9P2M4;Q9BXI6;Q3MII6;17552;15996	R-HSA-8876615;R-HSA-8933452;R-HSA-8854209;R-HSA-8877760;R-HSA-8877451;R-HSA-8876616;R-HSA-8854293;R-HSA-8854612;R-HSA-8876191;R-HSA-8854303;R-HSA-8876190;R-HSA-8854173;R-HSA-8876188;R-HSA-8854759;R-HSA-8854182;R-HSA-8876454;R-HSA-8876837;R-HSA-8877475;R-HSA-8876193;R-HSA-8854255;R-HSA-8877998;R-HSA-8877612;R-HSA-8875318;R-HSA-8877813;R-HSA-8877311;R-HSA-8854588;R-HSA-8877308;R-HSA-8854329;R-HSA-8…
R-HSA-5656169	Termination of translesion DNA synthesis	2	35	4	18	0.00237788	0.848291	0.938961	8	9	0.000686446	9606	Homo sapiens	UBB	P0CG47;P62987	YBX1;GNB2L1;YWHAH;FLNB	Q70EL4;P05161;Q14694	R-HSA-5653766;R-HSA-5653780;R-HSA-5653838;R-HSA-5653756;R-HSA-5653770;R-HSA-5653786;R-HSA-5653754;R-HSA-5655193
R-HSA-75205	Dissolution of Fibrin Clot	2	14	0	36	0.000951152	0.848291	0.938961	8	19	0.00144916	9606	Homo sapiens	ANXA2;PLAT				R-HSA-158784;R-HSA-158800;R-HSA-158756;R-HSA-158747;R-HSA-158795;R-HSA-158744;R-HSA-158750;R-HSA-158781
R-HSA-8943723	Regulation of PTEN mRNA translation	2	29	4	23	0.00197024	0.855968	0.938961	24	24	0.00183052	9606	Homo sapiens	VAPA;BLVRB	Q9UL18;ENST00000340541	PPP1CA;SLC9A3R1;CAV1;PRDX1	P60484	R-HSA-8944650;R-HSA-8944522;R-HSA-2318752;R-HSA-8948651;R-HSA-8944684;R-HSA-8948524;R-HSA-8945709;R-HSA-8948621;R-HSA-8948623;R-HSA-8948641;R-HSA-8944706;R-HSA-8944483;R-HSA-8948612;R-HSA-8948582;R-HSA-8948583;R-HSA-8944632;R-HSA-8948536;R-HSA-8944569;R-HSA-8948569;R-HSA-8944538;R-HSA-8948602;R-HSA-8944497;R-HSA-8948594;R-HSA-8944599
R-HSA-110373	Resolution of AP sites via the multiple-nucleotide patch replacement pathway	2	32	2	20	0.00217406	0.855968	0.938961	15	19	0.00144916	9606	Homo sapiens	HSPA9;PARP1;APEX1	P27695;P09874	HMGB1;HSPA1B	P27695;P06746	R-HSA-110368;R-HSA-5651828;R-HSA-110371;R-HSA-5651792;R-HSA-5649873;R-HSA-5649854;R-HSA-5651805;R-HSA-5651739;R-HSA-5649883;R-HSA-111253;R-HSA-5649856;R-HSA-5651809;R-HSA-110363;R-HSA-5651723;R-HSA-110364
R-HSA-194306	Neurophilin interactions with VEGF and VEGFR	1	4	12	27	0.000271758	0.857328	0.938961	2	2	0.000152544	9606	Homo sapiens	NRP1	O14786	VEGFA;PDCD6;VEGFA;NRP1;VEGFA;FLNA;VEGFC;HSPG2;LGALS1;HSPG2;HSPG2;VEGFC	P35968;O60462;P17948;O14786	R-HSA-195408;R-HSA-195418
R-HSA-170660	Adenylate cyclase activating pathway	1	17	2	13	0.00115497	0.857328	0.938961	4	4	0.000305087	9606	Homo sapiens	HGFAC	O60503	PRKAR1A;PRKAR1A	17489	R-HSA-170672;R-HSA-170676;R-HSA-170677;R-HSA-170685
R-HSA-9632974	NR1H2 & NR1H3 regulate gene expression linked to gluconeogenesis	0	10	1	19	0.000679394	0.857328	0.938961	1	2	0.000152544	9606	Homo sapiens			YWHAH	P48552	R-HSA-9028524
R-HSA-190241	FGFR2 ligand binding and activation	0	26	1	3	0.00176642	0.857328	0.938961	2	5	0.000381359	9606	Homo sapiens			APP	28815	R-HSA-190258;R-HSA-190260
R-HSA-72200	mRNA Editing: C to U Conversion	0	10	2	19	0.000679394	0.857328	0.938961	1	3	0.000228815	9606	Homo sapiens			EIF4G1;ECM1	Q9NQ94	R-HSA-77608
R-HSA-418217	G beta:gamma signalling through PLC beta	4	23	30	68	0.00156261	0.858577	0.938961	2	2	0.000152544	9606	Homo sapiens	EIF4A1;GNB2;GNB1;GNG12	Q9UBI6;Q01970;P62879;P62873	IQGAP1;ARF1;GNB2L1;CLTC;CDC42;RAC1;SPTAN1;ACTG1;ILF3;FLNA;MSN;FLNB;ACTB;KPNB1;CAND1;CSE1L;KIF5B;TLN1;MYL6;SNX2;RAB7A;EZR;CFL1;SPTBN1;LDHA;PFKL;IQGAP2;MYH9;AP1B1;CAPZA1	18348	R-HSA-398193;R-HSA-398040
R-HSA-2122948	Activated NOTCH1 Transmits Signal to the Nucleus	4	32	3	62	0.00217406	0.858577	0.938961	7	21	0.00160171	9606	Homo sapiens	ADAM17;UBB;ADAM10	P0CG47;P78536;O14672;P62987	PPP2R1A;PIN1;PPP2R2A	P46531	R-HSA-157632;R-HSA-157926;R-HSA-1980074;R-HSA-1980118;R-HSA-1912357;R-HSA-157353;R-HSA-1912386
R-HSA-418359	Reduction of cytosolic Ca++ levels	0	15	1	16	0.00101909	0.8666	0.938961	3	3	0.000228815	9606	Homo sapiens			BMP1	29108	R-HSA-418309;R-HSA-425661;R-HSA-418365
R-HSA-205025	NADE modulates death signalling	1	6	1	25	0.000407636	0.8666	0.938961	2	3	0.000228815	9606	Homo sapiens	YWHAE	P62258	S100A1	Q00994	R-HSA-193650;R-HSA-204981
R-HSA-879518	Transport of organic anions	1	28	2	3	0.0019023	0.8666	0.938961	3	9	0.000686446	9606	Homo sapiens	ALB	P02768	TFRC;ALB	P02768	R-HSA-194130;R-HSA-194083;R-HSA-194079
R-HSA-74182	Ketone body metabolism	1	28	0	2	0.0019023	0.8666	0.938961	2	11	0.00083899	9606	Homo sapiens	CSE1L				R-HSA-73920;R-HSA-73912
R-HSA-1482922	Acyl chain remodelling of PI	1	25	0	5	0.00169848	0.8666	0.938961	1	6	0.000457631	9606	Homo sapiens	PLA2G2D				R-HSA-1602377
R-HSA-196836	Vitamin C (ascorbate) metabolism	1	26	0	4	0.00176642	0.8666	0.938961	1	9	0.000686446	9606	Homo sapiens	SLC2A1				R-HSA-198818
R-HSA-2033514	FGFR3 mutant receptor activation	0	27	1	3	0.00183436	0.8666	0.938961	1	9	0.000686446	9606	Homo sapiens			APP	28815	R-HSA-2012074
R-HSA-5628897	TP53 Regulates Metabolic Genes	9	125	8	70	0.00849242	0.867484	0.938961	10	34	0.00259324	9606	Homo sapiens	YWHAE;PRDX2;YWHAQ;PRDX1;TXNRD1;BLVRB;SFN;TXN;YWHAH	P32119;Q9UL18;P31947;Q06830;P10599;P27348;P62258;Q16881;Q04917	YWHAQ;PPP1CA;SLC9A3R1;CAV1;FST;PRDX1;YWHAH;PRDX2	P60484;P49815;P10599;Q92574	R-HSA-198609;R-HSA-2321904;R-HSA-2318752;R-HSA-5632738;R-HSA-5631885;R-HSA-5632732;R-HSA-165179;R-HSA-5631903;R-HSA-3341343;R-HSA-73646
R-HSA-5632684	Hedgehog 'on' state	19	92	12	273	0.00625042	0.869137	0.938961	13	37	0.00282206	9606	Homo sapiens	PSMD11;RDX;PSMA8;PSMD8;PSMC5;PSMD6;PSMD7;PSMC6;UBB;PSMC3;PSMD4;PSMC1;PSMD2;PSMD3;PSMC2;PSME1;PSME2;PSMD1	P0CG47;Q15008;Q6IQ16;O43242;Q9UL46;P55036;O00231;P62191;Q06323;Q99460;P17980;P51665;P35998;Q8TAA3;P62333;P62195;P62987;P48556;Q13200	KRT14;HMGB2;VPS37B;PIN1;TRIM23;CSTF2;LASP1;HMGB1;DDX17;LUC7L2;CDC37;PTPN11	P08151;P48729;Q86YF9;O95995;Q6P1J9	R-HSA-5635861;R-HSA-5635856;R-HSA-5633040;R-HSA-5635868;R-HSA-5632668;R-HSA-5632671;R-HSA-5635864;R-HSA-5635845;R-HSA-5635853;R-HSA-5635855;R-HSA-5635854;R-HSA-5632648;R-HSA-5635850
R-HSA-446388	Regulation of cytoskeletal remodeling and cell spreading by IPP complex components	4	8	9	89	0.000543515	0.869544	0.938961	5	5	0.000381359	9606	Homo sapiens	PARVA;RSU1;PARVB;LIMS1	Q15404;Q9NVD7;Q9HBI1;P48059	LIMS1;PTPN11;PARVA;FN1;TXN;RSU1;ITGB1;EIF2S1;EIF2A;PAK2	Q15404;P49023;P12814;Q9NVD7;Q15052;P48059	R-HSA-430311;R-HSA-446372;R-HSA-430308;R-HSA-446322;R-HSA-432946
R-HSA-8963898	Plasma lipoprotein assembly	5	30	2	86	0.00203818	0.869713	0.938961	14	19	0.00144916	9606	Homo sapiens	BMP1;APOC3;FLNB;P4HB;APOB	P04114;P13497-3;P02656;P22612;P07237	APP;VCP	P04114;P02647	R-HSA-174786;R-HSA-8866308;R-HSA-5682101;R-HSA-174660;R-HSA-8866304;R-HSA-174731;R-HSA-8866327;R-HSA-264758;R-HSA-216727;R-HSA-8866321;R-HSA-174741;R-HSA-216756;R-HSA-174587;R-HSA-8866329
R-HSA-140877	Formation of Fibrin Clot (Clotting Cascade)	5	61	2	59	0.0041443	0.869713	0.938961	29	61	0.00465258	9606	Homo sapiens	F10;FGG;F13A1;KLKB1	P03951;P03952;P02679;P00488;P00742	BMP1;FGG	29108;P02671	R-HSA-140736;R-HSA-158145;R-HSA-158278;R-HSA-158340;R-HSA-158218;R-HSA-140686;R-HSA-9015111;R-HSA-140748;R-HSA-158419;R-HSA-140823;R-HSA-158164;R-HSA-140825;R-HSA-9015122;R-HSA-140700;R-HSA-158300;R-HSA-140769;R-HSA-158311;R-HSA-140842;R-HSA-158251;R-HSA-140840;R-HSA-140777;R-HSA-158313;R-HSA-140847;R-HSA-140783;R-HSA-140851;R-HSA-140599;R-HSA-140664;R-HSA-158399;R-HSA-158333
R-HSA-450531	Regulation of mRNA stability by proteins that bind AU-rich elements	30	93	68	463	0.00631836	0.87343	0.938961	24	26	0.00198307	9606	Homo sapiens	PSMD11;SET;ELAVL1;PSMA8;PSMD8;PSMD6;XPO1;PSMD7;UBB;PSMD4;KHSRP;PSMD2;PSMD3;ENPP2;PSMD1;TNPO1;HSPA8;PSMC5;PSMC6;PSMC3;PSMC1;PSMC2;PSME1;HNRNPD;PSME2;PABPC1;HSPA1B;EIF4G1	P0CG47;P0DMV8;P11940;Q06323;Q15717;P51665;P35998;ENST00000427067;Q04637;P62333;P62195;Q01105;Q92973;Q13200;Q15008;O43242;Q9UL46;Q92945;P55036;O14980;O00231;P62191;Q99460;P17980;P11142;Q14103-4;Q8TAA3;Q14103-3;P62987;P48556	PPP2R1A;YWHAQ;EIF4G1;ENO1;HSPA5;EIF4E;CLTC;TUBA1A;HNRNPA1;RAC1;NPM1;VIM;HSPA2;PCBP1;FKBP4;DDX3X;ACTB;DDX6;PRKAR1A;ITGB1;FSCN1;LMNA;ATP5B;HSPA8;KIF5B;SDCBP;EIF3A;PABPC1;GSPT2;EIF4A1;SF3A2;HSPA4;CDC37;HSP90AB1;TPT1;TOP1;PCBP2;MAP2K1;DHX9;SFN;SF3A3;HSPA9;HNRNPC;ATP5A1;XPO1;PAM;HNRNPD;VIM;NOLC1;HIST1H4A;HNRNPA1;VCP;ELAVL1;CSTF2;HSPH1;MESDC2;MST1;EIF3J;PPP1CA;YWHAE;RPS3;HNRNPM;HNRNPD;CFL1;BAIAP2;HSP90…	O95453;P31749;Q92945;P31946;Q92973;Q9NPI6;O14980;P04792;P63104;Q01105;Q04637;P11940;Q15717;P11142	R-HSA-450406;R-HSA-482788;R-HSA-450533;R-HSA-450434;R-HSA-450466;R-HSA-450499;R-HSA-450595;R-HSA-450592;R-HSA-450400;R-HSA-517674;R-HSA-517705;R-HSA-450550;R-HSA-450422;R-HSA-450551;R-HSA-450580;R-HSA-450387;R-HSA-451152;R-HSA-450494;R-HSA-450463;R-HSA-450431;R-HSA-450620;R-HSA-450394;R-HSA-450490;R-HSA-450488
R-HSA-425561	Sodium/Calcium exchangers	1	15	1	17	0.00101909	0.875269	0.938961	4	4	0.000305087	9606	Homo sapiens	SLC24A1	O60721	BMP1	29108	R-HSA-425678;R-HSA-425822;R-HSA-5626316;R-HSA-425661
R-HSA-2644607	Loss of Function of FBXW7 in Cancer and NOTCH1 Signaling	0	6	3	25	0.000407636	0.875269	0.938961	1	1	7.62718e-05	9606	Homo sapiens			PPP2R1A;PIN1;PPP2R2A	P46531	R-HSA-2220978
R-HSA-2644605	FBXW7 Mutants and NOTCH1 in Cancer	0	6	3	25	0.000407636	0.875269	0.938961	1	1	7.62718e-05	9606	Homo sapiens			PPP2R1A;PIN1;PPP2R2A	P46531	R-HSA-2220978
R-HSA-198765	Signalling to ERK5	0	4	3	29	0.000271758	0.875269	0.938961	2	2	0.000152544	9606	Homo sapiens			HSP90AB1;PFDN6;CDC37	Q13163;Q13164	R-HSA-198714;R-HSA-198733
R-HSA-6806942	MET Receptor Activation	1	9	1	24	0.000611455	0.875269	0.938961	2	5	0.000381359	9606	Homo sapiens	HGFAC	Q04756	PTPN11	P08581	R-HSA-6800299;R-HSA-6800298
R-HSA-9634635	Estrogen-stimulated signaling through PRKCZ	0	12	1	19	0.000815273	0.875269	0.938961	1	6	0.000457631	9606	Homo sapiens			HSP90AB1	Q05513	R-HSA-437192
R-HSA-1482839	Acyl chain remodelling of PE	2	42	1	12	0.00285345	0.876913	0.938961	4	9	0.000686446	9606	Homo sapiens	PLA2G2D;MTHFD1	Q6ZNC8;Q9UNK4	IGFBP5	Q8TB40	R-HSA-1482646;R-HSA-5694583;R-HSA-1602398;R-HSA-1482667
R-HSA-198753	ERK/MAPK targets	2	26	2	29	0.00176642	0.876913	0.938961	3	7	0.000533903	9606	Homo sapiens	PPA1;PPP2R1A	P62714;P30153	PFDN6;UBE2I	P19419;Q13164	R-HSA-199959;R-HSA-198731;R-HSA-199929
R-HSA-202424	Downstream TCR signaling	17	124	51	225	0.00842449	0.879727	0.938961	11	24	0.00183052	9606	Homo sapiens	PSMD11;PSMA8;PSMD8;PSMC5;PSMD6;PSMD7;PSMC6;UBB;PSMC3;PSMD4;PSMC1;PSMD2;PSMD3;PSMC2;PSME1;PSME2;PSMD1	P0CG47;Q15008;O43242;Q9UL46;P55036;O00231;P62191;Q06323;Q99460;P17980;P51665;P35998;Q8TAA3;P62333;P62195;P48556;Q13200	YWHAQ;ARF1;ITGB1;CAPZB;GNB2L1;CLTC;PSMC5;PSMC1;RAC1;SPTAN1;ACTG1;ILF3;FLNA;EHD1;ACTB;KIF5B;TLN1;EZR;SPTBN1;CAP1;UBE2D3;PSMD6;PFKL;DSTN;AP1B1;IQGAP1;CDC42;ATP1A1;VCP;MSN;FLNB;KPNB1;TFRC;PPP1CA;CAV1;CAND1;CSE1L;MYL6;SNX2;RAB7A;CFL1;GLRX3;SLC9A3R1;PSMD7;PSMD2;LDHA;IQGAP2;MYH9;PRDX1;YWHAH;CAPZA1	O43353;Q04759;18348;P60484;16618;Q9Y4K3;O15530	R-HSA-199456;R-HSA-202534;R-HSA-5607728;R-HSA-202453;R-HSA-202164;R-HSA-202459;R-HSA-5607724;R-HSA-202328;R-HSA-202472;R-HSA-202365;R-HSA-202237
R-HSA-2033519	Activated point mutants of FGFR2	0	29	1	3	0.00197024	0.883376	0.938961	2	10	0.000762718	9606	Homo sapiens			APP	28815	R-HSA-2033474;R-HSA-2033472
R-HSA-427389	ERCC6 (CSB) and EHMT2 (G9a) positively regulate rRNA expression	5	48	4	77	0.00326109	0.883607	0.938961	3	4	0.000305087	9606	Homo sapiens	HIST1H2BN;HIST1H4A;H3F3B;CBX3;HIST1H2AJ	Q99877;P84243;P62805;Q13185;Q99878	CBX3;CBX5;PLOD3;CBX1	Q96KQ7;Q13185	R-HSA-427383;R-HSA-427404;R-HSA-427336
R-HSA-195258	RHO GTPase Effectors	55	328	80	666	0.0222841	0.888613	0.938961	95	113	0.00861872	9606	Homo sapiens	YWHAE;ITGB1;ACTB;ACTG1;TUBB8;TUBA1C;TUBA1B;XPO1;TUBA1A;YWHAQ;PPP2R1A;KIF5B;CFL1;RAC1;YWHAH;ACTR3;SEC13;NUDC;PPP1R12A;HIST1H2AJ;RANGAP1;DYNLL1;TUBA4A;RHOA;MYL6;CTTN;PPA1;MYH9;MAPRE1;ALDH9A1;PAFAH1B1;HIST1H2BN;IQGAP1;IQGAP2;CDC42;FLNA;SFN;PAK3;MYH10;PAK2;DYNC1H1;H3F3B;RCC2;ARPC4;ARPC5;TUBB4B;BAIAP2;KTN1;PPP1CA;CENPE;HIST1H4A;PIN1	Q14204;Q14247;Q9Y266;Q9P258;P35579;P35580;P63167;P63000;O15511;P46940;P62714;P43034;P61586;P27348;Q04917;P46060;P60709;Q13526;P62805;P30153;P59998;Q5FBB7;Q99877;P60660;P61158;Q13177;Q99878;P21333;Q13576;Q3ZCM7;P68363;P33176;P63261;P84243;P23528;Q9UQB8;P62258;P60953;Q9BQE3;O75914;P05556;ENSG00000150093;O14980;P31947;Q9H853;P68371;P55735;Q86UP2;P62140;Q02224;P68366;P04350;Q15691;Q71U36;O14974	YWHAQ;ARF1;APP;ITGB1;CAPZB;RAC1;PIN1;NONO;GNB2L1;CLTC;PSMC1;PAK2;CDC42;RAC1;SPTAN1;ACTG1;ILF3;FLNA;PCBP1;FN1;EHD1;KPNB1;IMMT;RAC1;ACTB;VPS37B;KIF5B;TLN1;ADAM17;TLN1;SF3B4;EZR;CDC37;SPTBN1;TOP1;CDC42;PFKL;DSTN;MAP2K1;LOXL4;AP1B1;EIF3F;KPNA3;IQGAP1;SFN;CDC42;RHOA;CD81;ATP1A1;VIM;RAC1;TUBA4A;MSN;FLNB;TFRC;KPNB1;CBX5;MMP14;ADAM10;YWHAE;MAPRE1;CAND1;MAP2K1;CSE1L;MYL6;HGS;NONO;CDC42;SNX2;RAB7A;STMN1;CF…	O75914;P05556;Q13526;Q16512;P78352;16618;Q9UQB8;P35240;P46527;P23528;17283;O60341;Q9Y4D1;O00255;P30622;P53667;Q9BST9;P30307;Q14247;Q13153;Q13177;18348;O75044;Q8N9R8;P00519	R-HSA-5665751;R-HSA-3858489;R-HSA-2029469;R-HSA-2029466;R-HSA-5623632;R-HSA-3858495;R-HSA-5668947;R-HSA-5671763;R-HSA-5666129;R-HSA-2029465;R-HSA-5666001;R-HSA-419087;R-HSA-75016;R-HSA-2029460;R-HSA-5671772;R-HSA-419083;R-HSA-2029456;R-HSA-5666008;R-HSA-5625797;R-HSA-5625796;R-HSA-5668932;R-HSA-5623622;R-HSA-5665989;R-HSA-5671749;R-HSA-5667008;R-HSA-2197691;R-HSA-2197690;R-HSA-3928608;R-HSA-56257…
R-HSA-8866423	VLDL assembly	2	9	1	48	0.000611455	0.889276	0.938961	5	5	0.000381359	9606	Homo sapiens	P4HB;APOB	P04114;P07237	VCP	P04114	R-HSA-8866327;R-HSA-8866308;R-HSA-8866321;R-HSA-8866304;R-HSA-8866329
R-HSA-8964058	HDL remodeling	2	24	8	36	0.00163055	0.889276	0.938961	3	13	0.000991534	9606	Homo sapiens	ALB;APOC3	P02768;P02656	TFRC;APP;ST13;APP;TPP1;CFH;ALB;CDC37	P02655;P02647;P02768;P02649	R-HSA-264679;R-HSA-264695;R-HSA-266303
R-HSA-1839126	FGFR2 mutant receptor activation	2	50	1	9	0.00339697	0.889276	0.938961	4	18	0.00137289	9606	Homo sapiens	GTF2F1;GTF2F2	P35269;P13984	APP	28815	R-HSA-8851710;R-HSA-2033474;R-HSA-2033472;R-HSA-8853320
R-HSA-6791226	Major pathway of rRNA processing in the nucleolus and cytosol	30	189	28	398	0.0128405	0.890647	0.938961	7	7	0.000533903	9606	Homo sapiens	RPL30;RPLP1;RPL12;RPL11;RPLP0;RPL10A;RPL6;RPS14;RPS15A;UBB;RPS19;RPS18;RPS3;RPLP2;RPS11;RPS12;RPS9;RPS7;RPS8;RPS5;RPL23;RPL22;RPS3A;RPSA;RPS28;NHP2L1;NCL;RPS20;SKIV2L2	P25398;P23396;P62081;P62280;P55769;P39019;Q02878;P42285;P30050;Q6P5R6;P61247;P62857;P62913;P08865;P46782;P62829;P46781;P62906;P35268;P19338;P62244;P62241;P62263;P62987;P62888;P05386;P62269;P60866;P05387;P05388	PPP2R1A;GNB2L1;EIF4E;PPP2R2A;F10;TUBA1A;NPM1;VIM;COL18A1;PA2G4;SKIV2L2;VPS37B;RPS14;ATP5B;PSMC6;RPS3A;RPS3;DDX5;DDX17;RRBP1;HSP90AB1;HSP90AA1;TOP1;AHNAK;RHOA;MYH9;SRSF2;NCL	P49674;Q13895;Q96GA3;P42285;Q5SY16;P61247;P62753;P42677;Q99547;P62263;P19338;P62280;Q01780	R-HSA-6791223;R-HSA-6791222;R-HSA-6791221;R-HSA-6791219;R-HSA-6791218;R-HSA-6791228;R-HSA-6791227
R-HSA-114294	Activation, translocation and oligomerization of BAX	0	2	1	33	0.000135879	0.890956	0.938961	2	4	0.000305087	9606	Homo sapiens			CAV1	P55957	R-HSA-168849;R-HSA-139917
R-HSA-162599	Late Phase of HIV Life Cycle	23	165	39	291	0.01121	0.891617	0.938961	73	78	0.0059492	9606	Homo sapiens	RANBP1;SEC13;SUPT16H;PDCD6IP;NEDD4L;HNRNPR;VPS37B;SSRP1;RANGAP1;GTF2F1;GTF2F2;XPO1;UBB;TPR;NMT1;CHMP3;CHMP4B;PPIA;VPS28;RAN;CHMP5	P0CG47;P46060;Q8IZX4;P62826;P62937;O14980;P30419;P35269;Q9H444;Q9NZZ3;P13984;P55735;Q9Y3E7;Q08945;P12270;Q96PU5;Q9H9H4;P62987;Q9UK41;Q8WUM4;P43487;A5D8V6;Q9Y5B9	DHX9;P4HB;APP;PIN1;CDC42;DNM1L;NAP1L4;GTF2F1;GANAB;XPO1;RAC1;PDIA3;PDCD6;MESDC2;PPIA;MSN;RAB1A;DDX3X;BTF3;MMP14;CHMP4B;PPP1CA;RAB8A;CHMP4B;NAP1L1;ATP5B;CSE1L;RAN;NMT1;PTGES3;CKAP4;ERH;OLA1;IPO9;LGALS3;NPM3;YWHAH;UBE2I;DDX1	P09958;P04578;P46060;P04601;P62937;P04591;O14980;P43487;P18754;17552;Q96PU5;Q9Y5B0;Q8WUM4;O60551;P04618;P04608;P55199;15996;O00267;P05919	R-HSA-180739;R-HSA-184323;R-HSA-3159227;R-HSA-167181;R-HSA-167191;R-HSA-180885;R-HSA-171291;R-HSA-171288;R-HSA-167192;R-HSA-174494;R-HSA-167196;R-HSA-174493;R-HSA-167197;R-HSA-9613490;R-HSA-167459;R-HSA-165027;R-HSA-167072;R-HSA-167076;R-HSA-165028;R-HSA-167077;R-HSA-9613498;R-HSA-165034;R-HSA-167083;R-HSA-167087;R-HSA-167084;R-HSA-167468;R-HSA-167085;R-HSA-3149440;R-HSA-167090;R-HSA-167474;R-HSA…
R-HSA-177243	Interactions of Rev with host cellular proteins	8	46	13	133	0.00312521	0.892898	0.938961	15	16	0.00122035	9606	Homo sapiens	RANBP1;SEC13;NPM1;XPO1;TPR;RANGAP1;RAN;KPNB1	P46060;Q14974;P06748;P62826;O14980;P12270;P43487;P55735	KPNA3;DHX9;RAB8A;CSE1L;RAN;CDC42;XPO1;RAC1;TOP1;UBE2I;PA2G4;DDX1;RAB1A	P18754;17552;P46060;P06748;Q14974;P04618;O14980;P43487;15996	R-HSA-180739;R-HSA-165027;R-HSA-180736;R-HSA-180710;R-HSA-165028;R-HSA-180709;R-HSA-165034;R-HSA-180687;R-HSA-165043;R-HSA-165047;R-HSA-180885;R-HSA-180725;R-HSA-180728;R-HSA-165055;R-HSA-180732
R-HSA-9032500	Activated NTRK2 signals through FYN	2	11	8	49	0.000747333	0.895015	0.938961	6	7	0.000533903	9606	Homo sapiens	BDNF;RAC1	P23560;P63000	RAC1;RAB8A;PPP1CA;CSE1L;RAN;CDC42;RAB1A;DLG1	17552;Q13224;15996	R-HSA-9032601;R-HSA-9032761;R-HSA-9032798;R-HSA-9032532;R-HSA-9032582;R-HSA-9032502
R-HSA-8866654	E3 ubiquitin ligases ubiquitinate target proteins	8	61	6	122	0.0041443	0.896284	0.938961	16	16	0.00122035	9606	Homo sapiens	HIST1H2BN;VCP;UBB;UBE2D3;HLA-A;UBE2L3	P0CG47;Q99877;P04439;P61077;P68036;P62987;P55072;P01892	UBA1;IGFBP3;TOP1;HDGF;PARP1;UBE2L3	P61088;P50876;P78527	R-HSA-8943080;R-HSA-8943083;R-HSA-8938829;R-HSA-8943040;R-HSA-8943041;R-HSA-8939335;R-HSA-8953946;R-HSA-8939323;R-HSA-8943003;R-HSA-8953917;R-HSA-8938815;R-HSA-8943007;R-HSA-8938770;R-HSA-8942099;R-HSA-8942101;R-HSA-8938773
R-HSA-8964026	Chylomicron clearance	1	9	2	27	0.000611455	0.898043	0.938961	4	4	0.000305087	9606	Homo sapiens	APOB	P04114	APOB;AP1B1	Q5SW96;P01130	R-HSA-174706;R-HSA-174624;R-HSA-174657;R-HSA-174808
R-HSA-139910	Activation of BMF and translocation to mitochondria	0	5	2	30	0.000339697	0.898043	0.938961	2	2	0.000152544	9606	Homo sapiens			DYNLL1;CDC42	Q96LC9;P45983	R-HSA-139908;R-HSA-139909
R-HSA-3315487	SMAD2/3 MH2 Domain Mutants in Cancer	0	3	1	34	0.000203818	0.898043	0.938961	1	1	7.62718e-05	9606	Homo sapiens			UBE2I	Q13485	R-HSA-3315483
R-HSA-187015	Activation of TRKA receptors	0	10	1	27	0.000679394	0.898043	0.938961	2	8	0.000610175	9606	Homo sapiens			APP	P04629	R-HSA-166538;R-HSA-166542
R-HSA-189200	Cellular hexose transport	1	28	1	6	0.0019023	0.898043	0.938961	4	17	0.00129662	9606	Homo sapiens	SLC2A1	P11166	SDCBP	Q9BRV3	R-HSA-5339524;R-HSA-8876319;R-HSA-450092;R-HSA-450088
R-HSA-209952	Peptide hormone biosynthesis	1	13	0	23	0.000883212	0.898043	0.938961	1	5	0.000381359	9606	Homo sapiens	INHBB				R-HSA-378975
R-HSA-8964616	G beta:gamma signalling through CDC42	4	21	16	81	0.00142673	0.898153	0.938961	6	6	0.000457631	9606	Homo sapiens	CDC42;GNB2;GNB1;GNG12	Q9UBI6;P62879;P62873;P60953	IQGAP1;PAK3;BAIAP2;RAC1;ARHGDIA;CDC42;CDC42;PAK2;BAIAP2;RAC1;CDC42;RPL22;IQGAP2;PCBP1;RAC1;RAC1	Q13153;P60953;Q15052	R-HSA-8964634;R-HSA-8964619;R-HSA-8964604;R-HSA-8964605;R-HSA-8964614;R-HSA-8964599
R-HSA-69273	Cyclin A/B1/B2 associated events during G2/M transition	4	32	9	77	0.00217406	0.898153	0.938961	11	25	0.0019068	9606	Homo sapiens	XPO1;PPA1;PPP2R1A;PPP2R2A	P63151;O14980;P62714;P30153	YWHAQ;PPP2R1A;DARS;PDIA3;DHX9;YWHAE;SFN;YWHAH;VDAC1	P30304;P30307;P30305;Q9Y570;O14980;P06493;Q08050	R-HSA-8856951;R-HSA-4088141;R-HSA-170161;R-HSA-4088024;R-HSA-8856945;R-HSA-170084;R-HSA-170149;R-HSA-170120;R-HSA-170072;R-HSA-170057;R-HSA-170158
R-HSA-8956320	Nucleobase biosynthesis	4	65	7	36	0.00441606	0.898153	0.938961	9	24	0.00183052	9606	Homo sapiens	ATIC;IMPDH2;PAICS;THBS4	O15067;P31939;P22234;P12268	RAC1;RAB8A;CSE1L;RAN;CDC42;RAB1A;PKM	17552;18319;15996	R-HSA-73794;R-HSA-73797;R-HSA-73812;R-HSA-111524;R-HSA-73798;R-HSA-73800;R-HSA-73805;R-HSA-9678749;R-HSA-73806
R-HSA-442982	Ras activation upon Ca2+ influx through NMDA receptor	2	27	6	33	0.00183436	0.900477	0.938961	2	2	0.000152544	9606	Homo sapiens	DLG1	Q15700;Q12959	RAC1;RAB8A;CSE1L;RAN;CDC42;RAB1A	17552;15996	R-HSA-442732;R-HSA-442760
R-HSA-156588	Glucuronidation	2	56	0	2	0.00380461	0.900477	0.938961	3	11	0.00083899	9606	Homo sapiens	UGDH;GANAB				R-HSA-174931;R-HSA-174916;R-HSA-173597
R-HSA-375165	NCAM signaling for neurite out-growth	11	70	14	167	0.00475576	0.902348	0.938961	13	23	0.00175425	9606	Homo sapiens	PRPS1;COL2A1;COL5A1;COL6A2;COL6A1;COL5A2;COL6A3;MAN1A1;SPTAN1;GFRA2;SPTBN1	O15020;P12110;P05997;P12109;P16220;Q13813;O00451;P20908;P02458;Q01082;P12111	RAB8A;APP;CSE1L;APP;RAN;CDC42;PDCD6IP;CDC37;HSP90AB1;RAC1;PRDX1;HNRNPK;RAB1A;FN1	17552;P06241;15996;P04156	R-HSA-375149;R-HSA-375151;R-HSA-375144;R-HSA-392053;R-HSA-392054;R-HSA-392051;R-HSA-375154;R-HSA-391868;R-HSA-391871;R-HSA-391865;R-HSA-199935;R-HSA-391867;R-HSA-391866
R-HSA-75892	Platelet Adhesion to exposed collagen	3	16	5	69	0.00108703	0.903538	0.938961	5	6	0.000457631	9606	Homo sapiens	ITGB1;COL1A1;COL1A2	P02452;P05556;P08123	HSP90AB1;HNRNPK;PDCD6IP;FN1;CDC37	P07948;P06241	R-HSA-114577;R-HSA-432295;R-HSA-114563;R-HSA-114671;R-HSA-114670
R-HSA-3906995	Diseases associated with O-glycosylation of proteins	3	78	0	3	0.00529927	0.903538	0.938961	3	9	0.000686446	9606	Homo sapiens	NOTCH3;B4GAT1;THBS1				R-HSA-6785668;R-HSA-5096538;R-HSA-6785565
R-HSA-174437	Removal of the Flap Intermediate from the C-strand	1	22	3	20	0.00149467	0.904671	0.938961	4	4	0.000305087	9606	Homo sapiens	TPP1	Q96AP0	CBX5;ARL3;PARP1	Q14191	R-HSA-174451;R-HSA-174441;R-HSA-174446;R-HSA-174445
R-HSA-5576893	Phase 2 - plateau phase	1	29	1	6	0.00197024	0.904671	0.938961	2	2	0.000152544	9606	Homo sapiens	CDC37	P15382	BMP1	29108	R-HSA-5577213;R-HSA-5577050
R-HSA-5674404	PTEN Loss of Function in Cancer	0	3	11	32	0.000203818	0.904671	0.938961	1	1	7.62718e-05	9606	Homo sapiens			SPTBN1;IQGAP1;SPTAN1;TFRC;ATP1A1;ITGB1;CAPZB;DSTN;EHD1;CLTC;AP1B1	16618	R-HSA-2317387
R-HSA-199920	CREB phosphorylation	1	9	0	28	0.000611455	0.904671	0.938961	3	4	0.000305087	9606	Homo sapiens	PRPS1				R-HSA-199895;R-HSA-199935;R-HSA-199917
R-HSA-376172	DSCAM interactions	1	15	1	22	0.00101909	0.904671	0.938961	3	6	0.000457631	9606	Homo sapiens	RAC1	P63000	CDC42	P45983	R-HSA-451366;R-HSA-451347;R-HSA-376123
R-HSA-428643	Organic anion transporters	0	25	1	10	0.00169848	0.904671	0.938961	2	9	0.000686446	9606	Homo sapiens			TUBA1A	Q9UBX3	R-HSA-1614546;R-HSA-372843
R-HSA-75109	Triglyceride biosynthesis	1	33	0	2	0.002242	0.904671	0.938961	1	7	0.000533903	9606	Homo sapiens	MOGAT2				R-HSA-6800334
R-HSA-2161522	Abacavir transport and metabolism	1	34	0	1	0.00230994	0.904671	0.938961	1	10	0.000762718	9606	Homo sapiens	ABCB4				R-HSA-2161538
R-HSA-9017802	Noncanonical activation of NOTCH3	2	8	15	52	0.000543515	0.905673	0.938961	2	2	0.000152544	9606	Homo sapiens	NOTCH3;YBX1	Q9UM47;P67809	DDX6;DHX9;HNRNPD;HIST1H1C;HNRNPA2B1;SYNCRIP;SERBP1;ILF2;ILF3;TPT1;LRRC59;HNRNPL;NOTCH3;DDX3X;HNRNPR	Q9UM47;P67809	R-HSA-9017817;R-HSA-9017797
R-HSA-5663213	RHO GTPases Activate WASPs and WAVEs	8	41	45	144	0.00278552	0.905906	0.938961	10	10	0.000762718	9606	Homo sapiens	ACTR3;CDC42;ARPC4;ARPC5;RAC1;BAIAP2;ACTB;ACTG1	P63261;P60709;P63000;O15511;Q9UQB8;P61158;P59998;P60953	IQGAP1;ARF1;ITGB1;CAPZB;SFN;GNB2L1;CLTC;CDC42;CDC42;RAC1;SPTAN1;ACTG1;ATP1A1;ILF3;FLNA;EHD1;MSN;FLNB;ACTB;KPNB1;TFRC;ADAM10;YWHAE;CAND1;CSE1L;KIF5B;TLN1;MYL6;SNX2;RAB7A;SF3B4;EZR;CFL1;BAIAP2;SPTBN1;LDHA;TOP1;CDC42;PFKL;IQGAP2;MYH9;DSTN;YWHAH;AP1B1;CAPZA1	18348;16618;P00519;Q9UQB8	R-HSA-2130194;R-HSA-2029469;R-HSA-2197698;R-HSA-2029466;R-HSA-442592;R-HSA-2029465;R-HSA-2197691;R-HSA-2197690;R-HSA-442586;R-HSA-2029473
R-HSA-140875	Common Pathway of Fibrin Clot Formation	3	43	2	44	0.00292139	0.907949	0.938961	10	29	0.00221188	9606	Homo sapiens	F10;FGG;F13A1	P02679;P00488;P00742	BMP1;FGG	29108;P02671	R-HSA-140851;R-HSA-140599;R-HSA-140842;R-HSA-140840;R-HSA-140664;R-HSA-9015122;R-HSA-140686;R-HSA-140847;R-HSA-140700;R-HSA-9015111
R-HSA-983712	Ion channel transport	12	212	2	39	0.0144032	0.908324	0.938961	21	42	0.00320342	9606	Homo sapiens	ATP6V1A;ATP6V1G1;UBB;VAPA;ASPH;NEDD4L;ATP6V1H;ATP1A1;NEO1;EIF4B;ATP6V1B1	P0CG47;Q12797;O75348;Q96LB4;O43861;Q96PU5;P62987;P38606;P05023;Q9UI12;P15313;P51798	BMP1;HSPA8	Q9NQ11;29108	R-HSA-2744361;R-HSA-427910;R-HSA-2730664;R-HSA-9659568;R-HSA-418309;R-HSA-2682349;R-HSA-2730959;R-HSA-2855020;R-HSA-947591;R-HSA-3295579;R-HSA-2685505;R-HSA-2684901;R-HSA-936897;R-HSA-5252133;R-HSA-5692480;R-HSA-5333671;R-HSA-9684068;R-HSA-2744242;R-HSA-418365;R-HSA-939763;R-HSA-936883
R-HSA-9609646	HCMV Infection	23	270	16	178	0.0183436	0.908513	0.938961	19	31	0.00236443	9606	Homo sapiens	ITGB1;HIST1H2BN;DYNC1H1;SEC13;CBX1;HIST1H2AJ;VPS37B;TUBB4B;DYNLL1;TUBA4A;TUBB8;TUBA1C;HIST1H4A;TUBA1B;TUBA1A;HNRNPK;TPR;CHMP3;CHMP4B;VPS28	P05556;Q14204;P83916;Q3ZCM7;P62805;P68363;Q9H444;Q9H853;P68371;P55735;Q9Y3E7;Q99877;P63167;P12270;P68366;Q9H9H4;Q9UK41;P04350;Q71U36;P61978;A5D8V6;Q99878;Q9BQE3	CBX5;NUDT21;HNRNPK;RPS3;SNRPA;SDCBP;RBMX;RBM3;CBX3;HSP90AB1;CBX3;TOP1;UBE2I;IST1;CBX1;CBX1	P19838;P61978;P83916;P19419;Q13263;Q9HD42	R-HSA-9610867;R-HSA-9621073;R-HSA-9698928;R-HSA-9611158;R-HSA-9614810;R-HSA-9614811;R-HSA-9623096;R-HSA-9609689;R-HSA-9610942;R-HSA-9614367;R-HSA-9614816;R-HSA-9624033;R-HSA-9614369;R-HSA-9636128;R-HSA-9614343;R-HSA-9610954;R-HSA-9611147;R-HSA-9698926;R-HSA-9629004
R-HSA-5620916	VxPx cargo-targeting to cilium	2	25	6	37	0.00169848	0.910614	0.938961	10	10	0.000762718	9606	Homo sapiens	ARF1;RAB8A	P18085;P61006	RAC1;RAB8A;CSE1L;RAN;CDC42;RAB1A	17552;15996	R-HSA-5623525;R-HSA-5623508;R-HSA-5623524;R-HSA-5623527;R-HSA-5620918;R-HSA-5623521;R-HSA-5620914;R-HSA-5623519;R-HSA-5623513;R-HSA-5620921
R-HSA-5651801	PCNA-Dependent Long Patch Base Excision Repair	1	23	2	14	0.00156261	0.910867	0.938961	6	6	0.000457631	9606	Homo sapiens	APEX1	P27695	HMGB1;HSPA1B	P27695;P06746	R-HSA-110368;R-HSA-110371;R-HSA-5651809;R-HSA-110363;R-HSA-5651805;R-HSA-110364
R-HSA-3295583	TRP channels	0	30	1	6	0.00203818	0.910867	0.938961	1	2	0.000152544	9606	Homo sapiens			BMP1	29108	R-HSA-3295579
R-HSA-75072	mRNA Editing	0	12	3	24	0.000815273	0.910867	0.938961	2	9	0.000686446	9606	Homo sapiens			PIN1;EIF4G1;ECM1	P78563;Q9NQ94	R-HSA-111238;R-HSA-77608
R-HSA-1614517	Sulfide oxidation to sulfate	0	22	1	14	0.00149467	0.910867	0.938961	1	6	0.000457631	9606	Homo sapiens			TUBA1A	Q9UBX3	R-HSA-1614546
R-HSA-5358606	Mismatch repair (MMR) directed by MSH2:MSH3 (MutSbeta)	0	22	1	18	0.00149467	0.910867	0.938961	1	9	0.000686446	9606	Homo sapiens			HMGB1	P43246	R-HSA-5444511
R-HSA-937072	TRAF6-mediated induction of TAK1 complex within TLR4 complex	3	19	7	69	0.00129085	0.912176	0.938961	6	6	0.000457631	9606	Homo sapiens	UBB;SARM1	P0CG47;Q6SZW1-1;P62987	PSMD7;UBE2D3;PSMD2;PSMD6;VCP;PSMC5;PSMC1	Q9Y4K3	R-HSA-450358;R-HSA-936952;R-HSA-936985;R-HSA-936951;R-HSA-937075;R-HSA-936947
R-HSA-2168880	Scavenging of heme from plasma	5	106	3	18	0.00720158	0.9146	0.938961	9	12	0.000915262	9606	Homo sapiens	WDR1;C1R;CSDE1;ALB;HBA2;HBA1	P00739;P02768;P01876;P01764;P69905	TFRC;CTSB;ALB	P02760;P02768	R-HSA-2168881;R-HSA-2168883;R-HSA-2168885;R-HSA-2168884;R-HSA-2168887;R-HSA-2168889;R-HSA-2230938;R-HSA-2168888;R-HSA-2203516
R-HSA-438064	Post NMDA receptor activation events	14	96	27	198	0.00652218	0.914745	0.938961	18	39	0.0029746	9606	Homo sapiens	TUBB8;TUBA1C;PRPS1;TUBA1B;DLG1;TUBA1A;PRKAR1A;FLNB;RAC1;TUBB4B;TUBA4A	Q15700;Q3ZCM7;P68363;Q12959;P10644;Q9H853;P68371;P16220;P68366;P63000;P04350;Q71U36;P22612;Q9BQE3	DCTN2;HNRNPK;HNRNPC;CDC42;PAK2;TUBA1A;RAC1;FN1;RAB1A;KPNB1;ANXA2;ACTB;CBX5;KPNB1;DDX6;HTRA1;BMP1;PRKAR1A;ADAM10;RAB8A;CSE1L;PRKAR1A;RAN;PDCD6IP;CDC37;HSP90AB1;HSP90AA1	17552;P12931;P52292;15996;P10636-8;29108;17489	R-HSA-442724;R-HSA-9619542;R-HSA-9619127;R-HSA-9612085;R-HSA-8951727;R-HSA-9619515;R-HSA-9619803;R-HSA-111912;R-HSA-9618811;R-HSA-442732;R-HSA-9618750;R-HSA-442760;R-HSA-111919;R-HSA-445367;R-HSA-111925;R-HSA-111924;R-HSA-112282;R-HSA-442715
R-HSA-8849470	PTK6 Regulates Cell Cycle	0	8	7	30	0.000543515	0.916662	0.938961	2	2	0.000152544	9606	Homo sapiens			HSP90AB1;CCT4;CCT8;CCT3;DDX17;SFPQ;CDC37	Q13882	R-HSA-8848436;R-HSA-8848414
R-HSA-5603027	IKBKG deficiency causes anhidrotic ectodermal dysplasia with immunodeficiency (EDA-ID) (via TLR)	0	3	5	37	0.000203818	0.916662	0.938961	1	1	7.62718e-05	9606	Homo sapiens			HSP90AB1;HSP90AA1;RPS3;CLTC;CDC37	O15111;O14920	R-HSA-5262921
R-HSA-5663020	Defective SLC35A1 causes congenital disorder of glycosylation 2F (CDG2F)	0	3	1	34	0.000203818	0.916662	0.938961	1	1	7.62718e-05	9606	Homo sapiens			SAR1A	P78382	R-HSA-5651942
R-HSA-5619037	Defective SLC35A1 causes congenital disorder of glycosylation 2F (CDG2F)	0	3	1	34	0.000203818	0.916662	0.938961	1	1	7.62718e-05	9606	Homo sapiens			SAR1A	P78382	R-HSA-5651942
R-HSA-5250982	Toxicity of tetanus toxin (TeNT)	0	6	2	31	0.000407636	0.916662	0.938961	3	5	0.000381359	9606	Homo sapiens			NEO1;PICALM	P63027;28424	R-HSA-5228407;R-HSA-5228406;R-HSA-5228578
R-HSA-111446	Activation of BIM and translocation to mitochondria	1	5	1	33	0.000339697	0.916662	0.938961	1	2	0.000152544	9606	Homo sapiens	DYNLL1	P63167	CDC42	P45983	R-HSA-139918
R-HSA-176974	Unwinding of DNA	1	12	0	30	0.000815273	0.916662	0.938961	2	4	0.000305087	9606	Homo sapiens	MCM6				R-HSA-176942;R-HSA-169468
R-HSA-9603505	NTRK3 as a dependence receptor	0	3	1	35	0.000203818	0.916662	0.938961	1	4	0.000305087	9606	Homo sapiens			HSPA9	Q8WX92	R-HSA-9603548
R-HSA-1660662	Glycosphingolipid metabolism	5	86	4	39	0.00584279	0.917914	0.938961	11	32	0.0024407	9606	Homo sapiens	HEXB;SMPD1;HEXA;PSAP;SUMF1	P06865;P07602;Q8NBK3;P07686;P17405	TFRC;BMP1;CD44;CFH	61048;18132;29108	R-HSA-1605624;R-HSA-1614362;R-HSA-1605595;R-HSA-1614336;R-HSA-1605632;R-HSA-1606288;R-HSA-8857662;R-HSA-1606273;R-HSA-1605797;R-HSA-1640164;R-HSA-1605591
R-HSA-162594	Early Phase of HIV Life Cycle	2	28	3	40	0.0019023	0.919776	0.938961	35	39	0.0029746	9606	Homo sapiens	BANF1;PPIA	P62937;O75531	BANF1;NMT1;DNM1L	P04601;O75531;P62937	R-HSA-8951690;R-HSA-175174;R-HSA-175108;R-HSA-173642;R-HSA-9697051;R-HSA-173771;R-HSA-182795;R-HSA-182859;R-HSA-173769;R-HSA-175117;R-HSA-175250;R-HSA-164503;R-HSA-164500;R-HSA-164507;R-HSA-164504;R-HSA-164505;R-HSA-164510;R-HSA-162590;R-HSA-182876;R-HSA-164508;R-HSA-164509;R-HSA-164514;R-HSA-164515;R-HSA-164512;R-HSA-164513;R-HSA-164519;R-HSA-164522;R-HSA-164520;R-HSA-164521;R-HSA-164527;R-HSA-1…
R-HSA-2485179	Activation of the phototransduction cascade	2	20	7	44	0.00135879	0.919776	0.938961	4	8	0.000610175	9606	Homo sapiens	SLC24A1;GNB1	O60721;P62873	RAC1;BMP1;RAB8A;CSE1L;RAN;CDC42;RAB1A	17552;15996;29108	R-HSA-2514867;R-HSA-2485180;R-HSA-2485182;R-HSA-2514891
R-HSA-8849932	Synaptic adhesion-like molecules	2	23	5	43	0.00156261	0.919776	0.938961	3	8	0.000610175	9606	Homo sapiens	DLG1;PTPRS	Q12959;Q13332	YWHAQ;APP;YWHAE;P4HB;YWHAH	P78352;Q6PJG9	R-HSA-8849878;R-HSA-8849891;R-HSA-8855648
R-HSA-392518	Signal amplification	4	45	10	62	0.00305727	0.921083	0.938961	16	19	0.00144916	9606	Homo sapiens	GNB2;GNB1;GNG12;GNAI2	Q9UBI6;P04899;P62879;P62873	IQGAP1;RAC1;SLC9A3R1;RAB8A;EEF2;CSE1L;PRDX4;RAN;CDC42;RAB1A	17552;Q16539;P21731;P47900;15996	R-HSA-391939;R-HSA-392195;R-HSA-428961;R-HSA-428750;R-HSA-428941;R-HSA-428909;R-HSA-428749;R-HSA-392202;R-HSA-428918;R-HSA-417908;R-HSA-428917;R-HSA-418581;R-HSA-418579;R-HSA-428752;R-HSA-418576;R-HSA-392187
R-HSA-3858494	Beta-catenin independent WNT signaling	26	166	47	346	0.0112779	0.921625	0.938961	22	51	0.00388986	9606	Homo sapiens	EIF4A1;PSMD11;CLTC;PSMA8;PSMD8;PSMD6;PSMD7;UBB;PSMD4;PSMD2;PSMD3;PSMD1;RAC1;GNG12;RHOA;PSMC5;PSMC6;PSMC3;GNB2;PSMC1;GNB1;PSMC2;PSME1;BLVRB;PSME2	P0CG47;Q9UL18;Q06323;P51665;P35998;P62333;P62195;P63000;Q00610;P62879;P61586;P62873;Q13200;Q15008;O43242;Q9UBI6;Q9UL46;P55036;O00231;P62191;Q99460;P17980;Q8TAA3;Q01970;P62987;P48556	YWHAQ;IQGAP1;ARF1;GNB2L1;CLTC;CDC42;RAC1;SPTAN1;ACTG1;DCUN1D1;ILF3;NOLC1;FLNA;ACTA1;ACTA1;MSN;FLNB;RAB1A;GRN;ACTB;KPNB1;BMP1;RAB8A;CAND1;HSPA8;CSE1L;KIF5B;TLN1;MYL6;RAN;SNX2;RAB7A;EZR;CTTN;PKM;CFL1;HSP90AB1;SPTBN1;LDHA;PFKL;IQGAP2;MYH9;RHOA;GSN;AP1B1;CAPZA1;NCL	Q01974;18348;17552;P07737;Q9Y4D1;P32121;O14641;15996;Q9UBE8;29108	R-HSA-3858489;R-HSA-4332390;R-HSA-3858495;R-HSA-5140747;R-HSA-5138441;R-HSA-4411402;R-HSA-4518575;R-HSA-5138433;R-HSA-4608855;R-HSA-3858475;R-HSA-2730872;R-HSA-4608852;R-HSA-5138459;R-HSA-3965450;R-HSA-4551571;R-HSA-398193;R-HSA-4420052;R-HSA-3965444;R-HSA-3965447;R-HSA-3965441;R-HSA-4518585;R-HSA-398040
R-HSA-6785631	ERBB2 Regulates Cell Motility	1	19	0	19	0.00129085	0.922079	0.938961	1	2	0.000152544	9606	Homo sapiens	RHOA				R-HSA-6785648
R-HSA-5602498	MyD88 deficiency (TLR2/4)	0	18	2	24	0.00122291	0.922079	0.938961	1	2	0.000152544	9606	Homo sapiens			TXN;SARM1	Q99836	R-HSA-5602606
R-HSA-112313	Neurotransmitter uptake and metabolism In glial cells	0	10	1	28	0.000679394	0.922079	0.938961	1	3	0.000228815	9606	Homo sapiens			IGFBP5	Q9H2H9	R-HSA-212614
R-HSA-210455	Astrocytic Glutamate-Glutamine Uptake And Metabolism	0	10	1	28	0.000679394	0.922079	0.938961	1	3	0.000228815	9606	Homo sapiens			IGFBP5	Q9H2H9	R-HSA-212614
R-HSA-5250981	Toxicity of botulinum toxin type F (BoNT/F)	0	9	1	29	0.000611455	0.922079	0.938961	1	5	0.000381359	9606	Homo sapiens			PICALM	P63027	R-HSA-5250892
R-HSA-5250955	Toxicity of botulinum toxin type D (BoNT/D)	0	9	1	29	0.000611455	0.922079	0.938961	1	5	0.000381359	9606	Homo sapiens			PICALM	P63027	R-HSA-5250606
R-HSA-196108	Pregnenolone biosynthesis	1	25	0	13	0.00169848	0.922079	0.938961	1	9	0.000686446	9606	Homo sapiens	AKR1B1				R-HSA-196060
R-HSA-389887	Beta-oxidation of pristanoyl-CoA	1	31	0	7	0.00210612	0.922079	0.938961	1	11	0.00083899	9606	Homo sapiens	SCP2				R-HSA-390224
R-HSA-418592	ADP signalling through P2Y purinoceptor 1	3	29	9	58	0.00197024	0.923818	0.938961	6	7	0.000533903	9606	Homo sapiens	GNB2;GNB1;GNG12	Q9UBI6;P62879;P62873	IQGAP1;RAC1;SLC9A3R1;RAB8A;EEF2;CSE1L;RAN;CDC42;RAB1A	17552;Q16539;P47900;15996	R-HSA-417908;R-HSA-418581;R-HSA-418579;R-HSA-418576;R-HSA-428961;R-HSA-428941
R-HSA-8964038	LDL clearance	2	28	6	41	0.0019023	0.924019	0.938961	14	19	0.00144916	9606	Homo sapiens	CLTC;APOB	P04114;Q00610	ANXA2;ANXA2;MMP2;CAV1;APOB;AP1B1	Q8NBP7;O15118;Q5SW96;P01130	R-HSA-171106;R-HSA-8876485;R-HSA-8933258;R-HSA-8876484;R-HSA-8865667;R-HSA-6784738;R-HSA-171141;R-HSA-8876366;R-HSA-171087;R-HSA-171122;R-HSA-171059;R-HSA-6784735;R-HSA-6784734;R-HSA-6784729
R-HSA-162587	HIV Life Cycle	24	182	40	312	0.012365	0.924816	0.938961	108	117	0.0089238	9606	Homo sapiens	RANBP1;SEC13;SUPT16H;PDCD6IP;NEDD4L;HNRNPR;VPS37B;SSRP1;RANGAP1;GTF2F1;GTF2F2;XPO1;UBB;TPR;NMT1;CHMP3;CHMP4B;BANF1;PPIA;VPS28;RAN;CHMP5	P0CG47;P46060;Q8IZX4;P62826;P62937;O14980;P30419;O75531;P35269;Q9H444;Q9NZZ3;P13984;P55735;Q9Y3E7;Q08945;P12270;Q96PU5;Q9H9H4;P62987;Q9UK41;Q8WUM4;P43487;A5D8V6;Q9Y5B9	DHX9;P4HB;APP;PIN1;CDC42;DNM1L;NAP1L4;GTF2F1;GANAB;XPO1;RAC1;PDIA3;PDCD6;MESDC2;PPIA;MSN;RAB1A;DDX3X;BTF3;MMP14;CHMP4B;PPP1CA;RAB8A;CHMP4B;NAP1L1;ATP5B;CSE1L;RAN;BANF1;NMT1;PTGES3;CKAP4;ERH;OLA1;IPO9;LGALS3;NPM3;YWHAH;UBE2I;DDX1	P09958;P04578;P46060;P04601;P62937;P04591;O14980;P43487;P18754;17552;Q96PU5;Q9Y5B0;Q8WUM4;O60551;O75531;P04618;P04608;P55199;15996;O00267;P05919	R-HSA-180739;R-HSA-184323;R-HSA-8951690;R-HSA-175108;R-HSA-182795;R-HSA-167181;R-HSA-175117;R-HSA-167191;R-HSA-171291;R-HSA-171288;R-HSA-167192;R-HSA-162590;R-HSA-167196;R-HSA-167197;R-HSA-9613490;R-HSA-167459;R-HSA-9613498;R-HSA-167468;R-HSA-167474;R-HSA-167478;R-HSA-173111;R-HSA-167477;R-HSA-173115;R-HSA-167481;R-HSA-167484;R-HSA-167234;R-HSA-175174;R-HSA-3149432;R-HSA-173642;R-HSA-3149433;R-HS…
R-HSA-397014	Muscle contraction	19	248	13	142	0.016849	0.926268	0.938961	30	42	0.00320342	9606	Homo sapiens	GRN;ANXA1;TPM4;ANXA2;ST13;ATP1A1;MYL12A;TTN;ACTA1;MYL6;ASPH;CALD1;CDC37;ENPP2;DMD;VIM;TLN1;PAK2;VCL	Q12797;P12829;P11532;P68133;P19105;Q05682;P18206;P19429;P08670;P60660;P15382;P04083;P43694;P05023;Q13177;P67936;P07355;Q8WZ42;Q9Y490	ANXA2;PRKAR1A;BMP1;RAB8A;MAPRE1;TTN;PTRF;CSE1L;RAN;CDC42;RAC1;RAB1A;MST1	P56539;P17612;P04083;15996;29108;O75923;P07355	R-HSA-390597;R-HSA-5577237;R-HSA-427910;R-HSA-5263633;R-HSA-445700;R-HSA-390598;R-HSA-418309;R-HSA-390593;R-HSA-445699;R-HSA-390595;R-HSA-2855020;R-HSA-2089943;R-HSA-5617182;R-HSA-139854;R-HSA-445704;R-HSA-5617179;R-HSA-445705;R-HSA-936897;R-HSA-5577050;R-HSA-169683;R-HSA-74448;R-HSA-5263628;R-HSA-392152;R-HSA-445797;R-HSA-434798;R-HSA-5577213;R-HSA-445813;R-HSA-9684068;R-HSA-425661;R-HSA-2032800
R-HSA-8865999	MET activates PTPN11	1	5	2	36	0.000339697	0.927145	0.938961	1	1	7.62718e-05	9606	Homo sapiens	PTPN11	Q06124	CAV1;CAT	Q06124	R-HSA-8865994
R-HSA-3304349	Loss of Function of SMAD2/3 in Cancer	1	8	1	34	0.000543515	0.927145	0.938961	2	2	0.000152544	9606	Homo sapiens	TGFB1	P01137	UBE2I	Q13485	R-HSA-3304394;R-HSA-3315483
R-HSA-174430	Telomere C-strand synthesis initiation	1	22	2	21	0.00149467	0.927145	0.938961	4	4	0.000305087	9606	Homo sapiens	TPP1	Q96AP0	TPP1;TPP1	Q9H668	R-HSA-9668597;R-HSA-174427;R-HSA-174425;R-HSA-9668831
R-HSA-5083635	Defective B3GALTL causes Peters-plus syndrome (PpS)	1	39	0	0	0.00264964	0.927145	0.938961	1	1	7.62718e-05	9606	Homo sapiens	THBS1				R-HSA-6785565
R-HSA-187706	Signalling to p38 via RIT and RIN	0	8	6	33	0.000543515	0.927145	0.938961	1	3	0.000228815	9606	Homo sapiens			RAC1;RAB8A;CSE1L;RAN;CDC42;RAB1A	17552;15996	R-HSA-187746
R-HSA-432142	Platelet sensitization by LDL	4	23	6	87	0.00156261	0.927629	0.938961	9	9	0.000686446	9606	Homo sapiens	PPA1;PPP2R1A;PTPN11;APOB	P04114;Q06124;P62714;P30153	HSP90AB1;PTPN11;IQGAP1;CAV1;EEF2;CAT	Q16539;P09769;P29350;Q06124;P16284	R-HSA-432148;R-HSA-210294;R-HSA-210277;R-HSA-428961;R-HSA-432129;R-HSA-432143;R-HSA-435244;R-HSA-8948034;R-HSA-432121
R-HSA-71406	Pyruvate metabolism and Citric Acid (TCA) cycle	7	98	11	72	0.00665806	0.927681	0.938961	9	36	0.00274579	9606	Homo sapiens	LDHC;LDHB;LDHA;FAHD1;MDH1;GLO1;VDAC1	P40926;P00338;P07195;Q04760;P07864;P21796;Q6P587	PRDX6;RAC1;RAB8A;YWHAE;CSE1L;HSPA9;RAN;CDC42;RAB1A;HNRNPD;VDAC1	17552;Q9BYZ2;P21796;15996	R-HSA-5694071;R-HSA-70979;R-HSA-6807826;R-HSA-71783;R-HSA-71849;R-HSA-9012016;R-HSA-71775;R-HSA-9012374;R-HSA-70510
R-HSA-399956	CRMPs in Sema3A signaling	2	18	4	46	0.00122291	0.928049	0.938961	5	5	0.000381359	9606	Homo sapiens	NRP1;DPYSL2	O14786;Q16555	PRKAR1A;APP;EZR;CDC37	P49841;P07332	R-HSA-399951;R-HSA-399946;R-HSA-399947;R-HSA-399931;R-HSA-399944
R-HSA-110312	Translesion synthesis by REV1	2	19	1	48	0.00129085	0.928049	0.938961	5	5	0.000381359	9606	Homo sapiens	UBB	P0CG47;P62987	CBX5	Q9UI95	R-HSA-5652151;R-HSA-110307;R-HSA-110322;R-HSA-110308;R-HSA-110311
R-HSA-8868773	rRNA processing in the nucleus and cytosol	30	207	28	404	0.0140635	0.928639	0.938961	9	15	0.00114408	9606	Homo sapiens	RPL30;RPLP1;RPL12;RPL11;RPLP0;RPL10A;RPL6;RPS14;RPS15A;UBB;RPS19;RPS18;RPS3;RPLP2;RPS11;RPS12;RPS9;RPS7;RPS8;RPS5;RPL23;RPL22;RPS3A;RPSA;RPS28;NHP2L1;NCL;RPS20;SKIV2L2	P25398;P23396;P62081;P62280;P55769;P39019;Q02878;P42285;P30050;Q6P5R6;P61247;P62857;P62913;P08865;P46782;P62829;P46781;P62906;P35268;P19338;P62244;P62241;P62263;P62987;P62888;P05386;P62269;P60866;P05387;P05388	PPP2R1A;GNB2L1;EIF4E;PPP2R2A;F10;TUBA1A;NPM1;VIM;COL18A1;PA2G4;SKIV2L2;VPS37B;RPS14;ATP5B;PSMC6;RPS3A;RPS3;DDX5;DDX17;RRBP1;HSP90AB1;HSP90AA1;TOP1;AHNAK;RHOA;MYH9;SRSF2;NCL	P49674;Q13895;Q96GA3;P42285;Q5SY16;P61247;P62753;P42677;Q99547;P62263;P19338;P62280;Q01780	R-HSA-6791223;R-HSA-6791222;R-HSA-6791221;R-HSA-6791219;R-HSA-6791218;R-HSA-6791228;R-HSA-6791227;R-HSA-6790907;R-HSA-6790906
R-HSA-8939246	RUNX1 regulates transcription of genes involved in differentiation of myeloid cells	2	11	5	55	0.000747333	0.931877	0.938961	3	7	0.000533903	9606	Homo sapiens	LGALS3	P17931;ENSG00000131981	NCOA6;NAP1L1;LGALS3;HIST1H4A;PDCD6IP	P17931;Q92793	R-HSA-8938382;R-HSA-8938389;R-HSA-8938231
R-HSA-8963889	Assembly of active LPL and LIPC lipase complexes	2	30	2	35	0.00203818	0.931877	0.938961	5	12	0.000915262	9606	Homo sapiens	ANGPTL3;LPL	P06858;Q9Y5C1	GLRX3;ITGB1	Q9BY76;Q92824	R-HSA-6784676;R-HSA-6784628;R-HSA-8856525;R-HSA-6784861;R-HSA-8857928
R-HSA-3304351	Signaling by TGF-beta Receptor Complex in Cancer	1	9	1	34	0.000611455	0.931882	0.938961	6	7	0.000533903	9606	Homo sapiens	TGFB1	P01137	UBE2I	Q13485	R-HSA-3645780;R-HSA-3304394;R-HSA-3315483;R-HSA-3656382;R-HSA-3656523;R-HSA-3642203
R-HSA-1810476	RIP-mediated NFkB activation via ZBP1	1	19	3	24	0.00129085	0.931882	0.938961	2	4	0.000305087	9606	Homo sapiens	DHX9	Q08211	HSP90AB1;ANXA1;CAP1	Q13546	R-HSA-1810457;R-HSA-9604480
R-HSA-9031525	NR1H2 & NR1H3 regulate gene expression to limit cholesterol uptake	0	10	1	30	0.000679394	0.931882	0.938961	1	2	0.000152544	9606	Homo sapiens			SDCBP	Q8WY64	R-HSA-9623365
R-HSA-372708	p130Cas linkage to MAPK signaling for integrins	4	22	9	91	0.00149467	0.933681	0.938961	3	3	0.000228815	9606	Homo sapiens	RAP1B;FGG;FN1;TLN1	P02679;P61224;P02751;Q9Y490	IQGAP1;DDX6;MMP14;FLNA;VCL;FSTL1;PSMC6;RTCB;LASP1	P56945;P46108	R-HSA-372693;R-HSA-372705;R-HSA-372697
R-HSA-442742	CREB1 phosphorylation through NMDA receptor-mediated activation of RAS signaling	3	39	6	52	0.00264964	0.93403	0.938961	3	7	0.000533903	9606	Homo sapiens	PRPS1;DLG1	Q15700;P16220;Q12959	RAC1;RAB8A;CSE1L;RAN;CDC42;RAB1A	17552;15996	R-HSA-442724;R-HSA-442732;R-HSA-442760
R-HSA-167590	Nef Mediated CD4 Down-regulation	2	10	5	58	0.000679394	0.935511	0.938961	5	5	0.000381359	9606	Homo sapiens	ARF1;ATP6V1H;ARF5	P84077;Q9UI12	HSP90AB1;ADAM10;HSP90AA1;NMT1;DLG1	P06239;P04601	R-HSA-167537;R-HSA-167601;R-HSA-167566;R-HSA-200879;R-HSA-167597
R-HSA-5602571	TRAF3 deficiency - HSE	1	3	3	39	0.000203818	0.936311	0.938961	1	1	7.62718e-05	9606	Homo sapiens	CAP1	Q13114	CAP1;UBE2I;CDC37	Q13114	R-HSA-5602624
R-HSA-112412	SOS-mediated signalling	0	10	6	33	0.000679394	0.936311	0.938961	1	2	0.000152544	9606	Homo sapiens			RAC1;RAB8A;CSE1L;RAN;CDC42;RAB1A	17552;15996	R-HSA-109817
R-HSA-5661231	Metallothioneins bind metals	1	16	0	25	0.00108703	0.936311	0.938961	2	27	0.00205934	9606	Homo sapiens	MT1E				R-HSA-5662614;R-HSA-5662595
R-HSA-499943	Interconversion of nucleotide di- and triphosphates	4	81	4	29	0.00550309	0.936532	0.938961	11	33	0.00251697	9606	Homo sapiens	TXNRD1;CMPK1;TXN;NME1	P15531;P30085;P10599;Q16881	RPS14;DRG1;FST;PRDX2	Q9Y3D8;P10599	R-HSA-75125;R-HSA-111751;R-HSA-482621;R-HSA-6806877;R-HSA-110141;R-HSA-482619;R-HSA-73548;R-HSA-74220;R-HSA-111804;R-HSA-6788810;R-HSA-73646
R-HSA-447041	CHL1 interactions	3	10	11	80	0.000679394	0.937144	0.938961	3	5	0.000381359	9606	Homo sapiens	ITGB1;NRP1;HSPA8	P05556;P11142;O14786	ACTB;HSP90AA1;VEGFA;HSPA8;HSPA2;LDHA;FLNA;HSPH1;CLTC;SF3A2;HSPA4	P11142;O14786	R-HSA-445088;R-HSA-445087;R-HSA-445083
R-HSA-8941855	RUNX3 regulates CDKN1A transcription	2	8	1	60	0.000543515	0.938961	0.938961	3	6	0.000457631	9606	Homo sapiens	NOTCH3;TGFB1	P38936;P01137	PSMC2	P38936	R-HSA-8878117;R-HSA-8878130;R-HSA-8878186
R-HSA-1474151	Tetrahydrobiopterin (BH4) synthesis, recycling, salvage and regulation	2	37	6	30	0.00251376	0.938961	0.938961	4	16	0.00122035	9606	Homo sapiens	DHFR;HSP90AA1;KPNB1	P07900;P00374	RAC1;RAB8A;CSE1L;RAN;CDC42;RAB1A	15996	R-HSA-1497796;R-HSA-1497794;R-HSA-1474146;R-HSA-1497784
R-HSA-3000471	Scavenging by Class B Receptors	1	21	3	21	0.00142673	0.940452	0.940452	5	5	0.000381359	9606	Homo sapiens	APOB	P04114	PIN1;SDCBP;THBS1	A1L4H1;P16671	R-HSA-2187264;R-HSA-2512800;R-HSA-2247512;R-HSA-8878603;R-HSA-2197646
R-HSA-9630747	Diseases of Cellular Senescence	0	4	3	39	0.000271758	0.940452	0.940452	2	3	0.000228815	9606	Homo sapiens			HSP90AB1;NPM1;CDC37	P11802;Q8N726	R-HSA-9646295;R-HSA-9630792
R-HSA-9675132	Diseases of cellular response to stress	0	4	3	39	0.000271758	0.940452	0.940452	2	3	0.000228815	9606	Homo sapiens			HSP90AB1;NPM1;CDC37	P11802;Q8N726	R-HSA-9646295;R-HSA-9630792
R-HSA-167021	PLC-gamma1 signalling	0	5	2	38	0.000339697	0.940452	0.940452	2	3	0.000228815	9606	Homo sapiens			RAC1;CAV1	P19174	R-HSA-167684;R-HSA-167674
R-HSA-1169092	Activation of RAS in B cells	0	11	6	33	0.000747333	0.940452	0.940452	1	2	0.000152544	9606	Homo sapiens			RAC1;RAB8A;CSE1L;RAN;CDC42;RAB1A	17552;15996	R-HSA-1168636
R-HSA-111457	Release of apoptotic factors from the mitochondria	0	5	2	37	0.000339697	0.940452	0.940452	2	4	0.000305087	9606	Homo sapiens			HSPD1;DYNLL1	Q9NR28	R-HSA-9627106;R-HSA-114307
R-HSA-6787450	tRNA modification in the mitochondrion	1	14	2	29	0.000951152	0.940452	0.940452	3	7	0.000533903	9606	Homo sapiens	PDIA3	Q99714	PFKL;MESDC2	Q969Y2	R-HSA-6787591;R-HSA-6787403;R-HSA-6787594
R-HSA-8941284	RUNX2 regulates chondrocyte maturation	0	7	5	36	0.000475576	0.940452	0.940452	1	4	0.000305087	9606	Homo sapiens			YWHAQ;YWHAE;SFN;YWHAH;UBE2I	P56524	R-HSA-9008326
R-HSA-5250958	Toxicity of botulinum toxin type B (BoNT/B)	0	11	1	31	0.000747333	0.940452	0.940452	1	5	0.000381359	9606	Homo sapiens			PICALM	P63027	R-HSA-194796
R-HSA-5365859	RA biosynthesis pathway	0	39	1	3	0.00264964	0.940452	0.940452	2	11	0.00083899	9606	Homo sapiens			SLC9A3R1	P29762	R-HSA-5622134;R-HSA-5362525
R-HSA-3249367	STAT6-mediated induction of chemokines	0	5	2	40	0.000339697	0.940452	0.940452	1	6	0.000457631	9606	Homo sapiens			HSP90AB1;GAPDH	Q9UHD2	R-HSA-3249378
R-HSA-9610379	HCMV Late Events	11	175	8	74	0.0118894	0.941219	0.941219	7	19	0.00144916	9606	Homo sapiens	HIST1H2BN;SEC13;HIST1H4A;HNRNPK;HIST1H2AJ;TPR;CHMP3;CHMP4B;VPS37B;VPS28	Q9Y3E7;Q99877;P62805;P12270;Q9H9H4;Q9UK41;Q9H444;P61978;A5D8V6;Q99878;P55735	NUDT21;HNRNPK;TOP1;SNRPA;SDCBP;RBMX;IST1;RBM3	P61978;Q9HD42	R-HSA-9624033;R-HSA-9636128;R-HSA-9698928;R-HSA-9610954;R-HSA-9610942;R-HSA-9698926;R-HSA-9629004
R-HSA-6809371	Formation of the cornified envelope	9	138	4	84	0.00937564	0.943469	0.943469	11	27	0.00205934	9606	Homo sapiens	KRT2;KRT14;KRT1;KRT10;KRT5;SPRR1A;KRT9	P05787;P35527;P35908;P13646;P13647;P13645;P35321;P02533;P04264	GSTP1;IGSF8;VIM;TPP1	P22735;P07476;O60437	R-HSA-6814374;R-HSA-6810357;R-HSA-6811539;R-HSA-6814387;R-HSA-6810899;R-HSA-8942224;R-HSA-6814734;R-HSA-6814764;R-HSA-6810843;R-HSA-6814298;R-HSA-6810937
R-HSA-69206	G1/S Transition	23	150	34	356	0.0101909	0.944232	0.944232	31	61	0.00465258	9606	Homo sapiens	NOTCH3;PSMD11;DHFR;PSMD8;PSMC5;PSMD6;PSMD7;PSMC6;UBB;PSMC3;PSMD4;PPA1;PPP2R1A;PSMC1;PSMD2;PSMD3;PSMC2;PSME1;PSME2;PSMD1;MCM6;KPNB1	P0CG47;Q15008;O43242;Q14566;Q9UL46;P55036;O00231;P62191;P30153;Q06323;Q99460;P17980;P38936;P51665;P35998;P62333;ENSG00000228716;P62195;P62987;P48556;P62714;Q13200;P00374	YWHAQ;KPNA3;SFN;ENO1;GAPDH;PIN1;PRDX6;PDIA3;CCT4;CCT8;TPI1;KPNB1;PA2G4;VDAC1;NCOA6;ANXA2;PPP1CA;YWHAE;MCM6;SDCBP;CCT3;PSMC2;ALDOA;PGK1;DDX17;STMN1;PGAM1;CDC37;PTPN11;HSP90AB1;SF1;RHOA;YWHAH;SFPQ	P30304;Q7L590;Q13882;P38936;P04183;P06493;P24864;P61024;P06400;P46527;O75496;P31350;P12004;Q9H211	R-HSA-187520;R-HSA-8961934;R-HSA-8961665;R-HSA-68940;R-HSA-69199;R-HSA-8961863;R-HSA-198613;R-HSA-8848414;R-HSA-8961874;R-HSA-68954;R-HSA-187545;R-HSA-113503;R-HSA-68960;R-HSA-188390;R-HSA-8961952;R-HSA-187506;R-HSA-69299;R-HSA-8848436;R-HSA-68914;R-HSA-187574;R-HSA-68917;R-HSA-68916;R-HSA-187575;R-HSA-8961982;R-HSA-187828;R-HSA-68919;R-HSA-68918;R-HSA-188345;R-HSA-69562;R-HSA-8961846;R-HSA-89620…
R-HSA-1251932	PLCG1 events in ERBB2 signaling	0	6	2	38	0.000407636	0.944324	0.944324	2	2	0.000152544	9606	Homo sapiens			RAC1;CAV1	P19174	R-HSA-1251922;R-HSA-1251944
R-HSA-9034793	Activated NTRK3 signals through PLCG1	0	5	2	38	0.000339697	0.944324	0.944324	2	3	0.000228815	9606	Homo sapiens			RAC1;CAV1	P19174	R-HSA-9034796;R-HSA-9034855
R-HSA-2142789	Ubiquinol biosynthesis	0	32	2	16	0.00217406	0.944324	0.944324	3	9	0.000686446	9606	Homo sapiens			SLC25A5;TPP1	Q9NZJ6;Q96H96	R-HSA-2162192;R-HSA-2162193;R-HSA-2162186
R-HSA-422085	Synthesis, secretion, and deacylation of Ghrelin	0	26	3	18	0.00176642	0.944324	0.944324	2	8	0.000610175	9606	Homo sapiens			IGFBP4;HGS;IGFBP1	O43474;P05019	R-HSA-422048;R-HSA-422088
R-HSA-170984	ARMS-mediated activation	0	12	6	33	0.000815273	0.944324	0.944324	1	6	0.000457631	9606	Homo sapiens			RAC1;RAB8A;CSE1L;RAN;CDC42;RAB1A	17552;15996	R-HSA-169904
R-HSA-8963899	Plasma lipoprotein remodeling	5	54	11	84	0.00366873	0.94528	0.94528	13	30	0.00228815	9606	Homo sapiens	ALB;ANGPTL3;LPL;APOC3;APOB	P04114;P06858;Q9Y5C1;P02768;P02656	TFRC;GLRX3;APP;ITGB1;ST13;APP;FN1;TPP1;CFH;ALB;CDC37	Q9BY76;Q6Q788;P02655;P08519;Q92824;P02647;P02768;P02649	R-HSA-174690;R-HSA-6784676;R-HSA-264679;R-HSA-174757;R-HSA-8856525;R-HSA-266350;R-HSA-176879;R-HSA-8857928;R-HSA-174739;R-HSA-6784628;R-HSA-264695;R-HSA-6784861;R-HSA-266303
R-HSA-113501	Inhibition of replication initiation of damaged DNA by RB1/E2F1	2	15	3	58	0.00101909	0.945342	0.945342	1	3	0.000228815	9606	Homo sapiens	PPA1;PPP2R1A	P62714;P30153	NCOA6;PPP1CA;PA2G4	P06400	R-HSA-113503
R-HSA-381183	ATF6 (ATF6-alpha) activates chaperone genes	4	15	8	104	0.00101909	0.946854	0.946854	3	5	0.000381359	9606	Homo sapiens	HSPA5;HSP90B1	P11021;ENSG00000166598;ENSG00000044574;P14625	HYOU1;PDIA3;APP;MAPRE1;VIM;HSPA5;PDIA6;HSP90B1	P14625;P11021;P27797	R-HSA-1791163;R-HSA-1791082;R-HSA-1791150
R-HSA-194840	Rho GTPase cycle	7	144	6	33	0.00978327	0.947865	0.947865	5	5	0.000381359	9606	Homo sapiens	CDC42;ARHGDIA;GDI2;ARHGAP18;RAC1;ARHGAP35;RHOA	P50395;P52565;Q8N392;P63000;Q9NRY4;P61586;P60953	RAC1;RAB8A;CSE1L;RAN;CDC42;RAB1A	17552;15996	R-HSA-194913;R-HSA-194854;R-HSA-194922;R-HSA-195146;R-HSA-194894
R-HSA-8877627	Vitamin E	1	2	1	42	0.000135879	0.947944	0.947944	2	2	0.000152544	9606	Homo sapiens	TPP1	P49638	SAR1A	P49638	R-HSA-8874705;R-HSA-8874718
R-HSA-9026527	Activated NTRK2 signals through PLCG1	1	6	2	38	0.000407636	0.947944	0.947944	3	3	0.000228815	9606	Homo sapiens	BDNF	P23560	RAC1;CAV1	P19174	R-HSA-9026894;R-HSA-9026531;R-HSA-9026579
R-HSA-417957	P2Y receptors	0	23	3	21	0.00156261	0.947944	0.947944	2	13	0.000991534	9606	Homo sapiens			KPNB1;SLC9A3R1;CSE1L	Q15077;P47900	R-HSA-417908;R-HSA-417896
R-HSA-8963691	Phenylalanine and tyrosine metabolism	1	43	0	1	0.00292139	0.947944	0.947944	1	12	0.000915262	9606	Homo sapiens	ASRGL1				R-HSA-5696365
R-HSA-162658	Golgi Cisternae Pericentriolar Stack Reorganization	2	17	3	54	0.00115497	0.948289	0.948289	6	6	0.000457631	9606	Homo sapiens	RAB2A;RAB1A	P61019;P62820	MCM6;EIF4B;HSPA1B	P53350	R-HSA-2172194;R-HSA-2314566;R-HSA-2172183;R-HSA-2314569;R-HSA-2422927;R-HSA-2214351
R-HSA-8956321	Nucleotide salvage	2	68	0	2	0.00461988	0.948289	0.948289	2	21	0.00160171	9606	Homo sapiens	ADK;HPRT1				R-HSA-74215;R-HSA-109624
R-HSA-8983711	OAS antiviral response	2	15	8	57	0.00101909	0.951084	0.951084	3	15	0.00114408	9606	Homo sapiens	FLNA;ABCE1	P61221;P21333	HSP90AB1;EIF3J;IQGAP1;EIF3A;ITGB1;NRP1;ITGB1;FLNB	P61221;Q05823;Q9Y6K5;P21333	R-HSA-8985201;R-HSA-8985123;R-HSA-8985157
R-HSA-5626978	TNFR1-mediated ceramide production	1	6	4	39	0.000407636	0.95133	0.95133	3	3	0.000228815	9606	Homo sapiens	GNB2L1	P63244	ACTB;DYNLL1;PPID;VASP	P63244;Q92636	R-HSA-5626981;R-HSA-5626982;R-HSA-5626988
R-HSA-174414	Processive synthesis on the C-strand of the telomere	1	33	3	20	0.002242	0.95133	0.95133	7	7	0.000533903	9606	Homo sapiens	TPP1	Q96AP0	CBX5;ARL3;PARP1	Q14191	R-HSA-174451;R-HSA-174438;R-HSA-174456;R-HSA-174441;R-HSA-174446;R-HSA-174444;R-HSA-174445
R-HSA-6785470	tRNA processing in the mitochondrion	1	45	0	0	0.00305727	0.95133	0.95133	2	3	0.000228815	9606	Homo sapiens	PDIA3				R-HSA-6786854;R-HSA-6785722
R-HSA-165158	Activation of AKT2	0	7	13	38	0.000475576	0.95133	0.95133	2	3	0.000228815	9606	Homo sapiens			YWHAQ;IQGAP1;TFRC;ITGB1;CAPZB;CLTC;SPTBN1;SPTAN1;ATP1A1;DSTN;EHD1;YWHAH;AP1B1	16618;O15530	R-HSA-109701;R-HSA-109700
R-HSA-3134963	DEx/H-box helicases activate type I IFN and inflammatory cytokines production	1	7	7	40	0.000475576	0.95133	0.95133	3	5	0.000381359	9606	Homo sapiens	DHX9	Q08211	XPO1;HNRNPU;YBX1;TOP1;FUS;TXN;SARM1	Q08211;Q99836	R-HSA-9604480;R-HSA-3134954;R-HSA-3134953
R-HSA-1300645	Acrosome Reaction and Sperm:Oocyte Membrane Binding	0	6	14	39	0.000407636	0.95133	0.95133	1	3	0.000228815	9606	Homo sapiens			SLC44A1;TFRC;MMP14;ADAM10;ITGB1;PTGFRN;ADAM17;CD44;CD81;ATP1A1;IGSF8;TSPAN9;TSPAN14;SLC3A2	P21926	R-HSA-1297275
R-HSA-9034864	Activated NTRK3 signals through RAS	0	14	6	33	0.000951152	0.95133	0.95133	1	4	0.000305087	9606	Homo sapiens			RAC1;RAB8A;CSE1L;RAN;CDC42;RAB1A	17552;15996	R-HSA-9036970
R-HSA-9619229	Activation of RAC1 downstream of NMDARs	1	12	6	35	0.000815273	0.95133	0.95133	1	6	0.000457631	9606	Homo sapiens	RAC1	P63000	RAC1;RAB8A;CSE1L;RAN;CDC42;RAB1A	17552;15996	R-HSA-9619803
R-HSA-381033	ATF6 (ATF6-alpha) activates chaperones	4	17	8	104	0.00115497	0.951417	0.951417	4	10	0.000762718	9606	Homo sapiens	HSPA5;HSP90B1	P11021;ENSG00000166598;ENSG00000044574;P14625	HYOU1;PDIA3;APP;MAPRE1;VIM;HSPA5;PDIA6;HSP90B1	P14625;P11021;P27797	R-HSA-1791163;R-HSA-1791082;R-HSA-381158;R-HSA-1791150
R-HSA-1980145	Signaling by NOTCH2	4	38	5	81	0.0025817	0.951417	0.951417	4	20	0.00152544	9606	Homo sapiens	PRPS1;UBB;ADAM10	P0CG47;P16220;O14672;P62987	ILF2;NAP1L1;DDX5;FUS;APEX1	Q09472	R-HSA-2976551;R-HSA-2172172;R-HSA-2976563;R-HSA-157629
R-HSA-5689901	Metalloprotease DUBs	3	32	17	66	0.00217406	0.953139	0.953139	6	6	0.000457631	9606	Homo sapiens	UBB;HIST1H2AJ	P0CG47;P62987;Q99878	CHMP4B;PSMC6;PSMD1;HGS;PSMC2;PSMC5;PSMC1;CHMP3;UCHL5;CHMP5;PSMD8;PSMD7;PSMD11;PSMD6;PSMD3;CHMP3;RAB2A	O95630;Q96FJ0;Q92783;O00487	R-HSA-5691431;R-HSA-5693061;R-HSA-5691381;R-HSA-5696547;R-HSA-5691411;R-HSA-5691439
R-HSA-73884	Base Excision Repair	7	99	3	81	0.006726	0.95338	0.95338	51	105	0.00800854	9606	Homo sapiens	HIST1H2BN;HSPA9;HIST1H4A;PARP1;APEX1;HIST1H2AJ;RGN;TPP1	Q99877;P27695;P62805;Q96FI4;Q96AP0;P09874;Q99878	HMGB1;SNX2;HSPA1B	P27695;Q96T60;P06746	R-HSA-5651792;R-HSA-5649873;R-HSA-5651805;R-HSA-110349;R-HSA-5649883;R-HSA-110351;R-HSA-110350;R-HSA-5649734;R-HSA-110353;R-HSA-110352;R-HSA-110355;R-HSA-110354;R-HSA-111253;R-HSA-110356;R-HSA-5649856;R-HSA-110359;R-HSA-9629195;R-HSA-110360;R-HSA-110363;R-HSA-110364;R-HSA-5649655;R-HSA-110368;R-HSA-5651828;R-HSA-110371;R-HSA-110375;R-HSA-9629497;R-HSA-5649658;R-HSA-110380;R-HSA-9629372;R-HSA-5649…
R-HSA-9670095	Inhibition of DNA recombination at telomere	5	48	4	96	0.00326109	0.953693	0.953693	4	4	0.000305087	9606	Homo sapiens	HIST1H2BN;HIST1H4A;H3F3B;HIST1H2AJ;TPP1	Q99877;P84243;P62805;Q96AP0;Q99878	CBX5;H3F3B;HIST1H4A;UBE2I	P84243;Q16695;Q9UER7	R-HSA-9670114;R-HSA-9670149;R-HSA-9670101;R-HSA-9007926
R-HSA-9026519	Activated NTRK2 signals through RAS	1	15	6	33	0.00101909	0.954495	0.954495	4	4	0.000305087	9606	Homo sapiens	BDNF	P23560	RAC1;RAB8A;CSE1L;RAN;CDC42;RAB1A	17552;15996	R-HSA-9028328;R-HSA-9026891;R-HSA-9026890;R-HSA-9026493
R-HSA-8847993	ERBB2 Activates PTK6 Signaling	0	18	7	30	0.00122291	0.954495	0.954495	2	2	0.000152544	9606	Homo sapiens			HSP90AB1;CCT4;CCT8;CCT3;DDX17;SFPQ;CDC37	Q13882	R-HSA-8848005;R-HSA-8847995
R-HSA-168271	Transport of Ribonucleoproteins into the Host Nucleus	3	48	5	52	0.00326109	0.955403	0.955403	4	4	0.000305087	9606	Homo sapiens	SEC13;TPR;KPNB1	Q14974;P12270;P55735	KPNA3;KPNB1;LMNB1;LMNA;RAN	Q14974;P52294	R-HSA-168337;R-HSA-168310;R-HSA-168297;R-HSA-168317
R-HSA-4085001	Sialic acid metabolism	3	60	1	36	0.00407636	0.955403	0.955403	3	21	0.00160171	9606	Homo sapiens	COL14A1;NANS;ST3GAL1	Q11201;Q16842;Q9NR45	SAR1A	P78382	R-HSA-727807;R-HSA-4084984;R-HSA-4084976
R-HSA-167172	Transcription of the HIV genome	5	81	9	67	0.00550309	0.955603	0.955603	47	47	0.00358478	9606	Homo sapiens	SUPT16H;HNRNPR;SSRP1;GTF2F1;GTF2F2	Q8IZX4;Q08945;P35269;P13984;Q9Y5B9	ERH;PPP1CA;NAP1L1;NPM3;PIN1;PPIA;NAP1L4;GTF2F1;DDX3X	Q9Y5B0;P04608;P55199;O00267	R-HSA-167234;R-HSA-167111;R-HSA-167115;R-HSA-167113;R-HSA-167118;R-HSA-167181;R-HSA-167117;R-HSA-170706;R-HSA-170704;R-HSA-167121;R-HSA-167191;R-HSA-167130;R-HSA-167192;R-HSA-167128;R-HSA-167134;R-HSA-167196;R-HSA-167197;R-HSA-167133;R-HSA-9613490;R-HSA-167459;R-HSA-167072;R-HSA-167136;R-HSA-167076;R-HSA-167077;R-HSA-9613498;R-HSA-167147;R-HSA-167083;R-HSA-167150;R-HSA-167087;R-HSA-167148;R-HSA-1…
R-HSA-8863795	Downregulation of ERBB2 signaling	5	36	10	107	0.00244582	0.955603	0.955603	10	14	0.00106781	9606	Homo sapiens	HSP90AA1;UBB;CDC37;PDGFA	P0CG47;Q05209;P07900;P62987;Q16543	HSP90AB1;YWHAQ;UBA1;HSP90AA1;DCUN1D1;HSPA8;CAND1;YWHAH;TPP1;HSPA1B	Q9UNE7;P42679;Q93034;P40818	R-HSA-1918092;R-HSA-1358789;R-HSA-1918095;R-HSA-1358790;R-HSA-1358791;R-HSA-1963563;R-HSA-1358797;R-HSA-8863804;R-HSA-1358792;R-HSA-1358795
R-HSA-3000170	Syndecan interactions	8	29	41	178	0.00197024	0.955841	0.955841	8	15	0.00114408	9606	Homo sapiens	ITGB1;COL1A1;COL1A2;TGFB1;COL5A1;COL5A2;FN1;THBS1	P02452;P05556;P05997;P08123;P20908;P01137;P02751;P07996	IQGAP1;ARF1;P4HB;APP;GNB2L1;TXN;CLTC;PCOLCE;CDC42;RAC1;SPTAN1;ACTG1;ILF3;FLNA;FSTL1;FN1;MSN;FLNB;TGFB1;COL5A1;EIF2S1;ACTB;KPNB1;CAND1;CSE1L;KIF5B;TLN1;MYL6;SNX2;RAB7A;EZR;CFL1;EIF2A;SPTBN1;LTBP1;LDHA;PFKL;IQGAP2;MYH9;THBS1;AP1B1;CAPZA1	18348;P07996;P12814;P01137;P24821	R-HSA-2731147;R-HSA-2681675;R-HSA-2731149;R-HSA-2681694;R-HSA-2731075;R-HSA-2731074;R-HSA-2731141;R-HSA-2731078
R-HSA-201451	Signaling by BMP	2	30	2	48	0.00203818	0.956247	0.956247	4	17	0.00129662	9606	Homo sapiens	UBE2D3;FSTL1	Q12841;P61077	PPP1CA;UBE2I	Q13485;Q7Z3T8	R-HSA-201810;R-HSA-201425;R-HSA-201648;R-HSA-201422
R-HSA-2672351	Stimuli-sensing channels	5	120	1	21	0.00815273	0.957441	0.957441	11	26	0.00198307	9606	Homo sapiens	UBB;ASPH;NEDD4L;EIF4B	P0CG47;Q12797;Q96PU5;P62987;P51798	BMP1	29108	R-HSA-2744361;R-HSA-2730664;R-HSA-9659568;R-HSA-2682349;R-HSA-2730959;R-HSA-5333671;R-HSA-2855020;R-HSA-3295579;R-HSA-2685505;R-HSA-2744242;R-HSA-2684901
R-HSA-2428933	SHC-related events triggered by IGF1R	1	16	6	33	0.00108703	0.957454	0.957454	4	5	0.000381359	9606	Homo sapiens	IGF2	P01344	RAC1;RAB8A;CSE1L;RAN;CDC42;RAB1A	17552;15996	R-HSA-2404193;R-HSA-2404195;R-HSA-5686318;R-HSA-5686072
R-HSA-114508	Effects of PIP2 hydrolysis	0	40	1	7	0.00271758	0.957454	0.957454	2	9	0.000686446	9606	Homo sapiens			BMP1	29108	R-HSA-392831;R-HSA-139854
R-HSA-2408508	Metabolism of ingested SeMet, Sec, MeSec into H2Se	1	39	0	8	0.00264964	0.957454	0.957454	1	10	0.000762718	9606	Homo sapiens	AHCY				R-HSA-2408532
R-HSA-8869496	TFAP2A acts as a transcriptional repressor during retinoic acid induced cell differentiation	3	9	2	89	0.000611455	0.957565	0.957565	7	7	0.000533903	9606	Homo sapiens	NPM1;HSPD1	P06748;ENSG00000144381;P10809	TOP1;PA2G4	P06748	R-HSA-8869543;R-HSA-8869558;R-HSA-8869542;R-HSA-8869568;R-HSA-8869566;R-HSA-8869549;R-HSA-8869560
R-HSA-1368071	NR1D1 (REV-ERBA) represses gene expression	0	5	2	46	0.000339697	0.960222	0.960222	1	1	7.62718e-05	9606	Homo sapiens			PGK1;PGK1	O15379	R-HSA-5663252
R-HSA-212718	EGFR interacts with phospholipase C-gamma	0	11	2	38	0.000747333	0.960222	0.960222	2	3	0.000228815	9606	Homo sapiens			RAC1;CAV1	P19174	R-HSA-212706;R-HSA-212713
R-HSA-198693	AKT phosphorylates targets in the nucleus	1	12	2	37	0.000815273	0.960222	0.960222	2	4	0.000305087	9606	Homo sapiens	PRPS1	P16220	PRDX4;VASP	P22736	R-HSA-199298;R-HSA-199863
R-HSA-9694786	Transcription of SARS-CoV-2 sgRNAs	0	13	6	36	0.000883212	0.960222	0.960222	1	5	0.000381359	9606	Homo sapiens			RAC1;RAB8A;CSE1L;RAN;CDC42;RAB1A	15996	R-HSA-9694476
R-HSA-937042	IRAK2 mediated activation of TAK1 complex	2	12	7	69	0.000815273	0.960886	0.960886	5	5	0.000381359	9606	Homo sapiens	UBB	P0CG47;P62987	PSMD7;UBE2D3;PSMD2;PSMD6;VCP;PSMC5;PSMC1	Q9Y4K3	R-HSA-936942;R-HSA-936991;R-HSA-936986;R-HSA-936963;R-HSA-936960
R-HSA-8876493	InlA-mediated entry of Listeria monocytogenes into host cells	2	14	6	63	0.000951152	0.960886	0.960886	3	5	0.000381359	9606	Homo sapiens	UBB	P0CG47;P62987	ADAM10;HSP90AA1;HNRNPK;PDCD6IP;CDC37;PAK2	P12931	R-HSA-8876948;R-HSA-112333;R-HSA-8877003
R-HSA-180746	Nuclear import of Rev protein	5	41	9	105	0.00278552	0.960911	0.960911	7	7	0.000533903	9606	Homo sapiens	SEC13;NPM1;TPR;RAN;KPNB1	Q14974;P06748;P62826;P12270;P55735	KPNA3;RAC1;RAB8A;TOP1;CSE1L;RAN;CDC42;PA2G4;RAB1A	P18754;17552;P06748;Q14974;15996	R-HSA-180736;R-HSA-180710;R-HSA-180725;R-HSA-180709;R-HSA-180728;R-HSA-180687;R-HSA-180732
R-HSA-9634285	Constitutive Signaling by Overexpressed ERBB2	3	25	9	80	0.00169848	0.961596	0.961596	6	8	0.000610175	9606	Homo sapiens	HSP90AA1;CDC37;PDGFA	Q05209;P07900;Q16543	RAC1;PPP1CA;RAB8A;APP;CSE1L;RAN;CDC42;RAB1A;TKT	17552;Q96RT1;P29353;15996	R-HSA-9634418;R-HSA-9634391;R-HSA-1248694;R-HSA-9652277;R-HSA-9652264;R-HSA-1227964
R-HSA-76002	Platelet activation, signaling and aggregation	48	296	85	656	0.0201101	0.961793	0.961793	82	115	0.00877126	9606	Homo sapiens	CFD;APP;FAM49B;ECM1;WDR1;OLA1;F13A1;PDGFA;THBS1;GNAI2;TTN;CDC42;RAP1B;CLEC3B;APOM;CFL1;PSAP;FLNA;SPP2;QSOX1;RAC1;CAP1;TGFB1;HSPA5;RARRES2;FGG;FN1;IGF2;VEGFC;PTPN11;GNG12;TUBA4A;RHOA;MANF;VEGFA;COL1A1;COL1A2;GNB2;GNB1;ALB;TAGLN2;ALDOA;TLN1;PPIA;VCL;FERMT3	P02452;P07602;P04899;P55145;P62937;Q06124;P15692;O00391;P23528;P63000;P00746;Q9NUQ9;P08123;P02768;Q9NTK5;P00488;P62879;P61224;P01137;P61586;Q16610;P05452;P62873;P02763;Q99969;P60953;P07996;Q8WZ42;Q9Y490;Q9UBI6;Q86UX7;Q13103;P37802;P10600;O75083;P18206;P11021;P68366;P49767;P02679;P04075;P49765;P05067;P01344;Q01518;P02751;P04085-1;P21333	YWHAQ;ARF1;APP;ITGB1;CAPZB;HSPA5;PIN1;RAC1;GNB2L1;CLTC;PAK2;SPTAN1;RAC1;ACTG1;ILF3;FLNA;FSTL1;CCT8;PRDX4;EHD1;HSP90B1;RAB1A;ACTB;DDX6;HYOU1;ITGB1;HSPA8;LASP1;KIF5B;TLN1;RAN;EZR;CTTN;PKM;CDC37;HSP90AB1;SPTBN1;NRP1;PFKL;DSTN;MAP2K1;AP1B1;VAMP3;NCL;STX12;IQGAP1;HSPD1;SFN;TTN;PDIA6;CDC42;ATP1A1;NOLC1;VIM;VCL;PSMD3;MSN;FLNB;TFRC;BMP1;KPNB1;MMP14;YWHAE;RAB8A;CAV1;MAPRE1;EEF2;CAND1;PSMC6;RTCB;CSE1L;MYL6…	P04049;P56945;Q16539;16618;O15530;P27986;Q9Y490;P16885;P15498;P46108;Q05513;P21333;P21731;P49407;P29353;P47900;29108;18348;17552;P18031;P32121;P52735;15996;Q12846;P11021	R-HSA-443910;R-HSA-114689;R-HSA-391939;R-HSA-392195;R-HSA-443905;R-HSA-429441;R-HSA-354060;R-HSA-428941;R-HSA-396941;R-HSA-443402;R-HSA-397835;R-HSA-939265;R-HSA-392202;R-HSA-418581;R-HSA-418579;R-HSA-430096;R-HSA-418576;R-HSA-354066;R-HSA-5684801;R-HSA-354077;R-HSA-354073;R-HSA-443418;R-HSA-5684169;R-HSA-354087;R-HSA-442273;R-HSA-428961;R-HSA-377644;R-HSA-114600;R-HSA-443439;R-HSA-377641;R-HSA-4…
R-HSA-389948	PD-1 signaling	1	48	1	4	0.00326109	0.962809	0.962809	4	5	0.000381359	9606	Homo sapiens	PTPN11	Q06124	PTPN11	Q15116	R-HSA-388828;R-HSA-389759;R-HSA-389758;R-HSA-9679421
R-HSA-8952158	RUNX3 regulates BCL2L11 (BIM) transcription	0	6	2	46	0.000407636	0.962809	0.962809	1	2	0.000152544	9606	Homo sapiens			PPP2R1A;YWHAH	O43524	R-HSA-8952226
R-HSA-418038	Nucleotide-like (purinergic) receptors	0	28	3	21	0.0019023	0.962809	0.962809	2	15	0.00114408	9606	Homo sapiens			KPNB1;SLC9A3R1;CSE1L	Q15077;P47900	R-HSA-417908;R-HSA-417896
R-HSA-110056	MAPK3 (ERK1) activation	2	13	6	65	0.000883212	0.963025	0.963025	4	4	0.000305087	9606	Homo sapiens	MAP2K1;PTPN11	Q06124;Q02750	YWHAE;SFN;PIN1;MAP2K1;YWHAH;VDAC1	P27361;Q02750;P06493	R-HSA-109857;R-HSA-109860;R-HSA-109863;R-HSA-112342
R-HSA-445989	TAK1 activates NFkB by phosphorylation and activation of IKKs complex	4	39	7	92	0.00264964	0.96303	0.96303	3	5	0.000381359	9606	Homo sapiens	APP;UBB;S100A12;HMGB1	P09429;P0CG47;P80511;P05067	HSP90AB1;ANXA1;ACTG1;HSP90AA1;RPS3;CLTC;CDC37	Q9Y6K9;O15111;O14920	R-HSA-5609665;R-HSA-168166;R-HSA-168184
R-HSA-8876384	Listeria monocytogenes entry into host cells	3	27	7	79	0.00183436	0.963474	0.963474	7	13	0.000991534	9606	Homo sapiens	UBB;HGS	P0CG47;P62987;O14964	PTPN11;ADAM10;HSP90AA1;HNRNPK;PDCD6IP;CDC37;PAK2	P08581;P12931	R-HSA-8876262;R-HSA-8876948;R-HSA-8876258;R-HSA-8876255;R-HSA-8875371;R-HSA-112333;R-HSA-8877003
R-HSA-159236	Transport of Mature mRNA derived from an Intron-Containing Transcript	9	81	17	159	0.00550309	0.963853	0.963853	4	4	0.000305087	9606	Homo sapiens	SEC13;RBM8A;DDX39B;TPR;SRSF1;MAGOH;SRSF2;SRSF3;SRSF7	Q16629;P12270;Q07955;P84103;Q13838;P55735;Q01130;Q9Y5S9;P61326	SF1;DDX39B;SNRPA;SDCBP;HDGF;RBMX;PRPF19;RBM3;LUC7L2;MAGOH;ERH;HNRNPK;TOP1;UBE2I;PCBP2;EIF3F;NCL	Q53GS7;P82979;Q13247;Q07955;Q13242;Q9Y3Y2;P84103;P26368;Q05519;Q01130;O60508;Q08170;Q16629	R-HSA-75097;R-HSA-75096;R-HSA-75098;R-HSA-159101
R-HSA-164938	Nef-mediates down modulation of cell surface receptors by recruiting them to clathrin adapters	4	22	6	105	0.00149467	0.964694	0.964694	14	15	0.00114408	9606	Homo sapiens	ARF1;AP1B1;ATP6V1H;HLA-A;ARF5	P84077;Q10567;Q9UI12;P01892	HSP90AB1;ADAM10;HSP90AA1;RPL22;NMT1;DLG1	P06239;P04601;Q96CW1	R-HSA-182243;R-HSA-182279;R-HSA-182186;R-HSA-167566;R-HSA-182286;R-HSA-200879;R-HSA-167630;R-HSA-167597;R-HSA-167537;R-HSA-167601;R-HSA-167633;R-HSA-182198;R-HSA-182263;R-HSA-182171
R-HSA-264870	Caspase-mediated cleavage of cytoskeletal proteins	4	12	14	113	0.000815273	0.964694	0.964694	8	10	0.000762718	9606	Homo sapiens	GSN;VIM;SPTAN1;PLEC	Q15149;Q13813;P08670;P06396	YWHAQ;DDX6;P4HB;APP;HSPA8;APP;HSPA5;TUBA1C;FUS;TPP1;SPTBN1;VIM;ACTA1;ACTA1	P10636;Q15149;P06396;Q9UJU6;P08670;Q13813	R-HSA-202967;R-HSA-201622;R-HSA-202966;R-HSA-201637;R-HSA-350319;R-HSA-350318;R-HSA-201629;R-HSA-201628
R-HSA-5617833	Cilium Assembly	29	208	36	448	0.0141314	0.964988	0.964988	44	50	0.00381359	9606	Homo sapiens	YWHAE;ARF1;DCTN2;ARL3;TUBB8;TUBA1C;TUBA1B;ACTR1A;TUBA1A;PPP2R1A;GPC1;CCT8;TNPO1;CCT5;RAB8A;CCT4;CCT3;DYNC1H1;CCT2;HSP90AA1;TUBB;TUBB4B;DYNLL1;TUBA4A;ALB;MAPRE1;PAFAH1B1	P50990;Q14204;Q9BV73;P50991;P07900;Q3ZCM7;P18085;Q8TES7;P68363;P36405;P61163;P63167;Q92973;P61006;P78371;P43034;P48643;P62258;Q13561;Q9BQE3;P07437;P30153;Q9H853;P68371;P68366;P04350;Q15691;Q71U36;P49368	CTTN;SFN;ARL3;DNAJA1;HNRNPF;CCT2;NUDC;CDC42;TUBA1A;PSMD8;RAC1;HNRNPA1;RAB1A;SUGT1;TFRC;YWHAE;RAB8A;MAPRE1;HSPA8;CSE1L;RAN;CCT3;ARL3;HNRNPM;EIF3L;CORO1A;PLAA;CTTN;PRG4;CORO1B;CAP1;YWHAH;VCL;PLOD3;SRSF2;VAMP3	Q7Z4L5;Q8TDR0;Q8IWZ6;Q15643;Q9UG01;Q96QF0;Q96ST8;Q9NRR6;O75695;Q96L34;Q8N3I7;Q9BXC9;O43924;Q9Y366;Q9NWB7;Q92973;Q9UPV0;Q9UBN7;Q8NFJ9;17552;Q9P2H3;Q3SXY8;Q8IW35;A6NIH7;15996;Q9Y547	R-HSA-5623508;R-HSA-5617815;R-HSA-5625424;R-HSA-5625426;R-HSA-5617820;R-HSA-5623519;R-HSA-5623513;R-HSA-5617816;R-HSA-5618328;R-HSA-5618331;R-HSA-5624133;R-HSA-5638016;R-HSA-5624131;R-HSA-5624130;R-HSA-5625421;R-HSA-5625416;R-HSA-5626699;R-HSA-5624949;R-HSA-5638006;R-HSA-5626228;R-HSA-5624948;R-HSA-5638007;R-HSA-5624951;R-HSA-5638004;R-HSA-5620918;R-HSA-5626227;R-HSA-5620914;R-HSA-5624125;R-HSA-5…
R-HSA-9014325	TICAM1,TRAF6-dependent induction of TAK1 complex	2	13	7	69	0.000883212	0.965051	0.965051	6	6	0.000457631	9606	Homo sapiens	UBB	P0CG47;P62987	PSMD7;UBE2D3;PSMD2;PSMD6;VCP;PSMC5;PSMC1	Q9Y4K3	R-HSA-847070;R-HSA-450259;R-HSA-177690;R-HSA-177694;R-HSA-177692;R-HSA-9628444
R-HSA-9645460	Alpha-protein kinase 1 signaling pathway	2	14	7	69	0.000951152	0.965051	0.965051	6	10	0.000762718	9606	Homo sapiens	UBB	P0CG47;P62987	PSMD7;UBE2D3;PSMD2;PSMD6;VCP;PSMC5;PSMC1	Q9Y4K3	R-HSA-9645442;R-HSA-9645394;R-HSA-9645520;R-HSA-9645414;R-HSA-9645406;R-HSA-9645501
R-HSA-418360	Platelet calcium homeostasis	0	35	1	16	0.00237788	0.965228	0.965228	6	8	0.000610175	9606	Homo sapiens			BMP1	29108	R-HSA-418309;R-HSA-434798;R-HSA-425661;R-HSA-418365;R-HSA-139854;R-HSA-139855
R-HSA-164939	Nef mediated downregulation of CD28 cell surface expression	0	3	2	47	0.000203818	0.965228	0.965228	2	3	0.000228815	9606	Homo sapiens			RPL22;NMT1	P04601;Q96CW1	R-HSA-167633;R-HSA-167630
R-HSA-1369062	ABC transporters in lipid homeostasis	1	29	1	24	0.00197024	0.965228	0.965228	2	11	0.00083899	9606	Homo sapiens	NAMPT	Q9H172	PPIB	P40855	R-HSA-382613;R-HSA-1454928
R-HSA-199220	Vitamin B5 (pantothenate) metabolism	1	35	1	15	0.00237788	0.965228	0.965228	2	12	0.000915262	9606	Homo sapiens	ENPP2	Q13822	YWHAQ	Q9BZ23	R-HSA-8938314;R-HSA-196857
R-HSA-175474	Assembly Of The HIV Virion	6	27	17	142	0.00183436	0.965972	0.965972	13	16	0.00122035	9606	Homo sapiens	UBB;VPS37B;PPIA;VPS28	P0CG47;P62937;Q9H9H4;P62987;Q9UK41;A5D8V6	BTF3;MMP14;P4HB;APP;ATP5B;NMT1;DNM1L;PTGES3;GANAB;CKAP4;OLA1;XPO1;PDIA3;IPO9;MESDC2;MSN;DDX1	P09958;P04578;P04601;O60551;P62937;P04591;P04618;P05919	R-HSA-184323;R-HSA-3149432;R-HSA-3149433;R-HSA-3149434;R-HSA-184392;R-HSA-184269;R-HSA-187213;R-HSA-3149440;R-HSA-171291;R-HSA-171288;R-HSA-174494;R-HSA-3149454;R-HSA-174493
R-HSA-163560	Triglyceride catabolism	4	42	9	84	0.00285345	0.966289	0.966289	6	17	0.00129662	9606	Homo sapiens	CAV1;FLNB;PPP1CA	P62140;Q03135;P22612;P62136	PTPN11;RAC1;CHMP4B;VIM;SCP2;PTRF;SNX2;TXNRD1;TPD52L2	O60664;P15090;Q03135;Q8WTS1	R-HSA-163539;R-HSA-163568;R-HSA-8848355;R-HSA-163418;R-HSA-163416;R-HSA-163549
R-HSA-9607240	FLT3 Signaling	42	372	78	491	0.0252735	0.966395	0.966395	55	97	0.00739837	9606	Homo sapiens	PSMD11;PDGFA;IQGAP1;PHB;ACTB;ACTG1;PSMA8;PSMD8;RAP1B;PSMD6;PSMD7;UBB;PSMD4;PPP2R1A;PSMD2;PSMD3;PSMD1;MAN1A1;SPTAN1;SPTBN1;VASP;MAP2K1;FGG;FN1;PTPN11;GFRA2;PPP1CA;DLG1;PSMC5;PSMC6;PSMC3;PPA1;PSMC1;PSMC2;PSME1;PSME2;TLN1;VCL	P0CG47;O15020;Q13813;Q06124;Q06323;P51665;P35998;P0CG48;P62333;P63261;P62195;P62714;P46940;P61224;Q13200;Q9Y490;Q15008;O43242;Q2MJR0;Q15700;Q9UL46;P55036;P60709;O00231;O00451;Q12959;P62191;P30153;Q02750;Q99460;Q01082;P17980;P18206;Q8TAA3;P35232;P62140;P62987;P48556;P02679;P04085-2;P02751;P04085-1	YWHAQ;PPP2R1A;ARF1;APP;ITGB1;CAPZB;ARL3;HSPA5;PIN1;RAC1;GNB2L1;CLTC;NUDC;PAK2;SPTAN1;RAC1;ACTG1;ILF3;FLNA;CCT8;EHD1;CHORDC1;RAB1A;ACTB;PRKAR1A;HSPA8;PRKAR1A;KIF5B;TLN1;RAN;ARL3;EZR;PTGES3;CDC37;HSP90AB1;SPTBN1;ILF2;PFKL;DSTN;MAP2K1;HNRNPK;AP1B1;DLG1;PHB2;IQGAP1;SFN;HSPA9;STIP1;CDC42;PTPN11;ATP1A1;UBE2I;VCP;MSN;FLNB;TFRC;KPNB1;YWHAE;RAB8A;CAV1;CAND1;CSE1L;MYL6;CCT3;SNX2;RAB7A;EIF3A;PDCD6IP;CFL1;HS…	P04049;P26045;P53778;16618;P06241;Q16584;O15530;P27986;P08631;Q07817;Q9UQC2;18348;17552;P21359;P53041;Q06124;O43924;P36888;P35232;15996;P15056;17489	R-HSA-109699;R-HSA-6786789;R-HSA-109701;R-HSA-109700;R-HSA-9657603;R-HSA-5658438;R-HSA-9606784;R-HSA-9657606;R-HSA-5658435;R-HSA-9654533;R-HSA-9605259;R-HSA-9653514;R-HSA-9607304;R-HSA-9657608;R-HSA-5672950;R-HSA-5658231;R-HSA-9609274;R-HSA-5674366;R-HSA-9607224;R-HSA-5672957;R-HSA-8867654;R-HSA-5672980;R-HSA-9645137;R-HSA-5674132;R-HSA-5672978;R-HSA-5674130;R-HSA-9653595;R-HSA-8867658;R-HSA-5672…
R-HSA-113510	E2F mediated regulation of DNA replication	2	24	3	58	0.00163055	0.966971	0.966971	1	4	0.000305087	9606	Homo sapiens	PPA1;PPP2R1A	P62714;P30153	NCOA6;PPP1CA;PA2G4	P06400	R-HSA-113503
R-HSA-176034	Interactions of Tat with host cellular proteins	0	3	8	51	0.000203818	0.96749	0.96749	2	2	0.000152544	9606	Homo sapiens			HSP90AB1;HSP90AA1;NAP1L1;NPM3;NAP1L4;SUPT16H;DDX3X;CDC37	P04608;P50750	R-HSA-167234;R-HSA-167235
R-HSA-171007	p38MAPK events	1	19	7	35	0.00129085	0.96749	0.96749	3	5	0.000381359	9606	Homo sapiens	RALB	P11234	RAC1;RAP1B;RAB8A;CSE1L;RAN;CDC42;RAB1A	17552;15996;Q12967	R-HSA-171026;R-HSA-170986;R-HSA-170991
R-HSA-9013957	TLR3-mediated TICAM1-dependent programmed cell death	0	6	2	49	0.000407636	0.96749	0.96749	1	3	0.000228815	9606	Homo sapiens			UBE2I;SDCBP	Q13158	R-HSA-9013889
R-HSA-749476	RNA Polymerase III Abortive And Retractive Initiation	0	46	1	5	0.00312521	0.96749	0.96749	1	13	0.000991534	9606	Homo sapiens			YBX1	P05455	R-HSA-113454
R-HSA-5663084	Diseases of carbohydrate metabolism	3	81	2	24	0.00550309	0.968602	0.968602	4	44	0.00335596	9606	Homo sapiens	UBB;RDX	P0CG47;P62987;P10253	PTPN11;SDCBP	P49247	R-HSA-9036729;R-HSA-3797226;R-HSA-5660015;R-HSA-5660013
R-HSA-9615933	Postmitotic nuclear pore complex (NPC) reformation	6	32	9	148	0.00217406	0.968639	0.968639	10	10	0.000762718	9606	Homo sapiens	SEC13;UBE2I;RANGAP1;TNPO1;RAN;KPNB1	P46060;Q14974;P63279;P62826;Q92973;P55735	RAC1;CHMP4B;RAB8A;CSE1L;RAN;CDC42;UBE2I;RAB1A;RANGAP1	P18754;17552;15996;P63279	R-HSA-9615937;R-HSA-9634219;R-HSA-9618378;R-HSA-9634169;R-HSA-9615945;R-HSA-3000449;R-HSA-9624876;R-HSA-9615901;R-HSA-9624893;R-HSA-9624845
R-HSA-1963640	GRB2 events in ERBB2 signaling	0	21	6	33	0.00142673	0.969605	0.969605	2	4	0.000305087	9606	Homo sapiens			RAC1;RAB8A;CSE1L;RAN;CDC42;RAB1A	17552;15996	R-HSA-1250498;R-HSA-1306972
R-HSA-74749	Signal attenuation	0	13	3	42	0.000883212	0.969605	0.969605	3	7	0.000533903	9606	Homo sapiens			APP;BAIAP2;TKT	Q13322;P29353	R-HSA-110011;R-HSA-5686074;R-HSA-74748
R-HSA-9686347	Microbial modulation of RIPK1-mediated regulated necrosis	0	10	4	46	0.000679394	0.969605	0.969605	2	9	0.000686446	9606	Homo sapiens			HSP90AB1;ANXA1;CAP1;CAV1	Q13546;P59632	R-HSA-9687465;R-HSA-9686345
R-HSA-5250989	Toxicity of botulinum toxin type G (BoNT/G)	0	7	1	45	0.000475576	0.969605	0.969605	1	5	0.000381359	9606	Homo sapiens			PICALM	P63027	R-HSA-5250962
R-HSA-1606341	IRF3 mediated activation of type 1 IFN	0	8	2	46	0.000543515	0.969605	0.969605	1	6	0.000457631	9606	Homo sapiens			HSP90AB1;GAPDH	Q9UHD2	R-HSA-1606324
R-HSA-1855183	Synthesis of IP2, IP, and Ins in the cytosol	1	32	0	22	0.00217406	0.969605	0.969605	1	14	0.00106781	9606	Homo sapiens	ISYNA1				R-HSA-1855178
R-HSA-71240	Tryptophan catabolism	1	48	0	4	0.00326109	0.969605	0.969605	1	16	0.00122035	9606	Homo sapiens	SLC3A2				R-HSA-352232
R-HSA-1253288	Downregulation of ERBB4 signaling	2	11	6	69	0.000747333	0.970509	0.970509	3	5	0.000381359	9606	Homo sapiens	UBB	P0CG47;P62987	ADAM10;HSP90AA1;HNRNPK;PDCD6IP;CDC37;PAK2	P12931	R-HSA-1253282;R-HSA-9612219;R-HSA-1977296
R-HSA-192905	vRNP Assembly	2	14	18	71	0.000951152	0.970509	0.970509	1	2	0.000152544	9606	Homo sapiens	HSP90AA1;IPO5	P07900;O00410	HSPA8;RPS3A;STIP1;EPRS;PAFAH1B1;CHORDC1;TPP1;PTGES3;PPID;CDC37;TUBA1A;HSP90AB1;HSP90AA1;CHORDC1;FKBP4;AHSA1;HSPA1B;S100A1	P07900;O00410	R-HSA-192830
R-HSA-8979227	Triglyceride metabolism	5	66	9	85	0.004484	0.971107	0.971107	7	24	0.00183052	9606	Homo sapiens	MOGAT2;CAV1;FLNB;PPP1CA	P62140;Q3SYC2;Q03135;P22612;P62136	PTPN11;RAC1;CHMP4B;VIM;SCP2;PTRF;SNX2;TXNRD1;TPD52L2	O60664;P15090;Q03135;Q8WTS1	R-HSA-163539;R-HSA-163568;R-HSA-8848355;R-HSA-163418;R-HSA-6800334;R-HSA-163416;R-HSA-163549
R-HSA-9603798	Class I peroxisomal membrane protein import	0	20	2	44	0.00135879	0.971582	0.971582	5	6	0.000457631	9606	Homo sapiens			PPIB;VAT1	P40855;Q9Y5Y5	R-HSA-9603797;R-HSA-9603801;R-HSA-9603775;R-HSA-9603791;R-HSA-9603804
R-HSA-73863	RNA Polymerase I Transcription Termination	1	33	3	21	0.002242	0.971582	0.971582	2	4	0.000305087	9606	Homo sapiens	PTRF	Q6NZI2	CAV1;PTRF;CDC37	Q6NZI2	R-HSA-74993;R-HSA-74992
R-HSA-5676934	Protein repair	1	19	2	34	0.00129085	0.971582	0.971582	2	7	0.000533903	9606	Homo sapiens	TXN	P10599	FST;PRDX2	P10599	R-HSA-5676917;R-HSA-5676940
R-HSA-1362409	Mitochondrial iron-sulfur cluster biogenesis	0	25	4	30	0.00169848	0.971582	0.971582	1	6	0.000457631	9606	Homo sapiens			HSPA9;EPRS;DNAJA2;AHCY	Q8IWL3	R-HSA-8878815
R-HSA-8877330	RUNX1 and FOXP3 control the development of regulatory T lymphocytes (Tregs)	0	17	1	38	0.00115497	0.971582	0.971582	2	20	0.00152544	9606	Homo sapiens			HSPA1B	Q9BZS1	R-HSA-8865546;R-HSA-8877192
R-HSA-194315	Signaling by Rho GTPases	59	459	83	694	0.0311842	0.971841	0.971841	100	118	0.00900008	9606	Homo sapiens	YWHAE;ITGB1;GDI2;ARHGAP35;ACTB;ACTG1;TUBB8;TUBA1C;TUBA1B;XPO1;TUBA1A;YWHAQ;PPP2R1A;KIF5B;ARHGDIA;CFL1;RAC1;YWHAH;ACTR3;SEC13;NUDC;PPP1R12A;HIST1H2AJ;RANGAP1;DYNLL1;TUBA4A;RHOA;MYL6;CTTN;PPA1;MYH9;MAPRE1;ALDH9A1;PAFAH1B1;HIST1H2BN;ARHGAP18;IQGAP1;IQGAP2;CDC42;FLNA;SFN;PAK3;MYH10;PAK2;DYNC1H1;H3F3B;RCC2;ARPC4;ARPC5;TUBB4B;BAIAP2;KTN1;PPP1CA;CENPE;HIST1H4A;PIN1	Q14204;Q14247;Q9Y266;Q9P258;P35579;P35580;P63167;P63000;O15511;P46940;P62714;P43034;P61586;P27348;Q04917;P52565;P46060;P60709;Q13526;P62805;P30153;P59998;Q5FBB7;Q99877;P60660;P61158;Q13177;Q99878;P21333;P50395;Q13576;Q3ZCM7;Q9NRY4;P68363;P33176;P63261;P84243;P23528;Q9UQB8;P62258;P60953;Q9BQE3;O75914;P05556;ENSG00000150093;O14980;P31947;Q9H853;P68371;P55735;Q86UP2;Q8N392;P62140;Q02224;P68366;P0435…	YWHAQ;ARF1;APP;ITGB1;CAPZB;RAC1;PIN1;NONO;GNB2L1;CLTC;PSMC1;PAK2;CDC42;RAC1;SPTAN1;ACTG1;ILF3;FLNA;PCBP1;FN1;EHD1;KPNB1;RAB1A;IMMT;RAC1;ACTB;VPS37B;KIF5B;TLN1;ADAM17;RAN;TLN1;SF3B4;EZR;CDC37;SPTBN1;TOP1;CDC42;PFKL;DSTN;MAP2K1;LOXL4;AP1B1;EIF3F;KPNA3;IQGAP1;SFN;CDC42;RHOA;CD81;ATP1A1;VIM;RAC1;TUBA4A;MSN;FLNB;TFRC;KPNB1;CBX5;MMP14;ADAM10;RAB8A;YWHAE;MAPRE1;CAND1;MAP2K1;CSE1L;MYL6;HGS;NONO;CDC42;SNX…	O75914;P05556;Q13526;Q16512;P78352;16618;Q9UQB8;P35240;P46527;P23528;17283;O60341;Q9Y4D1;O00255;P30622;P53667;Q9BST9;P30307;Q14247;Q13153;Q13177;18348;17552;O75044;Q8N9R8;15996;P00519	R-HSA-3858489;R-HSA-5623632;R-HSA-3858495;R-HSA-5668947;R-HSA-5671763;R-HSA-5666129;R-HSA-419087;R-HSA-75016;R-HSA-5671772;R-HSA-419083;R-HSA-5668932;R-HSA-5623622;R-HSA-5671749;R-HSA-3928608;R-HSA-5625717;R-HSA-8981931;R-HSA-194854;R-HSA-5668978;R-HSA-5623667;R-HSA-5666160;R-HSA-5672304;R-HSA-5668735;R-HSA-5627775;R-HSA-5668731;R-HSA-5665659;R-HSA-5669240;R-HSA-5668984;R-HSA-5666169;R-HSA-898192…
R-HSA-1296071	Potassium Channels	4	107	2	22	0.00726952	0.97202	0.97202	4	19	0.00144916	9606	Homo sapiens	ATIC;GNB2;GNB1;GNG12	Q9UBI6;P62879;P62873;P48549	PRKAR1A;PRKAR1A	17489	R-HSA-1013020;R-HSA-1297444;R-HSA-1013013;R-HSA-1013012
R-HSA-446343	Localization of the PINCH-ILK-PARVIN complex to focal adhesions	2	4	21	80	0.000271758	0.972138	0.972138	2	2	0.000152544	9606	Homo sapiens	ITGB1;PARVA	P05556;Q9NVD7	LIMS1;CCT7;PARVB;PARVA;TLN1;ADAM17;SDF4;TLN1;CCT3;RSU1;ITGB1;CCT2;CCT5;CD81;CCT6A;PTPN11;LIMS1;CCT4;FLNA;CCT8;FN1	P05556;P49023;Q9NVD7;Q13418	R-HSA-446322;R-HSA-432897
R-HSA-975163	IRAK2 mediated activation of TAK1 complex upon TLR7/8 or 9 stimulation	2	18	7	69	0.00122291	0.972138	0.972138	5	5	0.000381359	9606	Homo sapiens	UBB	P0CG47;P62987	PSMD7;UBE2D3;PSMD2;PSMD6;VCP;PSMC5;PSMC1	Q9Y4K3	R-HSA-450358;R-HSA-975103;R-HSA-975147;R-HSA-975097;R-HSA-975185
R-HSA-9694676	Translation of Replicase and Assembly of the Replication Transcription Complex	2	24	7	58	0.00163055	0.972138	0.972138	2	29	0.00221188	9606	Homo sapiens	CHMP3;CHMP4B	Q9Y3E7;Q9H444	MAP1B;LMNB1;RPLP1;MESDC2;IPO5;MST1;LUC7L2	Q9GZQ8	R-HSA-9694580;R-HSA-9698265
R-HSA-9013507	NOTCH3 Activation and Transmission of Signal to the Nucleus	5	28	17	124	0.0019023	0.972343	0.972343	15	15	0.00114408	9606	Homo sapiens	NOTCH3;UBB;ADAM10;YBX1	P0CG47;Q9UM47;P67809;O14672;P62987	DDX6;DHX9;SNRPC;HNRNPD;HIST1H1C;SNRPC;HNRNPA2B1;SYNCRIP;SERBP1;ILF2;ILF3;TPT1;LRRC59;HNRNPL;NOTCH3;DDX3X;HNRNPR	Q9UM47;O00308;P67809	R-HSA-9013069;R-HSA-9018573;R-HSA-9018572;R-HSA-157124;R-HSA-2168136;R-HSA-9017797;R-HSA-9013284;R-HSA-157100;R-HSA-9017817;R-HSA-157937;R-HSA-9017855;R-HSA-9013361;R-HSA-9021520;R-HSA-9021523;R-HSA-157145
R-HSA-69242	S Phase	20	180	24	302	0.0122291	0.972479	0.972479	23	54	0.00411868	9606	Homo sapiens	NOTCH3;PSMD11;PSMA8;PSMD8;PSMC5;PSMD6;PSMD7;PSMC6;UBB;PSMC3;PSMD4;PSMC1;PSMD2;PSMD3;PSMC2;PSME1;PSME2;PSMD1;MCM6	P0CG47;Q15008;O43242;Q14566;Q9UL46;P55036;O00231;P62191;Q06323;Q99460;P17980;P38936;P51665;P35998;Q8TAA3;P62333;P62195;P62987;P48556;Q13200	YWHAQ;KPNA3;H3F3B;PRKAR1A;YWHAE;MCM6;APP;CCT3;PSMC2;DDX17;STMN1;CDC37;HSP90AB1;PDIA3;CCT4;ILF2;HIST1H4A;SF1;CCT8;RHOA;YWHAH;KPNB1;SFPQ;SSRP1	P30304;P46527;Q13882;P38936;P33992;P49736;P25205;P61024;P49841	R-HSA-187520;R-HSA-176942;R-HSA-75820;R-HSA-187916;R-HSA-187506;R-HSA-75825;R-HSA-68944;R-HSA-75824;R-HSA-8848436;R-HSA-68946;R-HSA-187574;R-HSA-68948;R-HSA-187575;R-HSA-187828;R-HSA-198613;R-HSA-69015;R-HSA-69016;R-HSA-8848414;R-HSA-69019;R-HSA-188345;R-HSA-187545;R-HSA-187934;R-HSA-169468
R-HSA-5607764	CLEC7A (Dectin-1) signaling	19	120	58	332	0.00815273	0.972524	0.972524	20	45	0.00343223	9606	Homo sapiens	PSMD11;PSMA8;PSMD8;PSMC5;PSMD6;PSMD7;PSMC6;UBB;PSMC3;PSMD4;PSMC1;PSMD2;PSMD3;PSMC2;PSME1;PSME2;PSMD1;UBE2M	P0CG47;Q15008;O43242;Q9UL46;P55036;O00231;P62191;Q06323;Q99460;P17980;P51665;P61081;P35998;Q8TAA3;P62333;P62195;P62987;P48556;Q13200	ARF1;GNB2L1;RPL23;CLTC;PSMC5;PSMC1;RAC1;SPTAN1;ACTG1;DCUN1D1;ILF3;FLNA;ACTB;HSPA6;RPL6;HSPA8;KIF5B;TLN1;EZR;CDC37;HSP90AB1;SPTBN1;CAP1;UBE2D3;PSMD6;PFKL;AP1B1;HSPD1;IQGAP1;RPS11;CDC42;UBE2M;KTN1;TIMM13;PSMD3;VCP;MSN;RPL10A;FLNB;RPS18;KPNB1;BMP1;CAND1;CSE1L;VPS28;MYL6;TRIM23;HNRNPM;SNX2;RAB7A;CFL1;HSP90AA1;PSMD7;PSMD2;LDHA;IQGAP2;MYH9;CAPZA1	P16885;Q99558;Q8TBC4;18348;Q9Y4K3;P61081;Q9H257;29108;Q9BXN2	R-HSA-5607735;R-HSA-202534;R-HSA-5607728;R-HSA-5607731;R-HSA-5607740;R-HSA-2730872;R-HSA-74448;R-HSA-169683;R-HSA-5607751;R-HSA-5607745;R-HSA-5607747;R-HSA-5607725;R-HSA-5607757;R-HSA-5607724;R-HSA-5607756;R-HSA-5607758;R-HSA-5607721;R-HSA-5607753;R-HSA-5607755;R-HSA-5607722
R-HSA-6806667	Metabolism of fat-soluble vitamins	8	94	6	124	0.0063863	0.972645	0.972645	13	34	0.00259324	9606	Homo sapiens	APOM;GPC1;LPL;APOC3;TPP1;APOB;HSPG2;GPC6	P35052;O95445;P04114;P06858;P02656;P49638;P98160;Q9Y625	APOB;ST13;APP;SAR1A;CFH;CDC37	Q9Y5Z9;P49638;P02649;P01130	R-HSA-2187332;R-HSA-2404131;R-HSA-2404140;R-HSA-2395784;R-HSA-2423785;R-HSA-2429643;R-HSA-2395764;R-HSA-6806674;R-HSA-8874705;R-HSA-8874718;R-HSA-2424254;R-HSA-2395768;R-HSA-5246478
R-HSA-8866652	Synthesis of active ubiquitin: roles of E1 and E2 enzymes	4	33	5	97	0.002242	0.973302	0.973302	15	16	0.00122035	9606	Homo sapiens	UBB;UBA1;UBE2L3	P0CG47;P68036;P62987;P22314	RAC1;SDCBP;HGS;PSMD4;PARP1	P0CG48;P0CG47	R-HSA-8852134;R-HSA-8852133;R-HSA-8852132;R-HSA-8852131;R-HSA-8852130;R-HSA-8865090;R-HSA-8852129;R-HSA-8852128;R-HSA-8853515;R-HSA-8865098;R-HSA-8853514;R-HSA-8852136;R-HSA-8852127;R-HSA-8865050;R-HSA-8853529
R-HSA-5357786	TNFR1-induced proapoptotic signaling	0	14	2	46	0.000951152	0.973431	0.973431	1	3	0.000228815	9606	Homo sapiens			UBE2I;SDCBP	Q13158	R-HSA-140978
R-HSA-383280	Nuclear Receptor transcription pathway	3	86	0	27	0.00584279	0.974387	0.974387	2	2	0.000152544	9606	Homo sapiens	DDX1;RPS3;SF1				R-HSA-382096;R-HSA-376419
R-HSA-5649702	APEX1-Independent Resolution of AP Sites via the Single Nucleotide Replacement Pathway	1	12	2	44	0.000815273	0.975159	0.975159	9	9	0.000686446	9606	Homo sapiens	RGN	Q96FI4	HMGB1;SNX2	Q96T60;P06746	R-HSA-5649734;R-HSA-5649701;R-HSA-5649726;R-HSA-5649711;R-HSA-5649724;R-HSA-5649708;R-HSA-5649725;R-HSA-5649723;R-HSA-5649705
R-HSA-9682708	Transcription of SARS-CoV-1 sgRNAs	0	12	10	44	0.000815273	0.975159	0.975159	2	5	0.000381359	9606	Homo sapiens			RAC1;RAB8A;PSMC6;CSE1L;HNRNPA1;RAN;UBE2I;PPIA;CDC42;RAB1A	P59595;15996	R-HSA-9684016;R-HSA-9685639
R-HSA-2562578	TRIF-mediated programmed cell death	0	10	2	49	0.000679394	0.975159	0.975159	1	3	0.000228815	9606	Homo sapiens			UBE2I;SDCBP	Q13158	R-HSA-2562541
R-HSA-216083	Integrin cell surface interactions	16	87	93	298	0.00591073	0.975415	0.975415	45	55	0.00419495	9606	Homo sapiens	ITGB1;COL18A1;FGG;FN1;HSPG2;THBS1;COL1A1;COL1A2;COL2A1;COL5A1;COL6A2;COL6A1;COL5A2;COL8A1;COL6A3;CD44	P02452;P05556;P05997;P12109;P20908;P12111;P12110;P08123;P02679;P39060;P27658;P02458;P16070;P98160;P02751;P07996	PPP2R1A;VEGFA;ITGB1;CAPZB;ENO1;HNRNPF;TARS;PCOLCE;DYNC1H1;FERMT3;HSPG2;HSPG2;RAC1;PDCD6;VEGFA;NPM1;ILF3;FN1;CNBP;SNRPA1;IMMT;GRN;VASP;ANXA2;DDX6;RPS7;RAP1B;FSCN1;NHP2L1;ZYX;TLN1;ALDOA;CD44;IPO5;EIF4A1;AARS;NRP1;VEGFA;ILF2;TOP1;HSPG2;CACYBP;MYH10;THBS1;VCL;HSPA1B;CORO1C;IQGAP1;VEGFC;PHB;CAV1;STIP1;ATP5A1;CCT5;DCN;PTPN11;XPO1;PDCD10;PSMD11;PSMD3;MSN;TGFB1;COL5A1;RPL10A;FLNB;VDAC1;KRT1;SSRP1;RAP2B;S…	P02751;P07996;P16070;P35968;P24821;P98160;P35555;P19320;P12830;P16284;P10451;Q9Y624;P51884	R-HSA-2484965;R-HSA-114560;R-HSA-114563;R-HSA-2473511;R-HSA-210304;R-HSA-216064;R-HSA-216069;R-HSA-4539779;R-HSA-216068;R-HSA-2467436;R-HSA-265422;R-HSA-265423;R-HSA-4084912;R-HSA-265428;R-HSA-4084910;R-HSA-216082;R-HSA-265429;R-HSA-204434;R-HSA-202706;R-HSA-265424;R-HSA-2752125;R-HSA-265426;R-HSA-4084903;R-HSA-2752115;R-HSA-349593;R-HSA-202718;R-HSA-198941;R-HSA-2752118;R-HSA-4088220;R-HSA-40850…
R-HSA-5683057	MAPK family signaling cascades	50	403	70	621	0.0273796	0.975469	0.975469	73	122	0.00930516	9606	Homo sapiens	PSMD11;PDGFA;IQGAP1;PHB;ACTB;ACTG1;PSMA8;PSMD8;CDC42;RAP1B;PSMD6;XPO1;PSMD7;UBB;PSMD4;PPP2R1A;PSMD2;PSMD3;PSMD1;FLNB;MAN1A1;RAC1;PAK3;PAK2;SPTAN1;SPTBN1;VASP;MAP2K1;MMP2;FGG;FN1;PTPN11;GFRA2;PPP1CA;DLG1;PSMC5;PSMC6;PSMC3;PPA1;PSMC1;PSMC2;PSME1;BLVRB;PSME2;TLN1;VCL	P0CG47;Q9UL18;P51665;P0CG48;P62195;P63000;ENSG00000087245;P62714;P46940;P61224;P22612;Q13200;O43242;Q15700;P55036;P60709;O00231;Q12959;P30153;Q01082;P18206;Q8TAA3;P48556;P02679;Q13177;P04085-2;P02751;P04085-1;O15020;Q13813;Q06124;Q06323;P35998;P62333;P63261;P60953;Q9Y490;Q15008;O75914;Q2MJR0;Q9UL46;O14980;O00451;P62191;Q02750;Q99460;P17980;P35232;P62140;P62987	YWHAQ;PPP2R1A;DARS;APP;ARL3;HSPA5;PIN1;NONO;MMP9;VARS;NUDC;PSMC1;EEF1G;PAK2;TUBA1A;RAC1;ILF3;CCT8;CHORDC1;FKBP4;RAB1A;LMNA;HSPA8;SDF4;RAN;ARL3;EIF3C;PTGES3;CDC37;RANGAP1;HSP90AB1;HNRNPU;HNRNPK;ILF2;TOP1;TPT1;MAP2K1;DLG1;PHB2;IQGAP1;DHX9;SFN;SF3A3;HSPA9;TUBB;HNRNPC;STIP1;PSMC3;CDC42;GANAB;UBE2I;VCP;TUBA4A;VDAC1;YWHAE;RAB8A;CSE1L;CCT3;HGS;EEF1D;EIF3A;KHSRP;HSP90AA1;YBX1;IPO9;PSMD2;IQGAP2;SET;YWHAH;…	P04049;Q16659;Q12778;P05412;P53778;P27361;Q9NZI8;O14980;P25685;O43924;P15056;O43524;P26045;P01106;P36507;P28482;Q16584;P06493;P04792;Q07817;17552;P21359;P30281;Q02750;P53041;P31152;P35232;15996	R-HSA-5687126;R-HSA-5692755;R-HSA-5687121;R-HSA-5692764;R-HSA-5692761;R-HSA-9657603;R-HSA-5658438;R-HSA-5687109;R-HSA-9657606;R-HSA-5658435;R-HSA-9654533;R-HSA-5687105;R-HSA-389788;R-HSA-9653514;R-HSA-9657608;R-HSA-5692749;R-HSA-5687112;R-HSA-5687113;R-HSA-109857;R-HSA-5672950;R-HSA-5658231;R-HSA-5692788;R-HSA-109858;R-HSA-109860;R-HSA-109863;R-HSA-5692785;R-HSA-5674366;R-HSA-109864;R-HSA-5627775…
R-HSA-6781823	Formation of TC-NER Pre-Incision Complex	4	56	5	78	0.00380461	0.975704	0.975704	3	7	0.000533903	9606	Homo sapiens	UBB;PPIE;PRPF19;PPIA	P0CG47;Q9UMS4;P62987;Q9UNP9	ILF2;NAP1L1;DDX5;FUS;APEX1	Q09472	R-HSA-6782069;R-HSA-6782004;R-HSA-6781867
R-HSA-189445	Metabolism of porphyrins	2	73	4	12	0.00495958	0.976521	0.976521	5	40	0.00305087	9606	Homo sapiens	ALB;BLVRB	P02768;P30043	PRDX6;TFRC;SLC25A3;ALB	Q7KZN9;P02768	R-HSA-9661425;R-HSA-9661419;R-HSA-189384;R-HSA-2995334;R-HSA-9661432
R-HSA-9037629	Lewis blood group biosynthesis	1	39	2	17	0.00264964	0.976776	0.976776	8	13	0.000991534	9606	Homo sapiens	CAND1	O43825	RAB8A;RAN	17552	R-HSA-9605682;R-HSA-9603986;R-HSA-9603984;R-HSA-9603989;R-HSA-9605609;R-HSA-9603982;R-HSA-9603983;R-HSA-9605644
R-HSA-189451	Heme biosynthesis	1	46	4	11	0.00312521	0.976776	0.976776	2	20	0.00152544	9606	Homo sapiens	ALB	P02768	PRDX6;TFRC;SLC25A3;ALB	Q7KZN9;P02768	R-HSA-9661419;R-HSA-2995334
R-HSA-380994	ATF4 activates genes in response to endoplasmic reticulum stress	3	34	2	80	0.00230994	0.976885	0.976885	3	7	0.000533903	9606	Homo sapiens	IGFBP1;KHSRP	P08833;Q92945;ENSG00000146678	HSPA8;AHCY	P08243;P10145	R-HSA-517731;R-HSA-1791118;R-HSA-1791180
R-HSA-162909	Host Interactions of HIV factors	36	150	52	605	0.0101909	0.977152	0.977152	49	54	0.00411868	9606	Homo sapiens	ARF1;PSMD11;PSMA8;PSMD8;PSMD6;XPO1;PSMD7;UBB;PSMD4;PSMD2;TPR;PSMD3;PSMD1;ATP6V1H;BANF1;RAC1;PAK2;RANBP1;SEC13;NPM1;AP1B1;HLA-A;RANGAP1;PSMC5;PSMC6;PSMC3;PSMC1;PSMC2;PSME1;PSME2;SLC25A5;PPIA;RAN;KPNB1;ARF5	P0CG47;P62937;Q10567;P12236;Q06323;P51665;P35998;P62333;P62195;P63000;Q13200;P01892;Q15008;O43242;Q14974;P46060;Q9UL46;P55036;P06748;P62826;O14980;O75531;O00231;P62191;Q99460;P17980;P55735;Q8TAA3;P84077;P12270;P62987;P48556;P05141;Q13177;P43487;Q9UI12	PAK3;HNRNPK;NAP1L4;PAK2;RAC1;RPL22;PA2G4;RAB1A;DDX3X;LMNA;ATP5B;RAN;ARHGDIA;NMT1;PTGES3;CDC37;HSP90AB1;HNRNPK;TOP1;MAP2K1;UBE2I;HNRNPK;DDX1;DLG1;DLG1;KPNA3;IQGAP1;DHX9;SUGT1;CDC42;SUPT16H;XPO1;MSN;FLNB;KPNB1;ADAM10;LMNB1;PPP1CA;RAB8A;CAV1;NAP1L1;CSE1L;TRIM23;MYL6;PDCD6IP;BAIAP2;HSP90AA1;IPO9;NPM3;IQGAP2;SET;FN1	Q92608;P06239;P46060;P06748;P04601;Q96CW1;Q14974;P52294;Q9Y297;P63208;P06241;Q92556;O14980;Q13177;P43487;P08631;P18754;17552;P63000;P04618;P04608;15996;P50750;P05919	R-HSA-180739;R-HSA-180736;R-HSA-182279;R-HSA-167566;R-HSA-182286;R-HSA-180622;R-HSA-180627;R-HSA-180630;R-HSA-180885;R-HSA-180634;R-HSA-182171;R-HSA-200858;R-HSA-180632;R-HSA-165027;R-HSA-165028;R-HSA-182186;R-HSA-165034;R-HSA-180905;R-HSA-200879;R-HSA-167597;R-HSA-165043;R-HSA-167601;R-HSA-182198;R-HSA-165047;R-HSA-165055;R-HSA-180540;R-HSA-167234;R-HSA-167235;R-HSA-167630;R-HSA-164943;R-HSA-180…
[truncated: 810 more rows]
