# Supplementary material for: Modulation of Early Neutrophil Granulation: The Circulating Tumor Cell-Extravesicular Connection in Pancreatic Ductal Adenocarcinoma
Source: Cancers (Basel). 2021 May 31;13(11):2727. doi: 10.3390/cancers13112727 (PMC8198339; doi:10.3390/cancers13112727)
Supplement: Supplementary file 1 [file cancers-13-02727-s001.zip › cancers-1202292-supplementary/Table S3.xlsx]

## Sheet: proteinGroups
Protein IDs	Majority protein IDs	Peptide counts (all)	Peptide counts (razor+unique)	Peptide counts (unique)	Protein names	Gene names	Fasta headers	Number of proteins	Peptides	Razor + unique peptides	Unique peptides	Peptides CF49-phos-1	Peptides CF49-phos-2	Peptides CF49-phos-3	Peptides CM61-phos-1	Peptides CM61-phos-2	Peptides CM61-phos-3	Peptides HM59-phos-1	Peptides HM59-phos-2	Peptides HM59-phos-3	Razor + unique peptides CF49-phos-1	Razor + unique peptides CF49-phos-2	Razor + unique peptides CF49-phos-3	Razor + unique peptides CM61-phos-1	Razor + unique peptides CM61-phos-2	Razor + unique peptides CM61-phos-3	Razor + unique peptides HM59-phos-1	Razor + unique peptides HM59-phos-2	Razor + unique peptides HM59-phos-3	Unique peptides CF49-phos-1	Unique peptides CF49-phos-2	Unique peptides CF49-phos-3	Unique peptides CM61-phos-1	Unique peptides CM61-phos-2	Unique peptides CM61-phos-3	Unique peptides HM59-phos-1	Unique peptides HM59-phos-2	Unique peptides HM59-phos-3	Sequence coverage [%]	Unique + razor sequence coverage [%]	Unique sequence coverage [%]	Mol. weight [kDa]	Sequence length	Sequence lengths	Q-value	Score	Identification type CF49-phos-1	Identification type CF49-phos-2	Identification type CF49-phos-3
Q9C0B5;H0YEF4	Q9C0B5;H0YEF4	4;3	4;3	4;3	Palmitoyltransferase ZDHHC5;Palmitoyltransferase	ZDHHC5	;	2	4	4	4	4	4	4	4	4	4	4	4	3	4	4	4	4	4	4	4	4	3	4	4	4	4	4	4	4	4	3	8.7	8.7	8.7	77.544	715	715;300	0	53.596	By MS/MS	By MS/MS	By MS/MS
Q9BZQ8	Q9BZQ8	1	1	1	Protein Niban	FAM129A		1	1	1	1	1	1	1	1	1	1	1	1	1	1	1	1	1	1	1	1	1	1	1	1	1	1	1	1	1	1	1	2.4	2.4	2.4	103.13	928	928	0	6.4667	By MS/MS	By MS/MS	By MS/MS
Q99741	Q99741	1	1	1	Cell division control protein 6 homolog	CDC6		1	1	1	1	0	0	0	1	0	0	1	1	1	0	0	0	1	0	0	1	1	1	0	0	0	1	0	0	1	1	1	5	5	5	62.72	560	560	1	-2
Q99675	Q99675	1	1	1	Cell growth regulator with RING finger domain protein 1	CGRRF1		1	1	1	1	0	0	0	1	1	1	1	1	0	0	0	0	1	1	1	1	1	0	0	0	0	1	1	1	1	1	0	6.3	6.3	6.3	38.241	332	332	0.009247	1.411
Q96T23	Q96T23	4	4	4	Remodeling and spacing factor 1	RSF1		1	4	4	4	4	4	4	4	4	3	4	4	4	4	4	4	4	4	3	4	4	4	4	4	4	4	4	3	4	4	4	2.8	2.8	2.8	163.82	1441	1441	0	8.4794	By MS/MS	By MS/MS	By MS/MS
Q96ST2	Q96ST2	1	1	1	Protein IWS1 homolog	IWS1		1	1	1	1	1	1	1	1	1	1	1	1	1	1	1	1	1	1	1	1	1	1	1	1	1	1	1	1	1	1	1	1.5	1.5	1.5	91.954	819	819	0	1.8281	By matching	By MS/MS	By matching
Q96QU8	Q96QU8	1	1	1	Exportin-6	XPO6		1	1	1	1	1	1	1	1	1	1	1	1	1	1	1	1	1	1	1	1	1	1	1	1	1	1	1	1	1	1	1	2.8	2.8	2.8	128.88	1125	1125	0	3.4754	By MS/MS	By matching	By MS/MS
Q96N67;A0A1B0GWE0;A0A0U1RRC1;A0A0U1RQJ5	Q96N67;A0A1B0GWE0	3;2;1;1	3;2;1;1	3;2;1;1	Dedicator of cytokinesis protein 7	DOCK7	;	4	3	3	3	2	3	3	3	3	3	3	3	3	2	3	3	3	3	3	3	3	3	2	3	3	3	3	3	3	3	3	2	2	2	242.56	2140	2140;1229;248;255	0	4.3729	By matching	By MS/MS	By MS/MS
Q96BY7	Q96BY7	2	2	2	Autophagy-related protein 2 homolog B	ATG2B		1	2	2	2	2	1	2	1	1	2	2	2	1	2	1	2	1	1	2	2	2	1	2	1	2	1	1	2	2	2	1	1.9	1.9	1.9	232.76	2078	2078	0	2.1031	By matching	By matching	By matching
Q96B36	Q96B36	3	3	3	Proline-rich AKT1 substrate 1	AKT1S1		1	3	3	3	2	2	2	2	2	3	3	2	2	2	2	2	2	2	3	3	2	2	2	2	2	2	2	3	3	2	2	11.3	11.3	11.3	27.383	256	256	0	17.391	By MS/MS	By MS/MS	By MS/MS
Q96AE4	Q96AE4	1	1	1	Far upstream element-binding protein 1	FUBP1		1	1	1	1	1	1	1	1	1	1	1	1	1	1	1	1	1	1	1	1	1	1	1	1	1	1	1	1	1	1	1	3.7	3.7	3.7	67.56	644	644	0	5.8605	By MS/MS	By MS/MS	By MS/MS
Q96A56	Q96A56	1	1	1	Tumor protein p53-inducible nuclear protein 1	TP53INP1		1	1	1	1	1	1	1	1	1	1	1	1	1	1	1	1	1	1	1	1	1	1	1	1	1	1	1	1	1	1	1	9.2	9.2	9.2	27.366	240	240	0.0057637	1.656	By MS/MS	By matching	By matching
Q92614	Q92614	2	2	2	Unconventional myosin-XVIIIa	MYO18A		1	2	2	2	2	2	2	2	1	2	2	2	2	2	2	2	2	1	2	2	2	2	2	2	2	2	1	2	2	2	2	1	1	1	233.11	2054	2054	0	5.2525	By MS/MS	By MS/MS	By matching
Q92538	Q92538	2	2	2	Golgi-specific brefeldin A-resistance guanine nucleotide exchange factor 1	GBF1		1	2	2	2	2	1	1	2	1	2	2	2	2	2	1	1	2	1	2	2	2	2	2	1	1	2	1	2	2	2	2	2.3	2.3	2.3	206.44	1859	1859	0	3.542	By MS/MS	By MS/MS	By MS/MS
Q8WVC0	Q8WVC0	3	3	3	RNA polymerase-associated protein LEO1	LEO1		1	3	3	3	3	3	2	2	3	2	3	2	2	3	3	2	2	3	2	3	2	2	3	3	2	2	3	2	3	2	2	4.4	4.4	4.4	75.403	666	666	0	4.5186	By MS/MS	By MS/MS	By MS/MS
Q8TEA8	Q8TEA8	1	1	1	D-tyrosyl-tRNA(Tyr) deacylase 1	DTD1		1	1	1	1	1	1	1	1	1	1	1	1	1	1	1	1	1	1	1	1	1	1	1	1	1	1	1	1	1	1	1	7.7	7.7	7.7	23.423	209	209	0	10.074	By MS/MS	By MS/MS	By MS/MS
Q8NI08	Q8NI08	1	1	1	Nuclear receptor coactivator 7	NCOA7		1	1	1	1	1	1	1	1	1	1	1	1	1	1	1	1	1	1	1	1	1	1	1	1	1	1	1	1	1	1	1	1.6	1.6	1.6	106.16	942	942	0.0057803	1.6598	By matching	By MS/MS	By matching
R4GNF3;Q8ND76	R4GNF3;Q8ND76	1;1	1;1	1;1	Cyclin-Y	CCNY	;	2	1	1	1	1	1	1	1	1	1	1	1	1	1	1	1	1	1	1	1	1	1	1	1	1	1	1	1	1	1	1	19.8	19.8	19.8	11.633	101	101;341	0	4.6508	By MS/MS	By MS/MS	By MS/MS
Q8NC51	Q8NC51	1	1	1	Plasminogen activator inhibitor 1 RNA-binding protein	SERBP1		1	1	1	1	1	1	1	1	1	0	1	1	1	1	1	1	1	1	0	1	1	1	1	1	1	1	1	0	1	1	1	4.4	4.4	4.4	44.965	408	408	0	2.3751	By MS/MS	By matching	By MS/MS
Q8N8K9	Q8N8K9	2	2	2	Uncharacterized protein KIAA1958	KIAA1958		1	2	2	2	0	0	1	0	1	0	0	0	0	0	0	1	0	1	0	0	0	0	0	0	1	0	1	0	0	0	0	3.9	3.9	3.9	79.211	716	716	0.0071327	1.601			By MS/MS
Q8N4C8	Q8N4C8	3	2	2	Misshapen-like kinase 1	MINK1		1	3	2	2	2	3	3	2	3	3	2	3	3	1	2	2	1	2	2	2	2	2	1	2	2	1	2	2	2	2	2	3.5	2.3	2.3	149.82	1332	1332	0	3.001	By MS/MS	By MS/MS	By MS/MS
Q8N488	Q8N488	1	1	1	RING1 and YY1-binding protein	RYBP		1	1	1	1	1	1	1	0	0	1	0	1	1	1	1	1	0	0	1	0	1	1	1	1	1	0	0	1	0	1	1	13.2	13.2	13.2	24.821	228	228	0	1.9565	By matching	By matching	By MS/MS
Q8N3K9	Q8N3K9	2	2	2	Cardiomyopathy-associated protein 5	CMYA5		1	2	2	2	0	1	0	0	0	0	1	0	0	0	1	0	0	0	0	1	0	0	0	1	0	0	0	0	1	0	0	0.9	0.9	0.9	449.21	4069	4069	0	2.094		By MS/MS
Q86YS7	Q86YS7	1	1	1	C2 domain-containing protein 5	C2CD5		1	1	1	1	1	1	1	1	1	1	1	1	1	1	1	1	1	1	1	1	1	1	1	1	1	1	1	1	1	1	1	1.8	1.8	1.8	110.45	1000	1000	0.0083799	1.5515	By matching	By MS/MS	By MS/MS
Q86XP3;J3QRI2;J3KTK9;A0A0A0MSJ0	Q86XP3;J3QRI2;J3KTK9;A0A0A0MSJ0	2;1;1;1	2;1;1;1	2;1;1;1	ATP-dependent RNA helicase DDX42	DDX42	;;;	4	2	2	2	2	2	2	2	2	2	2	2	2	2	2	2	2	2	2	2	2	2	2	2	2	2	2	2	2	2	2	6.1	6.1	6.1	102.97	938	938;104;159;708	0	12.771	By MS/MS	By matching	By MS/MS
Q86V48;E5RFK8	Q86V48;E5RFK8	2;1	2;1	2;1	Leucine zipper protein 1	LUZP1	;	2	2	2	2	2	1	2	1	2	2	1	1	2	2	1	2	1	2	2	1	1	2	2	1	2	1	2	2	1	1	2	3.6	3.6	3.6	120.27	1076	1076;273	0	3.5479	By MS/MS	By matching	By MS/MS
Q86UP0	Q86UP0	1	1	1	Cadherin-24	CDH24		1	1	1	1	1	1	1	1	1	1	1	1	1	1	1	1	1	1	1	1	1	1	1	1	1	1	1	1	1	1	1	3.3	3.3	3.3	87.751	819	819	0.0092593	1.4156	By matching	By matching	By MS/MS
Q7Z6Z7;H0Y659	Q7Z6Z7;H0Y659	2;1	2;1	2;1	E3 ubiquitin-protein ligase HUWE1	HUWE1	;	2	2	2	2	1	2	2	1	2	1	2	2	2	1	2	2	1	2	1	2	2	2	1	2	2	1	2	1	2	2	2	0.9	0.9	0.9	481.89	4374	4374;1197	0	4.9015	By MS/MS	By MS/MS	By MS/MS
Q7Z417	Q7Z417	2	2	2	Nuclear fragile X mental retardation-interacting protein 2	NUFIP2		1	2	2	2	2	2	2	2	2	2	2	2	2	2	2	2	2	2	2	2	2	2	2	2	2	2	2	2	2	2	2	3.9	3.9	3.9	76.12	695	695	0	3.7593	By MS/MS	By MS/MS	By MS/MS
A0A087WTD7;A8MYJ1;Q12802;A0A087WY36;H0YLH1;H0YMW2	A0A087WTD7;A8MYJ1;Q12802;A0A087WY36	3;3;3;2;1;1	3;3;3;2;1;1	3;3;3;2;1;1	A-kinase anchor protein 13	AKAP13	;;;	6	3	3	3	3	3	3	3	3	2	3	3	3	3	3	3	3	3	2	3	3	3	3	3	3	3	3	2	3	3	3	2.8	2.8	2.8	161.18	1429	1429;1434;2813;967;275;1745	0	12.223	By MS/MS	By MS/MS	By matching
Q7LBC6	Q7LBC6	1	1	1	Lysine-specific demethylase 3B	KDM3B		1	1	1	1	0	1	1	0	0	0	1	1	1	0	1	1	0	0	0	1	1	1	0	1	1	0	0	0	1	1	1	2.2	2.2	2.2	191.58	1761	1761	0	2.1784		By MS/MS	By MS/MS
Q7KZ85;J3QS64;K7EK85	Q7KZ85;J3QS64;K7EK85	2;1;1	2;1;1	2;1;1	Transcription elongation factor SPT6	SUPT6H	;;	3	2	2	2	2	1	0	1	1	1	2	2	1	2	1	0	1	1	1	2	2	1	2	1	0	1	1	1	2	2	1	2.3	2.3	2.3	199.07	1726	1726;50;53	0	31.426	By MS/MS	By MS/MS
Q6UUV7;H0YK33;H0YK64	Q6UUV7	3;1;1	3;1;1	3;1;1	CREB-regulated transcription coactivator 3	CRTC3		3	3	3	3	3	3	3	3	3	3	3	3	3	3	3	3	3	3	3	3	3	3	3	3	3	3	3	3	3	3	3	8.1	8.1	8.1	66.958	619	619;91;190	0	7.5784	By MS/MS	By MS/MS	By MS/MS
Q6UN15	Q6UN15	1	1	1	Pre-mRNA 3-end-processing factor FIP1	FIP1L1		1	1	1	1	1	1	1	1	1	1	1	1	1	1	1	1	1	1	1	1	1	1	1	1	1	1	1	1	1	1	1	2.5	2.5	2.5	66.526	594	594	0.0082759	1.5161	By MS/MS	By matching	By MS/MS
Q6P6C2	Q6P6C2	1	1	1	RNA demethylase ALKBH5	ALKBH5		1	1	1	1	1	1	1	0	1	0	0	1	1	1	1	1	0	1	0	0	1	1	1	1	1	0	1	0	0	1	1	4.8	4.8	4.8	44.255	394	394	0	2.9225	By MS/MS	By MS/MS	By MS/MS
Q684P5;A0A1B0GV05	Q684P5;A0A1B0GV05	2;1	2;1	2;1	Rap1 GTPase-activating protein 2	RAP1GAP2	;	2	2	2	2	2	2	2	1	1	2	2	2	2	2	2	2	1	1	2	2	2	2	2	2	2	1	1	2	2	2	2	3.8	3.8	3.8	80.055	730	730;771	0	4.3952	By MS/MS	By MS/MS	By matching
Q5VTR2	Q5VTR2	1	1	1	E3 ubiquitin-protein ligase BRE1A	RNF20		1	1	1	1	1	1	1	0	1	1	1	1	1	1	1	1	0	1	1	1	1	1	1	1	1	0	1	1	1	1	1	1.6	1.6	1.6	113.66	975	975	0	1.9506	By matching	By matching	By matching
Q5VSL9	Q5VSL9	2	2	2	Striatin-interacting protein 1	STRIP1		1	2	2	2	2	2	2	2	2	1	2	2	2	2	2	2	2	2	1	2	2	2	2	2	2	2	2	1	2	2	2	4.5	4.5	4.5	95.575	837	837	0	6.9726	By MS/MS	By MS/MS	By MS/MS
Q5T1R4	Q5T1R4	1	1	1	Transcription factor HIVEP3	HIVEP3		1	1	1	1	0	0	0	0	0	1	0	0	0	0	0	0	0	0	1	0	0	0	0	0	0	0	0	1	0	0	0	0.5	0.5	0.5	259.46	2406	2406	1	-2
Q5JSH3;H7BY83	Q5JSH3;H7BY83	5;4	5;4	5;4	WD repeat-containing protein 44	WDR44	;	2	5	5	5	4	4	4	4	3	4	4	4	4	4	4	4	4	3	4	4	4	4	4	4	4	4	3	4	4	4	4	9.4	9.4	9.4	101.37	913	913;806	0	40.17	By MS/MS	By MS/MS	By MS/MS
Q5JPT1;Q96B97;Q5JPT3;Q5VSN0;Q5JPT2	Q5JPT1;Q96B97;Q5JPT3;Q5VSN0;Q5JPT2	2;2;1;1;1	2;2;1;1;1	2;2;1;1;1	SH3 domain-containing kinase-binding protein 1	SH3KBP1	;;;;	5	2	2	2	2	2	2	2	2	2	2	2	2	2	2	2	2	2	2	2	2	2	2	2	2	2	2	2	2	2	2	15.9	15.9	15.9	22.792	208	208;665;149;553;645	0	70.346	By MS/MS	By MS/MS	By MS/MS
Q5HYJ3	Q5HYJ3	1	1	1	Protein FAM76B	FAM76B		1	1	1	1	1	1	1	0	1	1	1	0	0	1	1	1	0	1	1	1	0	0	1	1	1	0	1	1	1	0	0	9.4	9.4	9.4	38.708	339	339	0.004451	1.7082	By matching	By MS/MS	By matching
Q32MZ4	Q32MZ4	1	1	1	Leucine-rich repeat flightless-interacting protein 1	LRRFIP1		1	1	1	1	1	0	0	0	0	0	0	1	0	1	0	0	0	0	0	0	1	0	1	0	0	0	0	0	0	1	0	2.1	2.1	2.1	89.252	808	808	0.0091743	1.3837	By MS/MS
Q16513;H0Y429	Q16513	3;1	3;1	3;1	Serine/threonine-protein kinase N2	PKN2		2	3	3	3	3	3	2	3	3	3	3	2	2	3	3	2	3	3	3	3	2	2	3	3	2	3	3	3	3	2	2	6	6	6	112.03	984	984;65	0	11.77	By MS/MS	By MS/MS	By MS/MS
Q16512	Q16512	1	1	1	Serine/threonine-protein kinase N1	PKN1		1	1	1	1	1	1	1	0	1	0	1	0	1	1	1	1	0	1	0	1	0	1	1	1	1	0	1	0	1	0	1	2.4	2.4	2.4	103.93	942	942	0	12.399	By MS/MS	By MS/MS	By MS/MS
C9J840	C9J840	12	1	1		MAP4K4		1	12	1	1	11	12	12	12	11	11	11	12	11	1	1	1	1	1	1	1	1	1	1	1	1	1	1	1	1	1	1	19.1	1.2	1.2	113.56	987	987	1	-2	By matching	By MS/MS	By MS/MS
E7EN19	E7EN19	14	14	2		MAP4K4		1	14	14	2	13	12	11	13	10	11	11	12	12	13	12	11	13	10	11	11	12	12	2	2	1	2	2	2	1	1	2	21.5	21.5	4.3	144.92	1272	1272	0	156.38	By MS/MS	By MS/MS	By MS/MS
G5E948;A0A0D9SEY1;A0A0D9SG62;H7C3Z6;C9J338;I3L2I2	G5E948;A0A0D9SEY1;A0A0D9SG62	14;14;11;1;1;1	3;3;3;0;0;0	0;0;0;0;0;0		MAP4K4	;;	6	14	3	0	13	12	12	13	11	12	11	13	12	3	3	3	3	3	3	2	3	3	0	0	0	0	0	0	0	0	0	18.7	3	0	141.15	1235	1235;1320;1044;258;350;381	0	5.183	By MS/MS	By MS/MS	By MS/MS
Q15746	Q15746	2	2	2	Myosin light chain kinase, smooth muscle;Myosin light chain kinase, smooth muscle, deglutamylated form	MYLK		1	2	2	2	2	2	2	2	2	2	2	2	2	2	2	2	2	2	2	2	2	2	2	2	2	2	2	2	2	2	2	1.7	1.7	1.7	210.71	1914	1914	0	4.5456	By MS/MS	By MS/MS	By MS/MS
Q15637	Q15637	2	2	2	Splicing factor 1	SF1		1	2	2	2	2	2	2	2	2	2	2	2	2	2	2	2	2	2	2	2	2	2	2	2	2	2	2	2	2	2	2	4.4	4.4	4.4	68.329	639	639	0	3.966	By MS/MS	By MS/MS	By MS/MS
Q15365	Q15365	5	5	5	Poly(rC)-binding protein 1	PCBP1		1	5	5	5	3	2	3	4	2	4	3	3	3	3	2	3	4	2	4	3	3	3	3	2	3	4	2	4	3	3	3	28.4	28.4	28.4	37.497	356	356	0	146.86	By MS/MS	By MS/MS	By MS/MS
Q15311;J3QLT3;E7ENF8;A0A1W2PRI7	Q15311;J3QLT3;E7ENF8;A0A1W2PRI7	4;3;3;3	4;3;3;3	4;3;3;3	RalA-binding protein 1	RALBP1	;;;	4	4	4	4	3	4	3	2	4	2	4	3	4	3	4	3	2	4	2	4	3	4	3	4	3	2	4	2	4	3	4	9	9	9	76.063	655	655;186;207;242	0	6.2853	By MS/MS	By MS/MS	By MS/MS
Q5JTY7;Q15124	Q5JTY7;Q15124	1;1	1;1	1;1	Phosphoglucomutase-like protein 5	PGM5	;	2	1	1	1	1	1	1	1	1	1	1	1	1	1	1	1	1	1	1	1	1	1	1	1	1	1	1	1	1	1	1	11.2	11.2	11.2	21.832	205	205;567	0	4.0753	By MS/MS	By MS/MS	By MS/MS
Q14689	Q14689	2	1	1	Disco-interacting protein 2 homolog A	DIP2A		1	2	1	1	2	2	2	2	2	2	2	2	2	1	1	1	1	1	1	1	1	1	1	1	1	1	1	1	1	1	1	1.6	1	1	170.37	1571	1571	0	2.4219	By MS/MS	By MS/MS	By MS/MS
Q14103;H0YA96;D6RAF8;H0Y8G5;D6RD83;D6RF44;D6RBQ9	Q14103;H0YA96;D6RAF8;H0Y8G5;D6RD83;D6RF44	4;3;3;3;2;2;1	4;3;3;3;2;2;1	4;3;3;3;2;2;1	Heterogeneous nuclear ribonucleoprotein D0	HNRNPD	;;;;;	7	4	4	4	3	2	2	4	2	4	4	2	3	3	2	2	4	2	4	4	2	3	3	2	2	4	2	4	4	2	3	12.7	12.7	12.7	38.434	355	355;210;221;260;92;111;155	0	19.266	By MS/MS	By MS/MS	By MS/MS
Q13614	Q13614	1	1	1	Myotubularin-related protein 2	MTMR2		1	1	1	1	1	1	1	1	1	1	1	1	1	1	1	1	1	1	1	1	1	1	1	1	1	1	1	1	1	1	1	2.3	2.3	2.3	73.38	643	643	0	1.8614	By MS/MS	By MS/MS	By MS/MS
Q13247;B4DJK0;B4DUA4;Q13243	Q13247;B4DJK0;B4DUA4;Q13243	2;1;1;1	2;1;1;1	1;0;0;0	Serine/arginine-rich splicing factor 6;Serine/arginine-rich splicing factor 5	SRSF6;SRSF5	;;;	4	2	2	1	2	2	2	2	2	2	2	2	2	2	2	2	2	2	2	2	2	2	1	1	1	1	1	1	1	1	1	5.2	5.2	2.6	39.586	344	344;124;138;272	0	2.7345	By MS/MS	By MS/MS	By MS/MS
A0A0D9SEM4;Q08170;J3QK89;Q8IWX8	A0A0D9SEM4;Q08170;J3QK89;Q8IWX8	2;2;1;1	1;1;1;1	1;1;1;1	Serine/arginine-rich splicing factor 4;Calcium homeostasis endoplasmic reticulum protein	SRSF4;CHERP	;;;	4	2	1	1	2	2	2	2	2	2	2	2	2	1	1	1	1	1	1	1	1	1	1	1	1	1	1	1	1	1	1	4.5	2.1	2.1	43.647	378	378;494;927;916	1	-2	By matching	By matching	By matching
Q13523;H0YDJ3	Q13523	3;1	3;1	3;1	Serine/threonine-protein kinase PRP4 homolog	PRPF4B		2	3	3	3	2	2	2	1	0	1	3	2	2	2	2	2	1	0	1	3	2	2	2	2	2	1	0	1	3	2	2	5.7	5.7	5.7	116.99	1007	1007;587	0	13.931	By MS/MS	By MS/MS	By MS/MS
Q13501;E7EMC7;C9JRJ8;E9PFW8;E3W990	Q13501;E7EMC7	3;2;1;1;1	3;2;1;1;1	3;2;1;1;1	Sequestosome-1	SQSTM1	;	5	3	3	3	2	2	2	2	3	2	2	3	3	2	2	2	2	3	2	2	3	3	2	2	2	2	3	2	2	3	3	14.5	14.5	14.5	47.687	440	440;378;140;167;190	0	46.315	By MS/MS	By MS/MS	By MS/MS
Q13492	Q13492	1	1	1	Phosphatidylinositol-binding clathrin assembly protein	PICALM		1	1	1	1	1	1	1	0	0	1	0	1	1	1	1	1	0	0	1	0	1	1	1	1	1	0	0	1	0	1	1	3.7	3.7	3.7	70.754	652	652	1	-2	By MS/MS	By matching	By matching
Q13371	Q13371	1	1	1	Phosducin-like protein	PDCL		1	1	1	1	1	1	1	1	1	1	1	1	1	1	1	1	1	1	1	1	1	1	1	1	1	1	1	1	1	1	1	5	5	5	34.281	301	301	0	1.9668	By matching	By matching	By MS/MS
Q13283	Q13283	1	1	1	Ras GTPase-activating protein-binding protein 1	G3BP1		1	1	1	1	1	1	1	1	1	1	1	1	1	1	1	1	1	1	1	1	1	1	1	1	1	1	1	1	1	1	1	3.9	3.9	3.9	52.164	466	466	0	7.4485	By MS/MS	By MS/MS	By MS/MS
A0A0C4DGQ6;Q96P16	A0A0C4DGQ6;Q96P16	1;1	1;1	1;1	Regulation of nuclear pre-mRNA domain-containing protein 1A	RPRD1A	;	2	1	1	1	1	1	1	0	1	0	0	1	1	1	1	1	0	1	0	0	1	1	1	1	1	0	1	0	0	1	1	8.3	8.3	8.3	32.916	289	289;312	1	-2	By MS/MS	By MS/MS	By MS/MS
Q13185;S4R2Y4;C9JMM0;B8ZZ43;K7ELA4;B5MD17;J3KS05;P83916	Q13185	5;2;1;1;1;1;1;1	5;2;1;1;1;1;1;1	5;2;1;1;1;1;1;1	Chromobox protein homolog 3	CBX3		8	5	5	5	3	2	3	4	4	5	4	2	2	3	2	3	4	4	5	4	2	2	3	2	3	4	4	5	4	2	2	35	35	35	20.811	183	183;107;62;101;138;168;173;185	0	48.176	By MS/MS	By MS/MS	By matching
Q13177;H7C1X3	Q13177	3;1	3;1	3;1	Serine/threonine-protein kinase PAK 2;PAK-2p27;PAK-2p34	PAK2		2	3	3	3	3	3	2	2	3	2	2	3	3	3	3	2	2	3	2	2	3	3	3	3	2	2	3	2	2	3	3	7.1	7.1	7.1	58.042	524	524;221	0	3.6406	By MS/MS	By MS/MS	By MS/MS
Q09666	Q09666	9	9	9	Neuroblast differentiation-associated protein AHNAK	AHNAK		1	9	9	9	7	3	5	9	5	8	7	6	4	7	3	5	9	5	8	7	6	4	7	3	5	9	5	8	7	6	4	6.2	6.2	6.2	629.09	5890	5890	0	14.71	By MS/MS	By MS/MS	By MS/MS
Q04917;F8WEB6;A2IDB1	Q04917;F8WEB6;A2IDB1	2;1;1	1;1;1	1;1;1	14-3-3 protein eta	YWHAH	;;	3	2	1	1	1	0	0	0	0	1	0	1	0	1	0	0	0	0	0	0	1	0	1	0	0	0	0	0	0	1	0	10.6	6.5	6.5	28.218	246	246;39;72	0.0091984	1.402	By matching
Q04721	Q04721	1	1	1	Neurogenic locus notch homolog protein 2;Notch 2 extracellular truncation;Notch 2 intracellular domain	NOTCH2		1	1	1	1	1	1	1	1	0	0	0	0	1	1	1	1	1	0	0	0	0	1	1	1	1	1	0	0	0	0	1	1.5	1.5	1.5	265.4	2471	2471	0	8.7509	By MS/MS	By matching	By MS/MS
A0A2R8YER1;A0A2R8Y8C1;A0A2R8Y445;A0A2R8Y425;A0A2R8Y5J0;A0A2R8YFK9;A0A2U3TZM0;F5GWX5;A0A2R8Y212;A0A2R8Y521;A0A0C4DGG9;Q14839;A0A2R8YD40;A0A2R8YFD8;A0A2R8YE38;A0A2R8Y5M9;A0A2R8Y7M9;A0A2R8Y8B3;A0A2R8YDW2;A0A2R8Y4X2;A0A2R8Y685;A0A2R8Y5Z7;A0A2R8YDJ9;F5H596;F5H6N4;A0A2R8Y7I0	A0A2R8YER1;A0A2R8Y8C1;A0A2R8Y445;A0A2R8Y425;A0A2R8Y5J0;A0A2R8YFK9;A0A2U3TZM0;F5GWX5;A0A2R8Y212;A0A2R8Y521;A0A0C4DGG9;Q14839;A0A2R8YD40;A0A2R8YFD8;A0A2R8YE38;A0A2R8Y5M9;A0A2R8Y7M9;A0A2R8Y8B3;A0A2R8YDW2;A0A2R8Y4X2;A0A2R8Y685;A0A2R8Y5Z7;A0A2R8YDJ9	4;4;4;4;4;4;4;4;4;4;4;4;3;3;2;2;2;2;2;2;2;2;2;1;1;1	4;4;4;4;4;4;4;4;4;4;4;4;3;3;2;2;2;2;2;2;2;2;2;1;1;1	4;4;4;4;4;4;4;4;4;4;4;4;3;3;2;2;2;2;2;2;2;2;2;1;1;1	Chromodomain-helicase-DNA-binding protein 4	CHD4	;;;;;;;;;;;;;;;;;;;;;;	26	4	4	4	2	2	2	3	2	2	3	2	2	2	2	2	3	2	2	3	2	2	2	2	2	3	2	2	3	2	2	4.2	4.2	4.2	186.89	1645	1645;1669;1671;1889;1892;1899;1902;1905;1914;1920;1937;1912;1484;1903;458;554;560;1147;1215;1262;1377;1425;1554;125;354;605	0	11.022	By MS/MS	By MS/MS	By matching
Q02413	Q02413	1	1	1	Desmoglein-1	DSG1		1	1	1	1	1	1	1	1	1	1	1	1	1	1	1	1	1	1	1	1	1	1	1	1	1	1	1	1	1	1	1	2.8	2.8	2.8	113.75	1049	1049	0	2.9892	By MS/MS	By MS/MS	By MS/MS
Q01167	Q01167	1	1	1	Forkhead box protein K2	FOXK2		1	1	1	1	1	1	1	1	1	0	1	1	1	1	1	1	1	1	0	1	1	1	1	1	1	1	1	0	1	1	1	3.2	3.2	3.2	69.061	660	660	0	5.4157	By matching	By MS/MS	By MS/MS
Q01130;J3QL05;J3KP15	Q01130;J3QL05;J3KP15	3;2;2	3;2;2	3;2;2	Serine/arginine-rich splicing factor 2	SRSF2	;;	3	3	3	3	3	3	3	3	3	3	3	3	3	3	3	3	3	3	3	3	3	3	3	3	3	3	3	3	3	3	3	11.3	11.3	11.3	25.476	221	221;130;133	0	4.436	By MS/MS	By MS/MS	By MS/MS
P98175	P98175	2	2	2	RNA-binding protein 10	RBM10		1	2	2	2	2	2	2	2	2	2	2	2	2	2	2	2	2	2	2	2	2	2	2	2	2	2	2	2	2	2	2	2.8	2.8	2.8	103.53	930	930	0	56.049	By MS/MS	By MS/MS	By MS/MS
U3KQ26;P85037	U3KQ26;P85037	2;2	2;2	2;2	Forkhead box protein K1	FOXK1	;	2	2	2	2	2	2	2	1	2	1	2	2	2	2	2	2	1	2	1	2	2	2	2	2	2	1	2	1	2	2	2	32.1	32.1	32.1	11.39	109	109;733	0	3.5061	By MS/MS	By MS/MS	By MS/MS
P62633	P62633	4	4	4	Cellular nucleic acid-binding protein	CNBP		1	4	4	4	2	2	3	3	2	3	3	2	2	2	2	3	3	2	3	3	2	2	2	2	3	3	2	3	3	2	2	26	26	26	19.463	177	177	0	35.78	By MS/MS	By matching	By MS/MS
P62070	P62070	3	3	3	Ras-related protein R-Ras2	RRAS2		1	3	3	3	2	2	2	2	2	2	2	2	2	2	2	2	2	2	2	2	2	2	2	2	2	2	2	2	2	2	2	7.8	7.8	7.8	23.399	204	204	0	23.978	By matching	By MS/MS	By MS/MS
P61978;Q5T6W2;S4R359;S4R457	P61978;Q5T6W2	10;7;2;1	10;7;2;1	10;7;2;1	Heterogeneous nuclear ribonucleoprotein K	HNRNPK	;	4	10	10	10	4	4	5	9	5	10	9	4	5	4	4	5	9	5	10	9	4	5	4	4	5	9	5	10	9	4	5	31.7	31.7	31.7	50.976	463	463;379;100;77	0	35.19	By MS/MS	By MS/MS	By MS/MS
P56524	P56524	1	1	1	Histone deacetylase 4	HDAC4		1	1	1	1	1	1	1	1	1	1	1	1	1	1	1	1	1	1	1	1	1	1	1	1	1	1	1	1	1	1	1	2.6	2.6	2.6	119.04	1084	1084	0.0057471	1.6497	By matching	By matching	By MS/MS
A0A0B4J1W9;P04049	A0A0B4J1W9;P04049	1;1	1;1	1;1	RAF proto-oncogene serine/threonine-protein kinase	RAF1	;	2	1	1	1	1	1	1	0	1	1	1	1	1	1	1	1	0	1	1	1	1	1	1	1	1	0	1	1	1	1	1	31.9	31.9	31.9	7.6795	69	69;648	0	1.8333	By matching	By matching	By matching
P55081	P55081	5	5	5	Microfibrillar-associated protein 1	MFAP1		1	5	5	5	5	4	5	4	3	4	3	4	4	5	4	5	4	3	4	3	4	4	5	4	5	4	3	4	3	4	4	19.6	19.6	19.6	51.958	439	439	0	144.93	By MS/MS	By MS/MS	By MS/MS
P55010;H0YLZ1;H0YN40	P55010	3;1;1	3;1;1	3;1;1	Eukaryotic translation initiation factor 5	EIF5		3	3	3	3	1	0	0	2	2	2	0	0	0	1	0	0	2	2	2	0	0	0	1	0	0	2	2	2	0	0	0	12.3	12.3	12.3	49.222	431	431;146;200	0	5.8622	By matching
P52756	P52756	3	3	3	RNA-binding protein 5	RBM5		1	3	3	3	3	2	2	3	3	3	3	2	2	3	2	2	3	3	3	3	2	2	3	2	2	3	3	3	3	2	2	3.3	3.3	3.3	92.153	815	815	0	5.2241	By MS/MS	By MS/MS	By MS/MS
P51991;H7C1J8	P51991	4;1	4;1	4;1	Heterogeneous nuclear ribonucleoprotein A3	HNRNPA3		2	4	4	4	2	3	2	4	1	3	3	3	3	2	3	2	4	1	3	3	3	3	2	3	2	4	1	3	3	3	3	14	14	14	39.594	378	378;115	0	55.633	By MS/MS	By MS/MS	By MS/MS
P51858	P51858	4	4	4	Hepatoma-derived growth factor	HDGF		1	4	4	4	2	3	3	3	3	3	2	3	3	2	3	3	3	3	3	2	3	3	2	3	3	3	3	3	2	3	3	16.2	16.2	16.2	26.788	240	240	0	10.363	By MS/MS	By MS/MS	By matching
P51610;A6NEM2;H7C1C4	P51610;A6NEM2	5;4;1	5;4;1	5;4;1	Host cell factor 1;HCF N-terminal chain 1;HCF N-terminal chain 2;HCF N-terminal chain 3;HCF N-terminal chain 4;HCF N-terminal chain 5;HCF N-terminal chain 6;HCF C-terminal chain 1;HCF C-terminal chain 2;HCF C-terminal chain 3;HCF C-terminal chain 4;HCF C-terminal chain 5;HCF C-terminal chain 6	HCFC1	;	3	5	5	5	4	4	5	4	5	4	3	4	5	4	4	5	4	5	4	3	4	5	4	4	5	4	5	4	3	4	5	5.2	5.2	5.2	208.73	2035	2035;2080;611	0	14.506	By MS/MS	By MS/MS	By MS/MS
P49756	P49756	2	2	2	RNA-binding protein 25	RBM25		1	2	2	2	2	2	2	2	1	2	2	1	2	2	2	2	2	1	2	2	1	2	2	2	2	2	1	2	2	1	2	3.1	3.1	3.1	100.18	843	843	0	16.853	By MS/MS	By MS/MS	By MS/MS
A0A0B4J1S8;Q9UBF8;F8W860	A0A0B4J1S8;Q9UBF8;F8W860	3;3;2	3;3;2	3;3;2	Phosphatidylinositol 4-kinase beta	PI4KB	;;	3	3	3	3	3	2	2	2	2	2	2	3	2	3	2	2	2	2	2	2	3	2	3	2	2	2	2	2	2	3	2	3.9	3.9	3.9	92.723	828	828;816;191	0	11.908	By MS/MS	By MS/MS	By matching
A0A0A0MT33;Q9UPN6	A0A0A0MT33;Q9UPN6	1;1	1;1	1;1	Protein SCAF8	SCAF8	;	2	1	1	1	1	1	1	1	1	1	1	1	1	1	1	1	1	1	1	1	1	1	1	1	1	1	1	1	1	1	1	1	1	1	148.86	1349	1349;1271	0	31.823	By MS/MS	By MS/MS	By MS/MS
P46821;D6RCL2;D6RGJ3;D6RA32	P46821	10;1;1;1	10;1;1;1	10;1;1;1	Microtubule-associated protein 1B;MAP1B heavy chain;MAP1 light chain LC1	MAP1B		4	10	10	10	10	9	10	9	9	8	8	9	8	10	9	10	9	9	8	8	9	8	10	9	10	9	9	8	8	9	8	7.5	7.5	7.5	270.63	2468	2468;103;122;670	0	28.727	By MS/MS	By MS/MS	By MS/MS
E7ETY4;E9PC69;Q7KZI7	E7ETY4;E9PC69;Q7KZI7	3;3;3	3;3;3	2;2;2	Serine/threonine-protein kinase MARK2	MARK2	;;	3	3	3	2	3	3	3	2	3	1	3	3	2	3	3	3	2	3	1	3	3	2	2	2	2	1	2	0	2	2	1	7.9	7.9	5.2	78.452	699	699;778;788	0	5.8345	By MS/MS	By MS/MS	By MS/MS
A0A0A0MSZ1;J3KNR0;P27448;K7EN95;Q6IPE9;H0YNV4;B4DIB3;A0A087X0I6;Q96L34;Q9P0L2	A0A0A0MSZ1;J3KNR0;P27448;K7EN95;Q6IPE9;H0YNV4;B4DIB3;A0A087X0I6;Q96L34;Q9P0L2	2;2;2;1;1;1;1;1;1;1	1;1;1;0;0;1;0;0;0;0	1;1;1;0;0;1;0;0;0;0	MAP/microtubule affinity-regulating kinase 3;MAP/microtubule affinity-regulating kinase 4;Serine/threonine-protein kinase MARK1	MARK3;MARK4;MARK1	;;;;;;;;;	10	2	1	1	2	1	1	1	1	1	1	1	1	1	0	0	0	0	0	0	0	0	1	0	0	0	0	0	0	0	0	5.7	3.2	3.2	83.954	752	752;776;753;48;97;178;780;796;752;795	1	-2	By MS/MS	By matching	By matching
P42858	P42858	2	2	2	Huntingtin	HTT		1	2	2	2	2	2	2	2	2	2	2	2	2	2	2	2	2	2	2	2	2	2	2	2	2	2	2	2	2	2	2	0.7	0.7	0.7	347.6	3142	3142	0	5.7778	By MS/MS	By MS/MS	By MS/MS
P41743	P41743	2	2	2	Protein kinase C iota type	PRKCI		1	2	2	2	1	1	1	2	0	2	1	1	1	1	1	1	2	0	2	1	1	1	1	1	1	2	0	2	1	1	1	9.7	9.7	9.7	68.262	596	596	0	39.991	By MS/MS	By matching	By MS/MS
P31749	P31749	1	1	1	RAC-alpha serine/threonine-protein kinase	AKT1		1	1	1	1	1	1	1	1	1	1	1	1	1	1	1	1	1	1	1	1	1	1	1	1	1	1	1	1	1	1	1	4	4	4	55.686	480	480	0	19.5	By matching	By MS/MS	By MS/MS
P31323	P31323	1	1	1	cAMP-dependent protein kinase type II-beta regulatory subunit	PRKAR2B		1	1	1	1	1	1	1	1	1	1	1	1	1	1	1	1	1	1	1	1	1	1	1	1	1	1	1	1	1	1	1	5	5	5	46.302	418	418	0	17.947	By MS/MS	By MS/MS	By MS/MS
P29966	P29966	1	1	1	Myristoylated alanine-rich C-kinase substrate	MARCKS		1	1	1	1	1	1	1	1	1	1	1	1	1	1	1	1	1	1	1	1	1	1	1	1	1	1	1	1	1	1	1	4.5	4.5	4.5	31.554	332	332	0.009396	1.4476	By MS/MS	By MS/MS	By matching
P24593	P24593	2	2	2	Insulin-like growth factor-binding protein 5	IGFBP5		1	2	2	2	2	2	2	2	2	2	2	2	2	2	2	2	2	2	2	2	2	2	2	2	2	2	2	2	2	2	2	16.9	16.9	16.9	30.57	272	272	0	3.3203	By MS/MS	By MS/MS	By MS/MS
A0A0A0MSC8;O75094	A0A0A0MSC8;O75094	1;1	1;1	1;1	Slit homolog 3 protein	SLIT3	;	2	1	1	1	0	0	0	1	0	0	0	0	0	0	0	0	1	0	0	0	0	0	0	0	0	1	0	0	0	0	0	2	2	2	153.76	1393	1393;1523	1	-2
P23528;G3V1A4;E9PK25;E9PP50;E9PLJ3;E9PS23;E9PQB7	P23528;G3V1A4;E9PK25;E9PP50;E9PLJ3;E9PS23;E9PQB7	10;9;9;8;5;5;5	10;9;9;8;5;5;5	9;8;8;7;4;5;4	Cofilin-1	CFL1	;;;;;;	7	10	10	9	8	7	7	8	8	10	9	7	7	8	7	7	8	8	10	9	7	7	7	6	6	7	7	9	8	6	6	57.8	57.8	51.2	18.502	166	166;149;204;159;79;90;122	0	122.96	By MS/MS	By MS/MS	By MS/MS
P22059	P22059	4	4	4	Oxysterol-binding protein 1	OSBP		1	4	4	4	2	3	3	3	3	4	4	3	3	2	3	3	3	3	4	4	3	3	2	3	3	3	3	4	4	3	3	9.4	9.4	9.4	89.42	807	807	0	79.524	By MS/MS	By MS/MS	By MS/MS
Q60FE5;P21333;A0A087WWY3;F8WE98;H0Y5C6;H7C2E7;H0Y5F3	Q60FE5;P21333;A0A087WWY3	22;22;18;6;2;1;1	22;22;18;6;2;1;1	22;22;18;6;2;1;1	Filamin-A	FLNA	;;	7	22	22	22	8	7	9	20	8	20	14	6	8	8	7	9	20	8	20	14	6	8	8	7	9	20	8	20	14	6	8	13.3	13.3	13.3	278.22	2620	2620;2647;2315;604;281;90;232	0	59.695	By MS/MS	By MS/MS	By MS/MS
P20042	P20042	4	4	4	Eukaryotic translation initiation factor 2 subunit 2	EIF2S2		1	4	4	4	2	2	2	4	2	4	3	2	2	2	2	2	4	2	4	3	2	2	2	2	2	4	2	4	3	2	2	15	15	15	38.388	333	333	0	78.072	By MS/MS	By MS/MS	By MS/MS
A0A0A0MSA3;A2A368	A0A0A0MSA3;A2A368	1;1	1;1	1;1	Melanoma-associated antigen B16	MAGEB16	;	2	1	1	1	0	1	1	1	0	1	1	1	1	0	1	1	1	0	1	1	1	1	0	1	1	1	0	1	1	1	1	7	7	7	39.571	356	356;324	0.009434	1.4589		By matching	By MS/MS
P19338;H7BY16;C9JYW2;C9JLB1;C9J1H7;C9JWL1	P19338;H7BY16	10;5;2;2;2;2	10;5;2;2;2;2	10;5;2;2;2;2	Nucleolin	NCL	;	6	10	10	10	8	5	6	9	9	9	9	5	6	8	5	6	9	9	9	9	5	6	8	5	6	9	9	9	9	5	6	17.7	17.7	17.7	76.613	710	710;296;141;151;166;170	0	37.199	By MS/MS	By MS/MS	By MS/MS
P19021;H7BYD9;H0Y9I4	P19021;H7BYD9	10;5;3	10;5;3	10;5;3	Peptidyl-glycine alpha-amidating monooxygenase;Peptidylglycine alpha-hydroxylating monooxygenase;Peptidyl-alpha-hydroxyglycine alpha-amidating lyase	PAM	;	3	10	10	10	10	4	3	10	7	10	9	4	8	10	4	3	10	7	10	9	4	8	10	4	3	10	7	10	9	4	8	11.5	11.5	11.5	108.33	973	973;679;250	0	18.857	By MS/MS	By matching	By MS/MS
P17302	P17302	2	2	2	Gap junction alpha-1 protein	GJA1		1	2	2	2	2	2	2	2	2	2	2	2	2	2	2	2	2	2	2	2	2	2	2	2	2	2	2	2	2	2	2	10.2	10.2	10.2	43.008	382	382	0	34.841	By MS/MS	By MS/MS	By MS/MS
P17252;J3KRN5;P05771;P05129	P17252;J3KRN5;P05771;P05129	2;1;1;1	2;1;1;1	2;1;1;1	Protein kinase C alpha type;Protein kinase C beta type;Protein kinase C gamma type	PRKCA;PRKCB;PRKCG	;;;	4	2	2	2	2	2	2	1	2	2	2	1	2	2	2	2	1	2	2	2	1	2	2	2	2	1	2	2	2	1	2	5.2	5.2	5.2	76.749	672	672;308;671;697	0	14.248	By MS/MS	By MS/MS	By MS/MS
P17096	P17096	1	1	1	High mobility group protein HMG-I/HMG-Y	HMGA1		1	1	1	1	0	1	1	1	0	1	1	1	1	0	1	1	1	0	1	1	1	1	0	1	1	1	0	1	1	1	1	14	14	14	11.676	107	107	0	38.85		By MS/MS	By MS/MS
P17025	P17025	1	1	1	Zinc finger protein 182	ZNF182		1	1	1	1	0	1	1	1	1	1	1	1	1	0	1	1	1	1	1	1	1	1	0	1	1	1	1	1	1	1	1	3.6	3.6	3.6	73.645	639	639	0.0058737	1.6985		By MS/MS	By MS/MS
P16949;A2A2D0;E5RGX5;Q93045;E5RIR6;E7EVN3;Q9H169	P16949;A2A2D0	7;6;2;2;1;1;1	7;6;2;2;1;1;1	7;6;2;2;1;1;1	Stathmin	STMN1	;	7	7	7	7	3	3	3	5	3	5	5	3	3	3	3	3	5	3	5	5	3	3	3	3	3	5	3	5	5	3	3	42.3	42.3	42.3	17.302	149	149;85;168;179;231;258;189	0	11.684	By MS/MS	By MS/MS	By MS/MS
P16403;P10412;P16402;P22492;Q02539	P16403;P10412;P16402	3;2;2;1;1	3;2;2;1;1	3;2;2;1;1	Histone H1.2;Histone H1.4;Histone H1.3	HIST1H1C;HIST1H1E;HIST1H1D	;;	5	3	3	3	2	2	2	3	2	2	3	2	1	2	2	2	3	2	2	3	2	1	2	2	2	3	2	2	3	2	1	18.8	18.8	18.8	21.364	213	213;219;221;207;215	0	6.6291	By MS/MS	By MS/MS	By MS/MS
P11831	P11831	1	1	1	Serum response factor	SRF		1	1	1	1	1	1	1	0	1	0	1	1	1	1	1	1	0	1	0	1	1	1	1	1	1	0	1	0	1	1	1	4.5	4.5	4.5	51.592	508	508	0.0091864	1.3973	By MS/MS	By MS/MS	By MS/MS
P11142;E9PKE3;E9PNE6;E9PN89;A8K7Q2;E9PLF4;E9PQQ4;E9PQK7;E9PK54;P54652;E9PN25;E9PPY6;E9PI65;E9PM13;E9PS65	P11142;E9PKE3;E9PNE6;E9PN89;A8K7Q2	20;19;14;13;11;8;7;7;7;7;5;5;5;3;3	20;19;14;13;11;8;7;7;7;7;5;5;5;3;3	17;16;12;11;10;6;6;6;6;4;4;4;3;3;3	Heat shock cognate 71 kDa protein	HSPA8	;;;;	15	20	20	17	15	8	9	19	13	19	17	8	11	15	8	9	19	13	19	17	8	11	12	7	8	16	10	16	14	6	8	39.5	39.5	33.6	70.897	646	646;627;500;312;410;187;171;178;183;639;132;137;168;150;223	0	233.9	By MS/MS	By MS/MS	By MS/MS
P10451;D6R9C5	P10451;D6R9C5	2;1	1;1	1;1	Osteopontin	SPP1	;	2	2	1	1	1	1	2	1	1	1	1	2	1	0	0	1	0	0	0	0	1	0	0	0	1	0	0	0	0	1	0	10.2	6.1	6.1	35.422	314	314;241	1	-2	By matching	By matching	By matching
P08670;B0YJC4;B0YJC5;H7C5W5;P17661;P41219;F8W835;CON__Q9DCV7;CON__Q3KNV1;CON__P08729;CON__P05787;CON__Q9H552;CON__Q9NSB2;CON__Q6ISB0;E7EMV2;E7ESP9;P08729;P05787;Q16352;P07196;Q9NSB2;P07197;P12036	P08670;B0YJC4;B0YJC5	7;6;4;2;2;2;1;1;1;1;1;1;1;1;1;1;1;1;1;1;1;1;1	7;6;4;2;2;2;1;1;1;1;1;1;1;1;1;1;1;1;1;1;1;1;1	7;6;4;2;2;2;1;1;1;1;1;1;1;1;1;1;1;1;1;1;1;1;1	Vimentin	VIM	;;	23	7	7	7	4	2	2	6	3	7	4	2	2	4	2	2	6	3	7	4	2	2	4	2	2	6	3	7	4	2	2	14.2	14.2	14.2	53.651	466	466;431;228;200;470;470;207;457;469;469;483;499;600;600;698;877;469;483;499;543;600;916;1026	0	9.135	By MS/MS	By MS/MS	By MS/MS
Q58FF8	Q58FF8	10	1	1	Putative heat shock protein HSP 90-beta 2	HSP90AB2P		1	10	1	1	9	8	8	7	8	9	7	7	7	0	0	0	0	0	1	0	0	0	0	0	0	0	0	1	0	0	0	19.9	3.9	3.9	44.348	381	381	1	-2	By matching	By matching	By matching
P08238;Q58FF7;F8W026	P08238	26;7;1	26;7;1	12;4;0	Heat shock protein HSP 90-beta	HSP90AB1		3	26	26	12	18	18	17	23	21	25	21	14	15	18	18	17	23	21	25	21	14	15	6	6	5	11	8	12	9	4	5	37.6	37.6	20.7	83.263	724	724;597;48	0	316.06	By MS/MS	By MS/MS	By MS/MS
P07900;G3V2J8;Q14568;Q58FF6;Q58FG0	P07900	22;7;4;3;1	15;5;2;0;0	15;5;2;0;0	Heat shock protein HSP 90-alpha	HSP90AA1		5	22	15	15	17	12	14	20	16	19	19	11	12	12	6	8	14	9	13	13	7	8	12	6	8	14	9	13	13	7	8	31.8	20.8	20.8	84.659	732	732;174;343;505;334	0	99.525	By MS/MS	By MS/MS	By MS/MS
P06748;E5RGW4;E5RI98	P06748	5;1;1	5;1;1	5;1;1	Nucleophosmin	NPM1		3	5	5	5	4	3	4	4	4	5	5	3	4	4	3	4	4	4	5	5	3	4	4	3	4	4	4	5	5	3	4	29.3	29.3	29.3	32.575	294	294;59;111	0	85.885	By MS/MS	By MS/MS	By MS/MS
H0YBM4;H0YBF7;A0A0A0MRE5;Q9ULH1	H0YBM4;H0YBF7;A0A0A0MRE5;Q9ULH1	2;2;2;2	2;2;2;2	2;2;2;2	Arf-GAP with SH3 domain, ANK repeat and PH domain-containing protein 1	ASAP1	;;;	4	2	2	2	1	2	1	1	2	0	2	2	2	1	2	1	1	2	0	2	2	2	1	2	1	1	2	0	2	2	2	11.2	11.2	11.2	52.787	483	483;950;1122;1129	0	3.4165	By MS/MS	By MS/MS	By MS/MS
P06733;A0A2R8Y6G6;K7EM90;A0A2R8Y879;A0A2R8YEM5;K7ERS8;E5RI09;E5RG95;K7EPM1;K7EKN2;E5RGZ4;P09104;A0A2R8Y6I8;A0A2R8Y798;A0A2R8YEG5;F5H1C3;F5H0C8	P06733;A0A2R8Y6G6	11;10;5;4;4;2;2;2;2;2;2;2;1;1;1;1;1	11;10;5;4;4;2;2;2;2;2;2;2;1;1;1;1;1	9;8;3;2;2;1;0;0;0;0;0;0;1;0;0;0;0	Alpha-enolase	ENO1	;	17	11	11	9	9	8	6	10	8	10	9	8	6	9	8	6	10	8	10	9	8	6	8	8	6	9	7	8	8	8	6	33.2	33.2	25.6	47.168	434	434;434;195;125;171;83;148;154;196;212;283;434;33;70;101;103;315	0	323.31	By MS/MS	By MS/MS	By MS/MS
P05388;F8VU65;F8VWS0;Q8NHW5;F8VPE8;G3V210;F8VW21;F8VQY6;F8VRK7;F8VS58;F8VZS0;F8W1K8;F8VWV4	P05388;F8VU65;F8VWS0;Q8NHW5;F8VPE8;G3V210;F8VW21;F8VQY6;F8VRK7	6;5;5;5;4;4;4;3;3;2;2;1;1	6;5;5;5;4;4;4;3;3;2;2;1;1	6;5;5;5;4;4;4;3;3;2;2;1;1	60S acidic ribosomal protein P0;60S acidic ribosomal protein P0-like	RPLP0;RPLP0P6	;;;;;;;;	13	6	6	6	1	0	1	3	1	5	4	0	1	1	0	1	3	1	5	4	0	1	1	0	1	3	1	5	4	0	1	27.1	27.1	27.1	34.273	317	317;247;281;317;153;166;244;142;156;121;246;107;111	0	29.508	By matching		By MS/MS
P05387;H0YDD8	P05387	3;1	3;1	2;0	60S acidic ribosomal protein P2	RPLP2		2	3	3	2	2	2	2	1	3	2	2	1	2	2	2	2	1	3	2	2	1	2	2	2	2	1	2	2	1	1	2	44.3	44.3	30.4	11.665	115	115;92	0	45.79	By MS/MS	By MS/MS	By MS/MS
P04114;A8MUN2	P04114	32;5	32;5	30;3	Apolipoprotein B-100;Apolipoprotein B-48	APOB		2	32	32	30	31	7	7	9	9	9	9	22	6	31	7	7	9	9	9	9	22	6	29	6	6	7	7	7	7	21	6	9.1	9.1	8.5	515.6	4563	4563;828	0	152.39	By MS/MS	By MS/MS	By MS/MS
P02751;H0Y7Z1;H0Y4K8	P02751	11;5;2	11;5;2	11;5;2	Fibronectin;Anastellin;Ugl-Y1;Ugl-Y2;Ugl-Y3	FN1		3	11	11	11	6	2	3	8	4	10	9	3	1	6	2	3	8	4	10	9	3	1	6	2	3	8	4	10	9	3	1	7.1	7.1	7.1	262.62	2386	2386;1103;241	0	145.94	By MS/MS	By MS/MS	By MS/MS
P02545;Q3BDU5;Q5TCI8;H0YAB0;A0A0C4DGC5	P02545;Q3BDU5;Q5TCI8	12;10;8;3;3	12;10;8;3;3	12;10;8;3;3	Prelamin-A/C;Lamin-A/C	LMNA	;;	5	12	12	12	7	4	4	11	5	10	8	4	3	7	4	4	11	5	10	8	4	3	7	4	4	11	5	10	8	4	3	22.3	22.3	22.3	74.139	664	664;487;491;182;260	0	89.022	By MS/MS	By MS/MS	By MS/MS
O95477	O95477	1	1	1	ATP-binding cassette sub-family A member 1	ABCA1		1	1	1	1	1	1	1	1	1	1	1	1	1	1	1	1	1	1	1	1	1	1	1	1	1	1	1	1	1	1	1	0.9	0.9	0.9	254.3	2261	2261	0.0092715	1.4191	By matching	By matching	By matching
A0A0A0MR03;Q9Y5B0;K7EJD2	A0A0A0MR03;Q9Y5B0;K7EJD2	2;2;1	2;2;1	2;2;1	RNA polymerase II subunit A C-terminal domain phosphatase	CTDP1	;;	3	2	2	2	2	2	2	1	2	1	2	2	2	2	2	2	1	2	1	2	2	2	2	2	2	1	2	1	2	2	2	3.9	3.9	3.9	92.376	842	842;961;799	0	15.612	By MS/MS	By MS/MS	By MS/MS
O95218	O95218	5	5	5	Zinc finger Ran-binding domain-containing protein 2	ZRANB2		1	5	5	5	5	5	5	5	5	5	5	5	5	5	5	5	5	5	5	5	5	5	5	5	5	5	5	5	5	5	5	15.5	15.5	15.5	37.404	330	330	0	54.083	By MS/MS	By MS/MS	By MS/MS
O95155	O95155	2	2	2	Ubiquitin conjugation factor E4 B	UBE4B		1	2	2	2	2	2	2	2	2	2	2	2	2	2	2	2	2	2	2	2	2	2	2	2	2	2	2	2	2	2	2	3.1	3.1	3.1	146.18	1302	1302	0	9.5085	By MS/MS	By MS/MS	By MS/MS
O75592	O75592	2	2	2	E3 ubiquitin-protein ligase MYCBP2	MYCBP2		1	2	2	2	1	0	1	1	1	2	1	1	1	1	0	1	1	1	2	1	1	1	1	0	1	1	1	2	1	1	1	0.9	0.9	0.9	513.63	4678	4678	0	2.116	By matching		By matching
O75533	O75533	4	4	4	Splicing factor 3B subunit 1	SF3B1		1	4	4	4	2	3	1	3	3	1	3	2	3	2	3	1	3	3	1	3	2	3	2	3	1	3	3	1	3	2	3	5.3	5.3	5.3	145.83	1304	1304	0	6.0135	By matching	By MS/MS	By matching
O75446	O75446	1	1	1	Histone deacetylase complex subunit SAP30	SAP30		1	1	1	1	1	0	0	0	0	1	1	1	1	1	0	0	0	0	1	1	1	1	1	0	0	0	0	1	1	1	1	14.5	14.5	14.5	23.306	220	220	0	3.0779	By MS/MS
O75381	O75381	1	1	1	Peroxisomal membrane protein PEX14	PEX14		1	1	1	1	1	1	1	1	1	1	1	1	1	1	1	1	1	1	1	1	1	1	1	1	1	1	1	1	1	1	1	8.5	8.5	8.5	41.236	377	377	0	3.0616	By MS/MS	By MS/MS	By MS/MS
A0A0A0MQR4;I3L2J0;Q96RK0;I3L373;I3L135;I3L1Q4	A0A0A0MQR4;I3L2J0;Q96RK0	3;3;3;1;1;1	3;3;3;1;1;1	3;3;3;1;1;1	Protein capicua homolog	CIC	;;	6	3	3	3	2	1	2	1	2	2	3	2	2	2	1	2	1	2	2	3	2	2	2	1	2	1	2	2	3	2	2	3.7	3.7	3.7	163.68	1606	1606;2514;1608;144;309;320	0	5.4843	By MS/MS	By matching	By MS/MS
O43865	O43865	1	1	1	Putative adenosylhomocysteinase 2	AHCYL1		1	1	1	1	1	1	1	1	1	1	1	1	1	1	1	1	1	1	1	1	1	1	1	1	1	1	1	1	1	1	1	5.1	5.1	5.1	58.951	530	530	1	-2	By matching	By MS/MS	By matching
O43815	O43815	1	1	1	Striatin	STRN		1	1	1	1	1	1	1	1	1	1	1	1	1	1	1	1	1	1	1	1	1	1	1	1	1	1	1	1	1	1	1	4.6	4.6	4.6	86.131	780	780	0	2.5783	By MS/MS	By MS/MS	By MS/MS
O43300	O43300	1	1	1	Leucine-rich repeat transmembrane neuronal protein 2	LRRTM2		1	1	1	1	1	1	0	1	1	1	1	1	1	1	1	0	1	1	1	1	1	1	1	1	0	1	1	1	1	1	1	3.3	3.3	3.3	59.076	516	516	0.0083449	1.5503	By matching	By matching
O15047	O15047	2	2	2	Histone-lysine N-methyltransferase SETD1A	SETD1A		1	2	2	2	1	1	2	1	1	1	1	1	1	1	1	2	1	1	1	1	1	1	1	1	2	1	1	1	1	1	1	2.5	2.5	2.5	186.03	1707	1707	0	2.0752	By MS/MS	By MS/MS	By MS/MS
O14974;H0YIS4;H0YHI8;A0A3B3ISH4;F8VZN8;H0YIL7;H0YIM2;H0YIS3	O14974;H0YIS4;H0YHI8;A0A3B3ISH4;F8VZN8	4;3;3;3;3;1;1;1	4;3;3;3;3;1;1;1	4;3;3;3;3;1;1;1	Protein phosphatase 1 regulatory subunit 12A	PPP1R12A	;;;;	8	4	4	4	3	2	2	2	2	3	3	2	2	3	2	2	2	2	3	3	2	2	3	2	2	2	2	3	3	2	2	6.8	6.8	6.8	115.28	1030	1030;299;367;381;692;161;188;234	0	13.419	By MS/MS	By MS/MS	By MS/MS
U3KQ48;O00566	U3KQ48;O00566	1;1	1;1	1;1	U3 small nucleolar ribonucleoprotein protein MPP10	MPHOSPH10	;	2	1	1	1	1	1	1	1	1	1	1	1	1	1	1	1	1	1	1	1	1	1	1	1	1	1	1	1	1	1	1	3.7	3.7	3.7	53.553	462	462;681	0	15.179	By MS/MS	By MS/MS	By MS/MS
O00505	O00505	2	2	2	Importin subunit alpha-4	KPNA3		1	2	2	2	2	2	2	2	2	2	2	2	2	2	2	2	2	2	2	2	2	2	2	2	2	2	2	2	2	2	2	3.6	3.6	3.6	57.81	521	521	0	78.459	By MS/MS	By MS/MS	By MS/MS
O00303	O00303	1	1	1	Eukaryotic translation initiation factor 3 subunit F	EIF3F		1	1	1	1	1	1	1	1	1	1	1	1	1	1	1	1	1	1	1	1	1	1	1	1	1	1	1	1	1	1	1	6.7	6.7	6.7	37.563	357	357	0	5.5094	By MS/MS	By MS/MS	By MS/MS
O00193;E9PQA1;E9PM92	O00193;E9PQA1;E9PM92	5;4;4	5;4;4	5;4;4	Small acidic protein	SMAP;C11orf58	;;	3	5	5	5	4	5	4	4	4	4	4	5	4	4	5	4	4	4	4	4	5	4	4	5	4	4	4	4	4	5	4	20.8	20.8	20.8	20.332	183	183;86;157	0	145.03	By MS/MS	By MS/MS	By MS/MS
A0A087X2C4;H0YAH0;O60245	A0A087X2C4;H0YAH0;O60245	2;2;2	2;2;2	2;2;2	Protocadherin-7	PCDH7	;;	3	2	2	2	2	2	2	2	2	2	2	2	2	2	2	2	2	2	2	2	2	2	2	2	2	2	2	2	2	2	2	3.8	3.8	3.8	63.958	584	584;937;1069	0	2.7943	By MS/MS	By MS/MS	By MS/MS
M0QXU9;M0QZI7;Q9HCG1	M0QXU9;M0QZI7;Q9HCG1	1;1;1	1;1;1	1;1;1	Zinc finger protein 160	ZNF160	;;	3	1	1	1	1	1	1	1	1	1	1	1	1	1	1	1	1	1	1	1	1	1	1	1	1	1	1	1	1	1	1	3.4	3.4	3.4	64.115	556	556;782;818	0.0094467	1.4591	By matching	By matching	By matching
M0QZH1;M0QX70;M0QYR7;M0R2N0;M0QZC7;Q9H0W8	M0QZH1;M0QX70;M0QYR7;M0R2N0;M0QZC7;Q9H0W8	1;1;1;1;1;1	1;1;1;1;1;1	1;1;1;1;1;1	Protein SMG9	SMG9	;;;;;	6	1	1	1	1	1	1	1	1	1	1	1	0	1	1	1	1	1	1	1	1	0	1	1	1	1	1	1	1	1	0	13	13	13	12.44	115	115;120;148;156;183;520	1	-2	By matching	By MS/MS	By MS/MS
K7ES11;Q9C0C9	K7ES11;Q9C0C9	1;1	1;1	1;1	E2/E3 hybrid ubiquitin-protein ligase UBE2O	UBE2O	;	2	1	1	1	1	1	1	1	1	1	1	1	1	1	1	1	1	1	1	1	1	1	1	1	1	1	1	1	1	1	1	3	3	3	88.749	807	807;1292	0	18.821	By MS/MS	By MS/MS	By MS/MS
K7ERP6;P17612;Q15136;B1APG2;B1APF8;B1APF9;B1APG3;A0A087WVC4;A0A0A0MS54;P22694;P22612	K7ERP6;P17612;Q15136;B1APG2;B1APF8;B1APF9;B1APG3;A0A087WVC4;A0A0A0MS54;P22694;P22612	3;3;2;2;2;2;2;2;2;2;2	3;3;2;2;2;2;2;2;2;2;2	3;3;2;2;2;2;2;2;2;2;2	cAMP-dependent protein kinase catalytic subunit alpha;cAMP-dependent protein kinase catalytic subunit beta;cAMP-dependent protein kinase catalytic subunit gamma	PRKACA;KIN27;PRKACB;PRKACG	;;;;;;;;;;	11	3	3	3	3	3	3	2	3	3	3	3	3	3	3	3	2	3	3	3	3	3	3	3	3	2	3	3	3	3	3	17.5	17.5	17.5	28.9	251	251;351;207;209;214;245;264;338;357;351;351	0	105.38	By MS/MS	By MS/MS	By MS/MS
K7ER53;O95644	K7ER53;O95644	1;1	1;1	1;1	Nuclear factor of activated T-cells, cytoplasmic 1	NFATC1	;	2	1	1	1	0	0	0	1	0	0	0	0	0	0	0	0	1	0	0	0	0	0	0	0	0	1	0	0	0	0	0	1.7	1.7	1.7	69.429	639	639;943	1	-2
K7EL20;O75821;K7ER90;K7ENA8;K7EL60;K7ENH0	K7EL20;O75821;K7ER90;K7ENA8;K7EL60	4;4;3;3;2;1	4;4;3;3;2;1	4;4;3;3;2;1	Eukaryotic translation initiation factor 3 subunit G	EIF3G	;;;;	6	4	4	4	2	1	1	4	2	3	4	2	1	2	1	1	4	2	3	4	2	1	2	1	1	4	2	3	4	2	1	25.6	25.6	25.6	29.283	262	262;320;227;289;149;52	0	61.24	By MS/MS	By MS/MS	By MS/MS
J3KTJ1;J3QRS3;P19105;P24844;O14950	J3KTJ1;J3QRS3;P19105;P24844;O14950	2;2;2;2;2	2;2;2;2;2	2;2;2;2;2	Myosin regulatory light chain 12A;Myosin regulatory light polypeptide 9;Myosin regulatory light chain 12B	MYL12A;MYL9;MYL12B	;;;;	5	2	2	2	2	1	2	2	1	2	2	1	2	2	1	2	2	1	2	2	1	2	2	1	2	2	1	2	2	1	2	19.3	19.3	19.3	13.058	114	114;177;171;172;172	0	104.14	By MS/MS	By MS/MS	By MS/MS
J3QLL0;J3KS65;P52292	J3QLL0;J3KS65;P52292	1;1;1	1;1;1	1;1;1	Importin subunit alpha-1	KPNA2	;;	3	1	1	1	1	1	1	0	1	1	1	1	1	1	1	1	0	1	1	1	1	1	1	1	1	0	1	1	1	1	1	12.7	12.7	12.7	15.234	134	134;143;529	0	2.3766	By MS/MS	By matching	By matching
J3KMZ8;Q92785	J3KMZ8;Q92785	2;2	2;2	2;2	Zinc finger protein ubi-d4	DPF2	;	2	2	2	2	2	2	2	1	1	2	2	1	2	2	2	2	1	1	2	2	1	2	2	2	2	1	1	2	2	1	2	9.4	9.4	9.4	45.78	405	405;391	0	6.6363	By MS/MS	By MS/MS	By MS/MS
I3L3S9;J3KNW5;Q96AJ1	I3L3S9;J3KNW5;Q96AJ1	2;2;2	2;2;2	2;2;2	Clusterin-associated protein 1	CLUAP1	;;	3	2	2	2	1	0	0	0	0	2	0	0	0	1	0	0	0	0	2	0	0	0	1	0	0	0	0	2	0	0	0	6.5	6.5	6.5	44.612	387	387;432;413	0	6.1605	By MS/MS
I3L1L6;Q9H6R0	I3L1L6;Q9H6R0	1;1	1;1	1;1	Putative ATP-dependent RNA helicase DHX33	DHX33	;	2	1	1	1	0	0	0	1	0	0	0	0	1	0	0	0	1	0	0	0	0	1	0	0	0	1	0	0	0	0	1	2.8	2.8	2.8	69.255	617	617;707	1	-2
A0A087X0K9;G5E9E7;G3V1L9;Q07157	A0A087X0K9;G5E9E7;G3V1L9;Q07157	2;2;2;2	2;2;2;2	2;2;2;2	Tight junction protein ZO-1	TJP1	;;;	4	2	2	2	2	2	2	2	1	2	2	2	2	2	2	2	2	1	2	2	2	2	2	2	2	2	1	2	2	2	2	3	3	3	187.85	1676	1676;1692;1768;1748	0	5.2618	By MS/MS	By MS/MS	By MS/MS
H7C072;Q13769	H7C072;Q13769	2;2	2;2	2;2	THO complex subunit 5 homolog	THOC5	;	2	2	2	2	2	2	2	2	2	2	2	2	2	2	2	2	2	2	2	2	2	2	2	2	2	2	2	2	2	2	2	14.1	14.1	14.1	30.143	262	262;683	0	6.6154	By MS/MS	By MS/MS	By MS/MS
H7C071;Q14012	H7C071;Q14012	1;1	1;1	1;1	Calcium/calmodulin-dependent protein kinase type 1	CAMK1	;	2	1	1	1	1	1	1	1	1	1	1	1	1	1	1	1	1	1	1	1	1	1	1	1	1	1	1	1	1	1	1	10	10	10	28.517	260	260;370	0	4.4788	By MS/MS	By MS/MS	By matching
H3BUC8;Q96FN4	H3BUC8;Q96FN4	1;1	1;1	1;1	Copine-2	CPNE2	;	2	1	1	1	1	1	1	1	1	1	1	1	1	1	1	1	1	1	1	1	1	1	1	1	1	1	1	1	1	1	1	5	5	5	31.521	281	281;548	1	-2	By matching	By matching	By matching
H3BPS8;H3BQN4;P04075;H3BUH7;J3KPS3;P09972	H3BPS8;H3BQN4;P04075;H3BUH7;J3KPS3;P09972	2;2;2;1;1;1	2;2;2;1;1;1	2;2;2;1;1;1	Fructose-bisphosphate aldolase;Fructose-bisphosphate aldolase A;Fructose-bisphosphate aldolase C	ALDOA;ALDOC	;;;;;	6	2	2	2	1	1	1	2	1	2	1	1	1	1	1	1	2	1	2	1	1	1	1	1	1	2	1	2	1	1	1	14.7	14.7	14.7	30.426	278	278;361;364;155;368;364	0	3.0728	By MS/MS	By MS/MS	By MS/MS
H3BNC9;P08708	H3BNC9;P08708	1;1	1;1	1;1	40S ribosomal protein S17	RPS17	;	2	1	1	1	0	0	1	0	0	0	0	0	0	0	0	1	0	0	0	0	0	0	0	0	1	0	0	0	0	0	0	3.8	3.8	3.8	64.532	584	584;135	0	3.1585			By MS/MS
H3BQ52;H3BMD8;P56211;A6NMQ3;Q5T5H1;O43768	H3BQ52;H3BMD8;P56211	3;3;3;1;1;1	3;3;3;1;1;1	2;2;2;0;0;0	cAMP-regulated phosphoprotein 19	ARPP19	;;	6	3	3	2	3	3	3	3	3	3	3	3	3	3	3	3	3	3	3	3	3	3	2	2	2	2	2	2	2	2	2	70.4	70.4	54.9	7.6866	71	71;131;112;140;187;121	0	7.6152	By MS/MS	By MS/MS	By MS/MS
H3BMC9;Q1ED39	H3BMC9;Q1ED39	1;1	1;1	1;1	Lysine-rich nucleolar protein 1	KNOP1	;	2	1	1	1	1	0	1	1	1	1	0	1	0	1	0	1	1	1	1	0	1	0	1	0	1	1	1	1	0	1	0	27.8	27.8	27.8	8.8644	79	79;458	1	-2	By MS/MS		By MS/MS
A0A087WXA6;A0A087WT45;A0A075B793;Q4V328	A0A087WXA6;A0A087WT45;A0A075B793;Q4V328	1;1;1;1	1;1;1;1	1;1;1;1	GRIP1-associated protein 1	GRIPAP1	;;;	4	1	1	1	1	1	1	0	0	1	1	1	1	1	1	1	0	0	1	1	1	1	1	1	1	0	0	1	1	1	1	8.9	8.9	8.9	35.029	302	302;796;810;841	0.0058565	1.6933	By MS/MS	By MS/MS	By MS/MS
H0YM23;O75179	H0YM23;O75179	1;1	1;1	1;1	Ankyrin repeat domain-containing protein 17	ANKRD17	;	2	1	1	1	1	1	1	1	1	0	1	1	1	1	1	1	1	1	0	1	1	1	1	1	1	1	1	0	1	1	1	0.9	0.9	0.9	263.25	2487	2487;2603	0	3.0799	By MS/MS	By matching	By matching
H0YKT5;H0YKN8;H0YKH0;H0YLW9;H0YLI3;F5H7D6;H0YNT2;H0YL70;Q04726;A0A0D9SES8	H0YKT5;H0YKN8;H0YKH0;H0YLW9;H0YLI3;F5H7D6;H0YNT2;H0YL70;Q04726	3;3;2;2;2;2;2;2;2;1	3;3;2;2;2;2;2;2;2;1	3;3;2;2;2;2;2;2;2;1	Transducin-like enhancer protein 3	TLE3	;;;;;;;;	10	3	3	3	2	1	2	2	1	1	2	2	1	2	1	2	2	1	1	2	2	1	2	1	2	2	1	1	2	2	1	5.8	5.8	5.8	83.507	774	774;778;445;448;611;699;716;782;772;772	0	3.8129	By MS/MS	By matching	By MS/MS
H0YJV2	H0YJV2	1	1	1		SPTLC2		1	1	1	1	0	1	1	1	0	0	0	0	0	0	1	1	1	0	0	0	0	0	0	1	1	1	0	0	0	0	0	5.7	5.7	5.7	45.71	407	407	1	-2		By MS/MS	By matching
Q5STZ8;H0YGW7;Q8NE71	Q5STZ8;H0YGW7;Q8NE71	1;1;1	1;1;1	1;1;1	ATP-binding cassette sub-family F member 1	ABCF1	;;	3	1	1	1	0	1	0	0	0	0	0	0	0	0	1	0	0	0	0	0	0	0	0	1	0	0	0	0	0	0	0	7.4	7.4	7.4	38.318	339	339;596;845	1	-2		By MS/MS
H0YDN1;Q15149	H0YDN1;Q15149	4;4	4;4	4;4	Plectin	PLEC	;	2	4	4	4	4	4	3	4	4	4	4	4	4	4	4	3	4	4	4	4	4	4	4	4	3	4	4	4	4	4	4	2	2	2	388.03	3447	3447;4684	0	61.215	By MS/MS	By MS/MS	By MS/MS
M0R0X3;A0A087WZT0;M0QZ22;Q5PRF9	M0R0X3;A0A087WZT0;M0QZ22;Q5PRF9	1;1;1;1	1;1;1;1	1;1;1;1	Protein Smaug homolog 2	SAMD4B	;;;	4	1	1	1	1	1	1	1	1	0	1	1	1	1	1	1	1	1	0	1	1	1	1	1	1	1	1	0	1	1	1	9.8	9.8	9.8	35.79	325	325;663;692;694	0	2.9844	By MS/MS	By MS/MS	By matching
H0YBW3;Q9NVR2	H0YBW3;Q9NVR2	1;1	1;1	1;1	Integrator complex subunit 10	INTS10	;	2	1	1	1	1	1	1	1	1	1	1	1	1	1	1	1	1	1	1	1	1	1	1	1	1	1	1	1	1	1	1	9.4	9.4	9.4	27.427	235	235;710	0	2.5199	By MS/MS	By MS/MS	By MS/MS
H0Y7Q2;Q96JG6	H0Y7Q2;Q96JG6	2;2	2;2	2;2	Coiled-coil domain-containing protein 132	CCDC132	;	2	2	2	2	1	2	2	2	2	2	2	2	2	1	2	2	2	2	2	2	2	2	1	2	2	2	2	2	2	2	2	7.9	7.9	7.9	53.922	469	469;964	0	22.613	By MS/MS	By MS/MS	By MS/MS
H0Y612;Q9UPN9	H0Y612;Q9UPN9	1;1	1;1	1;1	E3 ubiquitin-protein ligase TRIM33	TRIM33	;	2	1	1	1	1	1	1	1	1	0	1	1	1	1	1	1	1	1	0	1	1	1	1	1	1	1	1	0	1	1	1	3.3	3.3	3.3	98.891	888	888;1127	0	8.6385	By MS/MS	By MS/MS	By MS/MS
H7C3X8;H0Y4E8;Q9Y2K2	H7C3X8;H0Y4E8;Q9Y2K2	3;3;2	3;3;2	3;3;2	Serine/threonine-protein kinase SIK3	SIK3	;;	3	3	3	3	2	3	3	3	3	2	3	3	3	2	3	3	3	3	2	3	3	3	2	3	3	3	3	2	3	3	3	13.6	13.6	13.6	57.022	506	506;1363;1321	0	7.4453	By matching	By MS/MS	By MS/MS
R4GN62;A0A087WZG6;A0A087X1S9;Q8TEW8	R4GN62;A0A087WZG6;A0A087X1S9;Q8TEW8	1;1;1;1	1;1;1;1	1;1;1;1	Partitioning defective 3 homolog B	PARD3B	;;;	4	1	1	1	1	1	1	1	1	1	1	1	1	1	1	1	1	1	1	1	1	1	1	1	1	1	1	1	1	1	1	1.6	1.6	1.6	101.72	935	935;1030;1069;1205	0	86.579	By MS/MS	By MS/MS	By MS/MS
G3V5L1;P61244	G3V5L1;P61244	1;1	1;1	1;1	Protein max	MAX	;	2	1	1	1	1	1	1	1	1	1	1	1	1	1	1	1	1	1	1	1	1	1	1	1	1	1	1	1	1	1	1	12.9	12.9	12.9	14.057	124	124;160	0	10.84	By matching	By MS/MS	By MS/MS
G3V3J0;Q96AC1	G3V3J0;Q96AC1	1;1	1;1	1;1	Fermitin family homolog 2	FERMT2	;	2	1	1	1	1	1	1	1	1	1	1	1	1	1	1	1	1	1	1	1	1	1	1	1	1	1	1	1	1	1	1	21.9	21.9	21.9	17.07	155	155;680	0	23.081	By MS/MS	By MS/MS	By MS/MS
F8W9W2;P43250;P34947	F8W9W2;P43250;P34947	1;1;1	1;1;1	1;1;1	G protein-coupled receptor kinase 6;G protein-coupled receptor kinase 5	GRK6;GRK5	;;	3	1	1	1	1	1	1	1	1	1	1	1	1	1	1	1	1	1	1	1	1	1	1	1	1	1	1	1	1	1	1	2.2	2.2	2.2	62.192	542	542;576;590	0	9.272	By MS/MS	By MS/MS	By MS/MS
F8W7T0;Q9UGI8	F8W7T0;Q9UGI8	1;1	1;1	1;1	Testin	TES	;	2	1	1	1	1	1	1	1	1	1	1	1	1	1	1	1	1	1	1	1	1	1	1	1	1	1	1	1	1	1	1	27.8	27.8	27.8	8.9703	79	79;421	0	2.869	By MS/MS	By MS/MS	By MS/MS
F8W726;Q14157	F8W726;Q14157	1;1	1;1	1;1	Ubiquitin-associated protein 2-like	UBAP2L	;	2	1	1	1	1	1	1	1	1	1	1	1	1	1	1	1	1	1	1	1	1	1	1	1	1	1	1	1	1	1	1	2.3	2.3	2.3	113.63	1079	1079;1087	0	10.845	By MS/MS	By MS/MS	By MS/MS
F8VXC8;Q8TAQ2	F8VXC8;Q8TAQ2	3;3	3;3	3;3	SWI/SNF complex subunit SMARCC2	SMARCC2	;	2	3	3	3	2	3	3	2	3	2	3	3	3	2	3	3	2	3	2	3	3	3	2	3	3	2	3	2	3	3	3	3.5	3.5	3.5	136.18	1245	1245;1214	0	3.3401	By MS/MS	By MS/MS	By MS/MS
F8VS81;Q12792	F8VS81;Q12792	2;2	2;2	2;2	Twinfilin-1	TWF1	;	2	2	2	2	1	1	1	2	1	2	1	1	1	1	1	1	2	1	2	1	1	1	1	1	1	2	1	2	1	1	1	11	11	11	33.408	291	291;350	0	6.8385	By MS/MS	By MS/MS	By MS/MS
Q15366;H3BRU6;F8VZX2;F8W0G4;F8VXH9;F8W1G6;H3BND9;H3BSS4	Q15366;H3BRU6;F8VZX2	5;4;4;2;2;2;1;1	5;4;4;2;2;2;1;1	4;3;3;2;2;2;1;1	Poly(rC)-binding protein 2	PCBP2	;;	8	5	5	4	2	3	3	4	3	5	4	2	3	2	3	3	4	3	5	4	2	3	2	2	2	3	2	4	3	2	2	26.6	26.6	18.1	38.58	365	365;301;321;158;160;202;112;184	0	13.259	By MS/MS	By MS/MS	By MS/MS
F8VRH0	F8VRH0	2	1	1		PCBP2		1	2	1	1	1	2	2	2	2	2	2	1	2	1	1	1	1	1	1	1	1	1	1	1	1	1	1	1	1	1	1	19.4	9.4	9.4	32.035	310	310	0	3.4403	By MS/MS	By MS/MS	By MS/MS
F8VNY3;P45973	F8VNY3;P45973	2;2	2;2	2;2	Chromobox protein homolog 5	CBX5	;	2	2	2	2	2	2	2	1	2	2	2	2	2	2	2	2	1	2	2	2	2	2	2	2	2	1	2	2	2	2	2	19.8	19.8	19.8	10.857	91	91;191	0	5.5746	By MS/MS	By MS/MS	By MS/MS
F5H442;Q99816	F5H442;Q99816	2;2	2;2	2;2	Tumor susceptibility gene 101 protein	TSG101	;	2	2	2	2	2	2	2	1	2	2	2	2	2	2	2	2	1	2	2	2	2	2	2	2	2	1	2	2	2	2	2	8.8	8.8	8.8	40.917	365	365;390	0	2.4458	By MS/MS	By MS/MS	By MS/MS
F5GZP6;Q86W92;H0YGH8	F5GZP6;Q86W92;H0YGH8	2;2;1	2;2;1	2;2;1	Liprin-beta-1	PPFIBP1	;;	3	2	2	2	2	2	2	2	2	2	2	2	2	2	2	2	2	2	2	2	2	2	2	2	2	2	2	2	2	2	2	3.4	3.4	3.4	84.071	744	744;1011;205	0	28.697	By MS/MS	By MS/MS	By MS/MS
F2Z3A6;F8W8C2;Q9HBM0	F2Z3A6;F8W8C2;Q9HBM0	1;1;1	1;1;1	1;1;1	Vezatin	VEZT	;;	3	1	1	1	0	1	0	0	0	0	1	0	0	0	1	0	0	0	0	1	0	0	0	1	0	0	0	0	1	0	0	3.3	3.3	3.3	52.863	460	460;723;779	1	-2		By MS/MS
E9PSH8;P07766	E9PSH8;P07766	1;1	1;1	1;1	T-cell surface glycoprotein CD3 epsilon chain	CD3E	;	2	1	1	1	1	1	1	1	1	1	1	1	0	1	1	1	1	1	1	1	1	0	1	1	1	1	1	1	1	1	0	13.4	13.4	13.4	22.563	201	201;207	0	2.27	By matching	By MS/MS	By MS/MS
A0A087X2F8;A0A087X126;A0A087WYK6;A0A0C4DGT1;Q13085	A0A087X2F8;A0A087X126;A0A087WYK6;A0A0C4DGT1;Q13085	1;1;1;1;1	1;1;1;1;1	1;1;1;1;1	Acetyl-CoA carboxylase 1;Biotin carboxylase	ACACA	;;;;	5	1	1	1	1	1	1	1	1	1	1	1	1	1	1	1	1	1	1	1	1	1	1	1	1	1	1	1	1	1	1	23.8	23.8	23.8	8.9918	84	84;112;114;120;2346	0	9.1101	By matching	By MS/MS	By MS/MS
E9PS66	E9PS66	1	1	1		ZFP69B		1	1	1	1	1	1	1	1	1	1	1	1	1	1	1	1	1	1	1	1	1	1	1	1	1	1	1	1	1	1	1	8.4	8.4	8.4	14.535	131	131	0	1.867	By matching	By matching	By MS/MS
E9PPJ0;Q13435	E9PPJ0;Q13435	3;3	3;3	3;3	Splicing factor 3B subunit 2	SF3B2	;	2	3	3	3	3	2	1	1	1	1	1	1	1	3	2	1	1	1	1	1	1	1	3	2	1	1	1	1	1	1	1	4.7	4.7	4.7	98.169	878	878;895	0	3.9852	By MS/MS	By MS/MS	By matching
E9PNJ4;Q13586;H0YDB2;G0XQ39	E9PNJ4;Q13586;H0YDB2;G0XQ39	2;2;1;1	2;2;1;1	2;2;1;1	Stromal interaction molecule 1	STIM1	;;;	4	2	2	2	2	2	2	1	2	2	2	2	2	2	2	2	1	2	2	2	2	2	2	2	2	1	2	2	2	2	2	7.2	7.2	7.2	57.62	512	512;685;405;791	0	1.9904	By MS/MS	By MS/MS	By matching
E9PMG1;H0YDT0;Q96D71	E9PMG1;H0YDT0;Q96D71	2;2;1	2;2;1	2;2;1	RalBP1-associated Eps domain-containing protein 1	REPS1	;;	3	2	2	2	2	2	2	2	2	2	2	2	2	2	2	2	2	2	2	2	2	2	2	2	2	2	2	2	2	2	2	8.1	8.1	8.1	80.435	737	737;754;796	0	15.65	By MS/MS	By MS/MS	By MS/MS
A0A075B785;A0A2R8Y566;Q9P260;A0A075B768	A0A075B785;A0A2R8Y566;Q9P260;A0A075B768	2;2;2;1	2;2;2;1	2;2;2;1	LisH domain and HEAT repeat-containing protein KIAA1468	KIAA1468	;;;	4	2	2	2	1	1	1	1	1	2	2	1	1	1	1	1	1	1	2	2	1	1	1	1	1	1	1	2	2	1	1	2.2	2.2	2.2	112.71	1017	1017;1216;1216;255	0	5.6227	By MS/MS	By MS/MS	By MS/MS
F5H3J7;F5H0D8;E9PKU1;G5EA30	F5H3J7;F5H0D8;E9PKU1;G5EA30	1;1;1;1	1;1;1;1	1;1;1;1		CELF1	;;;	4	1	1	1	1	1	1	1	1	1	1	1	1	1	1	1	1	1	1	1	1	1	1	1	1	1	1	1	1	1	1	56.8	56.8	56.8	4.1357	37	37;103;114;514	0.0094086	1.4499	By MS/MS	By MS/MS	By matching
E9PHI6;Q9Y6G9;C9JGM7	E9PHI6;Q9Y6G9;C9JGM7	2;2;1	2;2;1	2;2;1	Cytoplasmic dynein 1 light intermediate chain 1	DYNC1LI1	;;	3	2	2	2	2	2	2	2	2	2	1	2	2	2	2	2	2	2	2	1	2	2	2	2	2	2	2	2	1	2	2	8.8	8.8	8.8	43.193	407	407;523;190	0	4.0452	By MS/MS	By MS/MS	By matching
E9PG73;Q13427	E9PG73;Q13427	1;1	1;1	1;1	Peptidyl-prolyl cis-trans isomerase G	PPIG	;	2	1	1	1	1	1	0	1	1	1	1	1	1	1	1	0	1	1	1	1	1	1	1	1	0	1	1	1	1	1	1	2.2	2.2	2.2	87.088	739	739;754	0.0082873	1.5366	By MS/MS	By matching
E9PG46;Q2M2I8	E9PG46;Q2M2I8	1;1	1;1	1;1	AP2-associated protein kinase 1	AAK1	;	2	1	1	1	1	1	1	1	1	1	1	1	1	1	1	1	1	1	1	1	1	1	1	1	1	1	1	1	1	1	1	2.5	2.5	2.5	73.769	674	674;961	0	2.1551	By MS/MS	By MS/MS	By MS/MS
E9PER6;Q6A1A2;O15530	E9PER6;Q6A1A2;O15530	1;1;1	1;1;1	1;1;1	Putative 3-phosphoinositide-dependent protein kinase 2;3-phosphoinositide-dependent protein kinase 1	PDPK1;PDPK2P	;;	3	1	1	1	1	1	1	1	1	1	1	1	1	1	1	1	1	1	1	1	1	1	1	1	1	1	1	1	1	1	1	3.6	3.6	3.6	60.328	529	529;396;556	0	83.098	By MS/MS	By MS/MS	By MS/MS
F5H5D6;F5H7V9;E9PC84;J3QSU6;P24821	F5H5D6;F5H7V9;E9PC84;J3QSU6;P24821	1;1;1;1;1	1;1;1;1;1	1;1;1;1;1	Tenascin	TNC	;;;;	5	1	1	1	1	1	1	1	1	1	1	1	1	1	1	1	1	1	1	1	1	1	1	1	1	1	1	1	1	1	1	19.6	19.6	19.6	9.8611	92	92;1838;1928;2019;2201	0	138.46	By MS/MS	By MS/MS	By MS/MS
F8VZJ2;F8W0W4;H0YHX9;Q13765;E9PAV3;F8W1N5;F8VNW4	F8VZJ2;F8W0W4;H0YHX9;Q13765;E9PAV3;F8W1N5;F8VNW4	2;2;2;2;2;1;1	2;2;2;2;2;1;1	2;2;2;2;2;1;1	Nascent polypeptide-associated complex subunit alpha;Nascent polypeptide-associated complex subunit alpha, muscle-specific form	NACA	;;;;;;	7	2	2	2	1	1	1	2	1	2	2	1	1	1	1	1	2	1	2	2	1	1	1	1	1	2	1	2	2	1	1	36.8	36.8	36.8	15.016	136	136;198;213;215;2078;71;148	0	25.661	By MS/MS	By MS/MS	By MS/MS
E7EX17;P23588;F8VYE9;F8VSC7;F8VP89;F8VX11;F8W0K0;F8VRU1	E7EX17;P23588	6;6;2;2;2;2;1;1	6;6;2;2;2;2;1;1	6;6;2;2;2;2;1;1	Eukaryotic translation initiation factor 4B	EIF4B	;	8	6	6	6	3	3	3	5	4	6	4	4	4	3	3	3	5	4	6	4	4	4	3	3	3	5	4	6	4	4	4	13	13	13	69.697	616	616;611;185;227;275;360;169;175	0	27.866	By MS/MS	By MS/MS	By MS/MS
H0YB53;E7EWW5;O43312	H0YB53;E7EWW5;O43312	1;1;1	1;1;1	1;1;1	Metastasis suppressor protein 1	MTSS1	;;	3	1	1	1	1	1	1	1	1	0	1	1	1	1	1	1	1	1	0	1	1	1	1	1	1	1	1	0	1	1	1	4.6	4.6	4.6	57.603	543	543;645;755	0	2.1163	By matching	By MS/MS	By MS/MS
H7BZQ3;A0A087WXV6;Q96G74	H7BZQ3;A0A087WXV6;Q96G74	2;2;2	2;2;2	2;2;2	OTU domain-containing protein 5	OTUD5	;;	3	2	2	2	2	2	2	2	2	1	2	2	2	2	2	2	2	2	1	2	2	2	2	2	2	2	2	1	2	2	2	9	9	9	48.893	444	444;542;571	0	5.5019	By MS/MS	By MS/MS	By MS/MS
E7ERS3;Q86VM9;H3BP01	E7ERS3;Q86VM9;H3BP01	2;2;1	2;2;1	2;2;1	Zinc finger CCCH domain-containing protein 18	ZC3H18	;;	3	2	2	2	1	1	1	1	1	1	2	1	1	1	1	1	1	1	1	2	1	1	1	1	1	1	1	1	2	1	1	3	3	3	108.94	977	977;953;238	0	2.0426	By matching	By MS/MS	By MS/MS
G3V1Q4;E7ES33;E7EPK1;Q16181;Q5JXL7	G3V1Q4;E7ES33;E7EPK1;Q16181;Q5JXL7	3;3;3;3;2	3;3;3;3;2	3;3;3;3;2	Septin-7	SEPT7;DKFZp586I031	;;;;	5	3	3	3	2	3	3	3	2	3	3	3	3	2	3	3	3	2	3	3	3	3	2	3	3	3	2	3	3	3	3	6.7	6.7	6.7	46.566	401	401;417;437;437;88	0	5.0181	By MS/MS	By MS/MS	By MS/MS
E9PEE2;E7EPF5;O43639	E9PEE2;E7EPF5;O43639	1;1;1	1;1;1	1;1;1	Cytoplasmic protein NCK2	NCK2	;;	3	1	1	1	1	1	1	1	1	1	1	1	1	1	1	1	1	1	1	1	1	1	1	1	1	1	1	1	1	1	1	19.1	19.1	19.1	12.562	110	110;144;380	0	4.8071	By MS/MS	By MS/MS	By MS/MS
E7EV99;E7ENY0;P35611;D6RJE2;D6RAH3;D6RF25;A0A0A0MSR2;H0Y9H2	E7EV99;E7ENY0;P35611;D6RJE2;D6RAH3;D6RF25;A0A0A0MSR2;H0Y9H2	2;2;2;1;1;1;1;1	2;2;2;1;1;1;1;1	2;2;2;1;1;1;1;1	Alpha-adducin	ADD1	;;;;;;;	8	2	2	2	1	0	2	1	2	2	1	2	2	1	0	2	1	2	2	1	2	2	1	0	2	1	2	2	1	2	2	4.7	4.7	4.7	70.055	632	632;663;737;69;137;142;400;444	0	4.2636	By matching		By MS/MS
E7EN95;O75369;A0A0C4DGA1;A0A0A0MT44	E7EN95;O75369;A0A0C4DGA1;A0A0A0MT44	2;2;1;1	2;2;1;1	2;2;1;1	Filamin-B	FLNB	;;;	4	2	2	2	2	2	2	2	2	1	2	2	2	2	2	2	2	2	1	2	2	2	2	2	2	2	2	1	2	2	2	1.5	1.5	1.5	256.28	2409	2409;2602;72;195	0	11.225	By MS/MS	By MS/MS	By matching
H7BXI1;A0A087WXU3;A0FGR8	H7BXI1;A0A087WXU3;A0FGR8	1;1;1	1;1;1	1;1;1	Extended synaptotagmin-2	ESYT2	;;	3	1	1	1	1	1	1	1	1	1	1	1	1	1	1	1	1	1	1	1	1	1	1	1	1	1	1	1	1	1	1	2.3	2.3	2.3	98.008	884	884;921;921	0	2.2218	By MS/MS	By MS/MS	By MS/MS
E3W994;J3KR49;O75122;B3KR06;E7ENG2;A0A0U1RQI6;E7ERI8;E7EW49	E3W994;J3KR49;O75122;B3KR06;E7ENG2;A0A0U1RQI6;E7ERI8;E7EW49	2;2;2;1;1;1;1;1	2;2;2;1;1;1;1;1	2;2;2;1;1;1;1;1	CLIP-associating protein 2	CLASP2	;;;;;;;	8	2	2	2	2	2	2	2	1	2	2	2	2	2	2	2	2	1	2	2	2	2	2	2	2	2	1	2	2	2	2	2.4	2.4	2.4	138.86	1273	1273;1293;1294;454;458;1304;1513;1514	0	50.7	By MS/MS	By MS/MS	By MS/MS
E7EQY4;D6W5A2;E7EV10;Q9BTC8	E7EQY4;D6W5A2;E7EV10;Q9BTC8	1;1;1;1	1;1;1;1	1;1;1;1	Metastasis-associated protein MTA3	MTA3	;;;	4	1	1	1	1	1	1	1	0	1	1	1	1	1	1	1	1	0	1	1	1	1	1	1	1	1	0	1	1	1	1	1.8	1.8	1.8	58.726	514	514;537;590;594	0.0083333	1.5462	By MS/MS	By MS/MS	By matching
E7EQJ0;D6RAM1;D6R9T0;D6RFM3;D6RIT2;D6RIU0;D6RDU3;D6RJ04;D6RIH9;D6RBM0;E9PCY7;G8JLB6;P31943;D6RDL0;E5RGH4;H0YAQ2;E5RGV0;E7EN40;P55795	E7EQJ0;D6RAM1;D6R9T0;D6RFM3;D6RIT2;D6RIU0;D6RDU3;D6RJ04;D6RIH9;D6RBM0;E9PCY7;G8JLB6;P31943;D6RDL0;E5RGH4;H0YAQ2;E5RGV0;E7EN40;P55795	2;2;2;2;2;2;2;2;2;2;2;2;2;1;1;1;1;1;1	2;2;2;2;2;2;2;2;2;2;2;2;2;1;1;1;1;1;1	2;2;2;2;2;2;2;2;2;2;2;2;2;1;1;1;1;1;1	Heterogeneous nuclear ribonucleoprotein H;Heterogeneous nuclear ribonucleoprotein H, N-terminally processed;Heterogeneous nuclear ribonucleoprotein H2	HNRNPH1;HNRNPH2	;;;;;;;;;;;;;;;;;;	19	2	2	2	2	2	2	2	2	2	2	2	2	2	2	2	2	2	2	2	2	2	2	2	2	2	2	2	2	2	2	30.4	30.4	30.4	12.974	115	115;130;161;163;164;168;171;172;184;212;429;472;449;84;100;131;155;166;449	0	28.9	By MS/MS	By MS/MS	By MS/MS
H0Y9J2;D6R938;Q13557;E9PBG7;E9PF82	H0Y9J2;D6R938;Q13557;E9PBG7;E9PF82	2;2;2;1;1	2;2;2;1;1	2;2;2;1;1	Calcium/calmodulin-dependent protein kinase type II subunit delta	CAMK2D	;;;;	5	2	2	2	2	2	2	2	2	2	2	2	2	2	2	2	2	2	2	2	2	2	2	2	2	2	2	2	2	2	2	12.1	12.1	12.1	20.386	182	182;498;499;512;533	0	38.315	By MS/MS	By MS/MS	By MS/MS
A0A087WWU1;Q96Q45	A0A087WWU1;Q96Q45	1;1	1;1	1;1	Transmembrane protein 237	TMEM237	;	2	1	1	1	1	1	1	1	1	1	1	1	1	1	1	1	1	1	1	1	1	1	1	1	1	1	1	1	1	1	1	5.2	5.2	5.2	44.583	400	400;408	1	-2	By MS/MS	By MS/MS	By matching
P02765;C9JV77	P02765;C9JV77	4;2	1;1	1;1	Alpha-2-HS-glycoprotein;Alpha-2-HS-glycoprotein chain A;Alpha-2-HS-glycoprotein chain B	AHSG	;	2	4	1	1	4	2	2	3	3	3	3	3	3	1	0	0	0	0	0	0	1	0	1	0	0	0	0	0	0	1	0	8.2	2.7	2.7	39.34	367	367;368	1	-2	By MS/MS	By matching	By matching
CON__P02533;P02533;CON__Q61782;K7EMS3;C9JM50;CON__P08727;CON__Q9QWL7;CON__Q6IFX2;P08727	CON__P02533;P02533	3;3;1;1;1;1;1;1;1	2;2;1;1;1;1;1;1;1	2;2;1;1;1;1;1;1;1	Keratin, type I cytoskeletal 14	KRT14	;	9	3	2	2	2	2	2	1	1	2	1	1	1	1	1	1	0	0	1	0	1	1	1	1	1	0	0	1	0	1	1	9.1	7.2	7.2	51.621	472	472;472;93;181;196;400;433;452;400	0	4.9197	By MS/MS	By MS/MS	By MS/MS
A0A087WWK8;A0A3B3IRZ4	A0A087WWK8;A0A3B3IRZ4	1;1	1;1	1;1		IQSEC1	;	2	1	1	1	1	0	0	0	0	0	0	0	0	1	0	0	0	0	0	0	0	0	1	0	0	0	0	0	0	0	0	2	2	2	124.48	1114	1114;1222	0.0058224	1.6699	By MS/MS
C9JNU9	C9JNU9	1	1	1		USP4		1	1	1	1	0	0	0	1	1	1	0	0	0	0	0	0	1	1	1	0	0	0	0	0	0	1	1	1	0	0	0	6.9	6.9	6.9	41.818	363	363	1	-2
F8WF82;F8WCB3;C9JJQ0;Q8WVM7	F8WF82;F8WCB3;C9JJQ0;Q8WVM7	1;1;1;1	1;1;1;1	1;1;1;1	Cohesin subunit SA-1	STAG1	;;;	4	1	1	1	1	1	0	0	1	0	1	1	0	1	1	0	0	1	0	1	1	0	1	1	0	0	1	0	1	1	0	31.7	31.7	31.7	10.89	101	101;161;232;1258	0	2.6093	By matching	By MS/MS
C9JB30;Q9UPY8	C9JB30;Q9UPY8	2;2	1;1	1;1	Microtubule-associated protein RP/EB family member 3	MAPRE3	;	2	2	1	1	1	1	1	2	1	2	2	1	1	1	1	1	1	1	1	1	1	1	1	1	1	1	1	1	1	1	1	11.5	7.3	7.3	24.582	218	218;281	0.0093834	1.4437	By matching	By matching	By MS/MS
C9JAT7;O94888	C9JAT7;O94888	1;1	1;1	1;1	UBX domain-containing protein 7	UBXN7	;	2	1	1	1	1	1	1	1	1	1	1	1	1	1	1	1	1	1	1	1	1	1	1	1	1	1	1	1	1	1	1	5.5	5.5	5.5	37.312	327	327;489	0	35.332	By MS/MS	By MS/MS	By MS/MS
C9JA93	C9JA93	1	1	1		TBC1D15		1	1	1	1	1	0	1	1	0	1	0	1	1	1	0	1	1	0	1	0	1	1	1	0	1	1	0	1	0	1	1	7.2	7.2	7.2	32.136	278	278	0	2.5069	By MS/MS		By matching
C9J7L7;C9JVV3;Q7L0X2	C9J7L7;C9JVV3;Q7L0X2	1;1;1	1;1;1	1;1;1	Glutamate-rich protein 6	ERICH6	;;	3	1	1	1	0	1	1	1	1	0	0	1	1	0	1	1	1	1	0	0	1	1	0	1	1	1	1	0	0	1	1	28.9	28.9	28.9	15.106	135	135;164;663	1	-2		By matching	By matching
C9J5V9;H0Y449;P67809	C9J5V9;H0Y449;P67809	2;2;2	2;2;2	2;2;2	Nuclease-sensitive element-binding protein 1	YBX1	;;	3	2	2	2	1	1	1	2	1	2	2	2	1	1	1	1	2	1	2	2	2	1	1	1	1	2	1	2	2	2	1	13.4	13.4	13.4	23.598	216	216;374;324	0	2.6099	By matching	By MS/MS	By matching
C9J2P0;P51965	C9J2P0;P51965	1;1	1;1	1;1	Ubiquitin-conjugating enzyme E2 E1	UBE2E1	;	2	1	1	1	1	1	1	1	1	1	1	1	1	1	1	1	1	1	1	1	1	1	1	1	1	1	1	1	1	1	1	15.6	15.6	15.6	16.21	147	147;193	0	6.4278	By MS/MS	By matching	By matching
F8W782;C9J0W7;C9JNM5;Q96A54	F8W782;C9J0W7;C9JNM5;Q96A54	1;1;1;1	1;1;1;1	1;1;1;1	Adiponectin receptor protein 1	ADIPOR1	;;;	4	1	1	1	1	1	1	1	1	0	1	1	1	1	1	1	1	1	0	1	1	1	1	1	1	1	1	0	1	1	1	11.7	11.7	11.7	19.319	171	171;205;266;375	1	-2	By matching	By MS/MS	By matching
C9JW88;F8WCD5;C9JPV7;C9JXQ0;C9J0V6;C9JHT0;C9JRZ2;C9JHW1;E7ESB6;I1E4Y6;Q6Y7W6	C9JW88;F8WCD5;C9JPV7;C9JXQ0;C9J0V6;C9JHT0;C9JRZ2;C9JHW1;E7ESB6;I1E4Y6;Q6Y7W6	1;1;1;1;1;1;1;1;1;1;1	1;1;1;1;1;1;1;1;1;1;1	1;1;1;1;1;1;1;1;1;1;1	PERQ amino acid-rich with GYF domain-containing protein 2	GIGYF2	;;;;;;;;;;	11	1	1	1	1	1	1	1	1	1	1	1	1	1	1	1	1	1	1	1	1	1	1	1	1	1	1	1	1	1	1	27.9	27.9	27.9	7.4042	68	68;92;93;99;106;112;115;720;836;1321;1299	0	18.954	By MS/MS	By MS/MS	By MS/MS
C9J0I9;Q86WB0	C9J0I9;Q86WB0	1;1	1;1	1;1	Nuclear-interacting partner of ALK	ZC3HC1	;	2	1	1	1	1	1	1	1	1	1	1	1	1	1	1	1	1	1	1	1	1	1	1	1	1	1	1	1	1	1	1	4.6	4.6	4.6	50.562	459	459;502	0	2.0786	By MS/MS	By matching	By matching
C9IZ41;H7C3R3;Q15942	C9IZ41;H7C3R3;Q15942	1;1;1	1;1;1	1;1;1	Zyxin	ZYX	;;	3	1	1	1	0	0	0	0	0	1	0	1	1	0	0	0	0	0	1	0	1	1	0	0	0	0	0	1	0	1	1	12.2	12.2	12.2	17.054	164	164;177;572	0	13.651
H0Y4E7;H0Y7I9;C9IZ08;F8W9S7;Q14C86	H0Y4E7;H0Y7I9;C9IZ08;F8W9S7;Q14C86	3;3;3;3;3	3;3;3;3;3	3;3;3;3;3	GTPase-activating protein and VPS9 domain-containing protein 1	GAPVD1	;;;;	5	3	3	3	2	2	2	3	2	2	2	2	3	2	2	2	3	2	2	2	2	3	2	2	2	3	2	2	2	2	3	4.6	4.6	4.6	90.471	830	830;837;988;1412;1478	0	3.5372	By MS/MS	By matching	By MS/MS
C9JWL6;C9IYJ9;O94921;F8WF96	C9JWL6;C9IYJ9;O94921;F8WF96	3;3;3;2	3;3;3;2	3;3;3;2	Cyclin-dependent kinase 14	CDK14	;;;	4	3	3	3	3	2	2	1	1	2	2	2	3	3	2	2	1	1	2	2	2	3	3	2	2	1	1	2	2	2	3	38	38	38	10.326	92	92;127;469;113	0	3.1175	By MS/MS	By MS/MS	By MS/MS
B7ZVW6;Q6ZVN7	B7ZVW6;Q6ZVN7	1;1	1;1	1;1	Putative uncharacterized protein C7orf76	FLJ42280;C7orf76	;	2	1	1	1	0	1	1	0	0	1	1	0	1	0	1	1	0	0	1	1	0	1	0	1	1	0	0	1	1	0	1	21.2	21.2	21.2	12.925	118	118;128	1	-2		By matching	By MS/MS
A0A087WVP1;Q14517;H0Y9H4;D6RCE4	A0A087WVP1;Q14517;H0Y9H4;D6RCE4	2;2;1;1	2;2;1;1	2;2;1;1	Protocadherin Fat 1;Protocadherin Fat 1, nuclear form	FAT1	;;;	4	2	2	2	2	2	2	1	1	2	1	2	2	2	2	2	1	1	2	1	2	2	2	2	2	1	1	2	1	2	2	1.2	1.2	1.2	506.37	4590	4590;4588;368;488	0	21.9	By MS/MS	By MS/MS	By MS/MS
A0A075B6Q2;S4R347;Q5T0N5	A0A075B6Q2;S4R347;Q5T0N5	4;4;4	4;4;4	4;4;4	Formin-binding protein 1-like	FNBP1L	;;	3	4	4	4	4	4	2	3	3	3	3	3	2	4	4	2	3	3	3	3	3	2	4	4	2	3	3	3	3	3	2	9.1	9.1	9.1	51.232	451	451;609;605	0	6.3538	By MS/MS	By MS/MS	By MS/MS
E9PFD4;B5MCE7;B5MCH7;Q9Y6E2	E9PFD4;B5MCE7;B5MCH7;Q9Y6E2	1;1;1;1	1;1;1;1	1;1;1;1	Basic leucine zipper and W2 domain-containing protein 2	BZW2	;;;	4	1	1	1	1	1	1	1	1	1	1	1	1	1	1	1	1	1	1	1	1	1	1	1	1	1	1	1	1	1	1	10.1	10.1	10.1	21.511	189	189;225;343;419	0	68.144	By MS/MS	By MS/MS	By MS/MS
H7C118;C9JRC4;B5MBZ8;C9JD73;Q15435;H7C003	H7C118;C9JRC4;B5MBZ8;C9JD73;Q15435;H7C003	2;2;2;2;2;1	2;2;2;2;2;1	2;2;2;2;2;1	Protein phosphatase 1 regulatory subunit 7	PPP1R7	;;;;;	6	2	2	2	2	2	2	2	2	2	2	2	1	2	2	2	2	2	2	2	2	1	2	2	2	2	2	2	2	2	1	9.3	9.3	9.3	16.243	140	140;184;274;282;360;335	0	4.0015	By MS/MS	By matching	By MS/MS
B4E1E0;P17812	B4E1E0;P17812	1;1	1;1	1;1	CTP synthase;CTP synthase 1	CTPS1	;	2	1	1	1	1	1	1	1	1	1	1	1	1	1	1	1	1	1	1	1	1	1	1	1	1	1	1	1	1	1	1	3.2	3.2	3.2	49.694	435	435;591	0	4.9121	By MS/MS	By MS/MS	By MS/MS
I3L3C6;B4DWA1;I3L4C2;Q9UQB8;I3L0Y9	I3L3C6;B4DWA1;I3L4C2;Q9UQB8;I3L0Y9	5;5;5;5;3	5;5;5;5;3	5;5;5;5;3	Brain-specific angiogenesis inhibitor 1-associated protein 2	BAIAP2	;;;;	5	5	5	5	5	5	5	5	5	5	5	5	5	5	5	5	5	5	5	5	5	5	5	5	5	5	5	5	5	5	5	23.1	23.1	23.1	23.4	216	216;375;553;552;130	0	7.0158	By MS/MS	By MS/MS	By MS/MS
B4DR80;C9JDH9;C9J6L2;C9JCC0;C9J232;H7C279;H0Y630;O00506;Q9Y6E0;C9JJV0;Q8NBY1;B4E0Y9;Q9P289	B4DR80;C9JDH9;C9J6L2;C9JCC0;C9J232;H7C279;H0Y630;O00506;Q9Y6E0	3;2;2;2;2;2;2;2;2;1;1;1;1	3;2;2;2;2;2;2;2;2;1;1;1;1	3;2;2;2;2;2;2;2;2;1;1;1;1	Serine/threonine-protein kinase 25;Serine/threonine-protein kinase 24;Serine/threonine-protein kinase 24 36 kDa subunit;Serine/threonine-protein kinase 24 12 kDa subunit	STK24;STK25	;;;;;;;;	13	3	3	3	3	3	3	3	3	3	3	3	3	3	3	3	3	3	3	3	3	3	3	3	3	3	3	3	3	3	3	11.9	11.9	11.9	45.835	412	412;148;161;163;177;247;369;426;443;79;392;438;416	0	15.09	By MS/MS	By MS/MS	By MS/MS
B4DZP2;F5GY10;B4DGI9;Q99081	B4DZP2;F5GY10;B4DGI9;Q99081	2;2;2;2	2;2;2;2	2;2;2;2	Transcription factor 12	TCF12	;;;	4	2	2	2	2	1	2	1	1	1	2	2	2	2	1	2	1	1	1	2	2	2	2	1	2	1	1	1	2	2	2	5.4	5.4	5.4	34.692	316	316;536;666;682	0	2.1359	By matching	By matching	By matching
H0Y993;B4DFG0;P35659	H0Y993;B4DFG0;P35659	2;2;2	2;2;2	2;2;2	Protein DEK	DEK	;;	3	2	2	2	2	2	2	2	2	2	2	2	2	2	2	2	2	2	2	2	2	2	2	2	2	2	2	2	2	2	2	10.3	10.3	10.3	17.78	156	156;347;375	0	11.918	By MS/MS	By MS/MS	By MS/MS
B4DF77;Q6VY07	B4DF77;Q6VY07	3;3	3;3	3;3	Phosphofurin acidic cluster sorting protein 1	PACS1	;	2	3	3	3	3	1	2	2	3	2	2	2	2	3	1	2	2	3	2	2	2	2	3	1	2	2	3	2	2	2	2	13.6	13.6	13.6	54.46	499	499;963	0	3.3425	By MS/MS	By MS/MS	By MS/MS
B4DG22;B1AXG1;B7ZB17;P51812;A0A2R8Y603;E9PGT3;Q15418;Q9UK32	B4DG22;B1AXG1;B7ZB17;P51812	3;3;3;3;1;1;1;1	3;3;3;3;1;1;1;1	3;3;3;3;1;1;1;1	Ribosomal protein S6 kinase alpha-3	RPS6KA3	;;;	8	3	3	3	2	3	3	2	3	3	3	3	3	2	3	3	2	3	3	3	3	3	2	3	3	2	3	3	3	3	3	5.3	5.3	5.3	80.583	711	711;711;712;740;282;724;735;745	0	19.202	By MS/MS	By MS/MS	By MS/MS
E9PCT1;A9Z1X7;Q8IYB3;M0R088	E9PCT1;A9Z1X7;Q8IYB3;M0R088	8;8;8;7	8;8;8;7	8;8;8;7	Serine/arginine repetitive matrix protein 1	SRRM1	;;;	4	8	8	8	6	6	6	6	6	7	7	6	6	6	6	6	6	6	7	7	6	6	6	6	6	6	6	7	7	6	6	8.9	8.9	8.9	93.435	820	820;913;904;681	0	8.0545	By MS/MS	By MS/MS	By MS/MS
Q5TIG5;A8MQ02;J3KN01;P55196;F8W9I4;E9PFY5	Q5TIG5;A8MQ02;J3KN01;P55196;F8W9I4;E9PFY5	2;2;2;2;1;1	2;2;2;2;1;1	2;2;2;2;1;1	Afadin	MLLT4	;;;;;	6	2	2	2	1	2	2	1	1	1	1	2	2	1	2	2	1	1	1	1	2	2	1	2	2	1	1	1	1	2	2	1.5	1.5	1.5	189.15	1665	1665;1781;1831;1824;247;250	0	3.4894	By MS/MS	By MS/MS	By MS/MS
A6PVL3	A6PVL3	1	1	1	Kinocilin	KNCN		1	1	1	1	0	0	1	0	0	0	0	1	1	0	0	1	0	0	0	0	1	1	0	0	1	0	0	0	0	1	1	15.3	15.3	15.3	12.832	124	124	1	-2			By matching
H7BYP1;G5E9G1;A2A3F3;A2A3F4;E9PBI7;A2A3F7;Q9HCF6	H7BYP1;G5E9G1;A2A3F3;A2A3F4;E9PBI7;A2A3F7;Q9HCF6	1;1;1;1;1;1;1	1;1;1;1;1;1;1	1;1;1;1;1;1;1	Transient receptor potential cation channel subfamily M member 3	TRPM3	;;;;;;	7	1	1	1	1	0	1	1	0	1	1	1	1	1	0	1	1	0	1	1	1	1	1	0	1	1	0	1	1	1	1	1.8	1.8	1.8	177.77	1556	1556;1566;1566;1569;1579;1711;1732	1	-2	By MS/MS		By MS/MS
A0MZ66	A0MZ66	1	1	1	Shootin-1	KIAA1598		1	1	1	1	1	1	1	1	1	1	1	1	1	1	1	1	1	1	1	1	1	1	1	1	1	1	1	1	1	1	1	1.4	1.4	1.4	71.639	631	631	1	-2	By MS/MS	By MS/MS	By matching
A0A3F2YNY6;O75400	A0A3F2YNY6;O75400	1;1	1;1	1;1	Pre-mRNA-processing factor 40 homolog A	PRPF40A	;	2	1	1	1	1	1	1	1	1	1	1	1	1	1	1	1	1	1	1	1	1	1	1	1	1	1	1	1	1	1	1	1.9	1.9	1.9	112.4	994	994;957	0	100.13	By MS/MS	By MS/MS	By MS/MS
A0A3B3ITW1;P49841;A8MT37;P49840	A0A3B3ITW1;P49841;A8MT37;P49840	2;2;1;1	2;2;1;1	2;2;1;1	Glycogen synthase kinase-3 beta;Glycogen synthase kinase-3 alpha	GSK3B;GSK3A	;;;	4	2	2	2	2	2	2	2	2	2	2	2	2	2	2	2	2	2	2	2	2	2	2	2	2	2	2	2	2	2	2	4.3	4.3	4.3	52.454	470	470;420;401;483	0	2.5027	By MS/MS	By MS/MS	By matching
A0A087WU80;P21580	A0A087WU80;P21580	1;1	1;1	1;1	Tumor necrosis factor alpha-induced protein 3;A20p50;A20p37	TNFAIP3	;	2	1	1	1	0	0	1	0	0	0	0	0	0	0	0	1	0	0	0	0	0	0	0	0	1	0	0	0	0	0	0	2.4	2.4	2.4	84.938	749	749;790	1	-2			By MS/MS
A0A3B3ITK7;P36871	A0A3B3ITK7;P36871	1;1	1;1	1;1	Phosphoglucomutase-1	PGM1	;	2	1	1	1	1	1	1	1	0	1	1	1	1	1	1	1	1	0	1	1	1	1	1	1	1	1	0	1	1	1	1	3.9	3.9	3.9	63.957	584	584;562	0	8.9061	By MS/MS	By MS/MS	By MS/MS
S4R2Z4	S4R2Z4	1	1	1		UXT		1	1	1	1	0	0	0	0	0	1	0	0	0	0	0	0	0	0	1	0	0	0	0	0	0	0	0	1	0	0	0	17.2	17.2	17.2	11.593	99	99	1	-2
Q9UEY8	Q9UEY8	1	1	1	Gamma-adducin	ADD3		1	1	1	1	1	1	1	1	0	1	1	1	1	1	1	1	1	0	1	1	1	1	1	1	1	1	0	1	1	1	1	3.5	3.5	3.5	79.154	706	706	1	-2	By matching	By matching	By matching
Q96M91	Q96M91	1	1	1	Cilia- and flagella-associated protein 53	CFAP53		1	1	1	1	0	0	0	0	0	1	0	0	0	0	0	0	0	0	1	0	0	0	0	0	0	0	0	1	0	0	0	1.8	1.8	1.8	61.834	514	514	1	-2
B7Z8D3;A0A087WTV2;K7ENH2;K9J957;P61289	B7Z8D3;A0A087WTV2;K7ENH2;K9J957;P61289	1;1;1;1;1	1;1;1;1;1	1;1;1;1;1	Proteasome activator complex subunit 3	PSME3	;;;;	5	1	1	1	1	0	1	1	0	0	0	1	1	1	0	1	1	0	0	0	1	1	1	0	1	1	0	0	0	1	1	11.5	11.5	11.5	14.761	130	130;170;179;231;254	0	1.9734	By MS/MS		By MS/MS
Q8IY18	Q8IY18	1	1	1	Structural maintenance of chromosomes protein 5	SMC5		1	1	1	1	0	0	1	0	0	1	1	1	1	0	0	1	0	0	1	1	1	1	0	0	1	0	0	1	1	1	1	1	1	1	128.81	1101	1101	1	-2			By matching
Q8IVF6	Q8IVF6	2	2	2	Ankyrin repeat domain-containing protein 18A	ANKRD18A		1	2	2	2	1	1	2	1	1	1	1	1	0	1	1	2	1	1	1	1	1	0	1	1	2	1	1	1	1	1	0	3.3	3.3	3.3	115.6	992	992	1	-2	By matching	By matching	By MS/MS
A0A2R8Y679;A0A2R8Y492;A0A2R8YDP5;H7C560;A0A2U3TZI2;A0A2R8Y8E0;P15056	A0A2R8Y679;A0A2R8Y492;A0A2R8YDP5;H7C560;A0A2U3TZI2;A0A2R8Y8E0;P15056	3;3;3;3;3;3;3	3;3;3;3;3;3;3	3;3;3;3;3;3;3	Serine/threonine-protein kinase B-raf	BRAF	;;;;;;	7	3	3	3	2	2	2	2	2	3	2	2	3	2	2	2	2	2	3	2	2	3	2	2	2	2	2	3	2	2	3	15.7	15.7	15.7	30.329	274	274;411;584;767;806;807;766	0	5.063	By MS/MS	By MS/MS	By MS/MS
Q6Y288	Q6Y288	1	1	1	Beta-1,3-glucosyltransferase	B3GALTL		1	1	1	1	0	1	1	0	0	0	1	1	1	0	1	1	0	0	0	1	1	1	0	1	1	0	0	0	1	1	1	2.6	2.6	2.6	56.563	498	498	0.0085106	1.5813		By matching	By MS/MS
H0Y6G2;Q8WU40;Q5SWX3;A0A2Q3DQE3;Q13555	H0Y6G2;Q8WU40;Q5SWX3;A0A2Q3DQE3;Q13555	1;1;1;1;1	1;1;1;1;1	1;1;1;1;1	Calcium/calmodulin-dependent protein kinase type II subunit gamma	CAMK2G	;;;;	5	1	1	1	0	1	1	0	1	0	1	1	1	0	1	1	0	1	0	1	1	1	0	1	1	0	1	0	1	1	1	4.8	4.8	4.8	36.939	335	335;453;516;556;558	0	1.9144		By MS/MS	By MS/MS
Q5H9T9	Q5H9T9	1	1	1	Fibrous sheath CABYR-binding protein	FSCB		1	1	1	1	1	1	1	1	1	1	1	1	1	1	1	1	1	1	1	1	1	1	1	1	1	1	1	1	1	1	1	1.3	1.3	1.3	87.955	825	825	1	-2	By matching	By MS/MS	By matching
R4GNB1;Q4L235	R4GNB1;Q4L235	1;1	1;1	1;1	Acyl-CoA synthetase family member 4	AASDH	;	2	1	1	1	1	0	0	0	0	1	1	1	1	1	0	0	0	0	1	1	1	1	1	0	0	0	0	1	1	1	1	2.6	2.6	2.6	104.91	945	945;1098	1	-2	By matching
Q309B1	Q309B1	1	1	1	Tripartite motif-containing protein 16-like protein	TRIM16L		1	1	1	1	0	1	0	0	0	0	0	1	0	0	1	0	0	0	0	0	1	0	0	1	0	0	0	0	0	1	0	4.9	4.9	4.9	40.305	348	348	1	-2		By MS/MS
Q16821	Q16821	1	1	1	Protein phosphatase 1 regulatory subunit 3A	PPP1R3A		1	1	1	1	0	1	0	0	1	0	1	0	0	0	1	0	0	1	0	1	0	0	0	1	0	0	1	0	1	0	0	2.2	2.2	2.2	125.77	1122	1122	1	-2		By MS/MS
Q15386	Q15386	1	1	1	Ubiquitin-protein ligase E3C	UBE3C		1	1	1	1	1	0	0	0	0	0	0	1	0	1	0	0	0	0	0	0	1	0	1	0	0	0	0	0	0	1	0	2.6	2.6	2.6	123.92	1083	1083	1	-2	By MS/MS
P62995;H7BXF3;H7C2L4	P62995;H7BXF3;H7C2L4	5;4;3	5;4;3	3;2;2	Transformer-2 protein homolog beta	TRA2B	;;	3	5	5	3	4	5	5	5	5	4	4	5	5	4	5	5	5	5	4	4	5	5	2	3	3	3	3	2	2	3	3	14.2	14.2	10.8	33.665	288	288;127;107	0	4.7557	By MS/MS	By MS/MS	By MS/MS
B4DP61;A0A1W2PRV5;E7EQZ4;Q16637	B4DP61;A0A1W2PRV5;E7EQZ4;Q16637	2;2;2;2	2;2;2;2	2;2;2;2	Survival motor neuron protein	SMN2;SMN1	;;;	4	2	2	2	2	2	2	2	2	2	2	2	2	2	2	2	2	2	2	2	2	2	2	2	2	2	2	2	2	2	2	8.4	8.4	8.4	24.38	227	227;282;294;294	0	36.335	By MS/MS	By MS/MS	By MS/MS
P29317	P29317	1	1	1	Ephrin type-A receptor 2	EPHA2		1	1	1	1	1	1	1	0	0	0	1	1	1	1	1	1	0	0	0	1	1	1	1	1	1	0	0	0	1	1	1	1.6	1.6	1.6	108.27	976	976	0.0095759	1.5063	By matching	By MS/MS	By MS/MS
P28482;B3KR49;E9PJF0;E9PQW4;P27361	P28482;B3KR49;E9PJF0;E9PQW4;P27361	2;1;1;1;1	2;1;1;1;1	2;1;1;1;1	Mitogen-activated protein kinase 1;Mitogen-activated protein kinase;Mitogen-activated protein kinase 3	MAPK1;MAPK3	;;;;	5	2	2	2	2	2	2	1	2	2	2	2	2	2	2	2	1	2	2	2	2	2	2	2	2	1	2	2	2	2	2	8.9	8.9	8.9	41.389	360	360;265;316;339;379	0	2.9932	By MS/MS	By MS/MS	By matching
P28330	P28330	1	1	1	Long-chain specific acyl-CoA dehydrogenase, mitochondrial	ACADL		1	1	1	1	0	0	1	0	0	0	0	0	0	0	0	1	0	0	0	0	0	0	0	0	1	0	0	0	0	0	0	5.8	5.8	5.8	47.655	430	430	1	-2			By MS/MS
A0A1W2PQ43;E9PK09;E9PQN2;E9PKI6;E9PK91;Q9NYF8;E9PJA7	A0A1W2PQ43;E9PK09;E9PQN2;E9PKI6;E9PK91;Q9NYF8	7;7;7;7;7;7;3	7;7;7;7;7;7;3	7;7;7;7;7;7;3	Bcl-2-associated transcription factor 1	BCLAF1	;;;;;	7	7	7	7	7	6	6	6	7	5	6	6	6	7	6	6	6	7	5	6	6	6	7	6	6	6	7	5	6	6	6	11.9	11.9	11.9	80.618	703	703;725;750;752;871;920;467	0	9.464	By MS/MS	By MS/MS	By MS/MS
O75976	O75976	1	1	1	Carboxypeptidase D	CPD		1	1	1	1	1	1	1	1	1	1	1	1	1	1	1	1	1	1	1	1	1	1	1	1	1	1	1	1	1	1	1	1.6	1.6	1.6	152.93	1380	1380	0.0044379	1.7071	By MS/MS	By MS/MS	By matching
A0A087WTU1	A0A087WTU1	1	1	1		LRRC41		1	1	1	1	1	1	1	1	1	1	1	1	1	1	1	1	1	1	1	1	1	1	1	1	1	1	1	1	1	1	1	2.4	2.4	2.4	67.458	620	620	0	2.0677	By MS/MS	By MS/MS	By MS/MS
A0A1W2PPS1;Q00839;A0A1W2PRI6;Q5RI18;A0A1W2PP35;A0A1X7SBS1	A0A1W2PPS1;Q00839;A0A1W2PRI6;Q5RI18;A0A1W2PP35;A0A1X7SBS1	2;2;1;1;1;1	2;2;1;1;1;1	2;2;1;1;1;1	Heterogeneous nuclear ribonucleoprotein U	HNRNPU	;;;;;	6	2	2	2	1	2	1	2	1	1	1	1	2	1	2	1	2	1	1	1	1	2	1	2	1	2	1	1	1	1	2	4.7	4.7	4.7	88.317	804	804;825;128;602;728;744	0	3.0176	By MS/MS	By MS/MS	By MS/MS
H0YNE9;Q92930;P61006	H0YNE9;Q92930;P61006	1;1;1	1;1;1	1;1;1	Ras-related protein Rab-8B;Ras-related protein Rab-8A	RAB8B;RAB8A	;;	3	1	1	1	1	1	1	1	1	1	1	1	1	1	1	1	1	1	1	1	1	1	1	1	1	1	1	1	1	1	1	12.2	12.2	12.2	21.868	188	188;207;207	1	-2	By matching	By matching	By matching
H0YLX2;Q2KHR2	H0YLX2;Q2KHR2	1;1	1;1	1;1	DNA-binding protein RFX7	RFX7	;	2	1	1	1	0	0	1	0	0	0	0	0	0	0	0	1	0	0	0	0	0	0	0	0	1	0	0	0	0	0	0	1.3	1.3	1.3	137.46	1276	1276;1363	1	-2			By MS/MS
F8WC56	F8WC56	1	1	1		PPIL2		1	1	1	1	0	1	1	1	1	0	1	1	1	0	1	1	1	1	0	1	1	1	0	1	1	1	1	0	1	1	1	19.5	19.5	19.5	4.7315	41	41	1	-2		By matching	By matching
F6R0L0	F6R0L0	1	1	1		SIMC1		1	1	1	1	0	0	1	0	0	0	0	0	0	0	0	1	0	0	0	0	0	0	0	0	1	0	0	0	0	0	0	1.1	1.1	1.1	98.979	891	891	1	-2			By MS/MS
E9PF16;Q96CM8	E9PF16;Q96CM8	1;1	1;1	1;1	Acyl-CoA synthetase family member 2, mitochondrial	ACSF2	;	2	1	1	1	0	0	1	0	1	0	0	0	0	0	0	1	0	1	0	0	0	0	0	0	1	0	1	0	0	0	0	5.1	5.1	5.1	63.652	572	572;615	1	-2			By matching
A0A1W2PRU6;A0A1W2PNW8;Q9Y6R1	A0A1W2PRU6;A0A1W2PNW8;Q9Y6R1	1;1;1	1;1;1	1;1;1	Electrogenic sodium bicarbonate cotransporter 1	SLC4A4	;;	3	1	1	1	1	1	0	1	0	1	0	0	1	1	1	0	1	0	1	0	0	1	1	1	0	1	0	1	0	0	1	17.7	17.7	17.7	15.085	130	130;171;1079	1	-2	By MS/MS	By MS/MS
J3QLN9;F8VXY9;E7EPA0;Q9Y222	J3QLN9;F8VXY9;E7EPA0;Q9Y222	1;1;1;1	1;1;1;1	1;1;1;1	Cyclin-D-binding Myb-like transcription factor 1	DMTF1	;;;	4	1	1	1	1	1	1	1	1	1	1	1	1	1	1	1	1	1	1	1	1	1	1	1	1	1	1	1	1	1	1	4.7	4.7	4.7	42.059	365	365;378;690;760	1	-2	By MS/MS	By MS/MS	By MS/MS
D3DNX8;U3KQM0;O15173	D3DNX8;U3KQM0;O15173	2;2;2	2;2;2	2;2;2	Membrane-associated progesterone receptor component 2	PGRMC2	;;	3	2	2	2	2	2	2	2	2	2	2	2	2	2	2	2	2	2	2	2	2	2	2	2	2	2	2	2	2	2	2	40.9	40.9	40.9	5.4108	44	44;91;223	0	20.137	By MS/MS	By MS/MS	By MS/MS
A0A1B0GVY1;Q96PU5	A0A1B0GVY1;Q96PU5	1;1	1;1	1;1	E3 ubiquitin-protein ligase NEDD4-like	NEDD4L	;	2	1	1	1	1	1	1	1	1	1	1	1	1	1	1	1	1	1	1	1	1	1	1	1	1	1	1	1	1	1	1	1.4	1.4	1.4	140.82	1254	1254;975	0.0082531	1.5149	By MS/MS	By MS/MS	By matching
D6RAT5;C9JFL2;C9JKA7;C9J6Z1;C9J8E7;Q15034	D6RAT5;C9JFL2;C9JKA7;C9J6Z1;C9J8E7;Q15034	1;1;1;1;1;1	1;1;1;1;1;1	1;1;1;1;1;1	Probable E3 ubiquitin-protein ligase HERC3	HERC3	;;;;;	6	1	1	1	1	1	1	1	1	1	1	1	1	1	1	1	1	1	1	1	1	1	1	1	1	1	1	1	1	1	1	37.2	37.2	37.2	8.4534	78	78;94;128;131;227;1050	1	-2	By matching	By matching	By matching
G5E9D8;C9J2H1;Q86UX2;A0A096LP62	G5E9D8;C9J2H1;Q86UX2;A0A096LP62	3;3;3;2	3;3;3;2	3;3;3;2	Inter-alpha-trypsin inhibitor heavy chain H5	ITIH5	;;;	4	3	3	3	0	0	0	1	0	3	2	0	0	0	0	0	1	0	3	2	0	0	0	0	0	1	0	3	2	0	0	5	5	5	78.437	702	702;942;942;728	0	2.6283
B1AKF4;B1AKE6;B1AKE7;B1AKF5;B1AKF6;G5E9N2;Q12816	B1AKF4;B1AKE6;B1AKE7;B1AKF5;B1AKF6;G5E9N2;Q12816	1;1;1;1;1;1;1	1;1;1;1;1;1;1	1;1;1;1;1;1;1	Trophinin	TRO	;;;;;;	7	1	1	1	1	1	1	1	0	1	1	1	1	1	1	1	1	0	1	1	1	1	1	1	1	1	0	1	1	1	1	19.5	19.5	19.5	12.909	123	123;168;176;192;230;681;1431	1	-2	By matching	By MS/MS	By MS/MS
H7C223;A8MT20	H7C223;A8MT20	1;1	1;1	1;1		GRM5	;	2	1	1	1	1	1	1	1	1	1	1	1	1	1	1	1	1	1	1	1	1	1	1	1	1	1	1	1	1	1	1	20.7	20.7	20.7	10.126	87	87;298	1	-2	By MS/MS	By MS/MS	By MS/MS
A4IF30	A4IF30	1	1	1	Solute carrier family 35 member F4	SLC35F4		1	1	1	1	1	1	1	1	1	1	1	1	1	1	1	1	1	1	1	1	1	1	1	1	1	1	1	1	1	1	1	3.3	3.3	3.3	57.809	521	521	1	-2	By MS/MS	By MS/MS	By MS/MS
A0A1B0GUU9;P01871	A0A1B0GUU9;P01871	3;3	3;3	3;3	Ig mu chain C region	IGHM	;	2	3	3	3	3	0	1	1	1	1	1	1	1	3	0	1	1	1	1	1	1	1	3	0	1	1	1	1	1	1	1	10.8	10.8	10.8	51.923	474	474;453	0	3.2534	By MS/MS		By MS/MS
A0A0D9SEI3;A0A0D9SER5;A0A0D9SEN2;P21127;Q5QPR4;Q5QPR3;Q9UQ88	A0A0D9SEI3;A0A0D9SER5;A0A0D9SEN2;P21127;Q5QPR4;Q5QPR3;Q9UQ88	2;2;2;2;1;1;1	2;2;2;2;1;1;1	2;2;2;2;1;1;1	Cyclin-dependent kinase 11B;Cyclin-dependent kinase 11A	CDK11B;CDK11A	;;;;;;	7	2	2	2	2	2	2	0	2	2	1	2	2	2	2	2	0	2	2	1	2	2	2	2	2	0	2	2	1	2	2	4.5	4.5	4.5	89.437	772	772;783;785;795;746;779;783	0	4.3141	By MS/MS	By MS/MS	By MS/MS
A0A0U1RRH6;O94880	A0A0U1RRH6;O94880	1;1	1;1	1;1	PHD finger protein 14	PHF14	;	2	1	1	1	1	1	0	1	1	0	0	0	1	1	1	0	1	1	0	0	0	1	1	1	0	1	1	0	0	0	1	2.5	2.5	2.5	106.99	948	948;888	0.0044183	1.7029	By matching	By MS/MS
A0A0A6YYC0	A0A0A6YYC0	1	1	1		RPS6KA4		1	1	1	1	1	1	1	1	1	1	1	1	1	1	1	1	1	1	1	1	1	1	1	1	1	1	1	1	1	1	1	1.6	1.6	1.6	78.366	704	704	1	-2	By MS/MS	By MS/MS	By matching
A0A0A0MTS7;Q8WZ42;A0A0A0MRA3	A0A0A0MTS7;Q8WZ42;A0A0A0MRA3	4;4;2	4;4;2	4;4;2	Titin	TTN	;;	3	4	4	4	2	1	1	3	1	1	2	2	2	2	1	1	3	1	1	2	2	2	2	1	1	3	1	1	2	2	2	0.2	0.2	0.2	3994.6	35991	35991;34350;27118	0	3.0114	By MS/MS	By matching	By MS/MS
C9JRP1;A0A0A0MST8;E9PFN4;Q9Y6M7;H7C3C4	C9JRP1;A0A0A0MST8;E9PFN4;Q9Y6M7;H7C3C4	2;2;2;2;1	2;2;2;2;1	2;2;2;2;1	Anion exchange protein;Sodium bicarbonate cotransporter 3	SLC4A7	;;;;	5	2	2	2	1	1	1	2	1	2	2	2	2	1	1	1	2	1	2	2	2	2	1	1	1	2	1	2	2	2	2	3.4	3.4	3.4	118.46	1051	1051;1201;1210;1214;801	0	2.2685	By MS/MS	By matching	By matching
E5RIU6;A0A087WZZ9;P06493;G3V317;K7ELV5;E7ESI2;A0A024QZP7;G3V5T9;P24941;Q00526	E5RIU6;A0A087WZZ9;P06493;G3V317;K7ELV5;E7ESI2;A0A024QZP7;G3V5T9;P24941;Q00526	2;2;2;1;1;1;1;1;1;1	2;2;2;1;1;1;1;1;1;1	2;2;2;1;1;1;1;1;1;1	Cyclin-dependent kinase 1;Cyclin-dependent kinase 2;Cyclin-dependent kinase 3	CDK1;CDK2;CDK3;CDC2	;;;;;;;;;	10	2	2	2	2	2	2	1	2	1	2	2	2	2	2	2	1	2	1	2	2	2	2	2	2	1	2	1	2	2	2	12.2	12.2	12.2	21.738	189	189;224;297;39;164;238;297;346;298;305	0	7.5373	By MS/MS	By MS/MS	By MS/MS
A0A087WY71;E9PFW3;Q96CW1	A0A087WY71;E9PFW3;Q96CW1	1;1;1	1;1;1	1;1;1	AP-2 complex subunit mu	AP2M1	;;	3	1	1	1	1	1	1	1	1	1	1	1	1	1	1	1	1	1	1	1	1	1	1	1	1	1	1	1	1	1	1	3.9	3.9	3.9	49.526	434	434;460;435	0	47.769	By MS/MS	By MS/MS	By MS/MS
A0A087WXT0;A0A087WXC4;Q9UQP3	A0A087WXT0;A0A087WXC4;Q9UQP3	1;1;1	1;1;1	1;1;1	Tenascin-N	TNN	;;	3	1	1	1	1	1	0	0	1	1	1	0	1	1	1	0	0	1	1	1	0	1	1	1	0	0	1	1	1	0	1	1.9	1.9	1.9	124.43	1122	1122;1122;1299	1	-2	By matching	By matching
A0A0U1RRK3;A0A0U1RR34;A0A0U1RRM1;Q8WXI9	A0A0U1RRK3;A0A0U1RR34;A0A0U1RRM1;Q8WXI9	2;2;2;2	2;2;2;2	2;2;2;2	Transcriptional repressor p66-beta	GATAD2B	;;;	4	2	2	2	1	1	1	1	1	1	2	1	1	1	1	1	1	1	1	2	1	1	1	1	1	1	1	1	2	1	1	21.5	21.5	21.5	16.793	149	149;187;577;593	0	2.9629	By MS/MS	By MS/MS	By MS/MS
H7BZR6;A0A087WW66;Q99460	H7BZR6;A0A087WW66;Q99460	1;1;1	1;1;1	1;1;1	26S proteasome non-ATPase regulatory subunit 1	PSMD1	;;	3	1	1	1	1	1	1	1	1	1	1	1	1	1	1	1	1	1	1	1	1	1	1	1	1	1	1	1	1	1	1	14	14	14	18.315	164	164;953;953	0	24.862	By MS/MS	By MS/MS	By MS/MS
Q9Y5B6	Q9Y5B6	5	5	5	PAX3- and PAX7-binding protein 1	PAXBP1		1	5	5	5	3	3	3	3	2	2	4	3	3	3	3	3	3	2	2	4	3	3	3	3	3	3	2	2	4	3	3	8.7	8.7	8.7	104.8	917	917	0	8.1383	By MS/MS	By MS/MS	By MS/MS
Q9Y4J8	Q9Y4J8	1	1	1	Dystrobrevin alpha	DTNA		1	1	1	1	1	1	1	1	0	1	1	1	1	1	1	1	1	0	1	1	1	1	1	1	1	1	0	1	1	1	1	3.6	3.6	3.6	83.9	743	743	1	-2	By MS/MS	By matching	By matching
A0A0U1RQY8;F5H562;E7ET55;F5H748;B7ZLR4;P35670	A0A0U1RQY8;F5H562;E7ET55;F5H748;B7ZLR4;P35670	1;1;1;1;1;1	1;1;1;1;1;1	1;1;1;1;1;1	Copper-transporting ATPase 2;WND/140 kDa	ATP7B	;;;;;	6	1	1	1	1	1	1	1	1	1	1	0	1	1	1	1	1	1	1	1	0	1	1	1	1	1	1	1	1	0	1	2.2	2.2	2.2	96.206	894	894;1035;1387;1400;1417;1465	1	-2	By MS/MS	By matching	By matching
Q9Y490	Q9Y490	39	39	36	Talin-1	TLN1		1	39	39	36	14	7	7	35	17	36	30	8	8	14	7	7	35	17	36	30	8	8	13	7	7	32	17	33	27	8	8	23	23	21.7	269.76	2541	2541	0	323.31	By MS/MS	By MS/MS	By MS/MS
A0A0U1RQW6;Q9Y2E4;E7EPU2	A0A0U1RQW6;Q9Y2E4;E7EPU2	3;3;2	3;3;2	3;3;2	Disco-interacting protein 2 homolog C	DIP2C	;;	3	3	3	3	2	2	3	2	3	1	3	3	3	2	2	3	2	3	1	3	3	3	2	2	3	2	3	1	3	3	3	2.5	2.5	2.5	178.08	1622	1622;1556;1537	0	4.247	By MS/MS	By MS/MS	By MS/MS
Q9Y2W1;A0A3B3ITZ9	Q9Y2W1;A0A3B3ITZ9	4;3	4;3	4;3	Thyroid hormone receptor-associated protein 3	THRAP3	;	2	4	4	4	4	4	4	4	4	3	4	4	4	4	4	4	4	4	3	4	4	4	4	4	4	4	4	3	4	4	4	6.1	6.1	6.1	108.66	955	955;910	0	11.537	By MS/MS	By MS/MS	By MS/MS
Q9Y2U8	Q9Y2U8	1	1	1	Inner nuclear membrane protein Man1	LEMD3		1	1	1	1	0	1	1	0	1	1	1	1	1	0	1	1	0	1	1	1	1	1	0	1	1	0	1	1	1	1	1	1.9	1.9	1.9	99.996	911	911	1	-2		By MS/MS	By matching
Q9Y2D5;C9JVY5	Q9Y2D5;C9JVY5	2;1	2;1	2;1	A-kinase anchor protein 2	AKAP2	;	2	2	2	2	2	2	2	2	2	2	2	2	2	2	2	2	2	2	2	2	2	2	2	2	2	2	2	2	2	2	2	4.7	4.7	4.7	94.659	859	859;778	0	3.5651	By MS/MS	By MS/MS	By MS/MS
Q9UQE7	Q9UQE7	1	1	1	Structural maintenance of chromosomes protein 3	SMC3		1	1	1	1	1	1	1	1	1	1	1	1	1	1	1	1	1	1	1	1	1	1	1	1	1	1	1	1	1	1	1	1.7	1.7	1.7	141.54	1217	1217	0	5.2363	By matching	By MS/MS	By MS/MS
Q9UQ80;F8VR77;H0YIN7;F8W0A3	Q9UQ80;F8VR77	5;4;1;1	5;4;1;1	5;4;1;1	Proliferation-associated protein 2G4	PA2G4	;	4	5	5	5	4	3	2	4	3	5	4	2	2	4	3	2	4	3	5	4	2	2	4	3	2	4	3	5	4	2	2	17.8	17.8	17.8	43.786	394	394;284;160;187	0	81.81	By MS/MS	By MS/MS	By MS/MS
Q9UQ35;I3L182;I3L4D8	Q9UQ35	5;2;2	5;2;2	5;2;2	Serine/arginine repetitive matrix protein 2	SRRM2		3	5	5	5	4	4	4	5	4	5	4	5	5	4	4	4	5	4	5	4	5	5	4	4	4	5	4	5	4	5	5	2.4	2.4	2.4	299.61	2752	2752;895;1018	0	4.6055	By MS/MS	By MS/MS	By MS/MS
Q9UPU5;A0A0U1RQI9	Q9UPU5;A0A0U1RQI9	2;1	2;1	2;1	Ubiquitin carboxyl-terminal hydrolase 24	USP24	;	2	2	2	2	2	2	2	2	1	2	2	2	1	2	2	2	2	1	2	2	2	1	2	2	2	2	1	2	2	2	1	1.1	1.1	1.1	294.36	2620	2620;150	0	56.538	By MS/MS	By MS/MS	By MS/MS
Q9ULF5	Q9ULF5	1	1	1	Zinc transporter ZIP10	SLC39A10		1	1	1	1	1	1	1	1	1	1	1	1	1	1	1	1	1	1	1	1	1	1	1	1	1	1	1	1	1	1	1	3.9	3.9	3.9	94.131	831	831	0	3.9117	By MS/MS	By MS/MS	By matching
Q9UKE5	Q9UKE5	4	3	3	TRAF2 and NCK-interacting protein kinase	TNIK		1	4	3	3	4	4	4	4	4	4	3	4	4	3	3	3	3	3	3	3	3	3	3	3	3	3	3	3	3	3	3	4	2.9	2.9	154.94	1360	1360	0	3.0482	By MS/MS	By MS/MS	By MS/MS
Q9P2Q2	Q9P2Q2	1	1	1	FERM domain-containing protein 4A	FRMD4A		1	1	1	1	1	1	1	1	1	1	1	1	1	1	1	1	1	1	1	1	1	1	1	1	1	1	1	1	1	1	1	1.8	1.8	1.8	115.46	1039	1039	0	5.8698	By MS/MS	By MS/MS	By MS/MS
Q9P265	Q9P265	3	3	2	Disco-interacting protein 2 homolog B	DIP2B		1	3	3	2	3	3	3	2	3	3	3	3	3	3	3	3	2	3	3	3	3	3	2	2	2	1	2	2	2	2	2	2.5	2.5	1.9	171.49	1576	1576	0	60.489	By MS/MS	By MS/MS	By MS/MS
Q9NZZ3	Q9NZZ3	1	1	1	Charged multivesicular body protein 5	CHMP5		1	1	1	1	1	1	1	0	1	1	1	1	1	1	1	1	0	1	1	1	1	1	1	1	1	0	1	1	1	1	1	9.6	9.6	9.6	24.57	219	219	0	13.122	By MS/MS	By MS/MS	By MS/MS
Q9NXD2;H3BQP4;H3BUS9	Q9NXD2;H3BQP4;H3BUS9	2;1;1	2;1;1	2;1;1	Myotubularin-related protein 10	MTMR10	;;	3	2	2	2	2	1	1	1	1	1	1	1	1	2	1	1	1	1	1	1	1	1	2	1	1	1	1	1	1	1	1	3.1	3.1	3.1	88.272	777	777;86;190	0	2.319	By MS/MS	By MS/MS	By matching
Q9NVD7;J3KNQ4	Q9NVD7;J3KNQ4	2;1	2;1	2;1	Alpha-parvin	PARVA	;	2	2	2	2	1	2	1	1	1	1	1	1	1	1	2	1	1	1	1	1	1	1	1	2	1	1	1	1	1	1	1	5.4	5.4	5.4	42.243	372	372;412	0	1.8539	By matching	By MS/MS	By matching
Q9NRX5	Q9NRX5	1	1	1	Serine incorporator 1	SERINC1		1	1	1	1	1	1	1	1	1	1	1	1	1	1	1	1	1	1	1	1	1	1	1	1	1	1	1	1	1	1	1	2.9	2.9	2.9	50.494	453	453	0	3.324	By MS/MS	By matching	By MS/MS
Q9NR48	Q9NR48	1	1	1	Histone-lysine N-methyltransferase ASH1L	ASH1L		1	1	1	1	0	1	1	1	0	1	1	1	1	0	1	1	1	0	1	1	1	1	0	1	1	1	0	1	1	1	1	0.4	0.4	0.4	332.79	2969	2969	1	-2		By matching	By MS/MS
Q9NR09;A0A3B3IUB9	Q9NR09;A0A3B3IUB9	2;1	2;1	2;1	Baculoviral IAP repeat-containing protein 6	BIRC6	;	2	2	2	2	0	2	1	0	1	0	0	0	1	0	2	1	0	1	0	0	0	1	0	2	1	0	1	0	0	0	1	0.7	0.7	0.7	530.25	4857	4857;3842	0.0084866	1.5734		By MS/MS	By matching
D6REM6;A0A0R4J2E8;A8MXP9;P43243;Q68E03;D6R991;B3KM87	D6REM6;A0A0R4J2E8;A8MXP9;P43243;Q68E03;D6R991;B3KM87	2;2;2;2;1;1;1	2;2;2;2;1;1;1	2;2;2;2;1;1;1	Matrin-3	MATR3;DKFZp686L22104	;;;;;;	7	2	2	2	2	2	2	2	2	2	1	2	2	2	2	2	2	2	2	1	2	2	2	2	2	2	2	2	1	2	2	4.5	4.5	4.5	88.358	794	794;847;895;847;283;433;509	0	3.9053	By MS/MS	By MS/MS	By MS/MS
Q9NQG5;A2A2M0	Q9NQG5;A2A2M0	3;2	3;2	3;2	Regulation of nuclear pre-mRNA domain-containing protein 1B	RPRD1B	;	2	3	3	3	3	3	3	3	3	2	3	3	3	3	3	3	3	3	2	3	3	3	3	3	3	3	3	2	3	3	3	14.4	14.4	14.4	36.899	326	326;197	0	15.671	By MS/MS	By MS/MS	By MS/MS
Q9HB90	Q9HB90	1	1	1	Ras-related GTP-binding protein C	RRAGC		1	1	1	1	1	1	1	1	1	1	1	1	1	1	1	1	1	1	1	1	1	1	1	1	1	1	1	1	1	1	1	5.8	5.8	5.8	44.223	399	399	0	3.5984	By MS/MS	By MS/MS	By MS/MS
Q9H7P6	Q9H7P6	2	2	2	Multivesicular body subunit 12B	MVB12B		1	2	2	2	2	2	2	2	2	2	2	2	2	2	2	2	2	2	2	2	2	2	2	2	2	2	2	2	2	2	2	11.3	11.3	11.3	35.619	319	319	0	4.2937	By MS/MS	By MS/MS	By matching
Q9H7N4	Q9H7N4	1	1	1	Splicing factor, arginine/serine-rich 19	SCAF1		1	1	1	1	1	1	1	1	1	1	1	1	1	1	1	1	1	1	1	1	1	1	1	1	1	1	1	1	1	1	1	1.8	1.8	1.8	139.27	1312	1312	0.0095109	1.4858	By matching	By MS/MS	By MS/MS
Q9H7L9	Q9H7L9	1	1	1	Sin3 histone deacetylase corepressor complex component SDS3	SUDS3		1	1	1	1	1	1	1	1	1	1	1	1	1	1	1	1	1	1	1	1	1	1	1	1	1	1	1	1	1	1	1	6.7	6.7	6.7	38.136	328	328	1	-2	By MS/MS	By MS/MS	By matching
Q9H2G2	Q9H2G2	3	3	3	STE20-like serine/threonine-protein kinase	SLK		1	3	3	3	2	2	2	3	1	3	3	2	2	2	2	2	3	1	3	3	2	2	2	2	2	3	1	3	3	2	2	4.4	4.4	4.4	142.69	1235	1235	0	4.6363	By MS/MS	By matching	By MS/MS
Q9H1E3	Q9H1E3	6	6	6	Nuclear ubiquitous casein and cyclin-dependent kinase substrate 1	NUCKS1		1	6	6	6	5	6	5	5	4	4	5	5	5	5	6	5	5	4	4	5	5	5	5	6	5	5	4	4	5	5	5	32.5	32.5	32.5	27.296	243	243	0	166.92	By MS/MS	By MS/MS	By MS/MS
Q9H0D6	Q9H0D6	2	2	2	5-3 exoribonuclease 2	XRN2		1	2	2	2	2	2	2	2	2	2	2	2	2	2	2	2	2	2	2	2	2	2	2	2	2	2	2	2	2	2	2	1.8	1.8	1.8	108.58	950	950	0	13.874	By MS/MS	By MS/MS	By MS/MS
Q9H0B6;C9JHT2;E9PM83;A8MX29;A8MZ87	Q9H0B6;C9JHT2;E9PM83;A8MX29;A8MZ87	2;1;1;1;1	2;1;1;1;1	2;1;1;1;1	Kinesin light chain 2	KLC2	;;;;	5	2	2	2	2	2	2	2	2	2	1	2	2	2	2	2	2	2	2	1	2	2	2	2	2	2	2	2	1	2	2	3.5	3.5	3.5	68.934	622	622;166;171;333;521	0	2.4104	By matching	By MS/MS	By MS/MS
Q9C0H2	Q9C0H2	1	1	1	Protein tweety homolog 3	TTYH3		1	1	1	1	1	1	1	1	1	1	1	1	1	1	1	1	1	1	1	1	1	1	1	1	1	1	1	1	1	1	1	4	4	4	57.544	523	523	0	7.1496	By MS/MS	By MS/MS	By MS/MS
Q9UIF8;A0A0A0MR97	Q9UIF8;A0A0A0MR97	2;1	2;1	2;1	Bromodomain adjacent to zinc finger domain protein 2B	BAZ2B	;	2	2	2	2	1	1	1	1	1	1	1	2	1	1	1	1	1	1	1	1	2	1	1	1	1	1	1	1	1	2	1	1.5	1.5	1.5	240.46	2168	2168;643	0	1.957	By MS/MS	By matching	By MS/MS
Q9NUU6	Q9NUU6	1	1	1	Inactive ubiquitin thioesterase FAM105A	FAM105A		1	1	1	1	0	1	1	0	0	1	0	1	0	0	1	1	0	0	1	0	1	0	0	1	1	0	0	1	0	1	0	4.2	4.2	4.2	42.195	356	356	0.0044709	1.7109		By MS/MS	By MS/MS
Q5W0G0;Q5W0F9;B4DN67;Q96J84	Q5W0G0;Q5W0F9;B4DN67;Q96J84	1;1;1;1	1;1;1;1	1;1;1;1	Kin of IRRE-like protein 1	KIRREL	;;;	4	1	1	1	1	1	1	1	1	1	1	1	1	1	1	1	1	1	1	1	1	1	1	1	1	1	1	1	1	1	1	2.6	2.6	2.6	63.099	571	571;593;657;757	0.0044313	1.7057	By MS/MS	By MS/MS	By MS/MS
A0A2R8Y443;A0A2R8YDF3;A0A2R8Y6L5;A0A2R8Y6I6;Q9Y463;Q13627	A0A2R8Y443;A0A2R8YDF3;A0A2R8Y6L5;A0A2R8Y6I6;Q9Y463;Q13627	1;1;1;1;1;1	1;1;1;1;1;1	1;1;1;1;1;1	Dual specificity tyrosine-phosphorylation-regulated kinase 1B;Dual specificity tyrosine-phosphorylation-regulated kinase 1A	DYRK1B;DYRK1A	;;;;;	6	1	1	1	1	1	1	1	1	1	1	1	1	1	1	1	1	1	1	1	1	1	1	1	1	1	1	1	1	1	1	2	2	2	46.52	400	400;519;605;725;629;763	0.0083218	1.5446	By matching	By MS/MS	By MS/MS
Q9Y266;A0A0A0MSS4;A0A0A0MSU9	Q9Y266	3;1;1	3;1;1	3;1;1	Nuclear migration protein nudC	NUDC		3	3	3	3	2	1	1	3	2	3	3	1	2	2	1	1	3	2	3	3	1	2	2	1	1	3	2	3	3	1	2	9.1	9.1	9.1	38.242	331	331;133;186	0	5.3437	By matching	By MS/MS	By matching
Q9UKJ3	Q9UKJ3	1	1	1	G patch domain-containing protein 8	GPATCH8		1	1	1	1	0	0	1	1	1	1	1	1	1	0	0	1	1	1	1	1	1	1	0	0	1	1	1	1	1	1	1	1.3	1.3	1.3	164.2	1502	1502	1	-2			By matching
Q9NWB7	Q9NWB7	1	1	1	Intraflagellar transport protein 57 homolog	IFT57		1	1	1	1	1	1	1	1	1	1	1	1	1	1	1	1	1	1	1	1	1	1	1	1	1	1	1	1	1	1	1	5.4	5.4	5.4	49.108	429	429	0	25.817	By MS/MS	By MS/MS	By MS/MS
Q9NR30	Q9NR30	1	1	1	Nucleolar RNA helicase 2	DDX21		1	1	1	1	0	1	0	0	0	0	0	0	0	0	1	0	0	0	0	0	0	0	0	1	0	0	0	0	0	0	0	1.4	1.4	1.4	87.343	783	783	1	-2		By MS/MS
Q9H8S9;Q7L9L4;D6RCK3	Q9H8S9;Q7L9L4	3;2;1	3;2;1	3;2;1	MOB kinase activator 1A;MOB kinase activator 1B	MOB1A;MOB1B	;	3	3	3	3	1	1	1	2	3	2	3	2	2	1	1	1	2	3	2	3	2	2	1	1	1	2	3	2	3	2	2	15.3	15.3	15.3	25.079	216	216;216;130	0	3.0956	By MS/MS	By matching	By MS/MS
S4R3Y2;Q9BY10	S4R3Y2;Q9BY10	1;1	1;1	1;1	Thymic stromal cotransporter homolog	SLC46A2	;	2	1	1	1	1	0	1	1	0	1	1	1	1	1	0	1	1	0	1	1	1	1	1	0	1	1	0	1	1	1	1	4.4	4.4	4.4	36.295	341	341;475	1	-2	By matching		By matching
Q96NG5	Q96NG5	1	1	1	Zinc finger protein 558	ZNF558		1	1	1	1	1	0	0	1	0	0	0	0	0	1	0	0	1	0	0	0	0	0	1	0	0	1	0	0	0	0	0	2.5	2.5	2.5	45.754	402	402	1	-2	By matching
Q96MW1	Q96MW1	1	1	1	Coiled-coil domain-containing protein 43	CCDC43		1	1	1	1	1	1	1	1	1	1	1	1	1	1	1	1	1	1	1	1	1	1	1	1	1	1	1	1	1	1	1	8.9	8.9	8.9	25.248	224	224	0	26.694	By MS/MS	By MS/MS	By MS/MS
Q96JM4	Q96JM4	1	1	1	Leucine-rich repeat and IQ domain-containing protein 1	LRRIQ1		1	1	1	1	1	0	0	1	0	1	1	1	1	1	0	0	1	0	1	1	1	1	1	0	0	1	0	1	1	1	1	0.9	0.9	0.9	199.3	1722	1722	1	-2	By MS/MS
Q96E09	Q96E09	1	1	1	Protein FAM122A	FAM122A		1	1	1	1	1	1	1	1	1	1	1	1	1	1	1	1	1	1	1	1	1	1	1	1	1	1	1	1	1	1	1	5.2	5.2	5.2	30.529	287	287	1	-2	By matching	By MS/MS	By matching
Q8N9V2	Q8N9V2	1	1	1	Probable E3 ubiquitin-protein ligase TRIML1	TRIML1		1	1	1	1	0	1	0	1	0	1	1	0	0	0	1	0	1	0	1	1	0	0	0	1	0	1	0	1	1	0	0	2.1	2.1	2.1	53.001	468	468	1	-2		By matching
Q8N370	Q8N370	2	2	2	Large neutral amino acids transporter small subunit 4	SLC43A2		1	2	2	2	1	2	1	0	1	1	1	2	2	1	2	1	0	1	1	1	2	2	1	2	1	0	1	1	1	2	2	4.2	4.2	4.2	62.746	569	569	0	1.9103	By matching	By matching	By matching
Q8IVN8	Q8IVN8	1	1	1	Somatomedin-B and thrombospondin type-1 domain-containing protein	SBSPON		1	1	1	1	0	0	0	1	0	0	0	0	0	0	0	0	1	0	0	0	0	0	0	0	0	1	0	0	0	0	0	4.9	4.9	4.9	29.61	264	264	1	-2
Q7L7V1	Q7L7V1	1	1	1	Putative pre-mRNA-splicing factor ATP-dependent RNA helicase DHX32	DHX32		1	1	1	1	1	1	1	0	1	0	1	1	1	1	1	1	0	1	0	1	1	1	1	1	1	0	1	0	1	1	1	1.6	1.6	1.6	84.418	743	743	1	-2	By matching	By MS/MS	By matching
Q6V0I7	Q6V0I7	1	1	1	Protocadherin Fat 4	FAT4		1	1	1	1	1	0	1	0	0	0	0	0	1	1	0	1	0	0	0	0	0	1	1	0	1	0	0	0	0	0	1	0.6	0.6	0.6	542.68	4981	4981	1	-2	By MS/MS		By matching
Q6P2E9	Q6P2E9	1	1	1	Enhancer of mRNA-decapping protein 4	EDC4		1	1	1	1	0	0	0	0	0	1	0	1	0	0	0	0	0	0	1	0	1	0	0	0	0	0	0	1	0	1	0	2	2	2	151.66	1401	1401	1	-2
Q5T171;Q9BRQ0	Q5T171;Q9BRQ0	1;1	1;1	1;1	Pygopus homolog 2	PYGO2	;	2	1	1	1	1	1	1	1	1	1	1	1	1	1	1	1	1	1	1	1	1	1	1	1	1	1	1	1	1	1	1	4.1	4.1	4.1	37.773	369	369;406	0.0093583	1.4423	By MS/MS	By MS/MS	By matching
Q14118	Q14118	1	1	1	Dystroglycan;Alpha-dystroglycan;Beta-dystroglycan	DAG1		1	1	1	1	0	1	1	1	1	0	0	0	1	0	1	1	1	1	0	0	0	1	0	1	1	1	1	0	0	0	1	1.2	1.2	1.2	97.44	895	895	1	-2		By matching	By MS/MS
Q06830;A0A0A0MSI0;A0A0A0MRQ5	Q06830;A0A0A0MSI0;A0A0A0MRQ5	9;6;5	9;6;5	7;5;3	Peroxiredoxin-1	PRDX1	;;	3	9	9	7	8	8	6	8	9	8	8	8	9	8	8	6	8	9	8	8	8	9	6	6	4	6	7	6	6	6	7	37.7	37.7	33.7	22.11	199	199;171;97	0	13.775	By MS/MS	By MS/MS	By MS/MS
Q01831	Q01831	1	1	1	DNA repair protein complementing XP-C cells	XPC		1	1	1	1	0	0	0	0	1	0	0	0	0	0	0	0	0	1	0	0	0	0	0	0	0	0	1	0	0	0	0	1.3	1.3	1.3	105.95	940	940	1	-2
P82987	P82987	1	1	1	ADAMTS-like protein 3	ADAMTSL3		1	1	1	1	1	1	1	1	1	1	1	1	1	1	1	1	1	1	1	1	1	1	1	1	1	1	1	1	1	1	1	0.6	0.6	0.6	188.69	1691	1691	1	-2	By MS/MS	By MS/MS	By MS/MS
P61565;Q902F9	P61565;Q902F9	1;1	1;1	1;1	Endogenous retrovirus group K member 21 Env polyprotein;Surface protein;Transmembrane protein;Endogenous retrovirus group K member 113 Env polyprotein;Surface protein;Transmembrane protein	ERVK-21;HERVK_113	;	2	1	1	1	1	1	1	0	0	1	0	0	1	1	1	1	0	0	1	0	0	1	1	1	1	0	0	1	0	0	1	1.7	1.7	1.7	79.235	698	698;699	1	-2	By matching	By matching	By MS/MS
P60174;U3KQF3;U3KPZ0	P60174	4;1;1	4;1;1	4;1;1	Triosephosphate isomerase	TPI1		3	4	4	4	3	2	1	4	4	4	4	2	2	3	2	1	4	4	4	4	2	2	3	2	1	4	4	4	4	2	2	17.5	17.5	17.5	30.791	286	286;98;113	0	18.733	By MS/MS	By MS/MS	By MS/MS
P55036;H0Y3Y9;A6PVX3;Q5VWC4	P55036;H0Y3Y9;A6PVX3;Q5VWC4	2;1;1;1	2;1;1;1	2;1;1;1	26S proteasome non-ATPase regulatory subunit 4	PSMD4	;;;	4	2	2	2	1	1	2	1	1	1	1	0	0	1	1	2	1	1	1	1	0	0	1	1	2	1	1	1	1	0	0	10.3	10.3	10.3	40.736	377	377;193;203;380	0	14.143	By MS/MS	By matching	By matching
P52926	P52926	1	1	1	High mobility group protein HMGI-C	HMGA2		1	1	1	1	0	1	1	1	1	0	1	1	1	0	1	1	1	1	0	1	1	1	0	1	1	1	1	0	1	1	1	17.4	17.4	17.4	11.832	109	109	1	-2		By matching	By MS/MS
P49915	P49915	1	1	1	GMP synthase [glutamine-hydrolyzing]	GMPS		1	1	1	1	1	1	1	1	1	1	1	1	1	1	1	1	1	1	1	1	1	1	1	1	1	1	1	1	1	1	1	1.6	1.6	1.6	76.715	693	693	1	-2	By matching	By MS/MS	By matching
P11021	P11021	19	18	18	78 kDa glucose-regulated protein	HSPA5		1	19	18	18	13	8	5	19	14	17	17	6	10	12	7	4	18	13	16	16	5	9	12	7	4	18	13	16	16	5	9	36.1	33.6	33.6	72.332	654	654	0	75.123	By MS/MS	By MS/MS	By matching
Q5ST81;Q5JP53;P07437;P68371;P04350;Q9BVA1;Q13885;K7ESM5;A0A0B4J269;Q9BUF5;Q13509	Q5ST81;Q5JP53;P07437;P68371;P04350;Q9BVA1;Q13885	5;5;5;4;3;3;3;2;2;2;2	5;5;5;4;3;3;3;2;2;2;2	4;4;4;3;2;2;2;1;1;1;1	Tubulin beta chain;Tubulin beta-4B chain;Tubulin beta-4A chain;Tubulin beta-2B chain;Tubulin beta-2A chain	TUBB;TUBB4B;TUBB4A;TUBB2B;TUBB2A	;;;;;;	11	5	5	4	3	1	0	3	0	4	4	0	2	3	1	0	3	0	4	4	0	2	2	1	0	3	0	3	3	0	2	17.7	17.7	15.1	41.742	372	372;426;444;445;444;445;445;338;797;446;450	0	24.835	By matching	By MS/MS
O60701;E7ER83;E7ETF4;E7EV97	O60701;E7ER83;E7ETF4;E7EV97	2;1;1;1	2;1;1;1	2;1;1;1	UDP-glucose 6-dehydrogenase	UGDH	;;;	4	2	2	2	1	1	1	0	1	1	1	1	1	1	1	1	0	1	1	1	1	1	1	1	1	0	1	1	1	1	1	4.9	4.9	4.9	55.023	494	494;130;153;181	0	5.7181	By MS/MS	By MS/MS	By matching
M0R2S2;M0R165;Q9UBC2	M0R2S2;M0R165;Q9UBC2	1;1;1	1;1;1	1;1;1	Epidermal growth factor receptor substrate 15-like 1	EPS15L1	;;	3	1	1	1	1	1	1	1	1	1	1	1	1	1	1	1	1	1	1	1	1	1	1	1	1	1	1	1	1	1	1	4.5	4.5	4.5	49.856	447	447;756;864	1	-2	By matching	By MS/MS	By MS/MS
J3KQ40;O95759	J3KQ40;O95759	2;2	2;2	2;2	TBC1 domain family member 8	TBC1D8	;	2	2	2	2	1	1	1	2	1	1	1	1	1	1	1	1	2	1	1	1	1	1	1	1	1	2	1	1	1	1	1	2.9	2.9	2.9	132.42	1155	1155;1140	1	-2	By matching	By matching	By matching
H3BNK8;H3BU96;Q99547	H3BNK8;H3BU96;Q99547	1;1;1	1;1;1	1;1;1	M-phase phosphoprotein 6	MPHOSPH6	;;	3	1	1	1	0	0	0	0	0	0	0	0	1	0	0	0	0	0	0	0	0	1	0	0	0	0	0	0	0	0	1	14.5	14.5	14.5	6.7357	55	55;97;160	1	-2
E9PQA6;M0QZK6;E9PLZ8;Q96EY5	E9PQA6;M0QZK6;E9PLZ8;Q96EY5	2;1;1;1	2;1;1;1	2;1;1;1	Multivesicular body subunit 12A	MVB12A	;;;	4	2	2	2	1	1	2	2	1	1	1	2	2	1	1	2	2	1	1	1	2	2	1	1	2	2	1	1	1	2	2	15.8	15.8	15.8	28.703	273	273;122;133;273	1	-2	By matching	By matching	By matching
E9PSF4;E9PPU1;H0YEU2;E9PL09;P23396	E9PSF4;E9PPU1;H0YEU2;E9PL09;P23396	2;2;2;2;2	2;2;2;2;2	2;2;2;2;2	40S ribosomal protein S3	RPS3	;;;;	5	2	2	2	2	2	2	2	1	2	1	1	2	2	2	2	2	1	2	1	1	2	2	2	2	2	1	2	1	1	2	25.2	25.2	25.2	11.172	103	103;158;171;231;243	0	6.3647	By MS/MS	By MS/MS	By MS/MS
E9PKF8;H0Y3P2;D3DQV9;P78344	E9PKF8;H0Y3P2;D3DQV9;P78344	1;1;1;1	1;1;1;1	1;1;1;1	Eukaryotic translation initiation factor 4 gamma 2	EIF4G2	;;;	4	1	1	1	1	1	1	1	1	1	1	1	1	1	1	1	1	1	1	1	1	1	1	1	1	1	1	1	1	1	1	8.1	8.1	8.1	20.674	185	185;869;907;907	0.009589	1.5095	By MS/MS	By MS/MS	By MS/MS
C9J9W2;Q14847	C9J9W2;Q14847	1;1	1;1	1;1	LIM and SH3 domain protein 1	LASP1	;	2	1	1	1	0	1	0	1	0	1	0	0	0	0	1	0	1	0	1	0	0	0	0	1	0	1	0	1	0	0	0	7.8	7.8	7.8	18.98	166	166;261	0	3.8373		By MS/MS
B7ZKQ9;F5H4X0;Q8WTV0	B7ZKQ9;F5H4X0;Q8WTV0	1;1;1	1;1;1	1;1;1	Scavenger receptor class B member 1	SCARB1	;;	3	1	1	1	1	0	1	1	1	0	1	1	1	1	0	1	1	1	0	1	1	1	1	0	1	1	1	0	1	1	1	4	4	4	53.847	481	481;499;552	1	-2	By matching		By matching
B7Z779;K7ERE2;Q96A25	B7Z779;K7ERE2;Q96A25	1;1;1	1;1;1	1;1;1	Transmembrane protein 106A	TMEM106A	;;	3	1	1	1	1	1	1	1	1	1	1	1	1	1	1	1	1	1	1	1	1	1	1	1	1	1	1	1	1	1	1	10.7	10.7	10.7	23.794	215	215;241;262	1	-2	By matching	By MS/MS	By matching
K7ESI8;K7EL92;K7ERC7;K7EJX0;B7Z5N5;Q15796	K7ESI8;K7EL92;K7ERC7;K7EJX0;B7Z5N5;Q15796	1;1;1;1;1;1	1;1;1;1;1;1	1;1;1;1;1;1	Mothers against decapentaplegic homolog;Mothers against decapentaplegic homolog 2	SMAD2	;;;;;	6	1	1	1	1	1	0	0	0	0	0	0	0	1	1	0	0	0	0	0	0	0	1	1	0	0	0	0	0	0	0	11.1	11.1	11.1	11.708	108	108;109;137;217;431;467	1	-2	By MS/MS	By matching
B4DXG3;O60383	B4DXG3;O60383	1;1	1;1	1;1	Growth/differentiation factor 9	GDF9	;	2	1	1	1	1	0	0	0	0	0	0	0	1	1	0	0	0	0	0	0	0	1	1	0	0	0	0	0	0	0	1	6.3	6.3	6.3	41.844	366	366;454	1	-2	By MS/MS
B1B0G9;B1B0G8;P00451	B1B0G9;B1B0G8;P00451	1;1;1	1;1;1	1;1;1	Coagulation factor VIII;Factor VIIIa heavy chain, 200 kDa isoform;Factor VIIIa heavy chain, 92 kDa isoform;Factor VIII B chain;Factor VIIIa light chain	F8	;;	3	1	1	1	0	1	1	1	1	1	1	1	1	0	1	1	1	1	1	1	1	1	0	1	1	1	1	1	1	1	1	6.7	6.7	6.7	18.564	164	164;222;2351	1	-2		By matching	By matching
B1AMS2;Q14141;H0Y961;D6RDU5;D6RGI3;D6RER5;Q9NVA2	B1AMS2;Q14141;H0Y961;D6RDU5;D6RGI3;D6RER5;Q9NVA2	2;2;1;1;1;1;1	2;2;1;1;1;1;1	2;2;1;1;1;1;1	Septin-6;Septin-11	SEPT6;SEPT11	;;;;;;	7	2	2	2	1	1	1	2	2	2	2	1	1	1	1	1	2	2	2	2	1	1	1	1	1	2	2	2	2	1	1	7.2	7.2	7.2	49.303	431	431;434;160;372;425;432;429	0	27.864	By MS/MS	By MS/MS	By MS/MS
F8WFD7;B1AHA9;B1AHB1;P33992	F8WFD7;B1AHA9;B1AHB1;P33992	1;1;1;1	1;1;1;1	1;1;1;1	DNA helicase;DNA replication licensing factor MCM5	MCM5	;;;	4	1	1	1	1	0	0	1	1	1	1	0	0	1	0	0	1	1	1	1	0	0	1	0	0	1	1	1	1	0	0	24.6	24.6	24.6	6.5541	57	57;230;691;734	0.0015129	1.7846	By MS/MS
M0R142;A6NNK5;Q12888	M0R142;A6NNK5;Q12888	1;1;1	1;1;1	1;1;1	Tumor suppressor p53-binding protein 1	TP53BP1	;;	3	1	1	1	1	0	0	0	0	0	0	1	0	1	0	0	0	0	0	0	1	0	1	0	0	0	0	0	0	1	0	27.8	27.8	27.8	15.05	144	144;1927;1972	0	1.8938	By MS/MS
A0A3B3IRT3;O60343;Q5JU47	A0A3B3IRT3;O60343;Q5JU47	2;2;1	2;2;1	2;2;1	TBC1 domain family member 4	TBC1D4	;;	3	2	2	2	1	2	1	1	1	0	0	1	1	1	2	1	1	1	0	0	1	1	1	2	1	1	1	0	0	1	1	2.7	2.7	2.7	119.93	1054	1054;1298;282	0	1.967	By matching	By MS/MS	By MS/MS
A0A0U1RR27;Q7Z401	A0A0U1RR27;Q7Z401	1;1	1;1	1;1	C-myc promoter-binding protein	DENND4A	;	2	1	1	1	1	0	0	1	1	1	1	0	0	1	0	0	1	1	1	1	0	0	1	0	0	1	1	1	1	0	0	1.2	1.2	1.2	214.83	1916	1916;1863	1	-2	By MS/MS
F8WF49;A0A0B4J2C2;Q9Y2H0;A0A087X246;A0A087WWE6	F8WF49;A0A0B4J2C2;Q9Y2H0;A0A087X246	3;3;3;2;1	3;3;3;2;1	3;3;3;2;1	Disks large-associated protein 4	DLGAP4	;;;	5	3	3	3	2	3	3	2	2	2	3	2	3	2	3	3	2	2	2	3	2	3	2	3	3	2	2	2	3	2	3	28.7	28.7	28.7	26.941	244	244;285;992;125;46	0	8.3813	By MS/MS	By MS/MS	By MS/MS
A0A0B4J1Z0;A0A0X1KG75;A0A0D9SG04;Q53SF7	A0A0B4J1Z0;A0A0X1KG75;A0A0D9SG04;Q53SF7	1;1;1;1	1;1;1;1	1;1;1;1	Cordon-bleu protein-like 1	COBLL1	;;;	4	1	1	1	1	1	0	1	1	1	0	1	0	1	1	0	1	1	1	0	1	0	1	1	0	1	1	1	0	1	0	3.1	3.1	3.1	46.778	424	424;1168;1233;1204	1	-2	By MS/MS	By matching
A0A0B4J1R6;P29401;E9PFF2	A0A0B4J1R6;P29401	3;3;1	3;3;1	3;3;1	Transketolase	TKT	;	3	3	3	3	1	1	1	3	1	3	3	1	2	1	1	1	3	1	3	3	1	2	1	1	1	3	1	3	3	1	2	7.9	7.9	7.9	49.91	457	457;623;334	0	28.578	By MS/MS	By MS/MS	By MS/MS
A8MY87;A0A2R8Y4X0;A0A0A0MQW1;A0A2R8Y5H9;Q8IVT5	A8MY87;A0A2R8Y4X0;A0A0A0MQW1;A0A2R8Y5H9;Q8IVT5	1;1;1;1;1	1;1;1;1;1	1;1;1;1;1	Kinase suppressor of Ras 1	KSR1	;;;;	5	1	1	1	1	1	1	0	1	0	1	0	0	1	1	1	0	1	0	1	0	0	1	1	1	0	1	0	1	0	0	3.9	3.9	3.9	69.061	612	612;829;846;928;923	1	-2	By matching	By matching	By matching
A0A087X1Q6;B6A8C7	A0A087X1Q6;B6A8C7	1;1	1;1	1;1	T-cell-interacting, activating receptor on myeloid cells protein 1	TARM1	;	2	1	1	1	0	0	0	1	1	1	0	0	0	0	0	0	1	1	1	0	0	0	0	0	0	1	1	1	0	0	0	5	5	5	30.664	279	279;271	1	-2
M0R0Y6;M0QYQ7;M0R0N3;M0R019;M0R2T0;A0A087X0X3;P52272	M0R0Y6;M0QYQ7;M0R0N3;M0R019;M0R2T0;A0A087X0X3;P52272	1;1;1;1;1;1;1	1;1;1;1;1;1;1	1;1;1;1;1;1;1	Heterogeneous nuclear ribonucleoprotein M	HNRNPM	;;;;;;	7	1	1	1	0	0	0	1	0	0	0	0	0	0	0	0	1	0	0	0	0	0	0	0	0	1	0	0	0	0	0	17.2	17.2	17.2	10.739	99	99;219;275;352;357;730;730	0.0093333	1.4393
A0A087WZX0;Q86UU0	A0A087WZX0;Q86UU0	2;2	2;2	2;2	B-cell CLL/lymphoma 9-like protein	BCL9L	;	2	2	2	2	2	2	2	0	2	1	1	2	2	2	2	2	0	2	1	1	2	2	2	2	2	0	2	1	1	2	2	2.8	2.8	2.8	153.09	1462	1462;1499	0.0015175	1.7935	By MS/MS	By MS/MS	By MS/MS
H0YAH1;A0A087WT70;P61296	H0YAH1;A0A087WT70;P61296	1;1;1	1;1;1	1;1;1	Heart- and neural crest derivatives-expressed protein 2	HAND2	;;	3	1	1	1	0	1	1	1	0	1	1	1	1	0	1	1	1	0	1	1	1	1	0	1	1	1	0	1	1	1	1	16.3	16.3	16.3	10.371	92	92;186;217	1	-2		By matching	By matching
R4GMQ1;O60341	R4GMQ1;O60341	2;1	2;1	2;1	Lysine-specific histone demethylase 1A	KDM1A	;	2	2	2	2	1	1	1	1	1	1	1	1	2	1	1	1	1	1	1	1	1	2	1	1	1	1	1	1	1	1	2	6.5	6.5	6.5	93.596	858	858;852	0	4.0807	By MS/MS	By MS/MS	By MS/MS
Q9Y696	Q9Y696	2	2	2	Chloride intracellular channel protein 4	CLIC4		1	2	2	2	0	0	2	2	1	2	2	1	1	0	0	2	2	1	2	2	1	1	0	0	2	2	1	2	2	1	1	13	13	13	28.772	253	253	0	5.3473			By matching
Q9Y5S9	Q9Y5S9	2	2	2	RNA-binding protein 8A	RBM8A		1	2	2	2	1	2	2	2	2	2	2	2	2	1	2	2	2	2	2	2	2	2	1	2	2	2	2	2	2	2	2	25.9	25.9	25.9	19.889	174	174	0	4.0652	By MS/MS	By MS/MS	By MS/MS
Q9Y5S2;H0YLY0	Q9Y5S2;H0YLY0	2;1	2;1	2;1	Serine/threonine-protein kinase MRCK beta	CDC42BPB	;	2	2	2	2	0	1	1	1	0	2	0	1	0	0	1	1	1	0	2	0	1	0	0	1	1	1	0	2	0	1	0	2.4	2.4	2.4	194.31	1711	1711;666	0	2.9927		By MS/MS	By MS/MS
Q9Y320	Q9Y320	1	1	1	Thioredoxin-related transmembrane protein 2	TMX2		1	1	1	1	1	1	1	0	1	1	1	1	1	1	1	1	0	1	1	1	1	1	1	1	1	0	1	1	1	1	1	4.4	4.4	4.4	34.037	296	296	0	2.6084	By MS/MS	By matching	By matching
Q9Y2X3	Q9Y2X3	1	1	1	Nucleolar protein 58	NOP58		1	1	1	1	1	1	1	0	1	0	1	0	1	1	1	1	0	1	0	1	0	1	1	1	1	0	1	0	1	0	1	3	3	3	59.578	529	529	0	2.2154	By MS/MS	By matching	By matching
Q9Y294	Q9Y294	1	1	1	Histone chaperone ASF1A	ASF1A		1	1	1	1	1	1	1	0	0	1	1	1	1	1	1	1	0	0	1	1	1	1	1	1	1	0	0	1	1	1	1	12.3	12.3	12.3	22.968	204	204	0.0071429	1.603	By matching	By MS/MS	By matching
Q9Y281;G3V2U0;F8WDN3	Q9Y281;G3V2U0;F8WDN3	2;1;1	1;1;1	1;1;1	Cofilin-2	CFL2	;;	3	2	1	1	2	2	2	2	2	2	2	2	2	1	1	1	1	1	1	1	1	1	1	1	1	1	1	1	1	1	1	13.9	7.2	7.2	18.736	166	166;21;58	0	2.2372	By MS/MS	By MS/MS	By MS/MS
Q9UQR1	Q9UQR1	1	1	1	Zinc finger protein 148	ZNF148		1	1	1	1	0	1	0	0	0	0	0	0	0	0	1	0	0	0	0	0	0	0	0	1	0	0	0	0	0	0	0	2.1	2.1	2.1	88.975	794	794	0	1.9672		By MS/MS
Q9UQC2	Q9UQC2	1	1	1	GRB2-associated-binding protein 2	GAB2		1	1	1	1	1	1	1	1	1	1	1	1	1	1	1	1	1	1	1	1	1	1	1	1	1	1	1	1	1	1	1	1.3	1.3	1.3	74.457	676	676	1	-2	By matching	By MS/MS	By MS/MS
Q9ULQ0	Q9ULQ0	1	1	1	Striatin-interacting protein 2	STRIP2		1	1	1	1	1	1	0	1	1	1	1	1	1	1	1	0	1	1	1	1	1	1	1	1	0	1	1	1	1	1	1	2.6	2.6	2.6	95.358	834	834	0.0057971	1.6618	By MS/MS	By MS/MS
Q9UJM3	Q9UJM3	1	1	1	ERBB receptor feedback inhibitor 1	ERRFI1		1	1	1	1	1	1	1	1	1	1	1	1	1	1	1	1	1	1	1	1	1	1	1	1	1	1	1	1	1	1	1	2.4	2.4	2.4	50.559	462	462	0.0084626	1.5613	By MS/MS	By matching	By MS/MS
Q9UGH3	Q9UGH3	1	1	1	Solute carrier family 23 member 2	SLC23A2		1	1	1	1	1	1	1	1	0	0	1	0	0	1	1	1	1	0	0	1	0	0	1	1	1	1	0	0	1	0	0	2.6	2.6	2.6	70.336	650	650	0	2.1089	By matching	By MS/MS	By matching
Q9UEW8	Q9UEW8	1	1	1	STE20/SPS1-related proline-alanine-rich protein kinase	STK39		1	1	1	1	1	1	0	0	0	1	1	1	0	1	1	0	0	0	1	1	1	0	1	1	0	0	0	1	1	1	0	2.9	2.9	2.9	59.473	545	545	0	51.033	By MS/MS	By MS/MS
Q9UBI6	Q9UBI6	1	1	1	Guanine nucleotide-binding protein G(I)/G(S)/G(O) subunit gamma-12	GNG12		1	1	1	1	1	1	1	0	1	1	0	1	0	1	1	1	0	1	1	0	1	0	1	1	1	0	1	1	0	1	0	15.3	15.3	15.3	8.0061	72	72	1	-2	By MS/MS	By MS/MS	By MS/MS
Q9P2B2	Q9P2B2	4	4	4	Prostaglandin F2 receptor negative regulator	PTGFRN		1	4	4	4	4	2	1	4	2	3	4	1	2	4	2	1	4	2	3	4	1	2	4	2	1	4	2	3	4	1	2	3.5	3.5	3.5	98.555	879	879	0	3.7775	By MS/MS	By MS/MS	By MS/MS
Q9P0K1	Q9P0K1	1	1	1	Disintegrin and metalloproteinase domain-containing protein 22	ADAM22		1	1	1	1	1	1	0	1	1	1	1	1	1	1	1	0	1	1	1	1	1	1	1	1	0	1	1	1	1	1	1	1.2	1.2	1.2	100.43	906	906	1	-2	By matching	By MS/MS
Q9NZN4	Q9NZN4	1	1	1	EH domain-containing protein 2	EHD2		1	1	1	1	1	1	1	1	1	1	1	1	1	1	1	1	1	1	1	1	1	1	1	1	1	1	1	1	1	1	1	3.5	3.5	3.5	61.161	543	543	0.0094595	1.46	By MS/MS	By MS/MS	By MS/MS
Q9NTI5;A9IYQ1	Q9NTI5;A9IYQ1	2;1	2;1	2;1	Sister chromatid cohesion protein PDS5 homolog B	PDS5B	;	2	2	2	2	2	2	2	2	2	2	2	2	2	2	2	2	2	2	2	2	2	2	2	2	2	2	2	2	2	2	2	1.8	1.8	1.8	164.67	1447	1447;302	0	34.864	By MS/MS	By MS/MS	By MS/MS
Q9HCD5	Q9HCD5	2	2	2	Nuclear receptor coactivator 5	NCOA5		1	2	2	2	2	2	2	2	2	2	2	2	2	2	2	2	2	2	2	2	2	2	2	2	2	2	2	2	2	2	2	2.2	2.2	2.2	65.536	579	579	0.0071225	1.5941	By MS/MS	By MS/MS	By MS/MS
Q9H6X2	Q9H6X2	2	2	2	Anthrax toxin receptor 1	ANTXR1		1	2	2	2	1	1	2	1	1	1	1	1	1	1	1	2	1	1	1	1	1	1	1	1	2	1	1	1	1	1	1	6.2	6.2	6.2	62.788	564	564	0	3.1611	By MS/MS	By MS/MS	By MS/MS
Q9H444	Q9H444	2	2	2	Charged multivesicular body protein 4b	CHMP4B		1	2	2	2	1	1	1	2	1	2	2	1	1	1	1	1	2	1	2	2	1	1	1	1	1	2	1	2	2	1	1	10.3	10.3	10.3	24.95	224	224	0	24.215	By MS/MS	By MS/MS	By MS/MS
Q9H3Z4	Q9H3Z4	1	1	1	DnaJ homolog subfamily C member 5	DNAJC5		1	1	1	1	1	1	1	1	1	1	1	1	1	1	1	1	1	1	1	1	1	1	1	1	1	1	1	1	1	1	1	8.6	8.6	8.6	22.149	198	198	1	-2	By matching	By matching	By matching
Q9H1B7	Q9H1B7	2	2	2	Interferon regulatory factor 2-binding protein-like	IRF2BPL		1	2	2	2	2	2	2	2	2	2	2	2	2	2	2	2	2	2	2	2	2	2	2	2	2	2	2	2	2	2	2	2	2	2	82.658	796	796	0	8.3655	By MS/MS	By MS/MS	By MS/MS
Q9H0G5	Q9H0G5	1	1	1	Nuclear speckle splicing regulatory protein 1	NSRP1		1	1	1	1	1	1	1	1	1	1	1	1	1	1	1	1	1	1	1	1	1	1	1	1	1	1	1	1	1	1	1	3.9	3.9	3.9	66.389	558	558	0	78.407	By MS/MS	By MS/MS	By MS/MS
Q9BXP5;A0A087X0F4	Q9BXP5;A0A087X0F4	3;2	3;2	3;2	Serrate RNA effector molecule homolog	SRRT	;	2	3	3	3	2	1	2	1	2	2	2	2	2	2	1	2	1	2	2	2	2	2	2	1	2	1	2	2	2	2	2	4.3	4.3	4.3	100.67	876	876;50	0	3.5038	By MS/MS	By MS/MS	By MS/MS
Q99549	Q99549	1	1	1	M-phase phosphoprotein 8	MPHOSPH8		1	1	1	1	1	1	1	1	1	1	1	1	1	1	1	1	1	1	1	1	1	1	1	1	1	1	1	1	1	1	1	2.2	2.2	2.2	97.181	860	860	0	2.1944	By MS/MS	By MS/MS	By MS/MS
Q96T58	Q96T58	2	2	1	Msx2-interacting protein	SPEN		1	2	2	1	1	1	1	1	1	1	1	1	1	1	1	1	1	1	1	1	1	1	1	1	1	1	1	1	1	1	1	1.1	1.1	0.6	402.24	3664	3664	1	-2	By MS/MS	By MS/MS	By MS/MS
Q96JQ0	Q96JQ0	1	1	1	Protocadherin-16	DCHS1		1	1	1	1	0	0	0	1	0	0	0	0	0	0	0	0	1	0	0	0	0	0	0	0	0	1	0	0	0	0	0	0.5	0.5	0.5	346.18	3298	3298	0.0084151	1.5555
Q96JC9	Q96JC9	1	1	1	ELL-associated factor 1	EAF1		1	1	1	1	1	0	0	1	0	1	1	1	1	1	0	0	1	0	1	1	1	1	1	0	0	1	0	1	1	1	1	4.9	4.9	4.9	29.042	268	268	1	-2	By MS/MS
Q96HR8	Q96HR8	1	1	1	H/ACA ribonucleoprotein complex non-core subunit NAF1	NAF1		1	1	1	1	1	1	1	1	1	1	1	1	1	1	1	1	1	1	1	1	1	1	1	1	1	1	1	1	1	1	1	3.4	3.4	3.4	53.716	494	494	0	27.827	By MS/MS	By MS/MS	By MS/MS
Q96C19;C9JTV4;Q8WYH2;A0A087X1Z2;H0Y4Y4;Q9BUP0	Q96C19	4;1;1;1;1;1	4;1;1;1;1;1	4;1;1;1;1;1	EF-hand domain-containing protein D2	EFHD2		6	4	4	4	3	3	3	3	3	4	3	3	3	3	3	3	3	3	4	3	3	3	3	3	3	3	3	4	3	3	3	11.7	11.7	11.7	26.697	240	240;81;127;142;179;239	0	10.977	By MS/MS	By MS/MS	By MS/MS
Q93008	Q93008	1	1	1	Probable ubiquitin carboxyl-terminal hydrolase FAF-X	USP9X		1	1	1	1	1	1	1	1	1	1	1	1	1	1	1	1	1	1	1	1	1	1	1	1	1	1	1	1	1	1	1	0.9	0.9	0.9	292.28	2570	2570	0	64.334	By MS/MS	By MS/MS	By MS/MS
V9GYF0;V9GYM8;Q92974	V9GYF0;V9GYM8;Q92974	1;1;1	1;1;1	1;1;1	Rho guanine nucleotide exchange factor 2	ARHGEF2	;;	3	1	1	1	1	1	1	1	1	0	1	1	1	1	1	1	1	1	0	1	1	1	1	1	1	1	1	0	1	1	1	7.2	7.2	7.2	29.366	263	263;1031;986	0.0044118	1.7008	By MS/MS	By MS/MS	By matching
Q92900	Q92900	1	1	1	Regulator of nonsense transcripts 1	UPF1		1	1	1	1	1	1	1	1	1	1	1	1	1	1	1	1	1	1	1	1	1	1	1	1	1	1	1	1	1	1	1	1.5	1.5	1.5	124.34	1129	1129	0	7.7571	By MS/MS	By matching	By MS/MS
Q92890;C9JNP9	Q92890;C9JNP9	2;1	2;1	2;1	Ubiquitin fusion degradation protein 1 homolog	UFD1L	;	2	2	2	2	1	2	1	0	0	0	0	1	1	1	2	1	0	0	0	0	1	1	1	2	1	0	0	0	0	1	1	8.8	8.8	8.8	34.5	307	307;159	0	2.1141	By MS/MS	By MS/MS	By MS/MS
Q8WX93;A0A3B3ISX8	Q8WX93;A0A3B3ISX8	2;1	2;1	2;1	Palladin	PALLD	;	2	2	2	2	2	2	1	2	2	2	2	2	2	2	2	1	2	2	2	2	2	2	2	2	1	2	2	2	2	2	2	1.8	1.8	1.8	150.56	1383	1383;384	0	2.5401	By MS/MS	By MS/MS	By MS/MS
Q8WW12	Q8WW12	1	1	1	PEST proteolytic signal-containing nuclear protein	PCNP		1	1	1	1	1	1	1	1	1	1	1	1	1	1	1	1	1	1	1	1	1	1	1	1	1	1	1	1	1	1	1	13.5	13.5	13.5	18.925	178	178	0	5.0792	By MS/MS	By MS/MS	By MS/MS
Q8TBA6	Q8TBA6	1	1	1	Golgin subfamily A member 5	GOLGA5		1	1	1	1	1	1	1	1	1	1	1	0	1	1	1	1	1	1	1	1	0	1	1	1	1	1	1	1	1	0	1	2.5	2.5	2.5	83.023	731	731	0	20.707	By MS/MS	By MS/MS	By matching
Q8TAF3	Q8TAF3	1	1	1	WD repeat-containing protein 48	WDR48		1	1	1	1	0	0	1	0	0	0	0	0	0	0	0	1	0	0	0	0	0	0	0	0	1	0	0	0	0	0	0	4.6	4.6	4.6	76.21	677	677	1	-2			By MS/MS
Q8NBN3	Q8NBN3	1	1	1	Transmembrane protein 87A	TMEM87A		1	1	1	1	1	1	0	1	1	1	1	1	1	1	1	0	1	1	1	1	1	1	1	1	0	1	1	1	1	1	1	4.5	4.5	4.5	63.429	555	555	0	13.348	By MS/MS	By MS/MS
Q8N7H5	Q8N7H5	1	1	1	RNA polymerase II-associated factor 1 homolog	PAF1		1	1	1	1	1	1	1	1	1	1	1	1	1	1	1	1	1	1	1	1	1	1	1	1	1	1	1	1	1	1	1	2.6	2.6	2.6	59.975	531	531	0	2.3328	By matching	By MS/MS	By MS/MS
Q8N5F7	Q8N5F7	1	1	1	NF-kappa-B-activating protein	NKAP		1	1	1	1	1	1	1	1	1	1	1	1	1	1	1	1	1	1	1	1	1	1	1	1	1	1	1	1	1	1	1	3.6	3.6	3.6	47.138	415	415	1	-2	By matching	By matching	By MS/MS
Q8N556	Q8N556	1	1	1	Actin filament-associated protein 1	AFAP1		1	1	1	1	1	1	1	1	1	1	1	1	1	1	1	1	1	1	1	1	1	1	1	1	1	1	1	1	1	1	1	1.6	1.6	1.6	80.724	730	730	0.0030075	1.74	By MS/MS	By matching	By matching
Q8IZ21	Q8IZ21	2	2	2	Phosphatase and actin regulator 4	PHACTR4		1	2	2	2	1	2	1	1	1	1	0	2	2	1	2	1	1	1	1	0	2	2	1	2	1	1	1	1	0	2	2	1.7	1.7	1.7	78.21	702	702	0	3.7848	By MS/MS	By MS/MS	By matching
Q86X02	Q86X02	2	2	2	Cerebellar degeneration-related protein 2-like	CDR2L		1	2	2	2	1	2	2	1	2	2	2	2	1	1	2	2	1	2	2	2	2	1	1	2	2	1	2	2	2	2	1	6.9	6.9	6.9	53.01	465	465	0.0029985	1.7351	By matching	By matching	By MS/MS
Q86WR0	Q86WR0	1	1	1	Coiled-coil domain-containing protein 25	CCDC25		1	1	1	1	1	1	0	1	0	1	1	0	1	1	1	0	1	0	1	1	0	1	1	1	0	1	0	1	1	0	1	8.2	8.2	8.2	24.479	208	208	0	39.259	By MS/MS	By MS/MS
Q7Z422	Q7Z422	2	2	2	SUZ domain-containing protein 1	SZRD1		1	2	2	2	1	1	1	0	2	1	1	2	2	1	1	1	0	2	1	1	2	2	1	1	1	0	2	1	1	2	2	23	23	23	16.997	152	152	0	2.4174	By MS/MS	By matching	By matching
Q7L7X3	Q7L7X3	1	1	1	Serine/threonine-protein kinase TAO1	TAOK1		1	1	1	1	1	1	1	0	1	1	1	1	1	1	1	1	0	1	1	1	1	1	1	1	1	0	1	1	1	1	1	1.2	1.2	1.2	116.07	1001	1001	0.0094723	1.4688	By matching	By MS/MS	By matching
Q6VMQ6	Q6VMQ6	1	1	1	Activating transcription factor 7-interacting protein 1	ATF7IP		1	1	1	1	1	1	1	1	1	1	1	1	1	1	1	1	1	1	1	1	1	1	1	1	1	1	1	1	1	1	1	0.8	0.8	0.8	136.39	1270	1270	1	-2	By MS/MS	By MS/MS	By MS/MS
Q6PD62;A0A2R8Y3S3	Q6PD62	3;1	3;1	3;1	RNA polymerase-associated protein CTR9 homolog	CTR9		2	3	3	3	2	3	2	3	2	3	2	1	2	2	3	2	3	2	3	2	1	2	2	3	2	3	2	3	2	1	2	2.6	2.6	2.6	133.5	1173	1173;52	0	7.0866	By MS/MS	By MS/MS	By MS/MS
X6RKU3;Q6P3S6	X6RKU3;Q6P3S6	1;1	1;1	1;1	F-box only protein 42	FBXO42	;	2	1	1	1	1	1	1	1	1	1	0	1	1	1	1	1	1	1	1	0	1	1	1	1	1	1	1	1	0	1	1	8.7	8.7	8.7	30.958	298	298;717	1	-2	By matching	By matching	By matching
Q6KC79	Q6KC79	2	2	2	Nipped-B-like protein	NIPBL		1	2	2	2	2	2	2	2	2	2	2	1	1	2	2	2	2	2	2	2	1	1	2	2	2	2	2	2	2	1	1	1.2	1.2	1.2	316.05	2804	2804	0	2.7783	By MS/MS	By MS/MS	By MS/MS
Q8IWY7;Q6IQ55	Q8IWY7;Q6IQ55	1;1	1;1	1;1	Tau-tubulin kinase 2	TTBK2	;	2	1	1	1	1	1	1	0	0	0	1	1	1	1	1	1	0	0	0	1	1	1	1	1	1	0	0	0	1	1	1	1	1	1	182.46	1649	1649;1244	1	-2	By MS/MS	By MS/MS	By matching
Q68E01	Q68E01	1	1	1	Integrator complex subunit 3	INTS3		1	1	1	1	1	1	1	1	1	1	1	1	1	1	1	1	1	1	1	1	1	1	1	1	1	1	1	1	1	1	1	1.4	1.4	1.4	118.07	1043	1043	0	2.0295	By MS/MS	By MS/MS	By matching
Q5VZY9;O15075	Q5VZY9;O15075	2;1	2;1	2;1	Serine/threonine-protein kinase DCLK1	DCLK1	;	2	2	2	2	2	2	2	2	2	2	1	2	2	2	2	2	2	2	2	1	2	2	2	2	2	2	2	2	1	2	2	10.5	10.5	10.5	40.456	363	363;740	0	3.4387	By matching	By matching	By matching
Q5TH69	Q5TH69	1	1	1	Brefeldin A-inhibited guanine nucleotide-exchange protein 3	ARFGEF3		1	1	1	1	1	0	1	1	1	1	1	1	1	1	0	1	1	1	1	1	1	1	1	0	1	1	1	1	1	1	1	0.9	0.9	0.9	240.65	2177	2177	1	-2	By MS/MS		By MS/MS
Q5TDE7;Q5TDE8;Q5VTB9	Q5TDE7;Q5TDE8;Q5VTB9	1;1;1	1;1;1	1;1;1	E3 ubiquitin-protein ligase RNF220	RNF220	;;	3	1	1	1	0	1	0	1	1	1	1	1	1	0	1	0	1	1	1	1	1	1	0	1	0	1	1	1	1	1	1	8.1	8.1	8.1	29.304	259	259;260;566	0	12.795		By matching
Q5FWF5	Q5FWF5	1	1	1	N-acetyltransferase ESCO1	ESCO1		1	1	1	1	0	0	0	1	0	1	0	0	0	0	0	0	1	0	1	0	0	0	0	0	0	1	0	1	0	0	0	2.5	2.5	2.5	94.982	840	840	1	-2
Q5BKX8	Q5BKX8	1	1	1	Muscle-related coiled-coil protein	MURC		1	1	1	1	1	0	0	0	0	0	1	0	1	1	0	0	0	0	0	1	0	1	1	0	0	0	0	0	1	0	1	6	6	6	41.899	364	364	0.0093458	1.4405	By matching
Q16204	Q16204	2	2	2	Coiled-coil domain-containing protein 6	CCDC6		1	2	2	2	1	1	1	1	2	1	1	1	1	1	1	1	1	2	1	1	1	1	1	1	1	1	2	1	1	1	1	11.8	11.8	11.8	53.29	474	474	0	1.9799	By matching	By matching	By MS/MS
Q15773	Q15773	1	1	1	Myeloid leukemia factor 2	MLF2		1	1	1	1	1	1	1	1	1	1	1	1	1	1	1	1	1	1	1	1	1	1	1	1	1	1	1	1	1	1	1	4.8	4.8	4.8	28.147	248	248	0	1.8259	By matching	By MS/MS	By matching
Q15582;H0YAH8;H0Y8M8;D6RBX4;H0Y8L3	Q15582;H0YAH8;H0Y8M8	4;2;2;1;1	4;2;2;1;1	4;2;2;1;1	Transforming growth factor-beta-induced protein ig-h3	TGFBI	;;	5	4	4	4	1	1	1	4	1	2	2	1	1	1	1	1	4	1	2	2	1	1	1	1	1	4	1	2	2	1	1	6.7	6.7	6.7	74.68	683	683;78;128;65;366	0	31.584	By MS/MS	By MS/MS	By MS/MS
Q15477	Q15477	1	1	1	Helicase SKI2W	SKIV2L		1	1	1	1	1	1	1	1	1	1	1	1	1	1	1	1	1	1	1	1	1	1	1	1	1	1	1	1	1	1	1	0.8	0.8	0.8	137.75	1246	1246	0	4.4177	By MS/MS	By MS/MS	By MS/MS
Q15084	Q15084	2	2	2	Protein disulfide-isomerase A6	PDIA6		1	2	2	2	1	1	1	1	1	2	1	1	1	1	1	1	1	1	2	1	1	1	1	1	1	1	1	2	1	1	1	6.1	6.1	6.1	48.121	440	440	0	41.173	By MS/MS	By matching	By MS/MS
Q15052;E9PDQ5;B1ALK7;A0A2R8YG42;Q14155;F6SJA5;E7EUY6	Q15052;E9PDQ5;B1ALK7;A0A2R8YG42;Q14155	3;2;2;2;2;1;1	3;2;2;2;2;1;1	3;2;2;2;2;1;1	Rho guanine nucleotide exchange factor 6;Rho guanine nucleotide exchange factor 7	ARHGEF6;ARHGEF7	;;;;	7	3	3	3	3	3	3	2	2	3	2	3	2	3	3	3	2	2	3	2	3	2	3	3	3	2	2	3	2	3	2	4.6	4.6	4.6	87.498	776	776;547;705;862;803;130;447	0	3.228	By MS/MS	By MS/MS	By MS/MS
Q14573	Q14573	1	1	1	Inositol 1,4,5-trisphosphate receptor type 3	ITPR3		1	1	1	1	1	1	1	1	1	1	1	1	1	1	1	1	1	1	1	1	1	1	1	1	1	1	1	1	1	1	1	0.4	0.4	0.4	304.1	2671	2671	0	2.2599	By MS/MS	By MS/MS	By MS/MS
Q13595;F8WEH2	Q13595	4;1	2;1	2;1	Transformer-2 protein homolog alpha	TRA2A		2	4	2	2	4	4	4	4	4	4	4	4	4	2	2	2	2	2	2	2	2	2	2	2	2	2	2	2	2	2	2	12.1	8.5	8.5	32.688	282	282;63	0	2.7954	By MS/MS	By MS/MS	By MS/MS
Q13200	Q13200	1	1	1	26S proteasome non-ATPase regulatory subunit 2	PSMD2		1	1	1	1	1	1	1	1	1	1	1	1	1	1	1	1	1	1	1	1	1	1	1	1	1	1	1	1	1	1	1	1.3	1.3	1.3	100.2	908	908	0.0083565	1.5507	By MS/MS	By MS/MS	By matching
Q12874	Q12874	1	1	1	Splicing factor 3A subunit 3	SF3A3		1	1	1	1	0	0	0	0	0	0	0	1	0	0	0	0	0	0	0	0	1	0	0	0	0	0	0	0	0	1	0	6	6	6	58.848	501	501	0	4.4421
Q08495;E5RFK4	Q08495;E5RFK4	3;2	3;2	3;2	Dematin	DMTN	;	2	3	3	3	1	2	2	1	3	2	2	2	3	1	2	2	1	3	2	2	2	3	1	2	2	1	3	2	2	2	3	6.9	6.9	6.9	45.514	405	405;218	0	69.392	By matching	By MS/MS	By MS/MS
Q08211	Q08211	1	1	1	ATP-dependent RNA helicase A	DHX9		1	1	1	1	0	1	1	1	1	1	0	1	1	0	1	1	1	1	1	0	1	1	0	1	1	1	1	1	0	1	1	1	1	1	140.96	1270	1270	1	-2		By MS/MS	By MS/MS
Q06520	Q06520	1	1	1	Bile salt sulfotransferase	SULT2A1		1	1	1	1	0	0	1	0	0	0	0	0	0	0	0	1	0	0	0	0	0	0	0	0	1	0	0	0	0	0	0	7	7	7	33.779	285	285	1	-2			By MS/MS
Q06210	Q06210	1	1	1	Glutamine--fructose-6-phosphate aminotransferase [isomerizing] 1	GFPT1		1	1	1	1	1	1	1	1	1	1	1	1	1	1	1	1	1	1	1	1	1	1	1	1	1	1	1	1	1	1	1	1.9	1.9	1.9	78.806	699	699	0	31.575	By MS/MS	By MS/MS	By MS/MS
Q5T757;Q05519;Q5T760	Q5T757;Q05519;Q5T760	2;2;1	2;2;1	2;2;1	Serine/arginine-rich splicing factor 11	SRSF11	;;	3	2	2	2	2	1	2	1	1	1	2	2	2	2	1	2	1	1	1	2	2	2	2	1	2	1	1	1	2	2	2	6.4	6.4	6.4	48.5	424	424;484;389	0	146.28	By MS/MS	By MS/MS	By MS/MS
Q02818;H7BZI1;C9JKZ2;C9JBD3;C9J3C1	Q02818;H7BZI1	11;7;3;1;1	11;7;3;1;1	11;7;3;1;1	Nucleobindin-1	NUCB1	;	5	11	11	11	11	6	6	11	8	11	11	6	6	11	6	6	11	8	11	11	6	6	11	6	6	11	8	11	11	6	6	20.4	20.4	20.4	53.879	461	461;295;267;110;124	0	23.05	By MS/MS	By MS/MS	By MS/MS
Q02078	Q02078	1	1	1	Myocyte-specific enhancer factor 2A	MEF2A		1	1	1	1	1	1	1	1	1	1	1	1	1	1	1	1	1	1	1	1	1	1	1	1	1	1	1	1	1	1	1	3.9	3.9	3.9	54.811	507	507	0.0091623	1.3797	By matching	By matching	By MS/MS
P68363;Q71U36;A0A1W2PQM2;F5H5D3;Q9BQE3;P0DPH8;P0DPH7;Q6PEY2;F8VVB9;P68366;F8VRZ4;F8VS66;F8VQQ4;F8VRK0;F8VX09;F8VWV9;V9GZ17;C9J2C0;Q9NY65;F8VXZ7;C9JDS9;F8W0F6	P68363;Q71U36;A0A1W2PQM2;F5H5D3;Q9BQE3;P0DPH8;P0DPH7;Q6PEY2	9;8;6;6;6;5;5;5;4;4;3;3;3;2;2;2;2;2;2;1;1;1	9;8;6;6;6;5;5;5;4;4;3;3;3;2;2;2;2;2;2;1;1;1	9;8;6;6;6;5;5;5;4;4;3;3;3;2;2;2;2;2;2;1;1;1	Tubulin alpha-1B chain;Tubulin alpha-1A chain;Tubulin alpha-1C chain;Tubulin alpha-3E chain	TUBA1B;TUBA1A;TUBA1C;TUBA3E	;;;;;;;	22	9	9	9	6	4	4	7	6	9	6	3	4	6	4	4	7	6	9	6	3	4	6	4	4	7	6	9	6	3	4	30.8	30.8	30.8	50.151	451	451;451;325;519;449;450;450;450;246;448;112;130;219;49;75;81;275;467;449;26;156;231	0	101.18	By MS/MS	By MS/MS	By MS/MS
P62258;K7EM20;I3L0W5;B7Z2E6;H0YB80;B0AZS6;E7EX29;P63104;P27348;P31946;P61981;P31947	P62258;K7EM20	4;3;1;1;1;1;1;1;1;1;1;1	4;3;1;1;1;1;1;1;1;1;1;1	3;2;1;0;0;0;0;0;0;0;0;0	14-3-3 protein epsilon	YWHAE	;	12	4	4	3	2	2	2	3	2	3	2	2	2	2	2	2	3	2	3	2	2	2	2	2	2	3	2	2	2	2	2	20	20	16.1	29.174	255	255;115;38;125;130;168;246;245;245;246;247;248	0	96.737	By MS/MS	By MS/MS	By MS/MS
P53999	P53999	1	1	1	Activated RNA polymerase II transcriptional coactivator p15	SUB1		1	1	1	1	1	1	1	1	1	1	1	1	1	1	1	1	1	1	1	1	1	1	1	1	1	1	1	1	1	1	1	8.7	8.7	8.7	14.395	127	127	0	1.8346	By MS/MS	By MS/MS	By MS/MS
P51397	P51397	2	2	2	Death-associated protein 1	DAP		1	2	2	2	2	1	2	2	1	2	2	2	2	2	1	2	2	1	2	2	2	2	2	1	2	2	1	2	2	2	2	24.5	24.5	24.5	11.164	102	102	0	4.6787	By MS/MS	By matching	By MS/MS
P51149;C9J592;C9J8S3;C9J4S4;C9IZZ0;C9J4V0	P51149;C9J592;C9J8S3	3;2;2;1;1;1	3;2;2;1;1;1	3;2;2;1;1;1	Ras-related protein Rab-7a	RAB7A	;;	6	3	3	3	2	1	1	3	1	2	2	1	1	2	1	1	3	1	2	2	1	1	2	1	1	3	1	2	2	1	1	17.9	17.9	17.9	23.489	207	207;150;160;98;116;134	0	6.7531	By MS/MS	By MS/MS	By MS/MS
P50461	P50461	1	1	1	Cysteine and glycine-rich protein 3	CSRP3		1	1	1	1	1	1	1	1	1	1	1	1	1	1	1	1	1	1	1	1	1	1	1	1	1	1	1	1	1	1	1	14.4	14.4	14.4	20.969	194	194	0	3.1558	By MS/MS	By matching	By MS/MS
P49792	P49792	1	1	1	E3 SUMO-protein ligase RanBP2	RANBP2		1	1	1	1	1	0	0	0	0	0	1	1	0	1	0	0	0	0	0	1	1	0	1	0	0	0	0	0	1	1	0	0.9	0.9	0.9	358.2	3224	3224	0	3.4005	By MS/MS
P49736;H0Y8E6	P49736;H0Y8E6	2;1	2;1	2;1	DNA replication licensing factor MCM2	MCM2	;	2	2	2	2	1	1	1	1	1	1	1	2	2	1	1	1	1	1	1	1	2	2	1	1	1	1	1	1	1	2	2	3.5	3.5	3.5	101.89	904	904;836	0	1.9959	By matching	By matching	By matching
P49006	P49006	1	1	1	MARCKS-related protein	MARCKSL1		1	1	1	1	1	1	1	1	1	1	1	1	1	1	1	1	1	1	1	1	1	1	1	1	1	1	1	1	1	1	1	7.7	7.7	7.7	19.529	195	195	0	1.9616	By matching	By MS/MS	By MS/MS
P46937	P46937	1	1	1	Transcriptional coactivator YAP1	YAP1		1	1	1	1	1	1	1	1	1	1	1	1	1	1	1	1	1	1	1	1	1	1	1	1	1	1	1	1	1	1	1	3.6	3.6	3.6	54.461	504	504	0	1.9798	By MS/MS	By MS/MS	By MS/MS
P52564;P46734	P52564;P46734	1;1	1;1	1;1	Dual specificity mitogen-activated protein kinase kinase 6;Dual specificity mitogen-activated protein kinase kinase 3	MAP2K6;MAP2K3	;	2	1	1	1	1	1	1	0	1	1	1	1	1	1	1	1	0	1	1	1	1	1	1	1	1	0	1	1	1	1	1	4.8	4.8	4.8	37.492	334	334;347	0	2.1466	By MS/MS	By MS/MS	By MS/MS
P42684	P42684	2	2	2	Abelson tyrosine-protein kinase 2	ABL2		1	2	2	2	2	2	2	2	2	2	2	2	2	2	2	2	2	2	2	2	2	2	2	2	2	2	2	2	2	2	2	1.7	1.7	1.7	128.34	1182	1182	0	2.597	By matching	By MS/MS	By MS/MS
P41208	P41208	1	1	1	Centrin-2	CETN2		1	1	1	1	1	1	1	1	1	1	1	1	1	1	1	1	1	1	1	1	1	1	1	1	1	1	1	1	1	1	1	7.6	7.6	7.6	19.738	172	172	1	-2	By MS/MS	By matching	By matching
X6RJP6;P37802	X6RJP6;P37802	3;3	3;3	3;3	Transgelin-2	TAGLN2	;	2	3	3	3	1	2	1	2	1	3	2	1	1	1	2	1	2	1	3	2	1	1	1	2	1	2	1	3	2	1	1	19.3	19.3	19.3	21.086	187	187;199	0	21.995	By MS/MS	By MS/MS	By MS/MS
P35580;P35579;P35749	P35580	3;1;1	3;1;1	3;1;1	Myosin-10	MYH10		3	3	3	3	0	2	1	3	2	1	2	1	2	0	2	1	3	2	1	2	1	2	0	2	1	3	2	1	2	1	2	2.4	2.4	2.4	229	1976	1976;1960;1972	0	4.1543		By matching	By MS/MS
P35568	P35568	1	1	1	Insulin receptor substrate 1	IRS1		1	1	1	1	1	1	1	1	1	1	1	1	1	1	1	1	1	1	1	1	1	1	1	1	1	1	1	1	1	1	1	0.8	0.8	0.8	131.59	1242	1242	1	-2	By matching	By MS/MS	By matching
P31948;H0YGI8;F5GXD8;F5H783	P31948	7;3;1;1	7;3;1;1	7;3;1;1	Stress-induced-phosphoprotein 1	STIP1		4	7	7	7	2	2	1	7	2	6	5	1	1	2	2	1	7	2	6	5	1	1	2	2	1	7	2	6	5	1	1	12.7	12.7	12.7	62.639	543	543;137;138;236	0	12.515	By MS/MS	By MS/MS	By MS/MS
P31689	P31689	1	1	1	DnaJ homolog subfamily A member 1	DNAJA1		1	1	1	1	1	1	1	1	1	1	1	1	1	1	1	1	1	1	1	1	1	1	1	1	1	1	1	1	1	1	1	3.3	3.3	3.3	44.868	397	397	1	-2	By MS/MS	By MS/MS	By MS/MS
P26038;E9PNP4;V9GZ54;E9PQ82	P26038	16;1;1;1	16;1;1;1	11;0;0;0	Moesin	MSN		4	16	16	11	8	7	4	14	7	14	13	4	6	8	7	4	14	7	14	13	4	6	6	5	3	11	5	11	11	3	4	26.5	26.5	18.2	67.819	577	577;52;103;116	0	28.666	By MS/MS	By MS/MS	By MS/MS
P24534;C9JZW3	P24534	3;1	2;1	2;1	Elongation factor 1-beta	EEF1B2		2	3	2	2	2	2	2	2	2	3	3	1	2	1	1	1	1	1	2	2	0	1	1	1	1	1	1	2	2	0	1	19.6	14.7	14.7	24.763	225	225;123	0	41.973	By MS/MS	By MS/MS	By MS/MS
P22626;A0A087WUI2	P22626;A0A087WUI2	9;6	9;6	9;6	Heterogeneous nuclear ribonucleoproteins A2/B1	HNRNPA2B1	;	2	9	9	9	5	4	4	8	5	8	7	3	2	5	4	4	8	5	8	7	3	2	5	4	4	8	5	8	7	3	2	32.3	32.3	32.3	37.429	353	353;261	0	36.712	By MS/MS	By MS/MS	By MS/MS
P19883;H0YAF9;H0YA75	P19883;H0YAF9;H0YA75	3;2;2	3;2;2	3;2;2	Follistatin	FST	;;	3	3	3	3	1	1	1	3	2	2	2	1	1	1	1	1	3	2	2	2	1	1	1	1	1	3	2	2	2	1	1	10.8	10.8	10.8	38.007	344	344;102;215	0	8.5825	By MS/MS	By matching	By MS/MS
P19634	P19634	1	1	1	Sodium/hydrogen exchanger 1	SLC9A1		1	1	1	1	1	1	1	0	1	1	1	1	1	1	1	1	0	1	1	1	1	1	1	1	1	0	1	1	1	1	1	1.3	1.3	1.3	90.762	815	815	1	-2	By MS/MS	By matching	By MS/MS
P18827	P18827	1	1	1	Syndecan-1	SDC1		1	1	1	1	1	1	1	1	1	1	1	1	1	1	1	1	1	1	1	1	1	1	1	1	1	1	1	1	1	1	1	3.5	3.5	3.5	32.461	310	310	0.008427	1.557	By matching	By MS/MS	By MS/MS
P18669;Q8N0Y7	P18669;Q8N0Y7	2;1	2;1	2;1	Phosphoglycerate mutase 1;Probable phosphoglycerate mutase 4	PGAM1;PGAM4	;	2	2	2	2	2	2	2	2	2	1	2	2	2	2	2	2	2	2	1	2	2	2	2	2	2	2	2	1	2	2	2	12.6	12.6	12.6	28.804	254	254;254	0	2.2848	By MS/MS	By MS/MS	By MS/MS
P18206	P18206	1	1	1	Vinculin	VCL		1	1	1	1	1	1	1	0	1	1	1	1	1	1	1	1	0	1	1	1	1	1	1	1	1	0	1	1	1	1	1	1	1	1	123.8	1134	1134	0.0085227	1.5861	By MS/MS	By MS/MS	By MS/MS
P14625;Q96GW1;A0A1W2PRR1	P14625	6;2;2	5;1;1	5;1;1	Endoplasmin	HSP90B1		3	6	5	5	3	3	4	5	2	6	4	2	3	2	2	3	4	1	5	3	1	2	2	2	3	4	1	5	3	1	2	8.1	6.6	6.6	92.468	803	803;315;315	0	176.64	By MS/MS	By MS/MS	By MS/MS
P13861	P13861	1	1	1	cAMP-dependent protein kinase type II-alpha regulatory subunit	PRKAR2A		1	1	1	1	1	1	1	1	1	1	1	1	1	1	1	1	1	1	1	1	1	1	1	1	1	1	1	1	1	1	1	5.2	5.2	5.2	45.518	404	404	0	2.8556	By MS/MS	By MS/MS	By MS/MS
P13667	P13667	4	4	4	Protein disulfide-isomerase A4	PDIA4		1	4	4	4	2	1	2	3	2	3	1	1	1	2	1	2	3	2	3	1	1	1	2	1	2	3	2	3	1	1	1	7.3	7.3	7.3	72.932	645	645	0	68.136	By MS/MS	By MS/MS	By MS/MS
P13639	P13639	18	18	18	Elongation factor 2	EEF2		1	18	18	18	10	10	7	15	12	17	13	5	8	10	10	7	15	12	17	13	5	8	10	10	7	15	12	17	13	5	8	26.7	26.7	26.7	95.337	858	858	0	152.39	By MS/MS	By MS/MS	By MS/MS
P13521	P13521	1	1	1	Secretogranin-2;Secretoneurin;Manserin	SCG2		1	1	1	1	0	0	0	0	0	0	0	1	0	0	0	0	0	0	0	0	1	0	0	0	0	0	0	0	0	1	0	2.1	2.1	2.1	70.94	617	617	0	2.683
P12270	P12270	1	1	1	Nucleoprotein TPR	TPR		1	1	1	1	1	1	1	1	1	1	1	1	1	1	1	1	1	1	1	1	1	1	1	1	1	1	1	1	1	1	1	0.9	0.9	0.9	267.29	2363	2363	0	4.0748	By MS/MS	By MS/MS	By MS/MS
P11717	P11717	1	1	1	Cation-independent mannose-6-phosphate receptor	IGF2R		1	1	1	1	1	1	1	1	1	1	1	1	1	1	1	1	1	1	1	1	1	1	1	1	1	1	1	1	1	1	1	0.6	0.6	0.6	274.37	2491	2491	0	1.8458	By MS/MS	By matching	By MS/MS
P11137	P11137	3	3	3	Microtubule-associated protein 2	MAP2		1	3	3	3	2	2	2	2	2	3	2	2	2	2	2	2	2	2	3	2	2	2	2	2	2	2	2	3	2	2	2	1.6	1.6	1.6	199.52	1827	1827	0	3.7035	By MS/MS	By MS/MS	By MS/MS
P05386	P05386	2	1	1	60S acidic ribosomal protein P1	RPLP1		1	2	1	1	0	0	0	1	1	1	1	0	0	0	0	0	1	0	1	0	0	0	0	0	0	1	0	1	0	0	0	51.8	37.7	37.7	11.514	114	114	0	10.734
P02452;CON__Q862S4	P02452	8;2	8;2	8;2	Collagen alpha-1(I) chain	COL1A1		2	8	8	8	6	7	6	8	6	7	7	5	6	6	7	6	8	6	7	7	5	6	6	7	6	8	6	7	7	5	6	6.5	6.5	6.5	138.94	1464	1464;114	0	209.38	By MS/MS	By matching	By MS/MS
P00558	P00558	8	8	5	Phosphoglycerate kinase 1	PGK1		1	8	8	5	4	1	2	8	4	7	7	3	3	4	1	2	8	4	7	7	3	3	2	1	2	5	3	4	4	3	3	26.1	26.1	16.3	44.614	417	417	0	58.438	By MS/MS	By MS/MS	By matching
O95251	O95251	1	1	1	Histone acetyltransferase KAT7	KAT7		1	1	1	1	1	1	1	1	1	1	1	1	1	1	1	1	1	1	1	1	1	1	1	1	1	1	1	1	1	1	1	2	2	2	70.642	611	611	0	1.9559	By MS/MS	By matching	By MS/MS
O95239;Q2VIQ3	O95239;Q2VIQ3	1;1	1;1	1;1	Chromosome-associated kinesin KIF4A;Chromosome-associated kinesin KIF4B	KIF4A;KIF4B	;	2	1	1	1	1	1	1	1	1	1	1	1	1	1	1	1	1	1	1	1	1	1	1	1	1	1	1	1	1	1	1	0.8	0.8	0.8	139.88	1232	1232;1234	0.0084507	1.5609	By MS/MS	By MS/MS	By MS/MS
O94885;A0A1B0GWB9;A0A087WW74	O94885;A0A1B0GWB9;A0A087WW74	2;1;1	2;1;1	2;1;1	SAM and SH3 domain-containing protein 1	SASH1	;;	3	2	2	2	2	2	2	1	2	2	2	2	2	2	2	2	1	2	2	2	2	2	2	2	2	1	2	2	2	2	2	1.6	1.6	1.6	136.65	1247	1247;359;657	0	1.8515	By MS/MS	By MS/MS	By MS/MS
O75822	O75822	2	2	2	Eukaryotic translation initiation factor 3 subunit J	EIF3J		1	2	2	2	2	2	1	0	1	1	1	1	1	2	2	1	0	1	1	1	1	1	2	2	1	0	1	1	1	1	1	8.9	8.9	8.9	29.062	258	258	0.0015106	1.7771	By matching	By MS/MS	By matching
O75475	O75475	3	3	3	PC4 and SFRS1-interacting protein	PSIP1		1	3	3	3	2	3	3	2	2	2	2	2	2	2	3	3	2	2	2	2	2	2	2	3	3	2	2	2	2	2	2	7.5	7.5	7.5	60.103	530	530	0	7.5594	By MS/MS	By MS/MS	By MS/MS
O75420	O75420	2	2	2	PERQ amino acid-rich with GYF domain-containing protein 1	GIGYF1		1	2	2	2	1	1	1	1	1	1	1	2	1	1	1	1	1	1	1	1	2	1	1	1	1	1	1	1	1	2	1	3.4	3.4	3.4	114.6	1035	1035	0	1.815	By matching	By matching	By MS/MS
O75379	O75379	2	2	2	Vesicle-associated membrane protein 4	VAMP4		1	2	2	2	2	2	2	2	2	2	2	1	2	2	2	2	2	2	2	2	1	2	2	2	2	2	2	2	2	1	2	12.1	12.1	12.1	16.397	141	141	0	50.006	By MS/MS	By MS/MS	By MS/MS
O60885	O60885	2	2	2	Bromodomain-containing protein 4	BRD4		1	2	2	2	2	2	2	2	2	2	2	2	2	2	2	2	2	2	2	2	2	2	2	2	2	2	2	2	2	2	2	1.5	1.5	1.5	152.22	1362	1362	0	1.9065	By MS/MS	By MS/MS	By MS/MS
O60220	O60220	1	1	1	Mitochondrial import inner membrane translocase subunit Tim8 A	TIMM8A		1	1	1	1	1	1	1	1	1	0	0	1	1	1	1	1	1	1	0	0	1	1	1	1	1	1	1	0	0	1	1	11.3	11.3	11.3	10.998	97	97	1	-2	By MS/MS	By MS/MS	By MS/MS
O43852	O43852	1	1	1	Calumenin	CALU		1	1	1	1	1	1	1	1	1	1	1	1	1	1	1	1	1	1	1	1	1	1	1	1	1	1	1	1	1	1	1	3.5	3.5	3.5	37.106	315	315	0.0058055	1.6652	By matching	By matching	By MS/MS
O43765	O43765	1	1	1	Small glutamine-rich tetratricopeptide repeat-containing protein alpha	SGTA		1	1	1	1	1	1	1	1	1	1	1	1	1	1	1	1	1	1	1	1	1	1	1	1	1	1	1	1	1	1	1	4.2	4.2	4.2	34.063	313	313	1	-2	By matching	By matching	By matching
O43395	O43395	1	1	1	U4/U6 small nuclear ribonucleoprotein Prp3	PRPF3		1	1	1	1	1	1	1	1	1	1	1	1	1	1	1	1	1	1	1	1	1	1	1	1	1	1	1	1	1	1	1	1.9	1.9	1.9	77.528	683	683	0	31.453	By MS/MS	By MS/MS	By MS/MS
Q9UG54;O43318	Q9UG54;O43318	1;1	1;1	1;1	Mitogen-activated protein kinase kinase kinase 7	DKFZp586F0420;MAP3K7	;	2	1	1	1	1	1	1	1	1	1	1	1	1	1	1	1	1	1	1	1	1	1	1	1	1	1	1	1	1	1	1	7.7	7.7	7.7	28.87	260	260;606	0	54.628	By MS/MS	By MS/MS	By MS/MS
O43166;F5GYF8	O43166;F5GYF8	2;1	2;1	2;1	Signal-induced proliferation-associated 1-like protein 1	SIPA1L1	;	2	2	2	2	1	2	2	1	2	1	1	2	2	1	2	2	1	2	1	1	2	2	1	2	2	1	2	1	1	2	2	1.6	1.6	1.6	200.03	1804	1804;1257	0	43.152	By MS/MS	By MS/MS	By MS/MS
O15117	O15117	1	1	1	FYN-binding protein	FYB		1	1	1	1	1	1	1	1	1	1	1	1	1	1	1	1	1	1	1	1	1	1	1	1	1	1	1	1	1	1	1	1.5	1.5	1.5	85.386	783	783	0	19.575	By MS/MS	By MS/MS	By MS/MS
O14686	O14686	1	1	1	Histone-lysine N-methyltransferase 2D	KMT2D		1	1	1	1	1	1	1	1	1	1	1	1	1	1	1	1	1	1	1	1	1	1	1	1	1	1	1	1	1	1	1	0.2	0.2	0.2	593.38	5537	5537	1	-2	By matching	By matching	By matching
M0R290	M0R290	1	1	1		TEAD2		1	1	1	1	1	1	1	0	1	0	1	1	1	1	1	1	0	1	0	1	1	1	1	1	1	0	1	0	1	1	1	17.2	17.2	17.2	12.231	116	116	0.0095628	1.4972	By MS/MS	By MS/MS	By MS/MS
M0R1R1;O96013	M0R1R1;O96013	1;1	1;1	1;1	Serine/threonine-protein kinase PAK 4	PAK4	;	2	1	1	1	1	1	1	1	1	0	1	1	1	1	1	1	1	1	0	1	1	1	1	1	1	1	1	0	1	1	1	10.7	10.7	10.7	16.857	149	149;591	0	4.2646	By matching	By matching	By matching
M0R0K9;Q13263	M0R0K9;Q13263	2;2	2;2	2;2	Transcription intermediary factor 1-beta	TRIM28	;	2	2	2	2	2	2	2	2	2	2	2	2	2	2	2	2	2	2	2	2	2	2	2	2	2	2	2	2	2	2	2	2.8	2.8	2.8	48.434	460	460;835	0	2.3969	By matching	By MS/MS	By MS/MS
K7N7A8;P29972	K7N7A8;P29972	1;1	1;1	1;1	Aquaporin-1	AQP1	;	2	1	1	1	1	1	1	0	0	1	0	1	0	1	1	1	0	0	1	0	1	0	1	1	1	0	0	1	0	1	0	5.3	5.3	5.3	48.685	449	449;269	0	2.8168	By MS/MS	By matching	By matching
K7EL66;K7ERD8;Q15555	K7EL66;K7ERD8;Q15555	1;1;1	1;1;1	1;1;1	Microtubule-associated protein RP/EB family member 2	MAPRE2	;;	3	1	1	1	1	1	1	1	1	1	1	1	1	1	1	1	1	1	1	1	1	1	1	1	1	1	1	1	1	1	1	9.7	9.7	9.7	15.035	134	134;194;327	1	-2	By matching	By matching	By MS/MS
K7EKZ3;O75351	K7EKZ3;O75351	1;1	1;1	1;1	Vacuolar protein sorting-associated protein 4B	VPS4B	;	2	1	1	1	1	1	0	1	0	1	0	1	0	1	1	0	1	0	1	0	1	0	1	1	0	1	0	1	0	1	0	11.7	11.7	11.7	14.523	128	128;444	0	7.5791	By MS/MS	By MS/MS
K7EJ06;K7EQA9;K7EKQ2;Q16543	K7EJ06;K7EQA9;K7EKQ2;Q16543	1;1;1;1	1;1;1;1	1;1;1;1	Hsp90 co-chaperone Cdc37;Hsp90 co-chaperone Cdc37, N-terminally processed	CDC37	;;;	4	1	1	1	0	0	0	0	0	1	0	1	1	0	0	0	0	0	1	0	1	1	0	0	0	0	0	1	0	1	1	48.3	48.3	48.3	7.1348	60	60;230;353;378	0	2.0701
K7EMU2;K7EMZ6;K7EIE5;K7EID3;K7EJ40;K7EK41;K7EPB2;P10644;K7EPR5;K7EQK3;X6RAV4	K7EMU2;K7EMZ6;K7EIE5;K7EID3;K7EJ40;K7EK41;K7EPB2;P10644;K7EPR5;K7EQK3;X6RAV4	2;2;2;2;2;2;2;2;1;1;1	2;2;2;2;2;2;2;2;1;1;1	2;2;2;2;2;2;2;2;1;1;1	cAMP-dependent protein kinase type I-alpha regulatory subunit;cAMP-dependent protein kinase type I-alpha regulatory subunit, N-terminally processed	PRKAR1A	;;;;;;;;;;	11	2	2	2	2	1	1	1	1	1	1	1	1	2	1	1	1	1	1	1	1	1	2	1	1	1	1	1	1	1	1	27.4	27.4	27.4	12.868	113	113;131;157;167;182;204;297;381;45;65;124	0	2.6905	By MS/MS	By MS/MS	By MS/MS
J3KS60;J3KRE2;J3KTF8;J3QQX2;J3KRY1;P52565	J3KS60;J3KRE2;J3KTF8;J3QQX2;J3KRY1;P52565	2;2;2;2;2;2	2;2;2;2;2;2	2;2;2;2;2;2	Rho GDP-dissociation inhibitor 1	ARHGDIA	;;;;;	6	2	2	2	1	1	2	2	2	2	2	0	1	1	1	2	2	2	2	2	0	1	1	1	2	2	2	2	2	0	1	45.7	45.7	45.7	9.9439	92	92;129;193;235;249;204	0	2.8935	By MS/MS	By MS/MS	By matching
I3L4J1;Q9UN37	I3L4J1;Q9UN37	2;2	2;2	2;2	Vacuolar protein sorting-associated protein 4A	VPS4A	;	2	2	2	2	1	1	1	1	1	1	0	1	1	1	1	1	1	1	1	0	1	1	1	1	1	1	1	1	0	1	1	4.7	4.7	4.7	48.07	428	428;437	0	1.8253	By matching	By matching	By matching
I3L0N3;P46459	I3L0N3;P46459	1;1	1;1	1;1	Vesicle-fusing ATPase	NSF	;	2	1	1	1	1	1	1	1	1	1	1	1	1	1	1	1	1	1	1	1	1	1	1	1	1	1	1	1	1	1	1	2	2	2	82.091	739	739;744	0.005814	1.6677	By MS/MS	By MS/MS	By MS/MS
H7C2P2;Q58EX2	H7C2P2;Q58EX2	1;1	1;1	1;1	Protein sidekick-2	SDK2	;	2	1	1	1	1	1	1	1	1	1	1	1	1	1	1	1	1	1	1	1	1	1	1	1	1	1	1	1	1	1	1	1.4	1.4	1.4	146.66	1329	1329;2172	1	-2	By matching	By matching	By matching
H7BZD2;Q8N7R7	H7BZD2;Q8N7R7	1;1	1;1	1;1	Cyclin-Y-like protein 1	CCNYL1	;	2	1	1	1	1	1	1	0	1	0	1	1	1	1	1	1	0	1	0	1	1	1	1	1	1	0	1	0	1	1	1	16.8	16.8	16.8	13.501	119	119;359	0	1.8298	By matching	By MS/MS	By matching
H7C1X4;H7BZ47;H7C207;Q15032	H7C1X4;H7BZ47;H7C207;Q15032	1;1;1;1	1;1;1;1	1;1;1;1	R3H domain-containing protein 1	R3HDM1	;;;	4	1	1	1	0	1	1	1	1	1	1	1	1	0	1	1	1	1	1	1	1	1	0	1	1	1	1	1	1	1	1	6.5	6.5	6.5	19.792	186	186;194;823;1099	1	-2		By MS/MS	By MS/MS
H3BSK9;H3BUF6;Q8WWM7	H3BSK9;H3BUF6;Q8WWM7	1;1;1	1;1;1	1;1;1	Ataxin-2-like protein	ATXN2L	;;	3	1	1	1	1	1	1	1	1	1	1	1	1	1	1	1	1	1	1	1	1	1	1	1	1	1	1	1	1	1	1	4.8	4.8	4.8	37.138	336	336;1068;1075	0	1.826	By MS/MS	By MS/MS	By MS/MS
H3BRG5;Q9Y3M8	H3BRG5;Q9Y3M8	1;1	1;1	1;1	StAR-related lipid transfer protein 13	STARD13	;	2	1	1	1	1	1	1	1	1	1	1	1	1	1	1	1	1	1	1	1	1	1	1	1	1	1	1	1	1	1	1	2.5	2.5	2.5	67.109	606	606;1113	0	2.3887	By matching	By MS/MS	By MS/MS
H3BQ37;H3BPW9;Q96F86;H3BTD6	H3BQ37;H3BPW9;Q96F86;H3BTD6	2;2;2;1	2;2;2;1	2;2;2;1	Enhancer of mRNA-decapping protein 3	EDC3	;;;	4	2	2	2	2	2	2	2	2	2	2	2	2	2	2	2	2	2	2	2	2	2	2	2	2	2	2	2	2	2	2	13.6	13.6	13.6	19.173	177	177;253;508;68	0	70.891	By MS/MS	By MS/MS	By MS/MS
H3BMI8;Q9NYB0	H3BMI8;Q9NYB0	1;1	1;1	1;1	Telomeric repeat-binding factor 2-interacting protein 1	TERF2IP	;	2	1	1	1	1	1	1	1	1	1	1	1	1	1	1	1	1	1	1	1	1	1	1	1	1	1	1	1	1	1	1	14.1	14.1	14.1	10.811	99	99;399	0	4.7074	By MS/MS	By MS/MS	By matching
H3BTD3	H3BTD3	2	1	1		ARPP19		1	2	1	1	2	2	2	2	2	2	2	2	2	1	1	1	1	1	1	1	1	1	1	1	1	1	1	1	1	1	1	27.8	12.5	12.5	8.1272	72	72	1	-2	By MS/MS	By MS/MS	By matching
H0YNJ9	H0YNJ9	1	1	1		DUT		1	1	1	1	0	0	0	0	0	0	1	0	0	0	0	0	0	0	0	1	0	0	0	0	0	0	0	0	1	0	0	9.1	9.1	9.1	15.548	143	143	1	-2
H0YM74;Q92610	H0YM74;Q92610	1;1	1;1	1;1	Zinc finger protein 592	ZNF592	;	2	1	1	1	1	1	1	0	1	1	1	1	1	1	1	1	0	1	1	1	1	1	1	1	1	0	1	1	1	1	1	2.6	2.6	2.6	91.981	858	858;1267	0.0058309	1.6703	By matching	By matching	By MS/MS
H0YL55;H7BXE3;Q9NWH9	H0YL55;H7BXE3;Q9NWH9	1;1;1	1;1;1	1;1;1	SAFB-like transcription modulator	SLTM	;;	3	1	1	1	1	1	1	1	1	1	1	1	1	1	1	1	1	1	1	1	1	1	1	1	1	1	1	1	1	1	1	5.2	5.2	5.2	25.168	229	229;453;1034	0	1.8472	By MS/MS	By MS/MS	By MS/MS
H0YJU4;H0YJV7;P25490	H0YJU4;H0YJV7;P25490	1;1;1	1;1;1	1;1;1	Transcriptional repressor protein YY1	YY1	;;	3	1	1	1	1	1	1	1	1	1	1	1	1	1	1	1	1	1	1	1	1	1	1	1	1	1	1	1	1	1	1	22.8	22.8	22.8	12.977	123	123;190;414	0	9.1319	By MS/MS	By MS/MS	By MS/MS
H0YIR4;H0YHE2;Q8WYA0	H0YIR4;H0YHE2;Q8WYA0	1;1;1	1;1;1	1;1;1	Intraflagellar transport protein 81 homolog	IFT81	;;	3	1	1	1	1	0	1	0	1	1	1	1	1	1	0	1	0	1	1	1	1	1	1	0	1	0	1	1	1	1	1	9.6	9.6	9.6	12.307	104	104;624;676	1	-2	By matching		By matching
H0YBN6	H0YBN6	1	1	1		CSNK1G3		1	1	1	1	1	0	0	0	0	0	0	1	0	1	0	0	0	0	0	0	1	0	1	0	0	0	0	0	0	1	0	12.2	12.2	12.2	19.198	164	164	1	-2	By matching
H0Y9B7;Q8NC56	H0Y9B7;Q8NC56	1;1	1;1	1;1	LEM domain-containing protein 2	LEMD2	;	2	1	1	1	1	1	1	1	1	1	1	1	1	1	1	1	1	1	1	1	1	1	1	1	1	1	1	1	1	1	1	10.6	10.6	10.6	10.233	85	85;503	1	-2	By MS/MS	By MS/MS	By MS/MS
H0Y917;Q9H7D7	H0Y917;Q9H7D7	1;1	1;1	1;1	WD repeat-containing protein 26	WDR26	;	2	1	1	1	1	1	1	1	1	1	1	1	1	1	1	1	1	1	1	1	1	1	1	1	1	1	1	1	1	1	1	5.3	5.3	5.3	20.627	208	208;661	1	-2	By MS/MS	By MS/MS	By matching
H0Y8C6;O00410	H0Y8C6;O00410	2;2	2;2	2;2	Importin-5	IPO5	;	2	2	2	2	1	1	1	2	1	2	1	1	1	1	1	1	2	1	2	1	1	1	1	1	1	2	1	2	1	1	1	3.5	3.5	3.5	123.75	1099	1099;1097	0	12.475	By MS/MS	By MS/MS	By MS/MS
Q5W011;Q5W010;H0Y6J6;Q5W012;Q96I25	Q5W011;Q5W010;H0Y6J6;Q5W012;Q96I25	1;1;1;1;1	1;1;1;1;1	1;1;1;1;1	Splicing factor 45	RBM17	;;;;	5	1	1	1	1	1	1	1	1	1	1	1	1	1	1	1	1	1	1	1	1	1	1	1	1	1	1	1	1	1	1	7.5	7.5	7.5	24.176	212	212;221;225;240;401	1	-2	By MS/MS	By matching	By matching
H0Y503;Q7L1Q6	H0Y503;Q7L1Q6	1;1	1;1	1;1	Basic leucine zipper and W2 domain-containing protein 1	BZW1	;	2	1	1	1	1	1	1	0	1	0	1	1	1	1	1	1	0	1	0	1	1	1	1	1	1	0	1	0	1	1	1	10.4	10.4	10.4	15.482	135	135;419	0	3.6924	By MS/MS	By MS/MS	By MS/MS
H0Y2V6;Q5SW79	H0Y2V6;Q5SW79	3;3	3;3	3;3	Centrosomal protein of 170 kDa	CEP170	;	2	3	3	3	2	2	3	2	3	3	3	3	3	2	2	3	2	3	3	3	3	3	2	2	3	2	3	3	3	3	3	2.4	2.4	2.4	171.97	1558	1558;1584	0	3.3878	By MS/MS	By matching	By MS/MS
H0YE40;H0YD13;H0Y2P0;P16070	H0YE40;H0YD13;H0Y2P0;P16070	1;1;1;1	1;1;1;1	1;1;1;1	CD44 antigen	CD44	;;;	4	1	1	1	1	1	1	1	1	1	1	1	1	1	1	1	1	1	1	1	1	1	1	1	1	1	1	1	1	1	1	12.2	12.2	12.2	9.105	82	82;206;287;742	0.0084986	1.5807	By MS/MS	By matching	By MS/MS
G8JLH9;P40763	G8JLH9;P40763	1;1	1;1	1;1	Signal transducer and activator of transcription;Signal transducer and activator of transcription 3	STAT3	;	2	1	1	1	1	1	1	1	1	1	1	1	1	1	1	1	1	1	1	1	1	1	1	1	1	1	1	1	1	1	1	3	3	3	76.138	672	672;770	0	6.0896	By MS/MS	By MS/MS	By MS/MS
G3XAM7;P35221	G3XAM7;P35221	1;1	1;1	1;1	Catenin alpha-1	CTNNA1	;	2	1	1	1	1	1	1	1	1	1	1	1	1	1	1	1	1	1	1	1	1	1	1	1	1	1	1	1	1	1	1	2.1	2.1	2.1	92.721	841	841;906	0	139.42	By MS/MS	By MS/MS	By MS/MS
G3XAI2;P07942	G3XAI2;P07942	1;1	1;1	1;1	Laminin subunit beta-1	LAMB1	;	2	1	1	1	1	1	1	1	1	1	1	1	1	1	1	1	1	1	1	1	1	1	1	1	1	1	1	1	1	1	1	0.7	0.7	0.7	200.48	1810	1810;1786	0	1.8795	By MS/MS	By MS/MS	By matching
Q5QP22;Q5QP23;G3XAC6;Q14498;H0Y4X3	Q5QP22;Q5QP23;G3XAC6;Q14498;H0Y4X3	3;3;3;3;2	3;3;3;3;2	3;3;3;3;2	RNA-binding protein 39	RBM39	;;;;	5	3	3	3	2	3	2	3	2	3	3	3	3	2	3	2	3	2	3	3	3	3	2	3	2	3	2	3	3	3	3	13.5	13.5	13.5	23.132	193	193;231;423;530;336	0	3.2512	By MS/MS	By MS/MS	By MS/MS
G3V599;Q96PC5	G3V599;Q96PC5	1;1	1;1	1;1	Melanoma inhibitory activity protein 2	MIA2	;	2	1	1	1	1	1	1	1	0	0	1	1	1	1	1	1	1	0	0	1	1	1	1	1	1	1	0	0	1	1	1	1	1	1	151.72	1339	1339;1412	0.0085349	1.5864	By matching	By matching	By matching
G3V5F0;G3V579;Q9H307	G3V5F0;G3V579;Q9H307	1;1;1	1;1;1	1;1;1	Pinin	PNN	;;	3	1	1	1	1	1	1	1	1	1	1	1	1	1	1	1	1	1	1	1	1	1	1	1	1	1	1	1	1	1	1	12	12	12	12.911	117	117;124;717	1	-2	By matching	By matching	By MS/MS
H0YJ03;G3V4X5;P25788	H0YJ03;G3V4X5;P25788	1;1;1	1;1;1	1;1;1	Proteasome subunit alpha type-3	PSMA3	;;	3	1	1	1	0	1	1	0	1	0	0	1	0	0	1	1	0	1	0	0	1	0	0	1	1	0	1	0	0	1	0	16.9	16.9	16.9	9.7157	83	83;180;255	0	39.422		By MS/MS	By MS/MS
G3V3G7;G3V340;Q13033	G3V3G7;G3V340;Q13033	1;1;1	1;1;1	1;1;1	Striatin-3	STRN3	;;	3	1	1	1	1	1	1	1	1	1	1	1	1	1	1	1	1	1	1	1	1	1	1	1	1	1	1	1	1	1	1	11.6	11.6	11.6	12.786	112	112;332;797	0	22.584	By MS/MS	By MS/MS	By MS/MS
Q6V3B1;G3V563;G3V2R5	Q6V3B1;G3V563;G3V2R5	1;1;1	1;1;1	1;1;1		MAX	;;	3	1	1	1	1	1	1	1	1	1	1	1	1	1	1	1	1	1	1	1	1	1	1	1	1	1	1	1	1	1	1	14.9	14.9	14.9	11.026	94	94;121;125	0	2.3359	By MS/MS	By MS/MS	By MS/MS
F8WE04;P04792	F8WE04;P04792	1;1	1;1	1;1	Heat shock protein beta-1	HSPB1	;	2	1	1	1	1	1	1	1	1	1	1	1	1	1	1	1	1	1	1	1	1	1	1	1	1	1	1	1	1	1	1	5.4	5.4	5.4	20.406	186	186;205	0.0071736	1.6165	By MS/MS	By MS/MS	By MS/MS
K7ENK9;K7EKX0;J3QRU4;F8WCA0;L7N2F9;Q15836;P63027	K7ENK9;K7EKX0;J3QRU4;F8WCA0;L7N2F9;Q15836;P63027	1;1;1;1;1;1;1	1;1;1;1;1;1;1	1;1;1;1;1;1;1	Vesicle-associated membrane protein 3;Vesicle-associated membrane protein 2	VAMP2;VAMP3	;;;;;;	7	1	1	1	1	1	0	1	1	1	1	1	1	1	1	0	1	1	1	1	1	1	1	1	0	1	1	1	1	1	1	35.3	35.3	35.3	7.7752	68	68;72;113;118;121;100;116	0.0015152	1.7908	By MS/MS	By MS/MS
H0Y5M6;F8WBA3;O94806;Q15139	H0Y5M6;F8WBA3;O94806;Q15139	1;1;1;1	1;1;1;1	1;1;1;1	Serine/threonine-protein kinase;Serine/threonine-protein kinase D3;Serine/threonine-protein kinase D1	PRKD3;PRKD1	;;;	4	1	1	1	1	1	1	1	1	1	1	1	1	1	1	1	1	1	1	1	1	1	1	1	1	1	1	1	1	1	1	8.1	8.1	8.1	20.612	185	185;920;890;912	0	2.0548	By MS/MS	By MS/MS	By MS/MS
H0Y5T1;F8WA11;Q7Z460	H0Y5T1;F8WA11;Q7Z460	1;1;1	1;1;1	1;1;1	CLIP-associating protein 1	CLASP1	;;	3	1	1	1	1	1	1	1	1	1	1	1	1	1	1	1	1	1	1	1	1	1	1	1	1	1	1	1	1	1	1	1.1	1.1	1.1	139.93	1275	1275;1478;1538	0	3.9738	By MS/MS	By MS/MS	By MS/MS
F8W9H2	F8W9H2	1	1	1		CATSPER2		1	1	1	1	1	0	0	1	1	0	0	1	0	1	0	0	1	1	0	0	1	0	1	0	0	1	1	0	0	1	0	4.9	4.9	4.9	62.469	534	534	1	-2	By matching
F8W6I7;P09651;F8VTQ5;F8W646;H0YH80;F8VZ49;A0A2R8Y4L2;Q32P51;F8VYN5	F8W6I7;P09651;F8VTQ5;F8W646;H0YH80;F8VZ49;A0A2R8Y4L2;Q32P51	6;6;5;3;3;3;3;3;1	6;6;5;3;3;3;3;3;1	6;6;5;3;3;3;3;3;1	Heterogeneous nuclear ribonucleoprotein A1;Heterogeneous nuclear ribonucleoprotein A1, N-terminally processed;Heterogeneous nuclear ribonucleoprotein A1-like 2	HNRNPA1;HNRNPA1L2	;;;;;;;	9	6	6	6	2	1	1	5	1	5	4	1	2	2	1	1	5	1	5	4	1	2	2	1	1	5	1	5	4	1	2	23.5	23.5	23.5	33.155	307	307;372;145;156;191;231;275;320;113	0	53.911	By MS/MS	By matching	By matching
F8W126;Q96EZ8	F8W126;Q96EZ8	1;1	1;1	1;1	Microspherule protein 1	MCRS1	;	2	1	1	1	1	1	0	1	1	1	1	0	1	1	1	0	1	1	1	1	0	1	1	1	0	1	1	1	1	0	1	5.7	5.7	5.7	35.683	318	318;462	0	5.1409	By MS/MS	By MS/MS
F8VWZ8;Q52LW3	F8VWZ8;Q52LW3	2;2	2;2	2;2	Rho GTPase-activating protein 29	ARHGAP29	;	2	2	2	2	1	1	1	1	0	2	1	1	1	1	1	1	1	0	2	1	1	1	1	1	1	1	0	2	1	1	1	3	3	3	117.42	1035	1035;1261	0.0082645	1.5161	By matching	By matching	By matching
F6RFD5;P60981	F6RFD5;P60981	1;1	1;1	1;1	Destrin	DSTN	;	2	1	1	1	1	1	1	1	1	1	1	1	1	1	1	1	1	1	1	1	1	1	1	1	1	1	1	1	1	1	1	8.9	8.9	8.9	15.397	135	135;165	0	2.671	By MS/MS	By MS/MS	By MS/MS
J3KS14;F5H478;J3KRU5;J3QLH3;J3QQJ0;Q9UHR5	J3KS14;F5H478;J3KRU5;J3QLH3;J3QQJ0;Q9UHR5	1;1;1;1;1;1	1;1;1;1;1;1	1;1;1;1;1;1	SAP30-binding protein	SAP30BP	;;;;;	6	1	1	1	1	1	1	1	1	1	1	1	1	1	1	1	1	1	1	1	1	1	1	1	1	1	1	1	1	1	1	17.3	17.3	17.3	11.594	104	104;168;179;248;325;308	1	-2	By matching	By matching	By MS/MS
F5H1T5;F5H6A0;J3KP58;P30622	F5H1T5;F5H6A0;J3KP58;P30622	1;1;1;1	1;1;1;1	1;1;1;1	CAP-Gly domain-containing linker protein 1	CLIP1	;;;	4	1	1	1	1	1	1	1	1	1	1	1	1	1	1	1	1	1	1	1	1	1	1	1	1	1	1	1	1	1	1	4.6	4.6	4.6	36.962	350	350;802;1316;1438	0	28.822	By MS/MS	By MS/MS	By MS/MS
F8VQ14;F5GWF6;P78371	F8VQ14;F5GWF6;P78371	2;2;2	2;2;2	2;2;2	T-complex protein 1 subunit beta	CCT2	;;	3	2	2	2	1	1	1	2	1	0	1	1	1	1	1	1	2	1	0	1	1	1	1	1	1	2	1	0	1	1	1	5	5	5	44.812	416	416;530;535	0	1.8263	By matching	By matching	By MS/MS
F2Z2T1;Q09161	F2Z2T1;Q09161	1;1	1;1	1;1	Nuclear cap-binding protein subunit 1	NCBP1	;	2	1	1	1	1	1	1	1	1	1	1	1	1	1	1	1	1	1	1	1	1	1	1	1	1	1	1	1	1	1	1	20.7	20.7	20.7	9.1873	82	82;790	1	-2	By MS/MS	By matching	By matching
E9PP21;P21291;E9PS42;E9PND2	E9PP21;P21291;E9PS42;E9PND2	2;2;1;1	2;2;1;1	2;2;1;1	Cysteine and glycine-rich protein 1	CSRP1	;;;	4	2	2	2	1	1	1	2	1	2	2	1	2	1	1	1	2	1	2	2	1	2	1	1	1	2	1	2	2	1	2	18.8	18.8	18.8	16.94	160	160;193;153;153	0	8.3202	By MS/MS	By MS/MS	By MS/MS
H0YE74;E9PLP8;Q12996	H0YE74;E9PLP8;Q12996	1;1;1	1;1;1	1;1;1	Cleavage stimulation factor subunit 3	CSTF3	;;	3	1	1	1	1	1	1	1	1	1	1	1	1	1	1	1	1	1	1	1	1	1	1	1	1	1	1	1	1	1	1	13.2	13.2	13.2	10.058	91	91;749;717	0	27.122	By MS/MS	By MS/MS	By MS/MS
E9PPF9;E9PLD2;Q9H019;E9PNJ0;E9PPQ0;E9PRW1;E9PSD6;C9JF50;E9PLU1;E9PRK5	E9PPF9;E9PLD2;Q9H019;E9PNJ0;E9PPQ0;E9PRW1;E9PSD6;C9JF50;E9PLU1;E9PRK5	2;2;2;1;1;1;1;1;1;1	2;2;2;1;1;1;1;1;1;1	2;2;2;1;1;1;1;1;1;1	Mitochondrial fission regulator 1-like	MTFR1L	;;;;;;;;;	10	2	2	2	2	2	2	2	2	2	2	2	2	2	2	2	2	2	2	2	2	2	2	2	2	2	2	2	2	2	2	12.5	12.5	12.5	17.141	160	160;195;292;13;53;110;115;152;170;182	0	2.4092	By matching	By MS/MS	By MS/MS
H0YEN2;E9PQP7;H7BXH2;E9PKF6;Q5H9R7	H0YEN2;E9PQP7;H7BXH2;E9PKF6;Q5H9R7	2;2;2;2;2	2;2;2;2;2	2;2;2;2;2	Serine/threonine-protein phosphatase 6 regulatory subunit 3	PPP6R3	;;;;	5	2	2	2	2	2	2	2	2	2	2	2	2	2	2	2	2	2	2	2	2	2	2	2	2	2	2	2	2	2	2	3.4	3.4	3.4	63.779	580	580;641;827;838;873	0	64.692	By MS/MS	By MS/MS	By MS/MS
E9PIJ1;H0YCL9;H0Y360;Q01433	E9PIJ1;H0YCL9;H0Y360;Q01433	1;1;1;1	1;1;1;1	1;1;1;1	AMP deaminase 2	AMPD2	;;;	4	1	1	1	1	0	1	0	0	0	0	0	1	1	0	1	0	0	0	0	0	1	1	0	1	0	0	0	0	0	1	12.6	12.6	12.6	10.159	87	87;195;861;879	0.005772	1.657	By matching		By MS/MS
E9PI52;Q7L4I2	E9PI52;Q7L4I2	1;1	1;1	1;1	Arginine/serine-rich coiled-coil protein 2	RSRC2	;	2	1	1	1	1	1	1	1	1	1	1	1	1	1	1	1	1	1	1	1	1	1	1	1	1	1	1	1	1	1	1	13.2	13.2	13.2	8.9407	76	76;434	1	-2	By matching	By matching	By matching
F6TD35;E9PFL3;H0YN69	F6TD35;E9PFL3;H0YN69	2;2;2	2;2;2	2;2;2		DHRS4L2	;;	3	2	2	2	0	1	0	0	1	1	0	1	2	0	1	0	0	1	1	0	1	2	0	1	0	0	1	1	0	1	2	7	7	7	17.057	157	157;192;242	0	1.8124		By matching
E7EV71;Q14766;C9JD84;H7C2H7;H7C4L5;H7BZ76	E7EV71;Q14766;C9JD84	10;10;9;2;1;1	10;10;9;2;1;1	10;10;9;2;1;1	Latent-transforming growth factor beta-binding protein 1	LTBP1	;;	6	10	10	10	6	4	3	10	5	9	9	4	5	6	4	3	10	5	9	9	4	5	6	4	3	10	5	9	9	4	5	10.9	10.9	10.9	148.43	1353	1353;1721;1340;101;220;266	0	61.144	By MS/MS	By MS/MS	By MS/MS
E7EX73;E9PGM1;E7EUU4;Q04637	E7EX73;E9PGM1;E7EUU4;Q04637	1;1;1;1	1;1;1;1	1;1;1;1	Eukaryotic translation initiation factor 4 gamma 1	EIF4G1	;;;	4	1	1	1	1	1	1	0	1	1	1	1	1	1	1	1	0	1	1	1	1	1	1	1	1	0	1	1	1	1	1	1.5	1.5	1.5	158.64	1436	1436;1513;1560;1599	0	2.2788	By matching	By MS/MS	By MS/MS
E7EUL7;E9PHV5;P28290	E7EUL7;E9PHV5;P28290	1;1;1	1;1;1	1;1;1	Sperm-specific antigen 2	SSFA2	;;	3	1	1	1	1	1	1	1	1	1	1	1	1	1	1	1	1	1	1	1	1	1	1	1	1	1	1	1	1	1	1	1.7	1.7	1.7	84.592	768	768;1237;1259	0	1.9048	By MS/MS	By MS/MS	By matching
H0YBJ8;E5RJU9;Q86UE4	H0YBJ8;E5RJU9;Q86UE4	2;2;2	2;2;2	2;2;2	Protein LYRIC	MTDH	;;	3	2	2	2	2	2	2	2	2	2	2	2	2	2	2	2	2	2	2	2	2	2	2	2	2	2	2	2	2	2	2	19.7	19.7	19.7	20.571	188	188;526;582	0.0044643	1.7097	By MS/MS	By matching	By matching
E5RHT9;E5RJ84;Q9NPA8	E5RHT9;E5RJ84;Q9NPA8	1;1;1	1;1;1	1;1;1	Transcription and mRNA export factor ENY2	ENY2	;;	3	1	1	1	1	1	1	1	1	0	1	0	1	1	1	1	1	1	0	1	0	1	1	1	1	1	1	0	1	0	1	15.1	15.1	15.1	6.1252	53	53;56;101	1	-2	By matching	By matching	By matching
D6REK3;Q6UX04	D6REK3;Q6UX04	1;1	1;1	1;1	Peptidyl-prolyl cis-trans isomerase CWC27 homolog	CWC27	;	2	1	1	1	1	0	1	1	0	0	0	1	1	1	0	1	1	0	0	0	1	1	1	0	1	1	0	0	0	1	1	3.9	3.9	3.9	42.996	381	381;472	0	5.3049	By MS/MS		By matching
D6RCQ8;O95394;D6RCD1;D6RC77;D6RF77	D6RCQ8;O95394;D6RCD1;D6RC77;D6RF77	2;2;1;1;1	2;2;1;1;1	2;2;1;1;1	Phosphoacetylglucosamine mutase	PGM3	;;;;	5	2	2	2	2	1	1	2	2	2	2	1	1	2	1	1	2	2	2	2	1	1	2	1	1	2	2	2	2	1	1	23.3	23.3	23.3	15.973	146	146;542;71;114;156	0	2.7214	By MS/MS	By MS/MS	By MS/MS
Q5T985;P19823;Q5T987	Q5T985;P19823;Q5T987	7;7;4	1;1;1	1;1;1	Inter-alpha-trypsin inhibitor heavy chain H2	ITIH2	;;	3	7	1	1	5	4	1	4	6	6	6	4	3	1	0	0	0	0	0	0	0	0	1	0	0	0	0	0	0	0	0	8.2	1.4	1.4	105.21	935	935;946;237	1	-2	By MS/MS	By matching	By matching
CON__Q2KIS7;E9PHK0;P05452	CON__Q2KIS7;E9PHK0;P05452	8;4;4	8;4;4	8;4;4	Tetranectin	CLEC3B	;;	3	8	8	8	8	7	6	7	7	8	8	7	7	8	7	6	7	7	8	8	7	7	8	7	6	7	7	8	8	7	7	52	52	52	22.144	202	202;160;202	0	323.31	By MS/MS	By MS/MS	By MS/MS
F8W7U0;CON__ENSEMBL:ENSBTAP00000001528;Q15811	F8W7U0;CON__ENSEMBL:ENSBTAP00000001528;Q15811	1;1;1	1;1;1	1;1;1	Intersectin-1	ITSN1	;;	3	1	1	1	1	1	1	1	1	1	1	1	1	1	1	1	1	1	1	1	1	1	1	1	1	1	1	1	1	1	1	1.9	1.9	1.9	130.01	1149	1149;1222;1721	0	34.474	By MS/MS	By MS/MS	By MS/MS
C9K0K7;I3L0S1;E7EPA1;O60256	C9K0K7;I3L0S1;E7EPA1;O60256	1;1;1;1	1;1;1;1	1;1;1;1	Phosphoribosyl pyrophosphate synthase-associated protein 2	PRPSAP2	;;;	4	1	1	1	1	0	0	1	0	1	1	0	0	1	0	0	1	0	1	1	0	0	1	0	0	1	0	1	1	0	0	11.5	11.5	11.5	27.143	244	244;260;268;369	0	2.3149	By MS/MS
E9PRE2;C9JZR2;O60716	E9PRE2;C9JZR2;O60716	1;1;1	1;1;1	1;1;1	Catenin delta-1	CTNND1	;;	3	1	1	1	1	1	1	1	1	1	1	1	1	1	1	1	1	1	1	1	1	1	1	1	1	1	1	1	1	1	1	6.9	6.9	6.9	29.229	261	261;938;968	0	2.6577	By matching	By MS/MS	By MS/MS
C9JXI1;C9JVP0;Q9UPW0	C9JXI1;C9JVP0;Q9UPW0	1;1;1	1;1;1	1;1;1	Forkhead box protein J3	FOXJ3	;;	3	1	1	1	1	0	0	0	0	0	0	0	0	1	0	0	0	0	0	0	0	0	1	0	0	0	0	0	0	0	0	17.4	17.4	17.4	9.1108	86	86;382;622	0	1.8329	By MS/MS
C9JUG7;F8W9N7;P47755;F8WED3;A0A0D9SET8	C9JUG7;F8W9N7;P47755;F8WED3;A0A0D9SET8	2;2;2;1;1	2;2;2;1;1	2;2;2;1;1	F-actin-capping protein subunit alpha-2	CAPZA2	;;;;	5	2	2	2	1	1	1	2	1	2	2	1	1	1	1	1	2	1	2	2	1	1	1	1	1	2	1	2	2	1	1	21.2	21.2	21.2	16.698	146	146;174;286;37;174	0	13.98	By MS/MS	By MS/MS	By MS/MS
C9JFM5;Q12846	C9JFM5;Q12846	2;2	2;2	2;2	Syntaxin-4	STX4	;	2	2	2	2	2	2	2	2	2	2	2	2	2	2	2	2	2	2	2	2	2	2	2	2	2	2	2	2	2	2	2	10.9	10.9	10.9	19.782	175	175;297	0	44.528	By MS/MS	By MS/MS	By MS/MS
C9JJ34;C9JDM3;F6WQW2;P43487;C9JIC6;C9JXG8;C9JGV6	C9JJ34;C9JDM3;F6WQW2;P43487;C9JIC6;C9JXG8;C9JGV6	2;2;2;2;1;1;1	2;2;2;2;1;1;1	2;2;2;2;1;1;1	Ran-specific GTPase-activating protein	RANBP1	;;;;;;	7	2	2	2	1	1	1	2	2	2	2	1	1	1	1	1	2	2	2	2	1	1	1	1	1	2	2	2	2	1	1	13.5	13.5	13.5	18.762	163	163;165;278;201;53;145;204	0	4.1715	By MS/MS	By MS/MS	By MS/MS
C9K098;C9JVV5;H7C5C7;C9J869;C9JAB9;P16333	C9K098;C9JVV5;H7C5C7;C9J869;C9JAB9;P16333	1;1;1;1;1;1	1;1;1;1;1;1	1;1;1;1;1;1	Cytoplasmic protein NCK1	NCK1	;;;;;	6	1	1	1	1	1	1	1	1	1	1	1	1	1	1	1	1	1	1	1	1	1	1	1	1	1	1	1	1	1	1	19.1	19.1	19.1	13.195	115	115;129;141;162;174;377	0	2.1272	By matching	By matching	By matching
C9J4K0;Q9BVC5	C9J4K0;Q9BVC5	1;1	1;1	1;1	Ashwin	C2orf49	;	2	1	1	1	1	1	1	1	1	0	1	1	1	1	1	1	1	1	0	1	1	1	1	1	1	1	1	0	1	1	1	6.8	6.8	6.8	21.356	190	190;232	0	1.881	By MS/MS	By MS/MS	By MS/MS
C9J1R5;Q15042	C9J1R5;Q15042	1;1	1;1	1;1	Rab3 GTPase-activating protein catalytic subunit	RAB3GAP1	;	2	1	1	1	1	0	0	0	0	0	0	1	0	1	0	0	0	0	0	0	1	0	1	0	0	0	0	0	0	1	0	41.4	41.4	41.4	6.6785	58	58;981	0	3.9045	By MS/MS
C9J0R8;C9JLG4;C9J164;C9K0J5;Q70E73	C9J0R8;C9JLG4;C9J164;C9K0J5;Q70E73	1;1;1;1;1	1;1;1;1;1	1;1;1;1;1	Ras-associated and pleckstrin homology domains-containing protein 1	RAPH1	;;;;	5	1	1	1	0	0	1	0	0	0	0	0	0	0	0	1	0	0	0	0	0	0	0	0	1	0	0	0	0	0	0	29.2	29.2	29.2	10.215	89	89;172;594;1302;1250	0	3.4958			By MS/MS
C9J0A7;Q9UQN3	C9J0A7;Q9UQN3	1;1	1;1	1;1	Charged multivesicular body protein 2b	CHMP2B	;	2	1	1	1	1	1	1	1	1	1	1	1	1	1	1	1	1	1	1	1	1	1	1	1	1	1	1	1	1	1	1	5.5	5.5	5.5	20.772	183	183;213	0	3.2597	By MS/MS	By MS/MS	By MS/MS
B8ZZF5;C9J5M4;Q9H8M9	B8ZZF5;C9J5M4;Q9H8M9	1;1;1	1;1;1	1;1;1	Protein eva-1 homolog A	EVA1A	;;	3	1	1	1	1	1	1	1	1	1	1	1	1	1	1	1	1	1	1	1	1	1	1	1	1	1	1	1	1	1	1	7.9	7.9	7.9	16.163	140	140;142;152	0	2.3797	By MS/MS	By MS/MS	By MS/MS
H7C148;B7Z6J7;O75175;A0A2R8Y7Z8;A0A0G2JNJ7;H7C3F5;A0A2H2FJL5	H7C148;B7Z6J7;O75175;A0A2R8Y7Z8;A0A0G2JNJ7;H7C3F5;A0A2H2FJL5	2;2;2;1;1;1;1	2;2;2;1;1;1;1	2;2;2;1;1;1;1	CCR4-NOT transcription complex subunit 3	CNOT3	;;;;;;	7	2	2	2	2	1	1	1	2	2	2	2	1	2	1	1	1	2	2	2	2	1	2	1	1	1	2	2	2	2	1	5.1	5.1	5.1	48.956	455	455;718;753;194;375;571;571	0	3.3772	By MS/MS	By MS/MS	By MS/MS
H3BPE3;Q99613;B5ME19	H3BPE3;Q99613;B5ME19	1;1;1	1;1;1	1;1;1	Eukaryotic translation initiation factor 3 subunit C;Eukaryotic translation initiation factor 3 subunit C-like protein	EIF3C;EIF3CL	;;	3	1	1	1	1	1	1	1	1	1	1	1	1	1	1	1	1	1	1	1	1	1	1	1	1	1	1	1	1	1	1	9.8	9.8	9.8	15.275	132	132;913;914	0	10.154	By MS/MS	By MS/MS	By matching
H7C2Y0;B5MCX3;Q15019	H7C2Y0;B5MCX3;Q15019	1;1;1	1;1;1	1;1;1	Septin-2	2019-09-02	;;	3	1	1	1	1	1	1	1	1	1	1	1	1	1	1	1	1	1	1	1	1	1	1	1	1	1	1	1	1	1	1	8.5	8.5	8.5	21.65	188	188;321;361	0	9.4361	By MS/MS	By MS/MS	By MS/MS
E5RJD7;H0YC46;E5RFP4;H0YBU9;E5RJ31;B4E3T4;Q93062	E5RJD7;H0YC46;E5RFP4;H0YBU9;E5RJ31;B4E3T4;Q93062	1;1;1;1;1;1;1	1;1;1;1;1;1;1	1;1;1;1;1;1;1	RNA-binding protein with multiple splicing	RBPMS	;;;;;;	7	1	1	1	1	1	1	1	1	0	1	1	1	1	1	1	1	1	0	1	1	1	1	1	1	1	1	0	1	1	1	42.9	42.9	42.9	5.3932	49	49;113;115;119;120;224;196	0.0092961	1.4206	By matching	By MS/MS	By MS/MS
B4DWJ1;E9PEI4;H0YB16;H0YBZ1;H0YBP1;E7ESA6;Q05397	B4DWJ1;E9PEI4;H0YB16;H0YBZ1;H0YBP1;E7ESA6;Q05397	1;1;1;1;1;1;1	1;1;1;1;1;1;1	1;1;1;1;1;1;1	Focal adhesion kinase 1	PTK2	;;;;;;	7	1	1	1	1	1	1	1	1	1	1	1	1	1	1	1	1	1	1	1	1	1	1	1	1	1	1	1	1	1	1	4.4	4.4	4.4	40.161	362	362;680;724;753;1017;1096;1052	0	3.7489	By matching	By MS/MS	By MS/MS
H7C299;E7EQM7;C9JM82;E7EPG2;B4DJ62;E7EX32;G3XAH0;Q99719	H7C299;E7EQM7;C9JM82;E7EPG2;B4DJ62;E7EX32;G3XAH0;Q99719	1;1;1;1;1;1;1;1	1;1;1;1;1;1;1;1	1;1;1;1;1;1;1;1	Septin-5	2019-09-05	;;;;;;;	8	1	1	1	1	1	1	1	1	1	1	1	1	1	1	1	1	1	1	1	1	1	1	1	1	1	1	1	1	1	1	18.9	18.9	18.9	12.538	106	106;248;301;304;322;337;378;369	0	27.728	By MS/MS	By MS/MS	By MS/MS
B4DHN5;E9PBU7;O00560	B4DHN5;E9PBU7;O00560	1;1;1	1;1;1	1;1;1	Syntenin-1	SDCBP	;;	3	1	1	1	1	1	1	1	1	1	1	1	1	1	1	1	1	1	1	1	1	1	1	1	1	1	1	1	1	1	1	4.2	4.2	4.2	25.968	239	239;244;298	0.0094851	1.4769	By MS/MS	By MS/MS	By MS/MS
B1AUU8;P42566	B1AUU8;P42566	1;1	1;1	1;1	Epidermal growth factor receptor substrate 15	EPS15	;	2	1	1	1	1	1	1	1	1	1	1	1	1	1	1	1	1	1	1	1	1	1	1	1	1	1	1	1	1	1	1	2	2	2	83.653	762	762;896	0	3.8084	By MS/MS	By MS/MS	By MS/MS
B1AKN3;Q9P2R6;D6RA28	B1AKN3;Q9P2R6;D6RA28	2;2;1	2;2;1	2;2;1	Arginine-glutamic acid dipeptide repeats protein	RERE	;;	3	2	2	2	2	2	2	2	2	2	2	2	2	2	2	2	2	2	2	2	2	2	2	2	2	2	2	2	2	2	2	3	3	3	141.54	1298	1298;1566;177	0	5.1086	By MS/MS	By MS/MS	By MS/MS
B1AKL4;Q9NRA8;B1AKL5	B1AKL4;Q9NRA8;B1AKL5	2;2;1	2;2;1	2;2;1	Eukaryotic translation initiation factor 4E transporter	EIF4ENIF1	;;	3	2	2	2	1	2	2	2	2	1	2	2	2	1	2	2	2	2	1	2	2	2	1	2	2	2	2	1	2	2	2	2.9	2.9	2.9	105.55	961	961;985;188	0	1.9756	By matching	By MS/MS	By MS/MS
B0QY95;Q9NQG6	B0QY95;Q9NQG6	1;1	1;1	1;1	Mitochondrial dynamics protein MID51	MIEF1	;	2	1	1	1	1	1	1	1	1	1	1	1	1	1	1	1	1	1	1	1	1	1	1	1	1	1	1	1	1	1	1	2.1	2.1	2.1	53.331	478	478;463	1	-2	By matching	By matching	By matching
C9JMX4;H0Y485;H0Y5K2;B3KWK7;A6XND1;A6XND0;P17936	C9JMX4;H0Y485;H0Y5K2;B3KWK7;A6XND1;A6XND0;P17936	1;1;1;1;1;1;1	1;1;1;1;1;1;1	1;1;1;1;1;1;1	Insulin-like growth factor-binding protein 3	IGFBP3	;;;;;;	7	1	1	1	1	1	1	1	1	1	1	1	1	1	1	1	1	1	1	1	1	1	1	1	1	1	1	1	1	1	1	13.6	13.6	13.6	14.9	132	132;143;153;194;263;270;291	0	160.82	By MS/MS	By MS/MS	By MS/MS
A6NKQ9	A6NKQ9	1	1	1	Choriogonadotropin subunit beta variant 1	CGB1		1	1	1	1	0	0	0	0	0	0	1	0	0	0	0	0	0	0	0	1	0	0	0	0	0	0	0	0	1	0	0	10.7	10.7	10.7	20.468	187	187	1	-2
A0A3B3IU46;Q9BTL3	A0A3B3IU46;Q9BTL3	1;1	1;1	1;1	RNMT-activating mini protein	FAM103A1	;	2	1	1	1	1	1	1	1	1	0	1	1	1	1	1	1	1	1	0	1	1	1	1	1	1	1	1	0	1	1	1	12.7	12.7	12.7	14.367	118	118;118	0	2.4373	By MS/MS	By MS/MS	By MS/MS
A0A3B3ITD8;P52948	A0A3B3ITD8;P52948	1;1	1;1	1;1	Nuclear pore complex protein Nup98-Nup96;Nuclear pore complex protein Nup98;Nuclear pore complex protein Nup96	NUP98	;	2	1	1	1	1	1	1	1	1	1	1	1	1	1	1	1	1	1	1	1	1	1	1	1	1	1	1	1	1	1	1	1.3	1.3	1.3	143.45	1348	1348;1817	0	3.0175	By MS/MS	By MS/MS	By MS/MS
A0A3B3ISP1;Q92625	A0A3B3ISP1;Q92625	1;1	1;1	1;1	Ankyrin repeat and SAM domain-containing protein 1A	ANKS1A	;	2	1	1	1	1	1	1	1	1	1	0	1	0	1	1	1	1	1	1	0	1	0	1	1	1	1	1	1	0	1	0	0.9	0.9	0.9	129.9	1194	1194;1134	1	-2	By MS/MS	By MS/MS	By MS/MS
B9EGQ5;M0QXA7;A0A2R8YFV2;O95785	B9EGQ5;M0QXA7;A0A2R8YFV2;O95785	1;1;1;1	1;1;1;1	1;1;1;1	Protein Wiz	WIZ	;;;	4	1	1	1	1	1	1	0	1	0	1	0	1	1	1	1	0	1	0	1	0	1	1	1	1	0	1	0	1	0	1	1.4	1.4	1.4	89.054	832	832;968;1699;1651	0.0093708	1.4423	By matching	By matching	By MS/MS
A0A2R8Y880;Q7Z6E9;A0A087WY32;H3BUN0;H3BSK8	A0A2R8Y880;Q7Z6E9;A0A087WY32;H3BUN0;H3BSK8	2;2;1;1;1	2;2;1;1;1	2;2;1;1;1	E3 ubiquitin-protein ligase RBBP6	RBBP6	;;;;	5	2	2	2	2	2	2	2	2	2	2	2	2	2	2	2	2	2	2	2	2	2	2	2	2	2	2	2	2	2	2	1.6	1.6	1.6	197.36	1759	1759;1792;138;300;1008	0	3.799	By MS/MS	By MS/MS	By MS/MS
A0A2R8Y4W2;A0A2R8YE63;Q12929	A0A2R8Y4W2;A0A2R8YE63;Q12929	1;1;1	1;1;1	1;1;1	Epidermal growth factor receptor kinase substrate 8	EPS8	;;	3	1	1	1	1	1	1	1	1	1	1	0	1	1	1	1	1	1	1	1	0	1	1	1	1	1	1	1	1	0	1	1.7	1.7	1.7	92.75	830	830;839;822	1	-2	By matching	By matching	By matching
A0A286YEX4;P08651	A0A286YEX4;P08651	1;1	1;1	1;1	Nuclear factor 1 C-type	NFIC	;	2	1	1	1	1	1	1	1	1	1	1	1	1	1	1	1	1	1	1	1	1	1	1	1	1	1	1	1	1	1	1	2.5	2.5	2.5	58.203	530	530;508	0	1.8989	By MS/MS	By MS/MS	By MS/MS
A0A2R8Y5C8;A0A2R8Y783;A0A2R8Y4N6;A0A1B0GWG0;A0A2R8Y6D0;A0A2R8Y420;A0A2R8Y7N0;A0A2R8Y7Y3;A0A3B3IUD6;Q4VB86;A0A2R8YD30;A0A2R8YFR9;A0A2R8Y6G5;A0A2R8YCW8;A0A2R8Y570;A0A2R8Y5G2;A0A2R8Y5Z6;A0A3B3IU06;A0A2U3TZH6;P11171	A0A2R8Y5C8;A0A2R8Y783;A0A2R8Y4N6;A0A1B0GWG0;A0A2R8Y6D0;A0A2R8Y420;A0A2R8Y7N0;A0A2R8Y7Y3;A0A3B3IUD6;Q4VB86;A0A2R8YD30;A0A2R8YFR9;A0A2R8Y6G5;A0A2R8YCW8;A0A2R8Y570;A0A2R8Y5G2;A0A2R8Y5Z6;A0A3B3IU06;A0A2U3TZH6;P11171	1;1;1;1;1;1;1;1;1;1;1;1;1;1;1;1;1;1;1;1	1;1;1;1;1;1;1;1;1;1;1;1;1;1;1;1;1;1;1;1	1;1;1;1;1;1;1;1;1;1;1;1;1;1;1;1;1;1;1;1	Protein 4.1	EPB41	;;;;;;;;;;;;;;;;;;;	20	1	1	1	1	1	1	1	1	1	1	1	1	1	1	1	1	1	1	1	1	1	1	1	1	1	1	1	1	1	1	4	4	4	25.52	227	227;310;387;483;542;544;565;601;607;622;655;675;680;748;766;782;787;807;841;864	1	-2	By matching	By matching	By MS/MS
H3BRW9;G5E9C7;A0A1B0GUL7;Q02750;P36507	H3BRW9;G5E9C7;A0A1B0GUL7;Q02750;P36507	1;1;1;1;1	1;1;1;1;1	1;1;1;1;1	Dual specificity mitogen-activated protein kinase kinase 1;Dual specificity mitogen-activated protein kinase kinase 2	MAP2K1;MAP2K2	;;;;	5	1	1	1	1	1	1	1	1	1	1	1	1	1	1	1	1	1	1	1	1	1	1	1	1	1	1	1	1	1	1	10.1	10.1	10.1	23.947	217	217;303;405;393;400	0	64.308	By MS/MS	By MS/MS	By MS/MS
F5GZ78;A0A1B0GTU4;P49023	F5GZ78;A0A1B0GTU4;P49023	1;1;1	1;1;1	1;1;1	Paxillin	PXN	;;	3	1	1	1	1	1	0	1	1	1	1	1	0	1	1	0	1	1	1	1	1	0	1	1	0	1	1	1	1	1	0	2	2	2	64.232	589	589;1081;591	0.0092105	1.4042	By MS/MS	By matching
A0A140T974;A0A140T9W4;A0A140T9R1;O75955	A0A140T974;A0A140T9W4;A0A140T9R1;O75955	1;1;1;1	1;1;1;1	1;1;1;1	Flotillin-1	FLOT1	;;;	4	1	1	1	1	1	1	1	1	0	1	1	1	1	1	1	1	1	0	1	1	1	1	1	1	1	1	0	1	1	1	16.7	16.7	16.7	9.4478	90	90;186;357;427	0.0030166	1.7557	By matching	By matching	By matching
H0YIX9;H7C0E9;A0A0U1RRA6;B5MCU0;B5MCG9;Q9Y2K5	H0YIX9;H7C0E9;A0A0U1RRA6;B5MCU0;B5MCG9;Q9Y2K5	1;1;1;1;1;1	1;1;1;1;1;1	1;1;1;1;1;1	R3H domain-containing protein 2	R3HDM2	;;;;;	6	1	1	1	1	1	1	1	1	1	1	1	1	1	1	1	1	1	1	1	1	1	1	1	1	1	1	1	1	1	1	4.3	4.3	4.3	31.681	280	280;741;966;990;1010;976	0	1.8574	By MS/MS	By matching	By MS/MS
A0A0U1RR20;Q92954	A0A0U1RR20;Q92954	4;2	4;2	4;2	Proteoglycan 4;Proteoglycan 4 C-terminal part	PRG4	;	2	4	4	4	3	4	3	3	4	4	4	3	3	3	4	3	3	4	4	4	3	3	3	4	3	3	4	4	4	3	3	2.9	2.9	2.9	146.45	1361	1361;1404	0	43.056	By MS/MS	By MS/MS	By MS/MS
H0YHH6;A0A0U1RQU3;E7ERY9;P20020	H0YHH6;A0A0U1RQU3;E7ERY9;P20020	1;1;1;1	1;1;1;1	1;1;1;1	Calcium-transporting ATPase;Plasma membrane calcium-transporting ATPase 1	ATP2B1	;;;	4	1	1	1	1	1	1	1	1	1	1	1	1	1	1	1	1	1	1	1	1	1	1	1	1	1	1	1	1	1	1	14.2	14.2	14.2	18.521	162	162;300;963;1220	0	5.9714	By MS/MS	By MS/MS	By MS/MS
A0A0U1RR93;A0A0U1RQS4;Q9BYB0	A0A0U1RR93;A0A0U1RQS4;Q9BYB0	1;1;1	1;1;1	1;1;1	SH3 and multiple ankyrin repeat domains protein 3	SHANK3	;;	3	1	1	1	1	0	1	1	1	1	1	1	1	1	0	1	1	1	1	1	1	1	1	0	1	1	1	1	1	1	1	0.8	0.8	0.8	184.32	1724	1724;1730;1731	1	-2	By MS/MS		By MS/MS
A0A0D9SEU5;R4GMX8;Q6VN20	A0A0D9SEU5;R4GMX8;Q6VN20	1;1;1	1;1;1	1;1;1	Ran-binding protein 10	RANBP10	;;	3	1	1	1	1	1	1	1	1	1	1	1	1	1	1	1	1	1	1	1	1	1	1	1	1	1	1	1	1	1	1	2.3	2.3	2.3	67.255	620	620;650;620	0	1.8811	By MS/MS	By MS/MS	By matching
A0A0C4DG89;Q7L014	A0A0C4DG89;Q7L014	1;1	1;1	1;1	Probable ATP-dependent RNA helicase DDX46	DDX46	;	2	1	1	1	1	1	1	1	1	1	1	1	1	1	1	1	1	1	1	1	1	1	1	1	1	1	1	1	1	1	1	2.7	2.7	2.7	117.46	1032	1032;1031	0	23.925	By MS/MS	By MS/MS	By MS/MS
F5GWQ2;A0A0A0MSJ2;E7EU13;Q96P48	F5GWQ2;A0A0A0MSJ2;E7EU13;Q96P48	1;1;1;1	1;1;1;1	1;1;1;1	Arf-GAP with Rho-GAP domain, ANK repeat and PH domain-containing protein 1	ARAP1	;;;	4	1	1	1	1	1	1	1	1	1	1	1	1	1	1	1	1	1	1	1	1	1	1	1	1	1	1	1	1	1	1	6.4	6.4	6.4	27.096	233	233;679;1194;1450	1	-2	By MS/MS	By matching	By matching
A0A0A0MRT6;Q8IZP0	A0A0A0MRT6;Q8IZP0	1;1	1;1	1;1	Abl interactor 1	ABI1	;	2	1	1	1	1	1	1	1	1	1	1	1	1	1	1	1	1	1	1	1	1	1	1	1	1	1	1	1	1	1	1	2.9	2.9	2.9	51.769	475	475;508	1	-2	By MS/MS	By MS/MS	By matching
A0A0A0MRJ3;Q8NEY1	A0A0A0MRJ3;Q8NEY1	1;1	1;1	1;1	Neuron navigator 1	NAV1	;	2	1	1	1	1	1	1	1	0	1	0	0	1	1	1	1	1	0	1	0	0	1	1	1	1	1	0	1	0	0	1	0.7	0.7	0.7	197.4	1830	1830;1877	0	3.1321	By matching	By matching	By matching
A0A0A0MRG2;E9PG40;P05067;H7C0V9;H7C2L2	A0A0A0MRG2;E9PG40;P05067;H7C0V9	4;4;4;3;1	4;4;4;3;1	4;4;4;3;1	Amyloid beta A4 protein;N-APP;Soluble APP-alpha;Soluble APP-beta;C99;Beta-amyloid protein 42;Beta-amyloid protein 40;C83;P3(42);P3(40);C80;Gamma-secretase C-terminal fragment 59;Gamma-secretase C-terminal fragment 57;Gamma-secretase C-terminal fragment 50;C31	APP	;;;	5	4	4	4	2	1	1	3	2	3	2	1	1	2	1	1	3	2	3	2	1	1	2	1	1	3	2	3	2	1	1	9.4	9.4	9.4	75.109	660	660;714;770;485;181	0	6.8694	By MS/MS	By MS/MS	By MS/MS
J3QQX0;C9JFE4;A0A096LP07;A0A096LPJ3;A8K070;Q13098	J3QQX0;C9JFE4;A0A096LP07;A0A096LPJ3;A8K070;Q13098	1;1;1;1;1;1	1;1;1;1;1;1	1;1;1;1;1;1	COP9 signalosome complex subunit 1	GPS1	;;;;;	6	1	1	1	1	1	1	1	1	1	1	1	1	1	1	1	1	1	1	1	1	1	1	1	1	1	1	1	1	1	1	24.1	24.1	24.1	8.7087	79	79;471;486;490;526;491	1	-2	By matching	By MS/MS	By MS/MS
A0A087X054;Q9Y4L1;J3QL06;J3KTF1;E9PJ21;A0A087WWI4;K7EQK2	A0A087X054;Q9Y4L1	3;3;1;1;1;1;1	3;3;1;1;1;1;1	3;3;1;1;1;1;1	Hypoxia up-regulated protein 1	HYOU1	;	7	3	3	3	2	2	2	3	2	3	3	2	2	2	2	2	3	2	3	3	2	2	2	2	2	3	2	3	3	2	2	5.1	5.1	5.1	104.78	937	937;999;211;224;656;677;678	0	4.0621	By MS/MS	By MS/MS	By MS/MS
A0A087WZ13;E9PAU2	A0A087WZ13;E9PAU2	1;1	1;1	1;1		RAVER1	;	2	1	1	1	1	0	1	0	1	1	1	0	0	1	0	1	0	1	1	1	0	0	1	0	1	0	1	1	1	0	0	2.6	2.6	2.6	77.843	739	739;756	0.0095238	1.4907	By matching		By matching
E5RFQ9;A0A087WZ06;Q13188	E5RFQ9;A0A087WZ06;Q13188	1;1;1	1;1;1	1;1;1	Serine/threonine-protein kinase 3;Serine/threonine-protein kinase 3 36kDa subunit;Serine/threonine-protein kinase 3 20kDa subunit	STK3	;;	3	1	1	1	1	1	1	1	1	1	1	1	1	1	1	1	1	1	1	1	1	1	1	1	1	1	1	1	1	1	1	9.2	9.2	9.2	26.039	228	228;380;491	0.0092838	1.4204	By matching	By MS/MS	By MS/MS
B4DDC6;A0A087WYT3;Q15185	B4DDC6;A0A087WYT3;Q15185	1;1;1	1;1;1	1;1;1	Prostaglandin E synthase 3	PTGES3	;;	3	1	1	1	0	0	0	0	1	0	0	0	1	0	0	0	0	1	0	0	0	1	0	0	0	0	1	0	0	0	1	12.1	12.1	12.1	14.573	124	124;164;160	0	107.39
B1AP61;A0A087WYF6;F8W7U3;J3KP36;E7ESD2;A0A0A0MR88;A0A096LPC5;Q9Y4E1;Q641Q2	B1AP61;A0A087WYF6;F8W7U3;J3KP36;E7ESD2;A0A0A0MR88;A0A096LPC5;Q9Y4E1;Q641Q2	1;1;1;1;1;1;1;1;1	1;1;1;1;1;1;1;1;1	1;1;1;1;1;1;1;1;1	WASH complex subunit FAM21C;WASH complex subunit FAM21A	FAM21A;FAM21C	;;;;;;;;	9	1	1	1	1	1	1	1	1	0	1	0	1	1	1	1	1	1	0	1	0	1	1	1	1	1	1	0	1	0	1	7.7	7.7	7.7	17.637	156	156;1245;1253;1262;1279;1341;1341;1320;1341	1	-2	By matching	By matching	By matching
A0A087X1Z0;A0A087WXD8;B4DKF8;E5RJ29;Q9NYI0	A0A087X1Z0;A0A087WXD8;B4DKF8;E5RJ29;Q9NYI0	1;1;1;1;1	1;1;1;1;1	1;1;1;1;1	PH and SEC7 domain-containing protein 3	PSD3	;;;;	5	1	1	1	0	0	1	1	1	1	1	1	1	0	0	1	1	1	1	1	1	1	0	0	1	1	1	1	1	1	1	7.8	7.8	7.8	30.473	269	269;269;376;982;1048	0.0058394	1.6703			By MS/MS
A0A087WWP4;Q96T37	A0A087WWP4;Q96T37	1;1	1;1	1;1	Putative RNA-binding protein 15	RBM15	;	2	1	1	1	1	1	1	1	1	1	1	1	1	1	1	1	1	1	1	1	1	1	1	1	1	1	1	1	1	1	1	1.3	1.3	1.3	102.13	933	933;977	0.0095368	1.4934	By MS/MS	By MS/MS	By MS/MS
A0A087WWF4;A0A087X0M4;Q9BWU0	A0A087WWF4;A0A087X0M4;Q9BWU0	1;1;1	1;1;1	1;1;1	Kanadaptin	SLC4A1AP	;;	3	1	1	1	0	0	1	1	0	0	0	1	0	0	0	1	1	0	0	0	1	0	0	0	1	1	0	0	0	1	0	6.6	6.6	6.6	30.978	273	273;742;796	0	83.291			By MS/MS
K7EK53;A0A087WVB9;K7ERF1;Q9UBQ5	K7EK53;A0A087WVB9;K7ERF1;Q9UBQ5	1;1;1;1	1;1;1;1	1;1;1;1	Eukaryotic translation initiation factor 3 subunit K	EIF3K	;;;	4	1	1	1	1	1	1	0	0	0	0	0	0	1	1	1	0	0	0	0	0	0	1	1	1	0	0	0	0	0	0	10.7	10.7	10.7	15.118	131	131;185;192;218	0.0029851	1.722	By MS/MS	By MS/MS	By MS/MS
A0A087WUZ3;Q01082	A0A087WUZ3;Q01082	2;2	2;2	2;2	Spectrin beta chain, non-erythrocytic 1	SPTBN1	;	2	2	2	2	2	2	2	2	2	2	2	1	1	2	2	2	2	2	2	2	1	1	2	2	2	2	2	2	2	1	1	0.8	0.8	0.8	274.83	2366	2366;2364	0	139.23	By MS/MS	By MS/MS	By MS/MS
A0A087WUT6;O60841	A0A087WUT6;O60841	1;1	1;1	1;1	Eukaryotic translation initiation factor 5B	EIF5B	;	2	1	1	1	1	1	1	1	1	1	1	1	1	1	1	1	1	1	1	1	1	1	1	1	1	1	1	1	1	1	1	1.1	1.1	1.1	138.68	1220	1220;1220	0	30.874	By MS/MS	By MS/MS	By MS/MS
A0A087WTS8;A0A087WYC1;P34932	A0A087WTS8;A0A087WYC1;P34932	1;1;1	1;1;1	1;1;1	Heat shock 70 kDa protein 4	HSPA4	;;	3	1	1	1	1	1	1	1	1	1	0	1	1	1	1	1	1	1	1	0	1	1	1	1	1	1	1	1	0	1	1	2.3	2.3	2.3	52.599	475	475;699;840	0.003003	1.7379	By MS/MS	By MS/MS	By MS/MS
M0QYH3;A0A087WTP3;Q92945;M0QXW7;M0R0I5	M0QYH3;A0A087WTP3;Q92945;M0QXW7;M0R0I5	3;3;3;2;2	3;3;3;2;2	3;3;3;2;2	Far upstream element-binding protein 2	KHSRP	;;;;	5	3	3	3	1	0	2	2	1	3	1	2	1	1	0	2	2	1	3	1	2	1	1	0	2	2	1	3	1	2	1	24.3	24.3	24.3	18.017	169	169;711;711;116;279	0	4.6279	By MS/MS		By MS/MS
A0A075B7D9;H3BPE7;P35637;Q92804	A0A075B7D9;H3BPE7;P35637;Q92804	1;1;1;1	1;1;1;1	1;1;1;1	RNA-binding protein FUS;TATA-binding protein-associated factor 2N	TAF15;FUS	;;;	4	1	1	1	1	1	1	1	1	0	1	1	1	1	1	1	1	1	0	1	1	1	1	1	1	1	1	0	1	1	1	3.1	3.1	3.1	48.839	449	449;527;526;592	0	2.0102	By MS/MS	By MS/MS	By MS/MS
A0A024R571;Q9H4M9	A0A024R571;Q9H4M9	1;1	1;1	1;1	EH domain-containing protein 1	EHD1	;	2	1	1	1	1	1	1	1	1	1	1	1	1	1	1	1	1	1	1	1	1	1	1	1	1	1	1	1	1	1	1	3.3	3.3	3.3	61.927	548	548;534	0	3.7402	By MS/MS	By MS/MS	By MS/MS
C9JMQ6;C9JQ82;C9JBS3;C9JEJ8;C9JHN6;C9JT62;C9JHS7;C9JK79;C9JHZ8;C9JES8;C9JZI8;C9J5E5;C9JIZ1;A0A024R4E5;Q00341	C9JMQ6;C9JQ82;C9JBS3;C9JEJ8;C9JHN6;C9JT62;C9JHS7;C9JK79;C9JHZ8;C9JES8;C9JZI8;C9J5E5;C9JIZ1;A0A024R4E5;Q00341	1;1;1;1;1;1;1;1;1;1;1;1;1;1;1	1;1;1;1;1;1;1;1;1;1;1;1;1;1;1	1;1;1;1;1;1;1;1;1;1;1;1;1;1;1	Vigilin	HDLBP	;;;;;;;;;;;;;;	15	1	1	1	1	1	1	1	1	1	1	1	1	1	1	1	1	1	1	1	1	1	1	1	1	1	1	1	1	1	1	34.8	34.8	34.8	5.0325	46	46;53;69;79;81;96;126;128;141;147;164;221;224;1268;1268	0	14.559	By MS/MS	By MS/MS	By matching
[truncated: 58 more columns]

## Sheet: CM61
Protein IDs	Majority protein IDs	Peptide counts (all)	Peptide counts (razor+unique)	Peptide counts (unique)	Protein names	Gene names	Fasta headers	Number of proteins	Peptides	Razor + unique peptides	Unique peptides	Peptides CF49-phos-1	Peptides CF49-phos-2	Peptides CF49-phos-3	Peptides CM61-phos-1	Peptides CM61-phos-2	Peptides CM61-phos-3	Peptides HM59-phos-1	Peptides HM59-phos-2	Peptides HM59-phos-3	Razor + unique peptides CF49-phos-1	Razor + unique peptides CF49-phos-2	Razor + unique peptides CF49-phos-3	Razor + unique peptides CM61-phos-1	Razor + unique peptides CM61-phos-2	Razor + unique peptides CM61-phos-3	Razor + unique peptides HM59-phos-1	Razor + unique peptides HM59-phos-2	Razor + unique peptides HM59-phos-3	Unique peptides CF49-phos-1	Unique peptides CF49-phos-2	Unique peptides CF49-phos-3	Unique peptides CM61-phos-1	Unique peptides CM61-phos-2	Unique peptides CM61-phos-3	Unique peptides HM59-phos-1	Unique peptides HM59-phos-2	Unique peptides HM59-phos-3	Sequence coverage [%]	Unique + razor sequence coverage [%]	Unique sequence coverage [%]	Mol. weight [kDa]	Sequence length	Sequence lengths	Q-value	Score	Identification type CF49-phos-1	Identification type CF49-phos-2	Identification type CF49-phos-3
Q99741	Q99741	1	1	1	Cell division control protein 6 homolog	CDC6		1	1	1	1	0	0	0	1	0	0	1	1	1	0	0	0	1	0	0	1	1	1	0	0	0	1	0	0	1	1	1	5	5	5	62.72	560	560	1	-2
Q8N488	Q8N488	1	1	1	RING1 and YY1-binding protein	RYBP		1	1	1	1	1	1	1	0	0	1	0	1	1	1	1	1	0	0	1	0	1	1	1	1	1	0	0	1	0	1	1	13.2	13.2	13.2	24.821	228	228	0	1.9565	By matching	By matching	By MS/MS
Q13523;H0YDJ3	Q13523	3;1	3;1	3;1	Serine/threonine-protein kinase PRP4 homolog	PRPF4B		2	3	3	3	2	2	2	1	0	1	3	2	2	2	2	2	1	0	1	3	2	2	2	2	2	1	0	1	3	2	2	5.7	5.7	5.7	116.99	1007	1007;587	0	13.931	By MS/MS	By MS/MS	By MS/MS
Q13492	Q13492	1	1	1	Phosphatidylinositol-binding clathrin assembly protein	PICALM		1	1	1	1	1	1	1	0	0	1	0	1	1	1	1	1	0	0	1	0	1	1	1	1	1	0	0	1	0	1	1	3.7	3.7	3.7	70.754	652	652	1	-2	By MS/MS	By matching	By matching
Q04721	Q04721	1	1	1	Neurogenic locus notch homolog protein 2;Notch 2 extracellular truncation;Notch 2 intracellular domain	NOTCH2		1	1	1	1	1	1	1	1	0	0	0	0	1	1	1	1	1	0	0	0	0	1	1	1	1	1	0	0	0	0	1	1.5	1.5	1.5	265.4	2471	2471	0	8.7509	By MS/MS	By matching	By MS/MS
P41743	P41743	2	2	2	Protein kinase C iota type	PRKCI		1	2	2	2	1	1	1	2	0	2	1	1	1	1	1	1	2	0	2	1	1	1	1	1	1	2	0	2	1	1	1	9.7	9.7	9.7	68.262	596	596	0	39.991	By MS/MS	By matching	By MS/MS
A0A0A0MSC8;O75094	A0A0A0MSC8;O75094	1;1	1;1	1;1	Slit homolog 3 protein	SLIT3	;	2	1	1	1	0	0	0	1	0	0	0	0	0	0	0	0	1	0	0	0	0	0	0	0	0	1	0	0	0	0	0	2	2	2	153.76	1393	1393;1523	1	-2
A0A0A0MSA3;A2A368	A0A0A0MSA3;A2A368	1;1	1;1	1;1	Melanoma-associated antigen B16	MAGEB16	;	2	1	1	1	0	1	1	1	0	1	1	1	1	0	1	1	1	0	1	1	1	1	0	1	1	1	0	1	1	1	1	7	7	7	39.571	356	356;324	0.009434	1.4589		By matching	By MS/MS
Q58FF8	Q58FF8	10	1	1	Putative heat shock protein HSP 90-beta 2	HSP90AB2P		1	10	1	1	9	8	8	7	8	9	7	7	7	0	0	0	0	0	1	0	0	0	0	0	0	0	0	1	0	0	0	19.9	3.9	3.9	44.348	381	381	1	-2	By matching	By matching	By matching
P05388;F8VU65;F8VWS0;Q8NHW5;F8VPE8;G3V210;F8VW21;F8VQY6;F8VRK7;F8VS58;F8VZS0;F8W1K8;F8VWV4	P05388;F8VU65;F8VWS0;Q8NHW5;F8VPE8;G3V210;F8VW21;F8VQY6;F8VRK7	6;5;5;5;4;4;4;3;3;2;2;1;1	6;5;5;5;4;4;4;3;3;2;2;1;1	6;5;5;5;4;4;4;3;3;2;2;1;1	60S acidic ribosomal protein P0;60S acidic ribosomal protein P0-like	RPLP0;RPLP0P6	;;;;;;;;	13	6	6	6	1	0	1	3	1	5	4	0	1	1	0	1	3	1	5	4	0	1	1	0	1	3	1	5	4	0	1	27.1	27.1	27.1	34.273	317	317;247;281;317;153;166;244;142;156;121;246;107;111	0	29.508	By matching		By MS/MS
O75446	O75446	1	1	1	Histone deacetylase complex subunit SAP30	SAP30		1	1	1	1	1	0	0	0	0	1	1	1	1	1	0	0	0	0	1	1	1	1	1	0	0	0	0	1	1	1	1	14.5	14.5	14.5	23.306	220	220	0	3.0779	By MS/MS
K7ER53;O95644	K7ER53;O95644	1;1	1;1	1;1	Nuclear factor of activated T-cells, cytoplasmic 1	NFATC1	;	2	1	1	1	0	0	0	1	0	0	0	0	0	0	0	0	1	0	0	0	0	0	0	0	0	1	0	0	0	0	0	1.7	1.7	1.7	69.429	639	639;943	1	-2
I3L1L6;Q9H6R0	I3L1L6;Q9H6R0	1;1	1;1	1;1	Putative ATP-dependent RNA helicase DHX33	DHX33	;	2	1	1	1	0	0	0	1	0	0	0	0	1	0	0	0	1	0	0	0	0	1	0	0	0	1	0	0	0	0	1	2.8	2.8	2.8	69.255	617	617;707	1	-2
A0A087WXA6;A0A087WT45;A0A075B793;Q4V328	A0A087WXA6;A0A087WT45;A0A075B793;Q4V328	1;1;1;1	1;1;1;1	1;1;1;1	GRIP1-associated protein 1	GRIPAP1	;;;	4	1	1	1	1	1	1	0	0	1	1	1	1	1	1	1	0	0	1	1	1	1	1	1	1	0	0	1	1	1	1	8.9	8.9	8.9	35.029	302	302;796;810;841	0.0058565	1.6933	By MS/MS	By MS/MS	By MS/MS
H0YJV2	H0YJV2	1	1	1		SPTLC2		1	1	1	1	0	1	1	1	0	0	0	0	0	0	1	1	1	0	0	0	0	0	0	1	1	1	0	0	0	0	0	5.7	5.7	5.7	45.71	407	407	1	-2		By MS/MS	By matching
E7EQY4;D6W5A2;E7EV10;Q9BTC8	E7EQY4;D6W5A2;E7EV10;Q9BTC8	1;1;1;1	1;1;1;1	1;1;1;1	Metastasis-associated protein MTA3	MTA3	;;;	4	1	1	1	1	1	1	1	0	1	1	1	1	1	1	1	1	0	1	1	1	1	1	1	1	1	0	1	1	1	1	1.8	1.8	1.8	58.726	514	514;537;590;594	0.0083333	1.5462	By MS/MS	By MS/MS	By matching
C9JA93	C9JA93	1	1	1		TBC1D15		1	1	1	1	1	0	1	1	0	1	0	1	1	1	0	1	1	0	1	0	1	1	1	0	1	1	0	1	0	1	1	7.2	7.2	7.2	32.136	278	278	0	2.5069	By MS/MS		By matching
C9IZ41;H7C3R3;Q15942	C9IZ41;H7C3R3;Q15942	1;1;1	1;1;1	1;1;1	Zyxin	ZYX	;;	3	1	1	1	0	0	0	0	0	1	0	1	1	0	0	0	0	0	1	0	1	1	0	0	0	0	0	1	0	1	1	12.2	12.2	12.2	17.054	164	164;177;572	0	13.651
B7ZVW6;Q6ZVN7	B7ZVW6;Q6ZVN7	1;1	1;1	1;1	Putative uncharacterized protein C7orf76	FLJ42280;C7orf76	;	2	1	1	1	0	1	1	0	0	1	1	0	1	0	1	1	0	0	1	1	0	1	0	1	1	0	0	1	1	0	1	21.2	21.2	21.2	12.925	118	118;128	1	-2		By matching	By MS/MS
A0A3B3ITK7;P36871	A0A3B3ITK7;P36871	1;1	1;1	1;1	Phosphoglucomutase-1	PGM1	;	2	1	1	1	1	1	1	1	0	1	1	1	1	1	1	1	1	0	1	1	1	1	1	1	1	1	0	1	1	1	1	3.9	3.9	3.9	63.957	584	584;562	0	8.9061	By MS/MS	By MS/MS	By MS/MS
Q9UEY8	Q9UEY8	1	1	1	Gamma-adducin	ADD3		1	1	1	1	1	1	1	1	0	1	1	1	1	1	1	1	1	0	1	1	1	1	1	1	1	1	0	1	1	1	1	3.5	3.5	3.5	79.154	706	706	1	-2	By matching	By matching	By matching
B7Z8D3;A0A087WTV2;K7ENH2;K9J957;P61289	B7Z8D3;A0A087WTV2;K7ENH2;K9J957;P61289	1;1;1;1;1	1;1;1;1;1	1;1;1;1;1	Proteasome activator complex subunit 3	PSME3	;;;;	5	1	1	1	1	0	1	1	0	0	0	1	1	1	0	1	1	0	0	0	1	1	1	0	1	1	0	0	0	1	1	11.5	11.5	11.5	14.761	130	130;170;179;231;254	0	1.9734	By MS/MS		By MS/MS
Q8IY18	Q8IY18	1	1	1	Structural maintenance of chromosomes protein 5	SMC5		1	1	1	1	0	0	1	0	0	1	1	1	1	0	0	1	0	0	1	1	1	1	0	0	1	0	0	1	1	1	1	1	1	1	128.81	1101	1101	1	-2			By matching
R4GNB1;Q4L235	R4GNB1;Q4L235	1;1	1;1	1;1	Acyl-CoA synthetase family member 4	AASDH	;	2	1	1	1	1	0	0	0	0	1	1	1	1	1	0	0	0	0	1	1	1	1	1	0	0	0	0	1	1	1	1	2.6	2.6	2.6	104.91	945	945;1098	1	-2	By matching
G5E9D8;C9J2H1;Q86UX2;A0A096LP62	G5E9D8;C9J2H1;Q86UX2;A0A096LP62	3;3;3;2	3;3;3;2	3;3;3;2	Inter-alpha-trypsin inhibitor heavy chain H5	ITIH5	;;;	4	3	3	3	0	0	0	1	0	3	2	0	0	0	0	0	1	0	3	2	0	0	0	0	0	1	0	3	2	0	0	5	5	5	78.437	702	702;942;942;728	0	2.6283
B1AKF4;B1AKE6;B1AKE7;B1AKF5;B1AKF6;G5E9N2;Q12816	B1AKF4;B1AKE6;B1AKE7;B1AKF5;B1AKF6;G5E9N2;Q12816	1;1;1;1;1;1;1	1;1;1;1;1;1;1	1;1;1;1;1;1;1	Trophinin	TRO	;;;;;;	7	1	1	1	1	1	1	1	0	1	1	1	1	1	1	1	1	0	1	1	1	1	1	1	1	1	0	1	1	1	1	19.5	19.5	19.5	12.909	123	123;168;176;192;230;681;1431	1	-2	By matching	By MS/MS	By MS/MS
Q9Y4J8	Q9Y4J8	1	1	1	Dystrobrevin alpha	DTNA		1	1	1	1	1	1	1	1	0	1	1	1	1	1	1	1	1	0	1	1	1	1	1	1	1	1	0	1	1	1	1	3.6	3.6	3.6	83.9	743	743	1	-2	By MS/MS	By matching	By matching
Q9NR48	Q9NR48	1	1	1	Histone-lysine N-methyltransferase ASH1L	ASH1L		1	1	1	1	0	1	1	1	0	1	1	1	1	0	1	1	1	0	1	1	1	1	0	1	1	1	0	1	1	1	1	0.4	0.4	0.4	332.79	2969	2969	1	-2		By matching	By MS/MS
S4R3Y2;Q9BY10	S4R3Y2;Q9BY10	1;1	1;1	1;1	Thymic stromal cotransporter homolog	SLC46A2	;	2	1	1	1	1	0	1	1	0	1	1	1	1	1	0	1	1	0	1	1	1	1	1	0	1	1	0	1	1	1	1	4.4	4.4	4.4	36.295	341	341;475	1	-2	By matching		By matching
Q96NG5	Q96NG5	1	1	1	Zinc finger protein 558	ZNF558		1	1	1	1	1	0	0	1	0	0	0	0	0	1	0	0	1	0	0	0	0	0	1	0	0	1	0	0	0	0	0	2.5	2.5	2.5	45.754	402	402	1	-2	By matching
Q8N9V2	Q8N9V2	1	1	1	Probable E3 ubiquitin-protein ligase TRIML1	TRIML1		1	1	1	1	0	1	0	1	0	1	1	0	0	0	1	0	1	0	1	1	0	0	0	1	0	1	0	1	1	0	0	2.1	2.1	2.1	53.001	468	468	1	-2		By matching
Q6P2E9	Q6P2E9	1	1	1	Enhancer of mRNA-decapping protein 4	EDC4		1	1	1	1	0	0	0	0	0	1	0	1	0	0	0	0	0	0	1	0	1	0	0	0	0	0	0	1	0	1	0	2	2	2	151.66	1401	1401	1	-2
Q5ST81;Q5JP53;P07437;P68371;P04350;Q9BVA1;Q13885;K7ESM5;A0A0B4J269;Q9BUF5;Q13509	Q5ST81;Q5JP53;P07437;P68371;P04350;Q9BVA1;Q13885	5;5;5;4;3;3;3;2;2;2;2	5;5;5;4;3;3;3;2;2;2;2	4;4;4;3;2;2;2;1;1;1;1	Tubulin beta chain;Tubulin beta-4B chain;Tubulin beta-4A chain;Tubulin beta-2B chain;Tubulin beta-2A chain	TUBB;TUBB4B;TUBB4A;TUBB2B;TUBB2A	;;;;;;	11	5	5	4	3	1	0	3	0	4	4	0	2	3	1	0	3	0	4	4	0	2	2	1	0	3	0	3	3	0	2	17.7	17.7	15.1	41.742	372	372;426;444;445;444;445;445;338;797;446;450	0	24.835	By matching	By MS/MS
J3KQ40;O95759	J3KQ40;O95759	2;2	2;2	2;2	TBC1 domain family member 8	TBC1D8	;	2	2	2	2	1	1	1	2	1	1	1	1	1	1	1	1	2	1	1	1	1	1	1	1	1	2	1	1	1	1	1	2.9	2.9	2.9	132.42	1155	1155;1140	1	-2	By matching	By matching	By matching
C9J9W2;Q14847	C9J9W2;Q14847	1;1	1;1	1;1	LIM and SH3 domain protein 1	LASP1	;	2	1	1	1	0	1	0	1	0	1	0	0	0	0	1	0	1	0	1	0	0	0	0	1	0	1	0	1	0	0	0	7.8	7.8	7.8	18.98	166	166;261	0	3.8373		By MS/MS
M0R0Y6;M0QYQ7;M0R0N3;M0R019;M0R2T0;A0A087X0X3;P52272	M0R0Y6;M0QYQ7;M0R0N3;M0R019;M0R2T0;A0A087X0X3;P52272	1;1;1;1;1;1;1	1;1;1;1;1;1;1	1;1;1;1;1;1;1	Heterogeneous nuclear ribonucleoprotein M	HNRNPM	;;;;;;	7	1	1	1	0	0	0	1	0	0	0	0	0	0	0	0	1	0	0	0	0	0	0	0	0	1	0	0	0	0	0	17.2	17.2	17.2	10.739	99	99;219;275;352;357;730;730	0.0093333	1.4393
H0YAH1;A0A087WT70;P61296	H0YAH1;A0A087WT70;P61296	1;1;1	1;1;1	1;1;1	Heart- and neural crest derivatives-expressed protein 2	HAND2	;;	3	1	1	1	0	1	1	1	0	1	1	1	1	0	1	1	1	0	1	1	1	1	0	1	1	1	0	1	1	1	1	16.3	16.3	16.3	10.371	92	92;186;217	1	-2		By matching	By matching
Q9Y5S2;H0YLY0	Q9Y5S2;H0YLY0	2;1	2;1	2;1	Serine/threonine-protein kinase MRCK beta	CDC42BPB	;	2	2	2	2	0	1	1	1	0	2	0	1	0	0	1	1	1	0	2	0	1	0	0	1	1	1	0	2	0	1	0	2.4	2.4	2.4	194.31	1711	1711;666	0	2.9927		By MS/MS	By MS/MS
Q9Y294	Q9Y294	1	1	1	Histone chaperone ASF1A	ASF1A		1	1	1	1	1	1	1	0	0	1	1	1	1	1	1	1	0	0	1	1	1	1	1	1	1	0	0	1	1	1	1	12.3	12.3	12.3	22.968	204	204	0.0071429	1.603	By matching	By MS/MS	By matching
Q9UGH3	Q9UGH3	1	1	1	Solute carrier family 23 member 2	SLC23A2		1	1	1	1	1	1	1	1	0	0	1	0	0	1	1	1	1	0	0	1	0	0	1	1	1	1	0	0	1	0	0	2.6	2.6	2.6	70.336	650	650	0	2.1089	By matching	By MS/MS	By matching
Q9H3Z4	Q9H3Z4	1	1	1	DnaJ homolog subfamily C member 5	DNAJC5		1	1	1	1	1	1	1	1	1	1	1	1	1	1	1	1	1	1	1	1	1	1	1	1	1	1	1	1	1	1	1	8.6	8.6	8.6	22.149	198	198	1	-2	By matching	By matching	By matching
Q96JQ0	Q96JQ0	1	1	1	Protocadherin-16	DCHS1		1	1	1	1	0	0	0	1	0	0	0	0	0	0	0	0	1	0	0	0	0	0	0	0	0	1	0	0	0	0	0	0.5	0.5	0.5	346.18	3298	3298	0.0084151	1.5555
Q96JC9	Q96JC9	1	1	1	ELL-associated factor 1	EAF1		1	1	1	1	1	0	0	1	0	1	1	1	1	1	0	0	1	0	1	1	1	1	1	0	0	1	0	1	1	1	1	4.9	4.9	4.9	29.042	268	268	1	-2	By MS/MS
Q5FWF5	Q5FWF5	1	1	1	N-acetyltransferase ESCO1	ESCO1		1	1	1	1	0	0	0	1	0	1	0	0	0	0	0	0	1	0	1	0	0	0	0	0	0	1	0	1	0	0	0	2.5	2.5	2.5	94.982	840	840	1	-2
Q5T757;Q05519;Q5T760	Q5T757;Q05519;Q5T760	2;2;1	2;2;1	2;2;1	Serine/arginine-rich splicing factor 11	SRSF11	;;	3	2	2	2	2	1	2	1	1	1	2	2	2	2	1	2	1	1	1	2	2	2	2	1	2	1	1	1	2	2	2	6.4	6.4	6.4	48.5	424	424;484;389	0	146.28	By MS/MS	By MS/MS	By MS/MS
P24534;C9JZW3	P24534	3;1	2;1	2;1	Elongation factor 1-beta	EEF1B2		2	3	2	2	2	2	2	2	2	3	3	1	2	1	1	1	1	1	2	2	0	1	1	1	1	1	1	2	2	0	1	19.6	14.7	14.7	24.763	225	225;123	0	41.973	By MS/MS	By MS/MS	By MS/MS
P14625;Q96GW1;A0A1W2PRR1	P14625	6;2;2	5;1;1	5;1;1	Endoplasmin	HSP90B1		3	6	5	5	3	3	4	5	2	6	4	2	3	2	2	3	4	1	5	3	1	2	2	2	3	4	1	5	3	1	2	8.1	6.6	6.6	92.468	803	803;315;315	0	176.64	By MS/MS	By MS/MS	By MS/MS
P05386	P05386	2	1	1	60S acidic ribosomal protein P1	RPLP1		1	2	1	1	0	0	0	1	1	1	1	0	0	0	0	0	1	0	1	0	0	0	0	0	0	1	0	1	0	0	0	51.8	37.7	37.7	11.514	114	114	0	10.734
K7N7A8;P29972	K7N7A8;P29972	1;1	1;1	1;1	Aquaporin-1	AQP1	;	2	1	1	1	1	1	1	0	0	1	0	1	0	1	1	1	0	0	1	0	1	0	1	1	1	0	0	1	0	1	0	5.3	5.3	5.3	48.685	449	449;269	0	2.8168	By MS/MS	By matching	By matching
K7EJ06;K7EQA9;K7EKQ2;Q16543	K7EJ06;K7EQA9;K7EKQ2;Q16543	1;1;1;1	1;1;1;1	1;1;1;1	Hsp90 co-chaperone Cdc37;Hsp90 co-chaperone Cdc37, N-terminally processed	CDC37	;;;	4	1	1	1	0	0	0	0	0	1	0	1	1	0	0	0	0	0	1	0	1	1	0	0	0	0	0	1	0	1	1	48.3	48.3	48.3	7.1348	60	60;230;353;378	0	2.0701
G3V599;Q96PC5	G3V599;Q96PC5	1;1	1;1	1;1	Melanoma inhibitory activity protein 2	MIA2	;	2	1	1	1	1	1	1	1	0	0	1	1	1	1	1	1	1	0	0	1	1	1	1	1	1	1	0	0	1	1	1	1	1	1	151.72	1339	1339;1412	0.0085349	1.5864	By matching	By matching	By matching
F8VWZ8;Q52LW3	F8VWZ8;Q52LW3	2;2	2;2	2;2	Rho GTPase-activating protein 29	ARHGAP29	;	2	2	2	2	1	1	1	1	0	2	1	1	1	1	1	1	1	0	2	1	1	1	1	1	1	1	0	2	1	1	1	3	3	3	117.42	1035	1035;1261	0.0082645	1.5161	By matching	By matching	By matching
D6REK3;Q6UX04	D6REK3;Q6UX04	1;1	1;1	1;1	Peptidyl-prolyl cis-trans isomerase CWC27 homolog	CWC27	;	2	1	1	1	1	0	1	1	0	0	0	1	1	1	0	1	1	0	0	0	1	1	1	0	1	1	0	0	0	1	1	3.9	3.9	3.9	42.996	381	381;472	0	5.3049	By MS/MS		By matching
C9K0K7;I3L0S1;E7EPA1;O60256	C9K0K7;I3L0S1;E7EPA1;O60256	1;1;1;1	1;1;1;1	1;1;1;1	Phosphoribosyl pyrophosphate synthase-associated protein 2	PRPSAP2	;;;	4	1	1	1	1	0	0	1	0	1	1	0	0	1	0	0	1	0	1	1	0	0	1	0	0	1	0	1	1	0	0	11.5	11.5	11.5	27.143	244	244;260;268;369	0	2.3149	By MS/MS
A0A0A0MRJ3;Q8NEY1	A0A0A0MRJ3;Q8NEY1	1;1	1;1	1;1	Neuron navigator 1	NAV1	;	2	1	1	1	1	1	1	1	0	1	0	0	1	1	1	1	1	0	1	0	0	1	1	1	1	1	0	1	0	0	1	0.7	0.7	0.7	197.4	1830	1830;1877	0	3.1321	By matching	By matching	By matching
F8VQ14;F5GWF6;P78371	F8VQ14;F5GWF6;P78371	2;2;2	2;2;2	2;2;2	T-complex protein 1 subunit beta	CCT2	;;	3	2	2	2	1	1	1	2	1	0	1	1	1	1	1	1	2	1	0	1	1	1	1	1	1	2	1	0	1	1	1	5	5	5	44.812	416	416;530;535	0	1.8263	By matching	By matching	By MS/MS
Q8N8K9	Q8N8K9	2	2	2	Uncharacterized protein KIAA1958	KIAA1958		1	2	2	2	0	0	1	0	1	0	0	0	0	0	0	1	0	1	0	0	0	0	0	0	1	0	1	0	0	0	0	3.9	3.9	3.9	79.211	716	716	0.0071327	1.601			By MS/MS
M0QYH3;A0A087WTP3;Q92945;M0QXW7;M0R0I5	M0QYH3;A0A087WTP3;Q92945;M0QXW7;M0R0I5	3;3;3;2;2	3;3;3;2;2	3;3;3;2;2	Far upstream element-binding protein 2	KHSRP	;;;;	5	3	3	3	1	0	2	2	1	3	1	2	1	1	0	2	2	1	3	1	2	1	1	0	2	2	1	3	1	2	1	24.3	24.3	24.3	18.017	169	169;711;711;116;279	0	4.6279	By MS/MS		By MS/MS
O60701;E7ER83;E7ETF4;E7EV97	O60701;E7ER83;E7ETF4;E7EV97	2;1;1;1	2;1;1;1	2;1;1;1	UDP-glucose 6-dehydrogenase	UGDH	;;;	4	2	2	2	1	1	1	0	1	1	1	1	1	1	1	1	0	1	1	1	1	1	1	1	1	0	1	1	1	1	1	4.9	4.9	4.9	55.023	494	494;130;153;181	0	5.7181	By MS/MS	By MS/MS	By matching
B1AP61;A0A087WYF6;F8W7U3;J3KP36;E7ESD2;A0A0A0MR88;A0A096LPC5;Q9Y4E1;Q641Q2	B1AP61;A0A087WYF6;F8W7U3;J3KP36;E7ESD2;A0A0A0MR88;A0A096LPC5;Q9Y4E1;Q641Q2	1;1;1;1;1;1;1;1;1	1;1;1;1;1;1;1;1;1	1;1;1;1;1;1;1;1;1	WASH complex subunit FAM21C;WASH complex subunit FAM21A	FAM21A;FAM21C	;;;;;;;;	9	1	1	1	1	1	1	1	1	0	1	0	1	1	1	1	1	1	0	1	0	1	1	1	1	1	1	0	1	0	1	7.7	7.7	7.7	17.637	156	156;1245;1253;1262;1279;1341;1341;1320;1341	1	-2	By matching	By matching	By matching
A0A0U1RRH6;O94880	A0A0U1RRH6;O94880	1;1	1;1	1;1	PHD finger protein 14	PHF14	;	2	1	1	1	1	1	0	1	1	0	0	0	1	1	1	0	1	1	0	0	0	1	1	1	0	1	1	0	0	0	1	2.5	2.5	2.5	106.99	948	948;888	0.0044183	1.7029	By matching	By MS/MS
Q08211	Q08211	1	1	1	ATP-dependent RNA helicase A	DHX9		1	1	1	1	0	1	1	1	1	1	0	1	1	0	1	1	1	1	1	0	1	1	0	1	1	1	1	1	0	1	1	1	1	1	140.96	1270	1270	1	-2		By MS/MS	By MS/MS
Q9NXD2;H3BQP4;H3BUS9	Q9NXD2;H3BQP4;H3BUS9	2;1;1	2;1;1	2;1;1	Myotubularin-related protein 10	MTMR10	;;	3	2	2	2	2	1	1	1	1	1	1	1	1	2	1	1	1	1	1	1	1	1	2	1	1	1	1	1	1	1	1	3.1	3.1	3.1	88.272	777	777;86;190	0	2.319	By MS/MS	By MS/MS	By matching
H0YB53;E7EWW5;O43312	H0YB53;E7EWW5;O43312	1;1;1	1;1;1	1;1;1	Metastasis suppressor protein 1	MTSS1	;;	3	1	1	1	1	1	1	1	1	0	1	1	1	1	1	1	1	1	0	1	1	1	1	1	1	1	1	0	1	1	1	4.6	4.6	4.6	57.603	543	543;645;755	0	2.1163	By matching	By MS/MS	By MS/MS
F6TD35;E9PFL3;H0YN69	F6TD35;E9PFL3;H0YN69	2;2;2	2;2;2	2;2;2		DHRS4L2	;;	3	2	2	2	0	1	0	0	1	1	0	1	2	0	1	0	0	1	1	0	1	2	0	1	0	0	1	1	0	1	2	7	7	7	17.057	157	157;192;242	0	1.8124		By matching
B7ZKQ9;F5H4X0;Q8WTV0	B7ZKQ9;F5H4X0;Q8WTV0	1;1;1	1;1;1	1;1;1	Scavenger receptor class B member 1	SCARB1	;;	3	1	1	1	1	0	1	1	1	0	1	1	1	1	0	1	1	1	0	1	1	1	1	0	1	1	1	0	1	1	1	4	4	4	53.847	481	481;499;552	1	-2	By matching		By matching
Q9Y320	Q9Y320	1	1	1	Thioredoxin-related transmembrane protein 2	TMX2		1	1	1	1	1	1	1	0	1	1	1	1	1	1	1	1	0	1	1	1	1	1	1	1	1	0	1	1	1	1	1	4.4	4.4	4.4	34.037	296	296	0	2.6084	By MS/MS	By matching	By matching
A0A0B4J1W9;P04049	A0A0B4J1W9;P04049	1;1	1;1	1;1	RAF proto-oncogene serine/threonine-protein kinase	RAF1	;	2	1	1	1	1	1	1	0	1	1	1	1	1	1	1	1	0	1	1	1	1	1	1	1	1	0	1	1	1	1	1	31.9	31.9	31.9	7.6795	69	69;648	0	1.8333	By matching	By matching	By matching
P55010;H0YLZ1;H0YN40	P55010	3;1;1	3;1;1	3;1;1	Eukaryotic translation initiation factor 5	EIF5		3	3	3	3	1	0	0	2	2	2	0	0	0	1	0	0	2	2	2	0	0	0	1	0	0	2	2	2	0	0	0	12.3	12.3	12.3	49.222	431	431;146;200	0	5.8622	By matching
O43765	O43765	1	1	1	Small glutamine-rich tetratricopeptide repeat-containing protein alpha	SGTA		1	1	1	1	1	1	1	1	1	1	1	1	1	1	1	1	1	1	1	1	1	1	1	1	1	1	1	1	1	1	1	4.2	4.2	4.2	34.063	313	313	1	-2	By matching	By matching	By matching
A0A0A0MRT6;Q8IZP0	A0A0A0MRT6;Q8IZP0	1;1	1;1	1;1	Abl interactor 1	ABI1	;	2	1	1	1	1	1	1	1	1	1	1	1	1	1	1	1	1	1	1	1	1	1	1	1	1	1	1	1	1	1	1	2.9	2.9	2.9	51.769	475	475;508	1	-2	By MS/MS	By MS/MS	By matching
Q8N7H5	Q8N7H5	1	1	1	RNA polymerase II-associated factor 1 homolog	PAF1		1	1	1	1	1	1	1	1	1	1	1	1	1	1	1	1	1	1	1	1	1	1	1	1	1	1	1	1	1	1	1	2.6	2.6	2.6	59.975	531	531	0	2.3328	By matching	By MS/MS	By MS/MS
O14686	O14686	1	1	1	Histone-lysine N-methyltransferase 2D	KMT2D		1	1	1	1	1	1	1	1	1	1	1	1	1	1	1	1	1	1	1	1	1	1	1	1	1	1	1	1	1	1	1	0.2	0.2	0.2	593.38	5537	5537	1	-2	By matching	By matching	By matching
P52564;P46734	P52564;P46734	1;1	1;1	1;1	Dual specificity mitogen-activated protein kinase kinase 6;Dual specificity mitogen-activated protein kinase kinase 3	MAP2K6;MAP2K3	;	2	1	1	1	1	1	1	0	1	1	1	1	1	1	1	1	0	1	1	1	1	1	1	1	1	0	1	1	1	1	1	4.8	4.8	4.8	37.492	334	334;347	0	2.1466	By MS/MS	By MS/MS	By MS/MS
K7EL66;K7ERD8;Q15555	K7EL66;K7ERD8;Q15555	1;1;1	1;1;1	1;1;1	Microtubule-associated protein RP/EB family member 2	MAPRE2	;;	3	1	1	1	1	1	1	1	1	1	1	1	1	1	1	1	1	1	1	1	1	1	1	1	1	1	1	1	1	1	1	9.7	9.7	9.7	15.035	134	134;194;327	1	-2	By matching	By matching	By MS/MS
O75420	O75420	2	2	2	PERQ amino acid-rich with GYF domain-containing protein 1	GIGYF1		1	2	2	2	1	1	1	1	1	1	1	2	1	1	1	1	1	1	1	1	2	1	1	1	1	1	1	1	1	2	1	3.4	3.4	3.4	114.6	1035	1035	0	1.815	By matching	By matching	By MS/MS
Q16821	Q16821	1	1	1	Protein phosphatase 1 regulatory subunit 3A	PPP1R3A		1	1	1	1	0	1	0	0	1	0	1	0	0	0	1	0	0	1	0	1	0	0	0	1	0	0	1	0	1	0	0	2.2	2.2	2.2	125.77	1122	1122	1	-2		By MS/MS
E5RJD7;H0YC46;E5RFP4;H0YBU9;E5RJ31;B4E3T4;Q93062	E5RJD7;H0YC46;E5RFP4;H0YBU9;E5RJ31;B4E3T4;Q93062	1;1;1;1;1;1;1	1;1;1;1;1;1;1	1;1;1;1;1;1;1	RNA-binding protein with multiple splicing	RBPMS	;;;;;;	7	1	1	1	1	1	1	1	1	0	1	1	1	1	1	1	1	1	0	1	1	1	1	1	1	1	1	0	1	1	1	42.9	42.9	42.9	5.3932	49	49;113;115;119;120;224;196	0.0092961	1.4206	By matching	By MS/MS	By MS/MS
A0A087X1Z0;A0A087WXD8;B4DKF8;E5RJ29;Q9NYI0	A0A087X1Z0;A0A087WXD8;B4DKF8;E5RJ29;Q9NYI0	1;1;1;1;1	1;1;1;1;1	1;1;1;1;1	PH and SEC7 domain-containing protein 3	PSD3	;;;;	5	1	1	1	0	0	1	1	1	1	1	1	1	0	0	1	1	1	1	1	1	1	0	0	1	1	1	1	1	1	1	7.8	7.8	7.8	30.473	269	269;269;376;982;1048	0.0058394	1.6703			By MS/MS
Q9Y266;A0A0A0MSS4;A0A0A0MSU9	Q9Y266	3;1;1	3;1;1	3;1;1	Nuclear migration protein nudC	NUDC		3	3	3	3	2	1	1	3	2	3	3	1	2	2	1	1	3	2	3	3	1	2	2	1	1	3	2	3	3	1	2	9.1	9.1	9.1	38.242	331	331;133;186	0	5.3437	By matching	By MS/MS	By matching
P31689	P31689	1	1	1	DnaJ homolog subfamily A member 1	DNAJA1		1	1	1	1	1	1	1	1	1	1	1	1	1	1	1	1	1	1	1	1	1	1	1	1	1	1	1	1	1	1	1	3.3	3.3	3.3	44.868	397	397	1	-2	By MS/MS	By MS/MS	By MS/MS
F5GZ78;A0A1B0GTU4;P49023	F5GZ78;A0A1B0GTU4;P49023	1;1;1	1;1;1	1;1;1	Paxillin	PXN	;;	3	1	1	1	1	1	0	1	1	1	1	1	0	1	1	0	1	1	1	1	1	0	1	1	0	1	1	1	1	1	0	2	2	2	64.232	589	589;1081;591	0.0092105	1.4042	By MS/MS	By matching
Q14118	Q14118	1	1	1	Dystroglycan;Alpha-dystroglycan;Beta-dystroglycan	DAG1		1	1	1	1	0	1	1	1	1	0	0	0	1	0	1	1	1	1	0	0	0	1	0	1	1	1	1	0	0	0	1	1.2	1.2	1.2	97.44	895	895	1	-2		By matching	By MS/MS
Q08495;E5RFK4	Q08495;E5RFK4	3;2	3;2	3;2	Dematin	DMTN	;	2	3	3	3	1	2	2	1	3	2	2	2	3	1	2	2	1	3	2	2	2	3	1	2	2	1	3	2	2	2	3	6.9	6.9	6.9	45.514	405	405;218	0	69.392	By matching	By MS/MS	By MS/MS
H3BRG5;Q9Y3M8	H3BRG5;Q9Y3M8	1;1	1;1	1;1	StAR-related lipid transfer protein 13	STARD13	;	2	1	1	1	1	1	1	1	1	1	1	1	1	1	1	1	1	1	1	1	1	1	1	1	1	1	1	1	1	1	1	2.5	2.5	2.5	67.109	606	606;1113	0	2.3887	By matching	By MS/MS	By MS/MS
C9J840	C9J840	12	1	1		MAP4K4		1	12	1	1	11	12	12	12	11	11	11	12	11	1	1	1	1	1	1	1	1	1	1	1	1	1	1	1	1	1	1	19.1	1.2	1.2	113.56	987	987	1	-2	By matching	By MS/MS	By MS/MS
M0R1R1;O96013	M0R1R1;O96013	1;1	1;1	1;1	Serine/threonine-protein kinase PAK 4	PAK4	;	2	1	1	1	1	1	1	1	1	0	1	1	1	1	1	1	1	1	0	1	1	1	1	1	1	1	1	0	1	1	1	10.7	10.7	10.7	16.857	149	149;591	0	4.2646	By matching	By matching	By matching
E9PPJ0;Q13435	E9PPJ0;Q13435	3;3	3;3	3;3	Splicing factor 3B subunit 2	SF3B2	;	2	3	3	3	3	2	1	1	1	1	1	1	1	3	2	1	1	1	1	1	1	1	3	2	1	1	1	1	1	1	1	4.7	4.7	4.7	98.169	878	878;895	0	3.9852	By MS/MS	By MS/MS	By matching
V9GYF0;V9GYM8;Q92974	V9GYF0;V9GYM8;Q92974	1;1;1	1;1;1	1;1;1	Rho guanine nucleotide exchange factor 2	ARHGEF2	;;	3	1	1	1	1	1	1	1	1	0	1	1	1	1	1	1	1	1	0	1	1	1	1	1	1	1	1	0	1	1	1	7.2	7.2	7.2	29.366	263	263;1031;986	0.0044118	1.7008	By MS/MS	By MS/MS	By matching
Q8IZ21	Q8IZ21	2	2	2	Phosphatase and actin regulator 4	PHACTR4		1	2	2	2	1	2	1	1	1	1	0	2	2	1	2	1	1	1	1	0	2	2	1	2	1	1	1	1	0	2	2	1.7	1.7	1.7	78.21	702	702	0	3.7848	By MS/MS	By MS/MS	By matching
P18827	P18827	1	1	1	Syndecan-1	SDC1		1	1	1	1	1	1	1	1	1	1	1	1	1	1	1	1	1	1	1	1	1	1	1	1	1	1	1	1	1	1	1	3.5	3.5	3.5	32.461	310	310	0.008427	1.557	By matching	By MS/MS	By MS/MS
Q96ST2	Q96ST2	1	1	1	Protein IWS1 homolog	IWS1		1	1	1	1	1	1	1	1	1	1	1	1	1	1	1	1	1	1	1	1	1	1	1	1	1	1	1	1	1	1	1	1.5	1.5	1.5	91.954	819	819	0	1.8281	By matching	By MS/MS	By matching
Q8NC51	Q8NC51	1	1	1	Plasminogen activator inhibitor 1 RNA-binding protein	SERBP1		1	1	1	1	1	1	1	1	1	0	1	1	1	1	1	1	1	1	0	1	1	1	1	1	1	1	1	0	1	1	1	4.4	4.4	4.4	44.965	408	408	0	2.3751	By MS/MS	By matching	By MS/MS
H0YIX9;H7C0E9;A0A0U1RRA6;B5MCU0;B5MCG9;Q9Y2K5	H0YIX9;H7C0E9;A0A0U1RRA6;B5MCU0;B5MCG9;Q9Y2K5	1;1;1;1;1;1	1;1;1;1;1;1	1;1;1;1;1;1	R3H domain-containing protein 2	R3HDM2	;;;;;	6	1	1	1	1	1	1	1	1	1	1	1	1	1	1	1	1	1	1	1	1	1	1	1	1	1	1	1	1	1	1	4.3	4.3	4.3	31.681	280	280;741;966;990;1010;976	0	1.8574	By MS/MS	By matching	By MS/MS
Q6VMQ6	Q6VMQ6	1	1	1	Activating transcription factor 7-interacting protein 1	ATF7IP		1	1	1	1	1	1	1	1	1	1	1	1	1	1	1	1	1	1	1	1	1	1	1	1	1	1	1	1	1	1	1	0.8	0.8	0.8	136.39	1270	1270	1	-2	By MS/MS	By MS/MS	By MS/MS
J3KS14;F5H478;J3KRU5;J3QLH3;J3QQJ0;Q9UHR5	J3KS14;F5H478;J3KRU5;J3QLH3;J3QQJ0;Q9UHR5	1;1;1;1;1;1	1;1;1;1;1;1	1;1;1;1;1;1	SAP30-binding protein	SAP30BP	;;;;;	6	1	1	1	1	1	1	1	1	1	1	1	1	1	1	1	1	1	1	1	1	1	1	1	1	1	1	1	1	1	1	17.3	17.3	17.3	11.594	104	104;168;179;248;325;308	1	-2	By matching	By matching	By MS/MS
H7C1X4;H7BZ47;H7C207;Q15032	H7C1X4;H7BZ47;H7C207;Q15032	1;1;1;1	1;1;1;1	1;1;1;1	R3H domain-containing protein 1	R3HDM1	;;;	4	1	1	1	0	1	1	1	1	1	1	1	1	0	1	1	1	1	1	1	1	1	0	1	1	1	1	1	1	1	1	6.5	6.5	6.5	19.792	186	186;194;823;1099	1	-2		By MS/MS	By MS/MS
A0A0B4J1Z0;A0A0X1KG75;A0A0D9SG04;Q53SF7	A0A0B4J1Z0;A0A0X1KG75;A0A0D9SG04;Q53SF7	1;1;1;1	1;1;1;1	1;1;1;1	Cordon-bleu protein-like 1	COBLL1	;;;	4	1	1	1	1	1	0	1	1	1	0	1	0	1	1	0	1	1	1	0	1	0	1	1	0	1	1	1	0	1	0	3.1	3.1	3.1	46.778	424	424;1168;1233;1204	1	-2	By MS/MS	By matching
E9PRE2;C9JZR2;O60716	E9PRE2;C9JZR2;O60716	1;1;1	1;1;1	1;1;1	Catenin delta-1	CTNND1	;;	3	1	1	1	1	1	1	1	1	1	1	1	1	1	1	1	1	1	1	1	1	1	1	1	1	1	1	1	1	1	1	6.9	6.9	6.9	29.229	261	261;938;968	0	2.6577	By matching	By MS/MS	By MS/MS
F8W126;Q96EZ8	F8W126;Q96EZ8	1;1	1;1	1;1	Microspherule protein 1	MCRS1	;	2	1	1	1	1	1	0	1	1	1	1	0	1	1	1	0	1	1	1	1	0	1	1	1	0	1	1	1	1	0	1	5.7	5.7	5.7	35.683	318	318;462	0	5.1409	By MS/MS	By MS/MS
P52926	P52926	1	1	1	High mobility group protein HMGI-C	HMGA2		1	1	1	1	0	1	1	1	1	0	1	1	1	0	1	1	1	1	0	1	1	1	0	1	1	1	1	0	1	1	1	17.4	17.4	17.4	11.832	109	109	1	-2		By matching	By MS/MS
A0A024R571;Q9H4M9	A0A024R571;Q9H4M9	1;1	1;1	1;1	EH domain-containing protein 1	EHD1	;	2	1	1	1	1	1	1	1	1	1	1	1	1	1	1	1	1	1	1	1	1	1	1	1	1	1	1	1	1	1	1	3.3	3.3	3.3	61.927	548	548;534	0	3.7402	By MS/MS	By MS/MS	By MS/MS
C9J5V9;H0Y449;P67809	C9J5V9;H0Y449;P67809	2;2;2	2;2;2	2;2;2	Nuclease-sensitive element-binding protein 1	YBX1	;;	3	2	2	2	1	1	1	2	1	2	2	2	1	1	1	1	2	1	2	2	2	1	1	1	1	2	1	2	2	2	1	13.4	13.4	13.4	23.598	216	216;374;324	0	2.6099	By matching	By MS/MS	By matching
Q9UBI6	Q9UBI6	1	1	1	Guanine nucleotide-binding protein G(I)/G(S)/G(O) subunit gamma-12	GNG12		1	1	1	1	1	1	1	0	1	1	0	1	0	1	1	1	0	1	1	0	1	0	1	1	1	0	1	1	0	1	0	15.3	15.3	15.3	8.0061	72	72	1	-2	By MS/MS	By MS/MS	By MS/MS
E5RHT9;E5RJ84;Q9NPA8	E5RHT9;E5RJ84;Q9NPA8	1;1;1	1;1;1	1;1;1	Transcription and mRNA export factor ENY2	ENY2	;;	3	1	1	1	1	1	1	1	1	0	1	0	1	1	1	1	1	1	0	1	0	1	1	1	1	1	1	0	1	0	1	15.1	15.1	15.1	6.1252	53	53;56;101	1	-2	By matching	By matching	By matching
H7BZD2;Q8N7R7	H7BZD2;Q8N7R7	1;1	1;1	1;1	Cyclin-Y-like protein 1	CCNYL1	;	2	1	1	1	1	1	1	0	1	0	1	1	1	1	1	1	0	1	0	1	1	1	1	1	1	0	1	0	1	1	1	16.8	16.8	16.8	13.501	119	119;359	0	1.8298	By matching	By MS/MS	By matching
Q5VZY9;O15075	Q5VZY9;O15075	2;1	2;1	2;1	Serine/threonine-protein kinase DCLK1	DCLK1	;	2	2	2	2	2	2	2	2	2	2	1	2	2	2	2	2	2	2	2	1	2	2	2	2	2	2	2	2	1	2	2	10.5	10.5	10.5	40.456	363	363;740	0	3.4387	By matching	By matching	By matching
O95239;Q2VIQ3	O95239;Q2VIQ3	1;1	1;1	1;1	Chromosome-associated kinesin KIF4A;Chromosome-associated kinesin KIF4B	KIF4A;KIF4B	;	2	1	1	1	1	1	1	1	1	1	1	1	1	1	1	1	1	1	1	1	1	1	1	1	1	1	1	1	1	1	1	0.8	0.8	0.8	139.88	1232	1232;1234	0.0084507	1.5609	By MS/MS	By MS/MS	By MS/MS
A0A0D9SEU5;R4GMX8;Q6VN20	A0A0D9SEU5;R4GMX8;Q6VN20	1;1;1	1;1;1	1;1;1	Ran-binding protein 10	RANBP10	;;	3	1	1	1	1	1	1	1	1	1	1	1	1	1	1	1	1	1	1	1	1	1	1	1	1	1	1	1	1	1	1	2.3	2.3	2.3	67.255	620	620;650;620	0	1.8811	By MS/MS	By MS/MS	By matching
A0A087WZ13;E9PAU2	A0A087WZ13;E9PAU2	1;1	1;1	1;1		RAVER1	;	2	1	1	1	1	0	1	0	1	1	1	0	0	1	0	1	0	1	1	1	0	0	1	0	1	0	1	1	1	0	0	2.6	2.6	2.6	77.843	739	739;756	0.0095238	1.4907	By matching		By matching
Q6UN15	Q6UN15	1	1	1	Pre-mRNA 3-end-processing factor FIP1	FIP1L1		1	1	1	1	1	1	1	1	1	1	1	1	1	1	1	1	1	1	1	1	1	1	1	1	1	1	1	1	1	1	1	2.5	2.5	2.5	66.526	594	594	0.0082759	1.5161	By MS/MS	By matching	By MS/MS
Q9H7N4	Q9H7N4	1	1	1	Splicing factor, arginine/serine-rich 19	SCAF1		1	1	1	1	1	1	1	1	1	1	1	1	1	1	1	1	1	1	1	1	1	1	1	1	1	1	1	1	1	1	1	1.8	1.8	1.8	139.27	1312	1312	0.0095109	1.4858	By matching	By MS/MS	By MS/MS
Q5HYJ3	Q5HYJ3	1	1	1	Protein FAM76B	FAM76B		1	1	1	1	1	1	1	0	1	1	1	0	0	1	1	1	0	1	1	1	0	0	1	1	1	0	1	1	1	0	0	9.4	9.4	9.4	38.708	339	339	0.004451	1.7082	By matching	By MS/MS	By matching
H0YM74;Q92610	H0YM74;Q92610	1;1	1;1	1;1	Zinc finger protein 592	ZNF592	;	2	1	1	1	1	1	1	0	1	1	1	1	1	1	1	1	0	1	1	1	1	1	1	1	1	0	1	1	1	1	1	2.6	2.6	2.6	91.981	858	858;1267	0.0058309	1.6703	By matching	By matching	By MS/MS
A0A087WTS8;A0A087WYC1;P34932	A0A087WTS8;A0A087WYC1;P34932	1;1;1	1;1;1	1;1;1	Heat shock 70 kDa protein 4	HSPA4	;;	3	1	1	1	1	1	1	1	1	1	0	1	1	1	1	1	1	1	1	0	1	1	1	1	1	1	1	1	0	1	1	2.3	2.3	2.3	52.599	475	475;699;840	0.003003	1.7379	By MS/MS	By MS/MS	By MS/MS
P31749	P31749	1	1	1	RAC-alpha serine/threonine-protein kinase	AKT1		1	1	1	1	1	1	1	1	1	1	1	1	1	1	1	1	1	1	1	1	1	1	1	1	1	1	1	1	1	1	1	4	4	4	55.686	480	480	0	19.5	By matching	By MS/MS	By MS/MS
A0A0C4DGQ6;Q96P16	A0A0C4DGQ6;Q96P16	1;1	1;1	1;1	Regulation of nuclear pre-mRNA domain-containing protein 1A	RPRD1A	;	2	1	1	1	1	1	1	0	1	0	0	1	1	1	1	1	0	1	0	0	1	1	1	1	1	0	1	0	0	1	1	8.3	8.3	8.3	32.916	289	289;312	1	-2	By MS/MS	By MS/MS	By MS/MS
Q9H444	Q9H444	2	2	2	Charged multivesicular body protein 4b	CHMP4B		1	2	2	2	1	1	1	2	1	2	2	1	1	1	1	1	2	1	2	2	1	1	1	1	1	2	1	2	2	1	1	10.3	10.3	10.3	24.95	224	224	0	24.215	By MS/MS	By MS/MS	By MS/MS
Q15582;H0YAH8;H0Y8M8;D6RBX4;H0Y8L3	Q15582;H0YAH8;H0Y8M8	4;2;2;1;1	4;2;2;1;1	4;2;2;1;1	Transforming growth factor-beta-induced protein ig-h3	TGFBI	;;	5	4	4	4	1	1	1	4	1	2	2	1	1	1	1	1	4	1	2	2	1	1	1	1	1	4	1	2	2	1	1	6.7	6.7	6.7	74.68	683	683;78;128;65;366	0	31.584	By MS/MS	By MS/MS	By MS/MS
A0A140T974;A0A140T9W4;A0A140T9R1;O75955	A0A140T974;A0A140T9W4;A0A140T9R1;O75955	1;1;1;1	1;1;1;1	1;1;1;1	Flotillin-1	FLOT1	;;;	4	1	1	1	1	1	1	1	1	0	1	1	1	1	1	1	1	1	0	1	1	1	1	1	1	1	1	0	1	1	1	16.7	16.7	16.7	9.4478	90	90;186;357;427	0.0030166	1.7557	By matching	By matching	By matching
F8WF82;F8WCB3;C9JJQ0;Q8WVM7	F8WF82;F8WCB3;C9JJQ0;Q8WVM7	1;1;1;1	1;1;1;1	1;1;1;1	Cohesin subunit SA-1	STAG1	;;;	4	1	1	1	1	1	0	0	1	0	1	1	0	1	1	0	0	1	0	1	1	0	1	1	0	0	1	0	1	1	0	31.7	31.7	31.7	10.89	101	101;161;232;1258	0	2.6093	By matching	By MS/MS
Q02078	Q02078	1	1	1	Myocyte-specific enhancer factor 2A	MEF2A		1	1	1	1	1	1	1	1	1	1	1	1	1	1	1	1	1	1	1	1	1	1	1	1	1	1	1	1	1	1	1	3.9	3.9	3.9	54.811	507	507	0.0091623	1.3797	By matching	By matching	By MS/MS
H0Y5M6;F8WBA3;O94806;Q15139	H0Y5M6;F8WBA3;O94806;Q15139	1;1;1;1	1;1;1;1	1;1;1;1	Serine/threonine-protein kinase;Serine/threonine-protein kinase D3;Serine/threonine-protein kinase D1	PRKD3;PRKD1	;;;	4	1	1	1	1	1	1	1	1	1	1	1	1	1	1	1	1	1	1	1	1	1	1	1	1	1	1	1	1	1	1	8.1	8.1	8.1	20.612	185	185;920;890;912	0	2.0548	By MS/MS	By MS/MS	By MS/MS
Q7L7V1	Q7L7V1	1	1	1	Putative pre-mRNA-splicing factor ATP-dependent RNA helicase DHX32	DHX32		1	1	1	1	1	1	1	0	1	0	1	1	1	1	1	1	0	1	0	1	1	1	1	1	1	0	1	0	1	1	1	1.6	1.6	1.6	84.418	743	743	1	-2	By matching	By MS/MS	By matching
A0A087WZX0;Q86UU0	A0A087WZX0;Q86UU0	2;2	2;2	2;2	B-cell CLL/lymphoma 9-like protein	BCL9L	;	2	2	2	2	2	2	2	0	2	1	1	2	2	2	2	2	0	2	1	1	2	2	2	2	2	0	2	1	1	2	2	2.8	2.8	2.8	153.09	1462	1462;1499	0.0015175	1.7935	By MS/MS	By MS/MS	By MS/MS
A0A087WXT0;A0A087WXC4;Q9UQP3	A0A087WXT0;A0A087WXC4;Q9UQP3	1;1;1	1;1;1	1;1;1	Tenascin-N	TNN	;;	3	1	1	1	1	1	0	0	1	1	1	0	1	1	1	0	0	1	1	1	0	1	1	1	0	0	1	1	1	0	1	1.9	1.9	1.9	124.43	1122	1122;1122;1299	1	-2	By matching	By matching
Q9UQC2	Q9UQC2	1	1	1	GRB2-associated-binding protein 2	GAB2		1	1	1	1	1	1	1	1	1	1	1	1	1	1	1	1	1	1	1	1	1	1	1	1	1	1	1	1	1	1	1	1.3	1.3	1.3	74.457	676	676	1	-2	By matching	By MS/MS	By MS/MS
H7C071;Q14012	H7C071;Q14012	1;1	1;1	1;1	Calcium/calmodulin-dependent protein kinase type 1	CAMK1	;	2	1	1	1	1	1	1	1	1	1	1	1	1	1	1	1	1	1	1	1	1	1	1	1	1	1	1	1	1	1	1	10	10	10	28.517	260	260;370	0	4.4788	By MS/MS	By MS/MS	By matching
A0A3B3ISP1;Q92625	A0A3B3ISP1;Q92625	1;1	1;1	1;1	Ankyrin repeat and SAM domain-containing protein 1A	ANKS1A	;	2	1	1	1	1	1	1	1	1	1	0	1	0	1	1	1	1	1	1	0	1	0	1	1	1	1	1	1	0	1	0	0.9	0.9	0.9	129.9	1194	1194;1134	1	-2	By MS/MS	By MS/MS	By MS/MS
Q9Y2X3	Q9Y2X3	1	1	1	Nucleolar protein 58	NOP58		1	1	1	1	1	1	1	0	1	0	1	0	1	1	1	1	0	1	0	1	0	1	1	1	1	0	1	0	1	0	1	3	3	3	59.578	529	529	0	2.2154	By MS/MS	By matching	By matching
Q7L7X3	Q7L7X3	1	1	1	Serine/threonine-protein kinase TAO1	TAOK1		1	1	1	1	1	1	1	0	1	1	1	1	1	1	1	1	0	1	1	1	1	1	1	1	1	0	1	1	1	1	1	1.2	1.2	1.2	116.07	1001	1001	0.0094723	1.4688	By matching	By MS/MS	By matching
H3BTD3	H3BTD3	2	1	1		ARPP19		1	2	1	1	2	2	2	2	2	2	2	2	2	1	1	1	1	1	1	1	1	1	1	1	1	1	1	1	1	1	1	27.8	12.5	12.5	8.1272	72	72	1	-2	By MS/MS	By MS/MS	By matching
Q5VTR2	Q5VTR2	1	1	1	E3 ubiquitin-protein ligase BRE1A	RNF20		1	1	1	1	1	1	1	0	1	1	1	1	1	1	1	1	0	1	1	1	1	1	1	1	1	0	1	1	1	1	1	1.6	1.6	1.6	113.66	975	975	0	1.9506	By matching	By matching	By matching
Q86UP0	Q86UP0	1	1	1	Cadherin-24	CDH24		1	1	1	1	1	1	1	1	1	1	1	1	1	1	1	1	1	1	1	1	1	1	1	1	1	1	1	1	1	1	1	3.3	3.3	3.3	87.751	819	819	0.0092593	1.4156	By matching	By matching	By MS/MS
Q9Y2U8	Q9Y2U8	1	1	1	Inner nuclear membrane protein Man1	LEMD3		1	1	1	1	0	1	1	0	1	1	1	1	1	0	1	1	0	1	1	1	1	1	0	1	1	0	1	1	1	1	1	1.9	1.9	1.9	99.996	911	911	1	-2		By MS/MS	By matching
H0Y6G2;Q8WU40;Q5SWX3;A0A2Q3DQE3;Q13555	H0Y6G2;Q8WU40;Q5SWX3;A0A2Q3DQE3;Q13555	1;1;1;1;1	1;1;1;1;1	1;1;1;1;1	Calcium/calmodulin-dependent protein kinase type II subunit gamma	CAMK2G	;;;;	5	1	1	1	0	1	1	0	1	0	1	1	1	0	1	1	0	1	0	1	1	1	0	1	1	0	1	0	1	1	1	4.8	4.8	4.8	36.939	335	335;453;516;556;558	0	1.9144		By MS/MS	By MS/MS
A8MY87;A0A2R8Y4X0;A0A0A0MQW1;A0A2R8Y5H9;Q8IVT5	A8MY87;A0A2R8Y4X0;A0A0A0MQW1;A0A2R8Y5H9;Q8IVT5	1;1;1;1;1	1;1;1;1;1	1;1;1;1;1	Kinase suppressor of Ras 1	KSR1	;;;;	5	1	1	1	1	1	1	0	1	0	1	0	0	1	1	1	0	1	0	1	0	0	1	1	1	0	1	0	1	0	0	3.9	3.9	3.9	69.061	612	612;829;846;928;923	1	-2	By matching	By matching	By matching
Q9UKJ3	Q9UKJ3	1	1	1	G patch domain-containing protein 8	GPATCH8		1	1	1	1	0	0	1	1	1	1	1	1	1	0	0	1	1	1	1	1	1	1	0	0	1	1	1	1	1	1	1	1.3	1.3	1.3	164.2	1502	1502	1	-2			By matching
Q92900	Q92900	1	1	1	Regulator of nonsense transcripts 1	UPF1		1	1	1	1	1	1	1	1	1	1	1	1	1	1	1	1	1	1	1	1	1	1	1	1	1	1	1	1	1	1	1	1.5	1.5	1.5	124.34	1129	1129	0	7.7571	By MS/MS	By matching	By MS/MS
X6RKU3;Q6P3S6	X6RKU3;Q6P3S6	1;1	1;1	1;1	F-box only protein 42	FBXO42	;	2	1	1	1	1	1	1	1	1	1	0	1	1	1	1	1	1	1	1	0	1	1	1	1	1	1	1	1	0	1	1	8.7	8.7	8.7	30.958	298	298;717	1	-2	By matching	By matching	By matching
H0YM23;O75179	H0YM23;O75179	1;1	1;1	1;1	Ankyrin repeat domain-containing protein 17	ANKRD17	;	2	1	1	1	1	1	1	1	1	0	1	1	1	1	1	1	1	1	0	1	1	1	1	1	1	1	1	0	1	1	1	0.9	0.9	0.9	263.25	2487	2487;2603	0	3.0799	By MS/MS	By matching	By matching
O95251	O95251	1	1	1	Histone acetyltransferase KAT7	KAT7		1	1	1	1	1	1	1	1	1	1	1	1	1	1	1	1	1	1	1	1	1	1	1	1	1	1	1	1	1	1	1	2	2	2	70.642	611	611	0	1.9559	By MS/MS	By matching	By MS/MS
F8W7T0;Q9UGI8	F8W7T0;Q9UGI8	1;1	1;1	1;1	Testin	TES	;	2	1	1	1	1	1	1	1	1	1	1	1	1	1	1	1	1	1	1	1	1	1	1	1	1	1	1	1	1	1	1	27.8	27.8	27.8	8.9703	79	79;421	0	2.869	By MS/MS	By MS/MS	By MS/MS
Q9NR09;A0A3B3IUB9	Q9NR09;A0A3B3IUB9	2;1	2;1	2;1	Baculoviral IAP repeat-containing protein 6	BIRC6	;	2	2	2	2	0	2	1	0	1	0	0	0	1	0	2	1	0	1	0	0	0	1	0	2	1	0	1	0	0	0	1	0.7	0.7	0.7	530.25	4857	4857;3842	0.0084866	1.5734		By MS/MS	By matching
A0A087WWU1;Q96Q45	A0A087WWU1;Q96Q45	1;1	1;1	1;1	Transmembrane protein 237	TMEM237	;	2	1	1	1	1	1	1	1	1	1	1	1	1	1	1	1	1	1	1	1	1	1	1	1	1	1	1	1	1	1	1	5.2	5.2	5.2	44.583	400	400;408	1	-2	By MS/MS	By MS/MS	By matching
A0A0U1RR27;Q7Z401	A0A0U1RR27;Q7Z401	1;1	1;1	1;1	C-myc promoter-binding protein	DENND4A	;	2	1	1	1	1	0	0	1	1	1	1	0	0	1	0	0	1	1	1	1	0	0	1	0	0	1	1	1	1	0	0	1.2	1.2	1.2	214.83	1916	1916;1863	1	-2	By MS/MS
G3V5L1;P61244	G3V5L1;P61244	1;1	1;1	1;1	Protein max	MAX	;	2	1	1	1	1	1	1	1	1	1	1	1	1	1	1	1	1	1	1	1	1	1	1	1	1	1	1	1	1	1	1	12.9	12.9	12.9	14.057	124	124;160	0	10.84	By matching	By MS/MS	By MS/MS
Q9NZN4	Q9NZN4	1	1	1	EH domain-containing protein 2	EHD2		1	1	1	1	1	1	1	1	1	1	1	1	1	1	1	1	1	1	1	1	1	1	1	1	1	1	1	1	1	1	1	3.5	3.5	3.5	61.161	543	543	0.0094595	1.46	By MS/MS	By MS/MS	By MS/MS
Q9BZQ8	Q9BZQ8	1	1	1	Protein Niban	FAM129A		1	1	1	1	1	1	1	1	1	1	1	1	1	1	1	1	1	1	1	1	1	1	1	1	1	1	1	1	1	1	1	2.4	2.4	2.4	103.13	928	928	0	6.4667	By MS/MS	By MS/MS	By MS/MS
F8W9W2;P43250;P34947	F8W9W2;P43250;P34947	1;1;1	1;1;1	1;1;1	G protein-coupled receptor kinase 6;G protein-coupled receptor kinase 5	GRK6;GRK5	;;	3	1	1	1	1	1	1	1	1	1	1	1	1	1	1	1	1	1	1	1	1	1	1	1	1	1	1	1	1	1	1	2.2	2.2	2.2	62.192	542	542;576;590	0	9.272	By MS/MS	By MS/MS	By MS/MS
P05387;H0YDD8	P05387	3;1	3;1	2;0	60S acidic ribosomal protein P2	RPLP2		2	3	3	2	2	2	2	1	3	2	2	1	2	2	2	2	1	3	2	2	1	2	2	2	2	1	2	2	1	1	2	44.3	44.3	30.4	11.665	115	115;92	0	45.79	By MS/MS	By MS/MS	By MS/MS
Q9NZZ3	Q9NZZ3	1	1	1	Charged multivesicular body protein 5	CHMP5		1	1	1	1	1	1	1	0	1	1	1	1	1	1	1	1	0	1	1	1	1	1	1	1	1	0	1	1	1	1	1	9.6	9.6	9.6	24.57	219	219	0	13.122	By MS/MS	By MS/MS	By MS/MS
O75822	O75822	2	2	2	Eukaryotic translation initiation factor 3 subunit J	EIF3J		1	2	2	2	2	2	1	0	1	1	1	1	1	2	2	1	0	1	1	1	1	1	2	2	1	0	1	1	1	1	1	8.9	8.9	8.9	29.062	258	258	0.0015106	1.7771	By matching	By MS/MS	By matching
A0A075B7D9;H3BPE7;P35637;Q92804	A0A075B7D9;H3BPE7;P35637;Q92804	1;1;1;1	1;1;1;1	1;1;1;1	RNA-binding protein FUS;TATA-binding protein-associated factor 2N	TAF15;FUS	;;;	4	1	1	1	1	1	1	1	1	0	1	1	1	1	1	1	1	1	0	1	1	1	1	1	1	1	1	0	1	1	1	3.1	3.1	3.1	48.839	449	449;527;526;592	0	2.0102	By MS/MS	By MS/MS	By MS/MS
H0YBM4;H0YBF7;A0A0A0MRE5;Q9ULH1	H0YBM4;H0YBF7;A0A0A0MRE5;Q9ULH1	2;2;2;2	2;2;2;2	2;2;2;2	Arf-GAP with SH3 domain, ANK repeat and PH domain-containing protein 1	ASAP1	;;;	4	2	2	2	1	2	1	1	2	0	2	2	2	1	2	1	1	2	0	2	2	2	1	2	1	1	2	0	2	2	2	11.2	11.2	11.2	52.787	483	483;950;1122;1129	0	3.4165	By MS/MS	By MS/MS	By MS/MS
C9J7L7;C9JVV3;Q7L0X2	C9J7L7;C9JVV3;Q7L0X2	1;1;1	1;1;1	1;1;1	Glutamate-rich protein 6	ERICH6	;;	3	1	1	1	0	1	1	1	1	0	0	1	1	0	1	1	1	1	0	0	1	1	0	1	1	1	1	0	0	1	1	28.9	28.9	28.9	15.106	135	135;164;663	1	-2		By matching	By matching
A0A0C4DG89;Q7L014	A0A0C4DG89;Q7L014	1;1	1;1	1;1	Probable ATP-dependent RNA helicase DDX46	DDX46	;	2	1	1	1	1	1	1	1	1	1	1	1	1	1	1	1	1	1	1	1	1	1	1	1	1	1	1	1	1	1	1	2.7	2.7	2.7	117.46	1032	1032;1031	0	23.925	By MS/MS	By MS/MS	By MS/MS
A0A0U1RR93;A0A0U1RQS4;Q9BYB0	A0A0U1RR93;A0A0U1RQS4;Q9BYB0	1;1;1	1;1;1	1;1;1	SH3 and multiple ankyrin repeat domains protein 3	SHANK3	;;	3	1	1	1	1	0	1	1	1	1	1	1	1	1	0	1	1	1	1	1	1	1	1	0	1	1	1	1	1	1	1	0.8	0.8	0.8	184.32	1724	1724;1730;1731	1	-2	By MS/MS		By MS/MS
Q13200	Q13200	1	1	1	26S proteasome non-ATPase regulatory subunit 2	PSMD2		1	1	1	1	1	1	1	1	1	1	1	1	1	1	1	1	1	1	1	1	1	1	1	1	1	1	1	1	1	1	1	1.3	1.3	1.3	100.2	908	908	0.0083565	1.5507	By MS/MS	By MS/MS	By matching
O00303	O00303	1	1	1	Eukaryotic translation initiation factor 3 subunit F	EIF3F		1	1	1	1	1	1	1	1	1	1	1	1	1	1	1	1	1	1	1	1	1	1	1	1	1	1	1	1	1	1	1	6.7	6.7	6.7	37.563	357	357	0	5.5094	By MS/MS	By MS/MS	By MS/MS
A0A286YEX4;P08651	A0A286YEX4;P08651	1;1	1;1	1;1	Nuclear factor 1 C-type	NFIC	;	2	1	1	1	1	1	1	1	1	1	1	1	1	1	1	1	1	1	1	1	1	1	1	1	1	1	1	1	1	1	1	2.5	2.5	2.5	58.203	530	530;508	0	1.8989	By MS/MS	By MS/MS	By MS/MS
Q5W0G0;Q5W0F9;B4DN67;Q96J84	Q5W0G0;Q5W0F9;B4DN67;Q96J84	1;1;1;1	1;1;1;1	1;1;1;1	Kin of IRRE-like protein 1	KIRREL	;;;	4	1	1	1	1	1	1	1	1	1	1	1	1	1	1	1	1	1	1	1	1	1	1	1	1	1	1	1	1	1	1	2.6	2.6	2.6	63.099	571	571;593;657;757	0.0044313	1.7057	By MS/MS	By MS/MS	By MS/MS
Q5TH69	Q5TH69	1	1	1	Brefeldin A-inhibited guanine nucleotide-exchange protein 3	ARFGEF3		1	1	1	1	1	0	1	1	1	1	1	1	1	1	0	1	1	1	1	1	1	1	1	0	1	1	1	1	1	1	1	0.9	0.9	0.9	240.65	2177	2177	1	-2	By MS/MS		By MS/MS
Q9NVD7;J3KNQ4	Q9NVD7;J3KNQ4	2;1	2;1	2;1	Alpha-parvin	PARVA	;	2	2	2	2	1	2	1	1	1	1	1	1	1	1	2	1	1	1	1	1	1	1	1	2	1	1	1	1	1	1	1	5.4	5.4	5.4	42.243	372	372;412	0	1.8539	By matching	By MS/MS	By matching
C9J2P0;P51965	C9J2P0;P51965	1;1	1;1	1;1	Ubiquitin-conjugating enzyme E2 E1	UBE2E1	;	2	1	1	1	1	1	1	1	1	1	1	1	1	1	1	1	1	1	1	1	1	1	1	1	1	1	1	1	1	1	1	15.6	15.6	15.6	16.21	147	147;193	0	6.4278	By MS/MS	By matching	By matching
B4DZP2;F5GY10;B4DGI9;Q99081	B4DZP2;F5GY10;B4DGI9;Q99081	2;2;2;2	2;2;2;2	2;2;2;2	Transcription factor 12	TCF12	;;;	4	2	2	2	2	1	2	1	1	1	2	2	2	2	1	2	1	1	1	2	2	2	2	1	2	1	1	1	2	2	2	5.4	5.4	5.4	34.692	316	316;536;666;682	0	2.1359	By matching	By matching	By matching
J3QLL0;J3KS65;P52292	J3QLL0;J3KS65;P52292	1;1;1	1;1;1	1;1;1	Importin subunit alpha-1	KPNA2	;;	3	1	1	1	1	1	1	0	1	1	1	1	1	1	1	1	0	1	1	1	1	1	1	1	1	0	1	1	1	1	1	12.7	12.7	12.7	15.234	134	134;143;529	0	2.3766	By MS/MS	By matching	By matching
P53999	P53999	1	1	1	Activated RNA polymerase II transcriptional coactivator p15	SUB1		1	1	1	1	1	1	1	1	1	1	1	1	1	1	1	1	1	1	1	1	1	1	1	1	1	1	1	1	1	1	1	8.7	8.7	8.7	14.395	127	127	0	1.8346	By MS/MS	By MS/MS	By MS/MS
O75592	O75592	2	2	2	E3 ubiquitin-protein ligase MYCBP2	MYCBP2		1	2	2	2	1	0	1	1	1	2	1	1	1	1	0	1	1	1	2	1	1	1	1	0	1	1	1	2	1	1	1	0.9	0.9	0.9	513.63	4678	4678	0	2.116	By matching		By matching
K7ENK9;K7EKX0;J3QRU4;F8WCA0;L7N2F9;Q15836;P63027	K7ENK9;K7EKX0;J3QRU4;F8WCA0;L7N2F9;Q15836;P63027	1;1;1;1;1;1;1	1;1;1;1;1;1;1	1;1;1;1;1;1;1	Vesicle-associated membrane protein 3;Vesicle-associated membrane protein 2	VAMP2;VAMP3	;;;;;;	7	1	1	1	1	1	0	1	1	1	1	1	1	1	1	0	1	1	1	1	1	1	1	1	0	1	1	1	1	1	1	35.3	35.3	35.3	7.7752	68	68;72;113;118;121;100;116	0.0015152	1.7908	By MS/MS	By MS/MS
P12270	P12270	1	1	1	Nucleoprotein TPR	TPR		1	1	1	1	1	1	1	1	1	1	1	1	1	1	1	1	1	1	1	1	1	1	1	1	1	1	1	1	1	1	1	0.9	0.9	0.9	267.29	2363	2363	0	4.0748	By MS/MS	By MS/MS	By MS/MS
Q9ULQ0	Q9ULQ0	1	1	1	Striatin-interacting protein 2	STRIP2		1	1	1	1	1	1	0	1	1	1	1	1	1	1	1	0	1	1	1	1	1	1	1	1	0	1	1	1	1	1	1	2.6	2.6	2.6	95.358	834	834	0.0057971	1.6618	By MS/MS	By MS/MS
Q9P0K1	Q9P0K1	1	1	1	Disintegrin and metalloproteinase domain-containing protein 22	ADAM22		1	1	1	1	1	1	0	1	1	1	1	1	1	1	1	0	1	1	1	1	1	1	1	1	0	1	1	1	1	1	1	1.2	1.2	1.2	100.43	906	906	1	-2	By matching	By MS/MS
H0YBW3;Q9NVR2	H0YBW3;Q9NVR2	1;1	1;1	1;1	Integrator complex subunit 10	INTS10	;	2	1	1	1	1	1	1	1	1	1	1	1	1	1	1	1	1	1	1	1	1	1	1	1	1	1	1	1	1	1	1	9.4	9.4	9.4	27.427	235	235;710	0	2.5199	By MS/MS	By MS/MS	By MS/MS
H7C223;A8MT20	H7C223;A8MT20	1;1	1;1	1;1		GRM5	;	2	1	1	1	1	1	1	1	1	1	1	1	1	1	1	1	1	1	1	1	1	1	1	1	1	1	1	1	1	1	1	20.7	20.7	20.7	10.126	87	87;298	1	-2	By MS/MS	By MS/MS	By MS/MS
Q5H9T9	Q5H9T9	1	1	1	Fibrous sheath CABYR-binding protein	FSCB		1	1	1	1	1	1	1	1	1	1	1	1	1	1	1	1	1	1	1	1	1	1	1	1	1	1	1	1	1	1	1	1.3	1.3	1.3	87.955	825	825	1	-2	By matching	By MS/MS	By matching
Q8TBA6	Q8TBA6	1	1	1	Golgin subfamily A member 5	GOLGA5		1	1	1	1	1	1	1	1	1	1	1	0	1	1	1	1	1	1	1	1	0	1	1	1	1	1	1	1	1	0	1	2.5	2.5	2.5	83.023	731	731	0	20.707	By MS/MS	By MS/MS	By matching
A0A2R8Y4W2;A0A2R8YE63;Q12929	A0A2R8Y4W2;A0A2R8YE63;Q12929	1;1;1	1;1;1	1;1;1	Epidermal growth factor receptor kinase substrate 8	EPS8	;;	3	1	1	1	1	1	1	1	1	1	1	0	1	1	1	1	1	1	1	1	0	1	1	1	1	1	1	1	1	0	1	1.7	1.7	1.7	92.75	830	830;839;822	1	-2	By matching	By matching	By matching
C9J4K0;Q9BVC5	C9J4K0;Q9BVC5	1;1	1;1	1;1	Ashwin	C2orf49	;	2	1	1	1	1	1	1	1	1	0	1	1	1	1	1	1	1	1	0	1	1	1	1	1	1	1	1	0	1	1	1	6.8	6.8	6.8	21.356	190	190;232	0	1.881	By MS/MS	By MS/MS	By MS/MS
A0A0U1RRK3;A0A0U1RR34;A0A0U1RRM1;Q8WXI9	A0A0U1RRK3;A0A0U1RR34;A0A0U1RRM1;Q8WXI9	2;2;2;2	2;2;2;2	2;2;2;2	Transcriptional repressor p66-beta	GATAD2B	;;;	4	2	2	2	1	1	1	1	1	1	2	1	1	1	1	1	1	1	1	2	1	1	1	1	1	1	1	1	2	1	1	21.5	21.5	21.5	16.793	149	149;187;577;593	0	2.9629	By MS/MS	By MS/MS	By MS/MS
P18206	P18206	1	1	1	Vinculin	VCL		1	1	1	1	1	1	1	0	1	1	1	1	1	1	1	1	0	1	1	1	1	1	1	1	1	0	1	1	1	1	1	1	1	1	123.8	1134	1134	0.0085227	1.5861	By MS/MS	By MS/MS	By MS/MS
F8W9H2	F8W9H2	1	1	1		CATSPER2		1	1	1	1	1	0	0	1	1	0	0	1	0	1	0	0	1	1	0	0	1	0	1	0	0	1	1	0	0	1	0	4.9	4.9	4.9	62.469	534	534	1	-2	By matching
P19634	P19634	1	1	1	Sodium/hydrogen exchanger 1	SLC9A1		1	1	1	1	1	1	1	0	1	1	1	1	1	1	1	1	0	1	1	1	1	1	1	1	1	0	1	1	1	1	1	1.3	1.3	1.3	90.762	815	815	1	-2	By MS/MS	By matching	By MS/MS
Q9H2G2	Q9H2G2	3	3	3	STE20-like serine/threonine-protein kinase	SLK		1	3	3	3	2	2	2	3	1	3	3	2	2	2	2	2	3	1	3	3	2	2	2	2	2	3	1	3	3	2	2	4.4	4.4	4.4	142.69	1235	1235	0	4.6363	By MS/MS	By matching	By MS/MS
P35568	P35568	1	1	1	Insulin receptor substrate 1	IRS1		1	1	1	1	1	1	1	1	1	1	1	1	1	1	1	1	1	1	1	1	1	1	1	1	1	1	1	1	1	1	1	0.8	0.8	0.8	131.59	1242	1242	1	-2	By matching	By MS/MS	By matching
A0A0A0MQR4;I3L2J0;Q96RK0;I3L373;I3L135;I3L1Q4	A0A0A0MQR4;I3L2J0;Q96RK0	3;3;3;1;1;1	3;3;3;1;1;1	3;3;3;1;1;1	Protein capicua homolog	CIC	;;	6	3	3	3	2	1	2	1	2	2	3	2	2	2	1	2	1	2	2	3	2	2	2	1	2	1	2	2	3	2	2	3.7	3.7	3.7	163.68	1606	1606;2514;1608;144;309;320	0	5.4843	By MS/MS	By matching	By MS/MS
P50461	P50461	1	1	1	Cysteine and glycine-rich protein 3	CSRP3		1	1	1	1	1	1	1	1	1	1	1	1	1	1	1	1	1	1	1	1	1	1	1	1	1	1	1	1	1	1	1	14.4	14.4	14.4	20.969	194	194	0	3.1558	By MS/MS	By matching	By MS/MS
Q9HB90	Q9HB90	1	1	1	Ras-related GTP-binding protein C	RRAGC		1	1	1	1	1	1	1	1	1	1	1	1	1	1	1	1	1	1	1	1	1	1	1	1	1	1	1	1	1	1	1	5.8	5.8	5.8	44.223	399	399	0	3.5984	By MS/MS	By MS/MS	By MS/MS
K7ES11;Q9C0C9	K7ES11;Q9C0C9	1;1	1;1	1;1	E2/E3 hybrid ubiquitin-protein ligase UBE2O	UBE2O	;	2	1	1	1	1	1	1	1	1	1	1	1	1	1	1	1	1	1	1	1	1	1	1	1	1	1	1	1	1	1	1	3	3	3	88.749	807	807;1292	0	18.821	By MS/MS	By MS/MS	By MS/MS
Q8NI08	Q8NI08	1	1	1	Nuclear receptor coactivator 7	NCOA7		1	1	1	1	1	1	1	1	1	1	1	1	1	1	1	1	1	1	1	1	1	1	1	1	1	1	1	1	1	1	1	1.6	1.6	1.6	106.16	942	942	0.0057803	1.6598	By matching	By MS/MS	By matching
Q5TDE7;Q5TDE8;Q5VTB9	Q5TDE7;Q5TDE8;Q5VTB9	1;1;1	1;1;1	1;1;1	E3 ubiquitin-protein ligase RNF220	RNF220	;;	3	1	1	1	0	1	0	1	1	1	1	1	1	0	1	0	1	1	1	1	1	1	0	1	0	1	1	1	1	1	1	8.1	8.1	8.1	29.304	259	259;260;566	0	12.795		By matching
Q15084	Q15084	2	2	2	Protein disulfide-isomerase A6	PDIA6		1	2	2	2	1	1	1	1	1	2	1	1	1	1	1	1	1	1	2	1	1	1	1	1	1	1	1	2	1	1	1	6.1	6.1	6.1	48.121	440	440	0	41.173	By MS/MS	By matching	By MS/MS
B1AMS2;Q14141;H0Y961;D6RDU5;D6RGI3;D6RER5;Q9NVA2	B1AMS2;Q14141;H0Y961;D6RDU5;D6RGI3;D6RER5;Q9NVA2	2;2;1;1;1;1;1	2;2;1;1;1;1;1	2;2;1;1;1;1;1	Septin-6;Septin-11	SEPT6;SEPT11	;;;;;;	7	2	2	2	1	1	1	2	2	2	2	1	1	1	1	1	2	2	2	2	1	1	1	1	1	2	2	2	2	1	1	7.2	7.2	7.2	49.303	431	431;434;160;372;425;432;429	0	27.864	By MS/MS	By MS/MS	By MS/MS
G3XAI2;P07942	G3XAI2;P07942	1;1	1;1	1;1	Laminin subunit beta-1	LAMB1	;	2	1	1	1	1	1	1	1	1	1	1	1	1	1	1	1	1	1	1	1	1	1	1	1	1	1	1	1	1	1	1	0.7	0.7	0.7	200.48	1810	1810;1786	0	1.8795	By MS/MS	By MS/MS	By matching
R4GN62;A0A087WZG6;A0A087X1S9;Q8TEW8	R4GN62;A0A087WZG6;A0A087X1S9;Q8TEW8	1;1;1;1	1;1;1;1	1;1;1;1	Partitioning defective 3 homolog B	PARD3B	;;;	4	1	1	1	1	1	1	1	1	1	1	1	1	1	1	1	1	1	1	1	1	1	1	1	1	1	1	1	1	1	1	1.6	1.6	1.6	101.72	935	935;1030;1069;1205	0	86.579	By MS/MS	By MS/MS	By MS/MS
Q8NBN3	Q8NBN3	1	1	1	Transmembrane protein 87A	TMEM87A		1	1	1	1	1	1	0	1	1	1	1	1	1	1	1	0	1	1	1	1	1	1	1	1	0	1	1	1	1	1	1	4.5	4.5	4.5	63.429	555	555	0	13.348	By MS/MS	By MS/MS
Q9P2Q2	Q9P2Q2	1	1	1	FERM domain-containing protein 4A	FRMD4A		1	1	1	1	1	1	1	1	1	1	1	1	1	1	1	1	1	1	1	1	1	1	1	1	1	1	1	1	1	1	1	1.8	1.8	1.8	115.46	1039	1039	0	5.8698	By MS/MS	By MS/MS	By MS/MS
Q01167	Q01167	1	1	1	Forkhead box protein K2	FOXK2		1	1	1	1	1	1	1	1	1	0	1	1	1	1	1	1	1	1	0	1	1	1	1	1	1	1	1	0	1	1	1	3.2	3.2	3.2	69.061	660	660	0	5.4157	By matching	By MS/MS	By MS/MS
Q9Y696	Q9Y696	2	2	2	Chloride intracellular channel protein 4	CLIC4		1	2	2	2	0	0	2	2	1	2	2	1	1	0	0	2	2	1	2	2	1	1	0	0	2	2	1	2	2	1	1	13	13	13	28.772	253	253	0	5.3473			By matching
H0Y9B7;Q8NC56	H0Y9B7;Q8NC56	1;1	1;1	1;1	LEM domain-containing protein 2	LEMD2	;	2	1	1	1	1	1	1	1	1	1	1	1	1	1	1	1	1	1	1	1	1	1	1	1	1	1	1	1	1	1	1	10.6	10.6	10.6	10.233	85	85;503	1	-2	By MS/MS	By MS/MS	By MS/MS
E9PEE2;E7EPF5;O43639	E9PEE2;E7EPF5;O43639	1;1;1	1;1;1	1;1;1	Cytoplasmic protein NCK2	NCK2	;;	3	1	1	1	1	1	1	1	1	1	1	1	1	1	1	1	1	1	1	1	1	1	1	1	1	1	1	1	1	1	1	19.1	19.1	19.1	12.562	110	110;144;380	0	4.8071	By MS/MS	By MS/MS	By MS/MS
C9K098;C9JVV5;H7C5C7;C9J869;C9JAB9;P16333	C9K098;C9JVV5;H7C5C7;C9J869;C9JAB9;P16333	1;1;1;1;1;1	1;1;1;1;1;1	1;1;1;1;1;1	Cytoplasmic protein NCK1	NCK1	;;;;;	6	1	1	1	1	1	1	1	1	1	1	1	1	1	1	1	1	1	1	1	1	1	1	1	1	1	1	1	1	1	1	19.1	19.1	19.1	13.195	115	115;129;141;162;174;377	0	2.1272	By matching	By matching	By matching
A0A1B0GVY1;Q96PU5	A0A1B0GVY1;Q96PU5	1;1	1;1	1;1	E3 ubiquitin-protein ligase NEDD4-like	NEDD4L	;	2	1	1	1	1	1	1	1	1	1	1	1	1	1	1	1	1	1	1	1	1	1	1	1	1	1	1	1	1	1	1	1.4	1.4	1.4	140.82	1254	1254;975	0.0082531	1.5149	By MS/MS	By MS/MS	By matching
Q8N370	Q8N370	2	2	2	Large neutral amino acids transporter small subunit 4	SLC43A2		1	2	2	2	1	2	1	0	1	1	1	2	2	1	2	1	0	1	1	1	2	2	1	2	1	0	1	1	1	2	2	4.2	4.2	4.2	62.746	569	569	0	1.9103	By matching	By matching	By matching
P82987	P82987	1	1	1	ADAMTS-like protein 3	ADAMTSL3		1	1	1	1	1	1	1	1	1	1	1	1	1	1	1	1	1	1	1	1	1	1	1	1	1	1	1	1	1	1	1	0.6	0.6	0.6	188.69	1691	1691	1	-2	By MS/MS	By MS/MS	By MS/MS
H0Y8C6;O00410	H0Y8C6;O00410	2;2	2;2	2;2	Importin-5	IPO5	;	2	2	2	2	1	1	1	2	1	2	1	1	1	1	1	1	2	1	2	1	1	1	1	1	1	2	1	2	1	1	1	3.5	3.5	3.5	123.75	1099	1099;1097	0	12.475	By MS/MS	By MS/MS	By MS/MS
H0YIR4;H0YHE2;Q8WYA0	H0YIR4;H0YHE2;Q8WYA0	1;1;1	1;1;1	1;1;1	Intraflagellar transport protein 81 homolog	IFT81	;;	3	1	1	1	1	0	1	0	1	1	1	1	1	1	0	1	0	1	1	1	1	1	1	0	1	0	1	1	1	1	1	9.6	9.6	9.6	12.307	104	104;624;676	1	-2	By matching		By matching
Q14573	Q14573	1	1	1	Inositol 1,4,5-trisphosphate receptor type 3	ITPR3		1	1	1	1	1	1	1	1	1	1	1	1	1	1	1	1	1	1	1	1	1	1	1	1	1	1	1	1	1	1	1	0.4	0.4	0.4	304.1	2671	2671	0	2.2599	By MS/MS	By MS/MS	By MS/MS
H3BRW9;G5E9C7;A0A1B0GUL7;Q02750;P36507	H3BRW9;G5E9C7;A0A1B0GUL7;Q02750;P36507	1;1;1;1;1	1;1;1;1;1	1;1;1;1;1	Dual specificity mitogen-activated protein kinase kinase 1;Dual specificity mitogen-activated protein kinase kinase 2	MAP2K1;MAP2K2	;;;;	5	1	1	1	1	1	1	1	1	1	1	1	1	1	1	1	1	1	1	1	1	1	1	1	1	1	1	1	1	1	1	10.1	10.1	10.1	23.947	217	217;303;405;393;400	0	64.308	By MS/MS	By MS/MS	By MS/MS
B9EGQ5;M0QXA7;A0A2R8YFV2;O95785	B9EGQ5;M0QXA7;A0A2R8YFV2;O95785	1;1;1;1	1;1;1;1	1;1;1;1	Protein Wiz	WIZ	;;;	4	1	1	1	1	1	1	0	1	0	1	0	1	1	1	1	0	1	0	1	0	1	1	1	1	0	1	0	1	0	1	1.4	1.4	1.4	89.054	832	832;968;1699;1651	0.0093708	1.4423	By matching	By matching	By MS/MS
H3BMI8;Q9NYB0	H3BMI8;Q9NYB0	1;1	1;1	1;1	Telomeric repeat-binding factor 2-interacting protein 1	TERF2IP	;	2	1	1	1	1	1	1	1	1	1	1	1	1	1	1	1	1	1	1	1	1	1	1	1	1	1	1	1	1	1	1	14.1	14.1	14.1	10.811	99	99;399	0	4.7074	By MS/MS	By MS/MS	By matching
J3QLN9;F8VXY9;E7EPA0;Q9Y222	J3QLN9;F8VXY9;E7EPA0;Q9Y222	1;1;1;1	1;1;1;1	1;1;1;1	Cyclin-D-binding Myb-like transcription factor 1	DMTF1	;;;	4	1	1	1	1	1	1	1	1	1	1	1	1	1	1	1	1	1	1	1	1	1	1	1	1	1	1	1	1	1	1	4.7	4.7	4.7	42.059	365	365;378;690;760	1	-2	By MS/MS	By MS/MS	By MS/MS
A0A087X2F8;A0A087X126;A0A087WYK6;A0A0C4DGT1;Q13085	A0A087X2F8;A0A087X126;A0A087WYK6;A0A0C4DGT1;Q13085	1;1;1;1;1	1;1;1;1;1	1;1;1;1;1	Acetyl-CoA carboxylase 1;Biotin carboxylase	ACACA	;;;;	5	1	1	1	1	1	1	1	1	1	1	1	1	1	1	1	1	1	1	1	1	1	1	1	1	1	1	1	1	1	1	23.8	23.8	23.8	8.9918	84	84;112;114;120;2346	0	9.1101	By matching	By MS/MS	By MS/MS
A0A0B4J1R6;P29401;E9PFF2	A0A0B4J1R6;P29401	3;3;1	3;3;1	3;3;1	Transketolase	TKT	;	3	3	3	3	1	1	1	3	1	3	3	1	2	1	1	1	3	1	3	3	1	2	1	1	1	3	1	3	3	1	2	7.9	7.9	7.9	49.91	457	457;623;334	0	28.578	By MS/MS	By MS/MS	By MS/MS
A0A2R8Y5C8;A0A2R8Y783;A0A2R8Y4N6;A0A1B0GWG0;A0A2R8Y6D0;A0A2R8Y420;A0A2R8Y7N0;A0A2R8Y7Y3;A0A3B3IUD6;Q4VB86;A0A2R8YD30;A0A2R8YFR9;A0A2R8Y6G5;A0A2R8YCW8;A0A2R8Y570;A0A2R8Y5G2;A0A2R8Y5Z6;A0A3B3IU06;A0A2U3TZH6;P11171	A0A2R8Y5C8;A0A2R8Y783;A0A2R8Y4N6;A0A1B0GWG0;A0A2R8Y6D0;A0A2R8Y420;A0A2R8Y7N0;A0A2R8Y7Y3;A0A3B3IUD6;Q4VB86;A0A2R8YD30;A0A2R8YFR9;A0A2R8Y6G5;A0A2R8YCW8;A0A2R8Y570;A0A2R8Y5G2;A0A2R8Y5Z6;A0A3B3IU06;A0A2U3TZH6;P11171	1;1;1;1;1;1;1;1;1;1;1;1;1;1;1;1;1;1;1;1	1;1;1;1;1;1;1;1;1;1;1;1;1;1;1;1;1;1;1;1	1;1;1;1;1;1;1;1;1;1;1;1;1;1;1;1;1;1;1;1	Protein 4.1	EPB41	;;;;;;;;;;;;;;;;;;;	20	1	1	1	1	1	1	1	1	1	1	1	1	1	1	1	1	1	1	1	1	1	1	1	1	1	1	1	1	1	1	4	4	4	25.52	227	227;310;387;483;542;544;565;601;607;622;655;675;680;748;766;782;787;807;841;864	1	-2	By matching	By matching	By MS/MS
F8WFD7;B1AHA9;B1AHB1;P33992	F8WFD7;B1AHA9;B1AHB1;P33992	1;1;1;1	1;1;1;1	1;1;1;1	DNA helicase;DNA replication licensing factor MCM5	MCM5	;;;	4	1	1	1	1	0	0	1	1	1	1	0	0	1	0	0	1	1	1	1	0	0	1	0	0	1	1	1	1	0	0	24.6	24.6	24.6	6.5541	57	57;230;691;734	0.0015129	1.7846	By MS/MS
Q8IVF6	Q8IVF6	2	2	2	Ankyrin repeat domain-containing protein 18A	ANKRD18A		1	2	2	2	1	1	2	1	1	1	1	1	0	1	1	2	1	1	1	1	1	0	1	1	2	1	1	1	1	1	0	3.3	3.3	3.3	115.6	992	992	1	-2	By matching	By matching	By MS/MS
G3V3G7;G3V340;Q13033	G3V3G7;G3V340;Q13033	1;1;1	1;1;1	1;1;1	Striatin-3	STRN3	;;	3	1	1	1	1	1	1	1	1	1	1	1	1	1	1	1	1	1	1	1	1	1	1	1	1	1	1	1	1	1	1	11.6	11.6	11.6	12.786	112	112;332;797	0	22.584	By MS/MS	By MS/MS	By MS/MS
P19883;H0YAF9;H0YA75	P19883;H0YAF9;H0YA75	3;2;2	3;2;2	3;2;2	Follistatin	FST	;;	3	3	3	3	1	1	1	3	2	2	2	1	1	1	1	1	3	2	2	2	1	1	1	1	1	3	2	2	2	1	1	10.8	10.8	10.8	38.007	344	344;102;215	0	8.5825	By MS/MS	By matching	By MS/MS
O43395	O43395	1	1	1	U4/U6 small nuclear ribonucleoprotein Prp3	PRPF3		1	1	1	1	1	1	1	1	1	1	1	1	1	1	1	1	1	1	1	1	1	1	1	1	1	1	1	1	1	1	1	1.9	1.9	1.9	77.528	683	683	0	31.453	By MS/MS	By MS/MS	By MS/MS
Q13614	Q13614	1	1	1	Myotubularin-related protein 2	MTMR2		1	1	1	1	1	1	1	1	1	1	1	1	1	1	1	1	1	1	1	1	1	1	1	1	1	1	1	1	1	1	1	2.3	2.3	2.3	73.38	643	643	0	1.8614	By MS/MS	By MS/MS	By MS/MS
O75533	O75533	4	4	4	Splicing factor 3B subunit 1	SF3B1		1	4	4	4	2	3	1	3	3	1	3	2	3	2	3	1	3	3	1	3	2	3	2	3	1	3	3	1	3	2	3	5.3	5.3	5.3	145.83	1304	1304	0	6.0135	By matching	By MS/MS	By matching
A0A075B785;A0A2R8Y566;Q9P260;A0A075B768	A0A075B785;A0A2R8Y566;Q9P260;A0A075B768	2;2;2;1	2;2;2;1	2;2;2;1	LisH domain and HEAT repeat-containing protein KIAA1468	KIAA1468	;;;	4	2	2	2	1	1	1	1	1	2	2	1	1	1	1	1	1	1	2	2	1	1	1	1	1	1	1	2	2	1	1	2.2	2.2	2.2	112.71	1017	1017;1216;1216;255	0	5.6227	By MS/MS	By MS/MS	By MS/MS
P11831	P11831	1	1	1	Serum response factor	SRF		1	1	1	1	1	1	1	0	1	0	1	1	1	1	1	1	0	1	0	1	1	1	1	1	1	0	1	0	1	1	1	4.5	4.5	4.5	51.592	508	508	0.0091864	1.3973	By MS/MS	By MS/MS	By MS/MS
F8VRH0	F8VRH0	2	1	1		PCBP2		1	2	1	1	1	2	2	2	2	2	2	1	2	1	1	1	1	1	1	1	1	1	1	1	1	1	1	1	1	1	1	19.4	9.4	9.4	32.035	310	310	0	3.4403	By MS/MS	By MS/MS	By MS/MS
F8VS81;Q12792	F8VS81;Q12792	2;2	2;2	2;2	Twinfilin-1	TWF1	;	2	2	2	2	1	1	1	2	1	2	1	1	1	1	1	1	2	1	2	1	1	1	1	1	1	2	1	2	1	1	1	11	11	11	33.408	291	291;350	0	6.8385	By MS/MS	By MS/MS	By MS/MS
Q86YS7	Q86YS7	1	1	1	C2 domain-containing protein 5	C2CD5		1	1	1	1	1	1	1	1	1	1	1	1	1	1	1	1	1	1	1	1	1	1	1	1	1	1	1	1	1	1	1	1.8	1.8	1.8	110.45	1000	1000	0.0083799	1.5515	By matching	By MS/MS	By MS/MS
B0QY95;Q9NQG6	B0QY95;Q9NQG6	1;1	1;1	1;1	Mitochondrial dynamics protein MID51	MIEF1	;	2	1	1	1	1	1	1	1	1	1	1	1	1	1	1	1	1	1	1	1	1	1	1	1	1	1	1	1	1	1	1	2.1	2.1	2.1	53.331	478	478;463	1	-2	By matching	By matching	By matching
F8W782;C9J0W7;C9JNM5;Q96A54	F8W782;C9J0W7;C9JNM5;Q96A54	1;1;1;1	1;1;1;1	1;1;1;1	Adiponectin receptor protein 1	ADIPOR1	;;;	4	1	1	1	1	1	1	1	1	0	1	1	1	1	1	1	1	1	0	1	1	1	1	1	1	1	1	0	1	1	1	11.7	11.7	11.7	19.319	171	171;205;266;375	1	-2	By matching	By MS/MS	By matching
H0Y612;Q9UPN9	H0Y612;Q9UPN9	1;1	1;1	1;1	E3 ubiquitin-protein ligase TRIM33	TRIM33	;	2	1	1	1	1	1	1	1	1	0	1	1	1	1	1	1	1	1	0	1	1	1	1	1	1	1	1	0	1	1	1	3.3	3.3	3.3	98.891	888	888;1127	0	8.6385	By MS/MS	By MS/MS	By MS/MS
U3KQ26;P85037	U3KQ26;P85037	2;2	2;2	2;2	Forkhead box protein K1	FOXK1	;	2	2	2	2	2	2	2	1	2	1	2	2	2	2	2	2	1	2	1	2	2	2	2	2	2	1	2	1	2	2	2	32.1	32.1	32.1	11.39	109	109;733	0	3.5061	By MS/MS	By MS/MS	By MS/MS
Q96BY7	Q96BY7	2	2	2	Autophagy-related protein 2 homolog B	ATG2B		1	2	2	2	2	1	2	1	1	2	2	2	1	2	1	2	1	1	2	2	2	1	2	1	2	1	1	2	2	2	1	1.9	1.9	1.9	232.76	2078	2078	0	2.1031	By matching	By matching	By matching
E9PS66	E9PS66	1	1	1		ZFP69B		1	1	1	1	1	1	1	1	1	1	1	1	1	1	1	1	1	1	1	1	1	1	1	1	1	1	1	1	1	1	1	8.4	8.4	8.4	14.535	131	131	0	1.867	By matching	By matching	By MS/MS
P55036;H0Y3Y9;A6PVX3;Q5VWC4	P55036;H0Y3Y9;A6PVX3;Q5VWC4	2;1;1;1	2;1;1;1	2;1;1;1	26S proteasome non-ATPase regulatory subunit 4	PSMD4	;;;	4	2	2	2	1	1	2	1	1	1	1	0	0	1	1	2	1	1	1	1	0	0	1	1	2	1	1	1	1	0	0	10.3	10.3	10.3	40.736	377	377;193;203;380	0	14.143	By MS/MS	By matching	By matching
Q6P6C2	Q6P6C2	1	1	1	RNA demethylase ALKBH5	ALKBH5		1	1	1	1	1	1	1	0	1	0	0	1	1	1	1	1	0	1	0	0	1	1	1	1	1	0	1	0	0	1	1	4.8	4.8	4.8	44.255	394	394	0	2.9225	By MS/MS	By MS/MS	By MS/MS
P62633	P62633	4	4	4	Cellular nucleic acid-binding protein	CNBP		1	4	4	4	2	2	3	3	2	3	3	2	2	2	2	3	3	2	3	3	2	2	2	2	3	3	2	3	3	2	2	26	26	26	19.463	177	177	0	35.78	By MS/MS	By matching	By MS/MS
Q9H1B7	Q9H1B7	2	2	2	Interferon regulatory factor 2-binding protein-like	IRF2BPL		1	2	2	2	2	2	2	2	2	2	2	2	2	2	2	2	2	2	2	2	2	2	2	2	2	2	2	2	2	2	2	2	2	2	82.658	796	796	0	8.3655	By MS/MS	By MS/MS	By MS/MS
O75379	O75379	2	2	2	Vesicle-associated membrane protein 4	VAMP4		1	2	2	2	2	2	2	2	2	2	2	1	2	2	2	2	2	2	2	2	1	2	2	2	2	2	2	2	2	1	2	12.1	12.1	12.1	16.397	141	141	0	50.006	By MS/MS	By MS/MS	By MS/MS
Q8N4C8	Q8N4C8	3	2	2	Misshapen-like kinase 1	MINK1		1	3	2	2	2	3	3	2	3	3	2	3	3	1	2	2	1	2	2	2	2	2	1	2	2	1	2	2	2	2	2	3.5	2.3	2.3	149.82	1332	1332	0	3.001	By MS/MS	By MS/MS	By MS/MS
E9PSH8;P07766	E9PSH8;P07766	1;1	1;1	1;1	T-cell surface glycoprotein CD3 epsilon chain	CD3E	;	2	1	1	1	1	1	1	1	1	1	1	1	0	1	1	1	1	1	1	1	1	0	1	1	1	1	1	1	1	1	0	13.4	13.4	13.4	22.563	201	201;207	0	2.27	By matching	By MS/MS	By MS/MS
P08670;B0YJC4;B0YJC5;H7C5W5;P17661;P41219;F8W835;CON__Q9DCV7;CON__Q3KNV1;CON__P08729;CON__P05787;CON__Q9H552;CON__Q9NSB2;CON__Q6ISB0;E7EMV2;E7ESP9;P08729;P05787;Q16352;P07196;Q9NSB2;P07197;P12036	P08670;B0YJC4;B0YJC5	7;6;4;2;2;2;1;1;1;1;1;1;1;1;1;1;1;1;1;1;1;1;1	7;6;4;2;2;2;1;1;1;1;1;1;1;1;1;1;1;1;1;1;1;1;1	7;6;4;2;2;2;1;1;1;1;1;1;1;1;1;1;1;1;1;1;1;1;1	Vimentin	VIM	;;	23	7	7	7	4	2	2	6	3	7	4	2	2	4	2	2	6	3	7	4	2	2	4	2	2	6	3	7	4	2	2	14.2	14.2	14.2	53.651	466	466;431;228;200;470;470;207;457;469;469;483;499;600;600;698;877;469;483;499;543;600;916;1026	0	9.135	By MS/MS	By MS/MS	By MS/MS
Q9UJM3	Q9UJM3	1	1	1	ERBB receptor feedback inhibitor 1	ERRFI1		1	1	1	1	1	1	1	1	1	1	1	1	1	1	1	1	1	1	1	1	1	1	1	1	1	1	1	1	1	1	1	2.4	2.4	2.4	50.559	462	462	0.0084626	1.5613	By MS/MS	By matching	By MS/MS
O60220	O60220	1	1	1	Mitochondrial import inner membrane translocase subunit Tim8 A	TIMM8A		1	1	1	1	1	1	1	1	1	0	0	1	1	1	1	1	1	1	0	0	1	1	1	1	1	1	1	0	0	1	1	11.3	11.3	11.3	10.998	97	97	1	-2	By MS/MS	By MS/MS	By MS/MS
P35580;P35579;P35749	P35580	3;1;1	3;1;1	3;1;1	Myosin-10	MYH10		3	3	3	3	0	2	1	3	2	1	2	1	2	0	2	1	3	2	1	2	1	2	0	2	1	3	2	1	2	1	2	2.4	2.4	2.4	229	1976	1976;1960;1972	0	4.1543		By matching	By MS/MS
P46937	P46937	1	1	1	Transcriptional coactivator YAP1	YAP1		1	1	1	1	1	1	1	1	1	1	1	1	1	1	1	1	1	1	1	1	1	1	1	1	1	1	1	1	1	1	1	3.6	3.6	3.6	54.461	504	504	0	1.9798	By MS/MS	By MS/MS	By MS/MS
Q6V3B1;G3V563;G3V2R5	Q6V3B1;G3V563;G3V2R5	1;1;1	1;1;1	1;1;1		MAX	;;	3	1	1	1	1	1	1	1	1	1	1	1	1	1	1	1	1	1	1	1	1	1	1	1	1	1	1	1	1	1	1	14.9	14.9	14.9	11.026	94	94;121;125	0	2.3359	By MS/MS	By MS/MS	By MS/MS
C9JMQ6;C9JQ82;C9JBS3;C9JEJ8;C9JHN6;C9JT62;C9JHS7;C9JK79;C9JHZ8;C9JES8;C9JZI8;C9J5E5;C9JIZ1;A0A024R4E5;Q00341	C9JMQ6;C9JQ82;C9JBS3;C9JEJ8;C9JHN6;C9JT62;C9JHS7;C9JK79;C9JHZ8;C9JES8;C9JZI8;C9J5E5;C9JIZ1;A0A024R4E5;Q00341	1;1;1;1;1;1;1;1;1;1;1;1;1;1;1	1;1;1;1;1;1;1;1;1;1;1;1;1;1;1	1;1;1;1;1;1;1;1;1;1;1;1;1;1;1	Vigilin	HDLBP	;;;;;;;;;;;;;;	15	1	1	1	1	1	1	1	1	1	1	1	1	1	1	1	1	1	1	1	1	1	1	1	1	1	1	1	1	1	1	34.8	34.8	34.8	5.0325	46	46;53;69;79;81;96;126;128;141;147;164;221;224;1268;1268	0	14.559	By MS/MS	By MS/MS	By matching
H3BPS8;H3BQN4;P04075;H3BUH7;J3KPS3;P09972	H3BPS8;H3BQN4;P04075;H3BUH7;J3KPS3;P09972	2;2;2;1;1;1	2;2;2;1;1;1	2;2;2;1;1;1	Fructose-bisphosphate aldolase;Fructose-bisphosphate aldolase A;Fructose-bisphosphate aldolase C	ALDOA;ALDOC	;;;;;	6	2	2	2	1	1	1	2	1	2	1	1	1	1	1	1	2	1	2	1	1	1	1	1	1	2	1	2	1	1	1	14.7	14.7	14.7	30.426	278	278;361;364;155;368;364	0	3.0728	By MS/MS	By MS/MS	By MS/MS
C9JWL6;C9IYJ9;O94921;F8WF96	C9JWL6;C9IYJ9;O94921;F8WF96	3;3;3;2	3;3;3;2	3;3;3;2	Cyclin-dependent kinase 14	CDK14	;;;	4	3	3	3	3	2	2	1	1	2	2	2	3	3	2	2	1	1	2	2	2	3	3	2	2	1	1	2	2	2	3	38	38	38	10.326	92	92;127;469;113	0	3.1175	By MS/MS	By MS/MS	By MS/MS
P42858	P42858	2	2	2	Huntingtin	HTT		1	2	2	2	2	2	2	2	2	2	2	2	2	2	2	2	2	2	2	2	2	2	2	2	2	2	2	2	2	2	2	0.7	0.7	0.7	347.6	3142	3142	0	5.7778	By MS/MS	By MS/MS	By MS/MS
Q8N5F7	Q8N5F7	1	1	1	NF-kappa-B-activating protein	NKAP		1	1	1	1	1	1	1	1	1	1	1	1	1	1	1	1	1	1	1	1	1	1	1	1	1	1	1	1	1	1	1	3.6	3.6	3.6	47.138	415	415	1	-2	By matching	By matching	By MS/MS
Q96T58	Q96T58	2	2	1	Msx2-interacting protein	SPEN		1	2	2	1	1	1	1	1	1	1	1	1	1	1	1	1	1	1	1	1	1	1	1	1	1	1	1	1	1	1	1	1.1	1.1	0.6	402.24	3664	3664	1	-2	By MS/MS	By MS/MS	By MS/MS
E9PF16;Q96CM8	E9PF16;Q96CM8	1;1	1;1	1;1	Acyl-CoA synthetase family member 2, mitochondrial	ACSF2	;	2	1	1	1	0	0	1	0	1	0	0	0	0	0	0	1	0	1	0	0	0	0	0	0	1	0	1	0	0	0	0	5.1	5.1	5.1	63.652	572	572;615	1	-2			By matching
E7EUL7;E9PHV5;P28290	E7EUL7;E9PHV5;P28290	1;1;1	1;1;1	1;1;1	Sperm-specific antigen 2	SSFA2	;;	3	1	1	1	1	1	1	1	1	1	1	1	1	1	1	1	1	1	1	1	1	1	1	1	1	1	1	1	1	1	1	1.7	1.7	1.7	84.592	768	768;1237;1259	0	1.9048	By MS/MS	By MS/MS	By matching
Q9HCD5	Q9HCD5	2	2	2	Nuclear receptor coactivator 5	NCOA5		1	2	2	2	2	2	2	2	2	2	2	2	2	2	2	2	2	2	2	2	2	2	2	2	2	2	2	2	2	2	2	2.2	2.2	2.2	65.536	579	579	0.0071225	1.5941	By MS/MS	By MS/MS	By MS/MS
Q5T171;Q9BRQ0	Q5T171;Q9BRQ0	1;1	1;1	1;1	Pygopus homolog 2	PYGO2	;	2	1	1	1	1	1	1	1	1	1	1	1	1	1	1	1	1	1	1	1	1	1	1	1	1	1	1	1	1	1	1	4.1	4.1	4.1	37.773	369	369;406	0.0093583	1.4423	By MS/MS	By MS/MS	By matching
A0A3B3IRT3;O60343;Q5JU47	A0A3B3IRT3;O60343;Q5JU47	2;2;1	2;2;1	2;2;1	TBC1 domain family member 4	TBC1D4	;;	3	2	2	2	1	2	1	1	1	0	0	1	1	1	2	1	1	1	0	0	1	1	1	2	1	1	1	0	0	1	1	2.7	2.7	2.7	119.93	1054	1054;1298;282	0	1.967	By matching	By MS/MS	By MS/MS
O15047	O15047	2	2	2	Histone-lysine N-methyltransferase SETD1A	SETD1A		1	2	2	2	1	1	2	1	1	1	1	1	1	1	1	2	1	1	1	1	1	1	1	1	2	1	1	1	1	1	1	2.5	2.5	2.5	186.03	1707	1707	0	2.0752	By MS/MS	By MS/MS	By MS/MS
H7BXI1;A0A087WXU3;A0FGR8	H7BXI1;A0A087WXU3;A0FGR8	1;1;1	1;1;1	1;1;1	Extended synaptotagmin-2	ESYT2	;;	3	1	1	1	1	1	1	1	1	1	1	1	1	1	1	1	1	1	1	1	1	1	1	1	1	1	1	1	1	1	1	2.3	2.3	2.3	98.008	884	884;921;921	0	2.2218	By MS/MS	By MS/MS	By MS/MS
E7EV99;E7ENY0;P35611;D6RJE2;D6RAH3;D6RF25;A0A0A0MSR2;H0Y9H2	E7EV99;E7ENY0;P35611;D6RJE2;D6RAH3;D6RF25;A0A0A0MSR2;H0Y9H2	2;2;2;1;1;1;1;1	2;2;2;1;1;1;1;1	2;2;2;1;1;1;1;1	Alpha-adducin	ADD1	;;;;;;;	8	2	2	2	1	0	2	1	2	2	1	2	2	1	0	2	1	2	2	1	2	2	1	0	2	1	2	2	1	2	2	4.7	4.7	4.7	70.055	632	632;663;737;69;137;142;400;444	0	4.2636	By matching		By MS/MS
Q5TIG5;A8MQ02;J3KN01;P55196;F8W9I4;E9PFY5	Q5TIG5;A8MQ02;J3KN01;P55196;F8W9I4;E9PFY5	2;2;2;2;1;1	2;2;2;2;1;1	2;2;2;2;1;1	Afadin	MLLT4	;;;;;	6	2	2	2	1	2	2	1	1	1	1	2	2	1	2	2	1	1	1	1	2	2	1	2	2	1	1	1	1	2	2	1.5	1.5	1.5	189.15	1665	1665;1781;1831;1824;247;250	0	3.4894	By MS/MS	By MS/MS	By MS/MS
P42684	P42684	2	2	2	Abelson tyrosine-protein kinase 2	ABL2		1	2	2	2	2	2	2	2	2	2	2	2	2	2	2	2	2	2	2	2	2	2	2	2	2	2	2	2	2	2	2	1.7	1.7	1.7	128.34	1182	1182	0	2.597	By matching	By MS/MS	By MS/MS
M0R290	M0R290	1	1	1		TEAD2		1	1	1	1	1	1	1	0	1	0	1	1	1	1	1	1	0	1	0	1	1	1	1	1	1	0	1	0	1	1	1	17.2	17.2	17.2	12.231	116	116	0.0095628	1.4972	By MS/MS	By MS/MS	By MS/MS
Q8WVC0	Q8WVC0	3	3	3	RNA polymerase-associated protein LEO1	LEO1		1	3	3	3	3	3	2	2	3	2	3	2	2	3	3	2	2	3	2	3	2	2	3	3	2	2	3	2	3	2	2	4.4	4.4	4.4	75.403	666	666	0	4.5186	By MS/MS	By MS/MS	By MS/MS
A0A0A0MT33;Q9UPN6	A0A0A0MT33;Q9UPN6	1;1	1;1	1;1	Protein SCAF8	SCAF8	;	2	1	1	1	1	1	1	1	1	1	1	1	1	1	1	1	1	1	1	1	1	1	1	1	1	1	1	1	1	1	1	1	1	1	148.86	1349	1349;1271	0	31.823	By MS/MS	By MS/MS	By MS/MS
P62258;K7EM20;I3L0W5;B7Z2E6;H0YB80;B0AZS6;E7EX29;P63104;P27348;P31946;P61981;P31947	P62258;K7EM20	4;3;1;1;1;1;1;1;1;1;1;1	4;3;1;1;1;1;1;1;1;1;1;1	3;2;1;0;0;0;0;0;0;0;0;0	14-3-3 protein epsilon	YWHAE	;	12	4	4	3	2	2	2	3	2	3	2	2	2	2	2	2	3	2	3	2	2	2	2	2	2	3	2	2	2	2	2	20	20	16.1	29.174	255	255;115;38;125;130;168;246;245;245;246;247;248	0	96.737	By MS/MS	By MS/MS	By MS/MS
A0A0U1RQY8;F5H562;E7ET55;F5H748;B7ZLR4;P35670	A0A0U1RQY8;F5H562;E7ET55;F5H748;B7ZLR4;P35670	1;1;1;1;1;1	1;1;1;1;1;1	1;1;1;1;1;1	Copper-transporting ATPase 2;WND/140 kDa	ATP7B	;;;;;	6	1	1	1	1	1	1	1	1	1	1	0	1	1	1	1	1	1	1	1	0	1	1	1	1	1	1	1	1	0	1	2.2	2.2	2.2	96.206	894	894;1035;1387;1400;1417;1465	1	-2	By MS/MS	By matching	By matching
P49006	P49006	1	1	1	MARCKS-related protein	MARCKSL1		1	1	1	1	1	1	1	1	1	1	1	1	1	1	1	1	1	1	1	1	1	1	1	1	1	1	1	1	1	1	1	7.7	7.7	7.7	19.529	195	195	0	1.9616	By matching	By MS/MS	By MS/MS
M0R0K9;Q13263	M0R0K9;Q13263	2;2	2;2	2;2	Transcription intermediary factor 1-beta	TRIM28	;	2	2	2	2	2	2	2	2	2	2	2	2	2	2	2	2	2	2	2	2	2	2	2	2	2	2	2	2	2	2	2	2.8	2.8	2.8	48.434	460	460;835	0	2.3969	By matching	By MS/MS	By MS/MS
P13667	P13667	4	4	4	Protein disulfide-isomerase A4	PDIA4		1	4	4	4	2	1	2	3	2	3	1	1	1	2	1	2	3	2	3	1	1	1	2	1	2	3	2	3	1	1	1	7.3	7.3	7.3	72.932	645	645	0	68.136	By MS/MS	By MS/MS	By MS/MS
M0R2S2;M0R165;Q9UBC2	M0R2S2;M0R165;Q9UBC2	1;1;1	1;1;1	1;1;1	Epidermal growth factor receptor substrate 15-like 1	EPS15L1	;;	3	1	1	1	1	1	1	1	1	1	1	1	1	1	1	1	1	1	1	1	1	1	1	1	1	1	1	1	1	1	1	4.5	4.5	4.5	49.856	447	447;756;864	1	-2	By matching	By MS/MS	By MS/MS
H7C148;B7Z6J7;O75175;A0A2R8Y7Z8;A0A0G2JNJ7;H7C3F5;A0A2H2FJL5	H7C148;B7Z6J7;O75175;A0A2R8Y7Z8;A0A0G2JNJ7;H7C3F5;A0A2H2FJL5	2;2;2;1;1;1;1	2;2;2;1;1;1;1	2;2;2;1;1;1;1	CCR4-NOT transcription complex subunit 3	CNOT3	;;;;;;	7	2	2	2	2	1	1	1	2	2	2	2	1	2	1	1	1	2	2	2	2	1	2	1	1	1	2	2	2	2	1	5.1	5.1	5.1	48.956	455	455;718;753;194;375;571;571	0	3.3772	By MS/MS	By MS/MS	By MS/MS
O43865	O43865	1	1	1	Putative adenosylhomocysteinase 2	AHCYL1		1	1	1	1	1	1	1	1	1	1	1	1	1	1	1	1	1	1	1	1	1	1	1	1	1	1	1	1	1	1	1	5.1	5.1	5.1	58.951	530	530	1	-2	By matching	By MS/MS	By matching
H7BZQ3;A0A087WXV6;Q96G74	H7BZQ3;A0A087WXV6;Q96G74	2;2;2	2;2;2	2;2;2	OTU domain-containing protein 5	OTUD5	;;	3	2	2	2	2	2	2	2	2	1	2	2	2	2	2	2	2	2	1	2	2	2	2	2	2	2	2	1	2	2	2	9	9	9	48.893	444	444;542;571	0	5.5019	By MS/MS	By MS/MS	By MS/MS
B1AUU8;P42566	B1AUU8;P42566	1;1	1;1	1;1	Epidermal growth factor receptor substrate 15	EPS15	;	2	1	1	1	1	1	1	1	1	1	1	1	1	1	1	1	1	1	1	1	1	1	1	1	1	1	1	1	1	1	1	2	2	2	83.653	762	762;896	0	3.8084	By MS/MS	By MS/MS	By MS/MS
A0A087X2C4;H0YAH0;O60245	A0A087X2C4;H0YAH0;O60245	2;2;2	2;2;2	2;2;2	Protocadherin-7	PCDH7	;;	3	2	2	2	2	2	2	2	2	2	2	2	2	2	2	2	2	2	2	2	2	2	2	2	2	2	2	2	2	2	2	3.8	3.8	3.8	63.958	584	584;937;1069	0	2.7943	By MS/MS	By MS/MS	By MS/MS
D6RCQ8;O95394;D6RCD1;D6RC77;D6RF77	D6RCQ8;O95394;D6RCD1;D6RC77;D6RF77	2;2;1;1;1	2;2;1;1;1	2;2;1;1;1	Phosphoacetylglucosamine mutase	PGM3	;;;;	5	2	2	2	2	1	1	2	2	2	2	1	1	2	1	1	2	2	2	2	1	1	2	1	1	2	2	2	2	1	1	23.3	23.3	23.3	15.973	146	146;542;71;114;156	0	2.7214	By MS/MS	By MS/MS	By MS/MS
Q9H8S9;Q7L9L4;D6RCK3	Q9H8S9;Q7L9L4	3;2;1	3;2;1	3;2;1	MOB kinase activator 1A;MOB kinase activator 1B	MOB1A;MOB1B	;	3	3	3	3	1	1	1	2	3	2	3	2	2	1	1	1	2	3	2	3	2	2	1	1	1	2	3	2	3	2	2	15.3	15.3	15.3	25.079	216	216;216;130	0	3.0956	By MS/MS	By matching	By MS/MS
Q9NWB7	Q9NWB7	1	1	1	Intraflagellar transport protein 57 homolog	IFT57		1	1	1	1	1	1	1	1	1	1	1	1	1	1	1	1	1	1	1	1	1	1	1	1	1	1	1	1	1	1	1	5.4	5.4	5.4	49.108	429	429	0	25.817	By MS/MS	By MS/MS	By MS/MS
J3KMZ8;Q92785	J3KMZ8;Q92785	2;2	2;2	2;2	Zinc finger protein ubi-d4	DPF2	;	2	2	2	2	2	2	2	1	1	2	2	1	2	2	2	2	1	1	2	2	1	2	2	2	2	1	1	2	2	1	2	9.4	9.4	9.4	45.78	405	405;391	0	6.6363	By MS/MS	By MS/MS	By MS/MS
A0A0A0MTS7;Q8WZ42;A0A0A0MRA3	A0A0A0MTS7;Q8WZ42;A0A0A0MRA3	4;4;2	4;4;2	4;4;2	Titin	TTN	;;	3	4	4	4	2	1	1	3	1	1	2	2	2	2	1	1	3	1	1	2	2	2	2	1	1	3	1	1	2	2	2	0.2	0.2	0.2	3994.6	35991	35991;34350;27118	0	3.0114	By MS/MS	By matching	By MS/MS
E9PPF9;E9PLD2;Q9H019;E9PNJ0;E9PPQ0;E9PRW1;E9PSD6;C9JF50;E9PLU1;E9PRK5	E9PPF9;E9PLD2;Q9H019;E9PNJ0;E9PPQ0;E9PRW1;E9PSD6;C9JF50;E9PLU1;E9PRK5	2;2;2;1;1;1;1;1;1;1	2;2;2;1;1;1;1;1;1;1	2;2;2;1;1;1;1;1;1;1	Mitochondrial fission regulator 1-like	MTFR1L	;;;;;;;;;	10	2	2	2	2	2	2	2	2	2	2	2	2	2	2	2	2	2	2	2	2	2	2	2	2	2	2	2	2	2	2	12.5	12.5	12.5	17.141	160	160;195;292;13;53;110;115;152;170;182	0	2.4092	By matching	By MS/MS	By MS/MS
Q13371	Q13371	1	1	1	Phosducin-like protein	PDCL		1	1	1	1	1	1	1	1	1	1	1	1	1	1	1	1	1	1	1	1	1	1	1	1	1	1	1	1	1	1	1	5	5	5	34.281	301	301	0	1.9668	By matching	By matching	By MS/MS
A0A087WY71;E9PFW3;Q96CW1	A0A087WY71;E9PFW3;Q96CW1	1;1;1	1;1;1	1;1;1	AP-2 complex subunit mu	AP2M1	;;	3	1	1	1	1	1	1	1	1	1	1	1	1	1	1	1	1	1	1	1	1	1	1	1	1	1	1	1	1	1	1	3.9	3.9	3.9	49.526	434	434;460;435	0	47.769	By MS/MS	By MS/MS	By MS/MS
U3KQ48;O00566	U3KQ48;O00566	1;1	1;1	1;1	U3 small nucleolar ribonucleoprotein protein MPP10	MPHOSPH10	;	2	1	1	1	1	1	1	1	1	1	1	1	1	1	1	1	1	1	1	1	1	1	1	1	1	1	1	1	1	1	1	3.7	3.7	3.7	53.553	462	462;681	0	15.179	By MS/MS	By MS/MS	By MS/MS
Q9P2B2	Q9P2B2	4	4	4	Prostaglandin F2 receptor negative regulator	PTGFRN		1	4	4	4	4	2	1	4	2	3	4	1	2	4	2	1	4	2	3	4	1	2	4	2	1	4	2	3	4	1	2	3.5	3.5	3.5	98.555	879	879	0	3.7775	By MS/MS	By MS/MS	By MS/MS
F5H3J7;F5H0D8;E9PKU1;G5EA30	F5H3J7;F5H0D8;E9PKU1;G5EA30	1;1;1;1	1;1;1;1	1;1;1;1		CELF1	;;;	4	1	1	1	1	1	1	1	1	1	1	1	1	1	1	1	1	1	1	1	1	1	1	1	1	1	1	1	1	1	1	56.8	56.8	56.8	4.1357	37	37;103;114;514	0.0094086	1.4499	By MS/MS	By MS/MS	By matching
B7Z779;K7ERE2;Q96A25	B7Z779;K7ERE2;Q96A25	1;1;1	1;1;1	1;1;1	Transmembrane protein 106A	TMEM106A	;;	3	1	1	1	1	1	1	1	1	1	1	1	1	1	1	1	1	1	1	1	1	1	1	1	1	1	1	1	1	1	1	10.7	10.7	10.7	23.794	215	215;241;262	1	-2	By matching	By MS/MS	By matching
H0Y2V6;Q5SW79	H0Y2V6;Q5SW79	3;3	3;3	3;3	Centrosomal protein of 170 kDa	CEP170	;	2	3	3	3	2	2	3	2	3	3	3	3	3	2	2	3	2	3	3	3	3	3	2	2	3	2	3	3	3	3	3	2.4	2.4	2.4	171.97	1558	1558;1584	0	3.3878	By MS/MS	By matching	By MS/MS
A0A2R8Y679;A0A2R8Y492;A0A2R8YDP5;H7C560;A0A2U3TZI2;A0A2R8Y8E0;P15056	A0A2R8Y679;A0A2R8Y492;A0A2R8YDP5;H7C560;A0A2U3TZI2;A0A2R8Y8E0;P15056	3;3;3;3;3;3;3	3;3;3;3;3;3;3	3;3;3;3;3;3;3	Serine/threonine-protein kinase B-raf	BRAF	;;;;;;	7	3	3	3	2	2	2	2	2	3	2	2	3	2	2	2	2	2	3	2	2	3	2	2	2	2	2	3	2	2	3	15.7	15.7	15.7	30.329	274	274;411;584;767;806;807;766	0	5.063	By MS/MS	By MS/MS	By MS/MS
B1AKL4;Q9NRA8;B1AKL5	B1AKL4;Q9NRA8;B1AKL5	2;2;1	2;2;1	2;2;1	Eukaryotic translation initiation factor 4E transporter	EIF4ENIF1	;;	3	2	2	2	1	2	2	2	2	1	2	2	2	1	2	2	2	2	1	2	2	2	1	2	2	2	2	1	2	2	2	2.9	2.9	2.9	105.55	961	961;985;188	0	1.9756	By matching	By MS/MS	By MS/MS
H0YHH6;A0A0U1RQU3;E7ERY9;P20020	H0YHH6;A0A0U1RQU3;E7ERY9;P20020	1;1;1;1	1;1;1;1	1;1;1;1	Calcium-transporting ATPase;Plasma membrane calcium-transporting ATPase 1	ATP2B1	;;;	4	1	1	1	1	1	1	1	1	1	1	1	1	1	1	1	1	1	1	1	1	1	1	1	1	1	1	1	1	1	1	14.2	14.2	14.2	18.521	162	162;300;963;1220	0	5.9714	By MS/MS	By MS/MS	By MS/MS
H3BQ37;H3BPW9;Q96F86;H3BTD6	H3BQ37;H3BPW9;Q96F86;H3BTD6	2;2;2;1	2;2;2;1	2;2;2;1	Enhancer of mRNA-decapping protein 3	EDC3	;;;	4	2	2	2	2	2	2	2	2	2	2	2	2	2	2	2	2	2	2	2	2	2	2	2	2	2	2	2	2	2	2	13.6	13.6	13.6	19.173	177	177;253;508;68	0	70.891	By MS/MS	By MS/MS	By MS/MS
A0A1B0GUU9;P01871	A0A1B0GUU9;P01871	3;3	3;3	3;3	Ig mu chain C region	IGHM	;	2	3	3	3	3	0	1	1	1	1	1	1	1	3	0	1	1	1	1	1	1	1	3	0	1	1	1	1	1	1	1	10.8	10.8	10.8	51.923	474	474;453	0	3.2534	By MS/MS		By MS/MS
Q9H0B6;C9JHT2;E9PM83;A8MX29;A8MZ87	Q9H0B6;C9JHT2;E9PM83;A8MX29;A8MZ87	2;1;1;1;1	2;1;1;1;1	2;1;1;1;1	Kinesin light chain 2	KLC2	;;;;	5	2	2	2	2	2	2	2	2	2	1	2	2	2	2	2	2	2	2	1	2	2	2	2	2	2	2	2	1	2	2	3.5	3.5	3.5	68.934	622	622;166;171;333;521	0	2.4104	By matching	By MS/MS	By MS/MS
E5RFQ9;A0A087WZ06;Q13188	E5RFQ9;A0A087WZ06;Q13188	1;1;1	1;1;1	1;1;1	Serine/threonine-protein kinase 3;Serine/threonine-protein kinase 3 36kDa subunit;Serine/threonine-protein kinase 3 20kDa subunit	STK3	;;	3	1	1	1	1	1	1	1	1	1	1	1	1	1	1	1	1	1	1	1	1	1	1	1	1	1	1	1	1	1	1	9.2	9.2	9.2	26.039	228	228;380;491	0.0092838	1.4204	By matching	By MS/MS	By MS/MS
D6RAT5;C9JFL2;C9JKA7;C9J6Z1;C9J8E7;Q15034	D6RAT5;C9JFL2;C9JKA7;C9J6Z1;C9J8E7;Q15034	1;1;1;1;1;1	1;1;1;1;1;1	1;1;1;1;1;1	Probable E3 ubiquitin-protein ligase HERC3	HERC3	;;;;;	6	1	1	1	1	1	1	1	1	1	1	1	1	1	1	1	1	1	1	1	1	1	1	1	1	1	1	1	1	1	1	37.2	37.2	37.2	8.4534	78	78;94;128;131;227;1050	1	-2	By matching	By matching	By matching
A0A0A0MR03;Q9Y5B0;K7EJD2	A0A0A0MR03;Q9Y5B0;K7EJD2	2;2;1	2;2;1	2;2;1	RNA polymerase II subunit A C-terminal domain phosphatase	CTDP1	;;	3	2	2	2	2	2	2	1	2	1	2	2	2	2	2	2	1	2	1	2	2	2	2	2	2	1	2	1	2	2	2	3.9	3.9	3.9	92.376	842	842;961;799	0	15.612	By MS/MS	By MS/MS	By MS/MS
Q13595;F8WEH2	Q13595	4;1	2;1	2;1	Transformer-2 protein homolog alpha	TRA2A		2	4	2	2	4	4	4	4	4	4	4	4	4	2	2	2	2	2	2	2	2	2	2	2	2	2	2	2	2	2	2	12.1	8.5	8.5	32.688	282	282;63	0	2.7954	By MS/MS	By MS/MS	By MS/MS
A0A087WTD7;A8MYJ1;Q12802;A0A087WY36;H0YLH1;H0YMW2	A0A087WTD7;A8MYJ1;Q12802;A0A087WY36	3;3;3;2;1;1	3;3;3;2;1;1	3;3;3;2;1;1	A-kinase anchor protein 13	AKAP13	;;;	6	3	3	3	3	3	3	3	3	2	3	3	3	3	3	3	3	3	2	3	3	3	3	3	3	3	3	2	3	3	3	2.8	2.8	2.8	161.18	1429	1429;1434;2813;967;275;1745	0	12.223	By MS/MS	By MS/MS	By matching
O75976	O75976	1	1	1	Carboxypeptidase D	CPD		1	1	1	1	1	1	1	1	1	1	1	1	1	1	1	1	1	1	1	1	1	1	1	1	1	1	1	1	1	1	1	1.6	1.6	1.6	152.93	1380	1380	0.0044379	1.7071	By MS/MS	By MS/MS	By matching
A0A0A0MRG2;E9PG40;P05067;H7C0V9;H7C2L2	A0A0A0MRG2;E9PG40;P05067;H7C0V9	4;4;4;3;1	4;4;4;3;1	4;4;4;3;1	Amyloid beta A4 protein;N-APP;Soluble APP-alpha;Soluble APP-beta;C99;Beta-amyloid protein 42;Beta-amyloid protein 40;C83;P3(42);P3(40);C80;Gamma-secretase C-terminal fragment 59;Gamma-secretase C-terminal fragment 57;Gamma-secretase C-terminal fragment 50;C31	APP	;;;	5	4	4	4	2	1	1	3	2	3	2	1	1	2	1	1	3	2	3	2	1	1	2	1	1	3	2	3	2	1	1	9.4	9.4	9.4	75.109	660	660;714;770;485;181	0	6.8694	By MS/MS	By MS/MS	By MS/MS
O95155	O95155	2	2	2	Ubiquitin conjugation factor E4 B	UBE4B		1	2	2	2	2	2	2	2	2	2	2	2	2	2	2	2	2	2	2	2	2	2	2	2	2	2	2	2	2	2	2	3.1	3.1	3.1	146.18	1302	1302	0	9.5085	By MS/MS	By MS/MS	By MS/MS
E3W994;J3KR49;O75122;B3KR06;E7ENG2;A0A0U1RQI6;E7ERI8;E7EW49	E3W994;J3KR49;O75122;B3KR06;E7ENG2;A0A0U1RQI6;E7ERI8;E7EW49	2;2;2;1;1;1;1;1	2;2;2;1;1;1;1;1	2;2;2;1;1;1;1;1	CLIP-associating protein 2	CLASP2	;;;;;;;	8	2	2	2	2	2	2	2	1	2	2	2	2	2	2	2	2	1	2	2	2	2	2	2	2	2	1	2	2	2	2	2.4	2.4	2.4	138.86	1273	1273;1293;1294;454;458;1304;1513;1514	0	50.7	By MS/MS	By MS/MS	By MS/MS
F8WC56	F8WC56	1	1	1		PPIL2		1	1	1	1	0	1	1	1	1	0	1	1	1	0	1	1	1	1	0	1	1	1	0	1	1	1	1	0	1	1	1	19.5	19.5	19.5	4.7315	41	41	1	-2		By matching	By matching
Q13283	Q13283	1	1	1	Ras GTPase-activating protein-binding protein 1	G3BP1		1	1	1	1	1	1	1	1	1	1	1	1	1	1	1	1	1	1	1	1	1	1	1	1	1	1	1	1	1	1	1	3.9	3.9	3.9	52.164	466	466	0	7.4485	By MS/MS	By MS/MS	By MS/MS
Q68E01	Q68E01	1	1	1	Integrator complex subunit 3	INTS3		1	1	1	1	1	1	1	1	1	1	1	1	1	1	1	1	1	1	1	1	1	1	1	1	1	1	1	1	1	1	1	1.4	1.4	1.4	118.07	1043	1043	0	2.0295	By MS/MS	By MS/MS	By matching
Q14689	Q14689	2	1	1	Disco-interacting protein 2 homolog A	DIP2A		1	2	1	1	2	2	2	2	2	2	2	2	2	1	1	1	1	1	1	1	1	1	1	1	1	1	1	1	1	1	1	1.6	1	1	170.37	1571	1571	0	2.4219	By MS/MS	By MS/MS	By MS/MS
C9JAT7;O94888	C9JAT7;O94888	1;1	1;1	1;1	UBX domain-containing protein 7	UBXN7	;	2	1	1	1	1	1	1	1	1	1	1	1	1	1	1	1	1	1	1	1	1	1	1	1	1	1	1	1	1	1	1	5.5	5.5	5.5	37.312	327	327;489	0	35.332	By MS/MS	By MS/MS	By MS/MS
H0YKT5;H0YKN8;H0YKH0;H0YLW9;H0YLI3;F5H7D6;H0YNT2;H0YL70;Q04726;A0A0D9SES8	H0YKT5;H0YKN8;H0YKH0;H0YLW9;H0YLI3;F5H7D6;H0YNT2;H0YL70;Q04726	3;3;2;2;2;2;2;2;2;1	3;3;2;2;2;2;2;2;2;1	3;3;2;2;2;2;2;2;2;1	Transducin-like enhancer protein 3	TLE3	;;;;;;;;	10	3	3	3	2	1	2	2	1	1	2	2	1	2	1	2	2	1	1	2	2	1	2	1	2	2	1	1	2	2	1	5.8	5.8	5.8	83.507	774	774;778;445;448;611;699;716;782;772;772	0	3.8129	By MS/MS	By matching	By MS/MS
E9PNJ4;Q13586;H0YDB2;G0XQ39	E9PNJ4;Q13586;H0YDB2;G0XQ39	2;2;1;1	2;2;1;1	2;2;1;1	Stromal interaction molecule 1	STIM1	;;;	4	2	2	2	2	2	2	1	2	2	2	2	2	2	2	2	1	2	2	2	2	2	2	2	2	1	2	2	2	2	2	7.2	7.2	7.2	57.62	512	512;685;405;791	0	1.9904	By MS/MS	By MS/MS	By matching
H7C3X8;H0Y4E8;Q9Y2K2	H7C3X8;H0Y4E8;Q9Y2K2	3;3;2	3;3;2	3;3;2	Serine/threonine-protein kinase SIK3	SIK3	;;	3	3	3	3	2	3	3	3	3	2	3	3	3	2	3	3	3	3	2	3	3	3	2	3	3	3	3	2	3	3	3	13.6	13.6	13.6	57.022	506	506;1363;1321	0	7.4453	By matching	By MS/MS	By MS/MS
Q16512	Q16512	1	1	1	Serine/threonine-protein kinase N1	PKN1		1	1	1	1	1	1	1	0	1	0	1	0	1	1	1	1	0	1	0	1	0	1	1	1	1	0	1	0	1	0	1	2.4	2.4	2.4	103.93	942	942	0	12.399	By MS/MS	By MS/MS	By MS/MS
C9JNU9	C9JNU9	1	1	1		USP4		1	1	1	1	0	0	0	1	1	1	0	0	0	0	0	0	1	1	1	0	0	0	0	0	0	1	1	1	0	0	0	6.9	6.9	6.9	41.818	363	363	1	-2
M0R0X3;A0A087WZT0;M0QZ22;Q5PRF9	M0R0X3;A0A087WZT0;M0QZ22;Q5PRF9	1;1;1;1	1;1;1;1	1;1;1;1	Protein Smaug homolog 2	SAMD4B	;;;	4	1	1	1	1	1	1	1	1	0	1	1	1	1	1	1	1	1	0	1	1	1	1	1	1	1	1	0	1	1	1	9.8	9.8	9.8	35.79	325	325;663;692;694	0	2.9844	By MS/MS	By MS/MS	By matching
H0YJU4;H0YJV7;P25490	H0YJU4;H0YJV7;P25490	1;1;1	1;1;1	1;1;1	Transcriptional repressor protein YY1	YY1	;;	3	1	1	1	1	1	1	1	1	1	1	1	1	1	1	1	1	1	1	1	1	1	1	1	1	1	1	1	1	1	1	22.8	22.8	22.8	12.977	123	123;190;414	0	9.1319	By MS/MS	By MS/MS	By MS/MS
Q96E09	Q96E09	1	1	1	Protein FAM122A	FAM122A		1	1	1	1	1	1	1	1	1	1	1	1	1	1	1	1	1	1	1	1	1	1	1	1	1	1	1	1	1	1	1	5.2	5.2	5.2	30.529	287	287	1	-2	By matching	By MS/MS	By matching
B4DF77;Q6VY07	B4DF77;Q6VY07	3;3	3;3	3;3	Phosphofurin acidic cluster sorting protein 1	PACS1	;	2	3	3	3	3	1	2	2	3	2	2	2	2	3	1	2	2	3	2	2	2	2	3	1	2	2	3	2	2	2	2	13.6	13.6	13.6	54.46	499	499;963	0	3.3425	By MS/MS	By MS/MS	By MS/MS
Q6PD62;A0A2R8Y3S3	Q6PD62	3;1	3;1	3;1	RNA polymerase-associated protein CTR9 homolog	CTR9		2	3	3	3	2	3	2	3	2	3	2	1	2	2	3	2	3	2	3	2	1	2	2	3	2	3	2	3	2	1	2	2.6	2.6	2.6	133.5	1173	1173;52	0	7.0866	By MS/MS	By MS/MS	By MS/MS
H7C2P2;Q58EX2	H7C2P2;Q58EX2	1;1	1;1	1;1	Protein sidekick-2	SDK2	;	2	1	1	1	1	1	1	1	1	1	1	1	1	1	1	1	1	1	1	1	1	1	1	1	1	1	1	1	1	1	1	1.4	1.4	1.4	146.66	1329	1329;2172	1	-2	By matching	By matching	By matching
E9PQA6;M0QZK6;E9PLZ8;Q96EY5	E9PQA6;M0QZK6;E9PLZ8;Q96EY5	2;1;1;1	2;1;1;1	2;1;1;1	Multivesicular body subunit 12A	MVB12A	;;;	4	2	2	2	1	1	2	2	1	1	1	2	2	1	1	2	2	1	1	1	2	2	1	1	2	2	1	1	1	2	2	15.8	15.8	15.8	28.703	273	273;122;133;273	1	-2	By matching	By matching	By matching
X6RJP6;P37802	X6RJP6;P37802	3;3	3;3	3;3	Transgelin-2	TAGLN2	;	2	3	3	3	1	2	1	2	1	3	2	1	1	1	2	1	2	1	3	2	1	1	1	2	1	2	1	3	2	1	1	19.3	19.3	19.3	21.086	187	187;199	0	21.995	By MS/MS	By MS/MS	By MS/MS
F8WF49;A0A0B4J2C2;Q9Y2H0;A0A087X246;A0A087WWE6	F8WF49;A0A0B4J2C2;Q9Y2H0;A0A087X246	3;3;3;2;1	3;3;3;2;1	3;3;3;2;1	Disks large-associated protein 4	DLGAP4	;;;	5	3	3	3	2	3	3	2	2	2	3	2	3	2	3	3	2	2	2	3	2	3	2	3	3	2	2	2	3	2	3	28.7	28.7	28.7	26.941	244	244;285;992;125;46	0	8.3813	By MS/MS	By MS/MS	By MS/MS
O94885;A0A1B0GWB9;A0A087WW74	O94885;A0A1B0GWB9;A0A087WW74	2;1;1	2;1;1	2;1;1	SAM and SH3 domain-containing protein 1	SASH1	;;	3	2	2	2	2	2	2	1	2	2	2	2	2	2	2	2	1	2	2	2	2	2	2	2	2	1	2	2	2	2	2	1.6	1.6	1.6	136.65	1247	1247;359;657	0	1.8515	By MS/MS	By MS/MS	By MS/MS
Q7Z6Z7;H0Y659	Q7Z6Z7;H0Y659	2;1	2;1	2;1	E3 ubiquitin-protein ligase HUWE1	HUWE1	;	2	2	2	2	1	2	2	1	2	1	2	2	2	1	2	2	1	2	1	2	2	2	1	2	2	1	2	1	2	2	2	0.9	0.9	0.9	481.89	4374	4374;1197	0	4.9015	By MS/MS	By MS/MS	By MS/MS
H0Y9J2;D6R938;Q13557;E9PBG7;E9PF82	H0Y9J2;D6R938;Q13557;E9PBG7;E9PF82	2;2;2;1;1	2;2;2;1;1	2;2;2;1;1	Calcium/calmodulin-dependent protein kinase type II subunit delta	CAMK2D	;;;;	5	2	2	2	2	2	2	2	2	2	2	2	2	2	2	2	2	2	2	2	2	2	2	2	2	2	2	2	2	2	2	12.1	12.1	12.1	20.386	182	182;498;499;512;533	0	38.315	By MS/MS	By MS/MS	By MS/MS
H7C072;Q13769	H7C072;Q13769	2;2	2;2	2;2	THO complex subunit 5 homolog	THOC5	;	2	2	2	2	2	2	2	2	2	2	2	2	2	2	2	2	2	2	2	2	2	2	2	2	2	2	2	2	2	2	2	14.1	14.1	14.1	30.143	262	262;683	0	6.6154	By MS/MS	By MS/MS	By MS/MS
C9JRP1;A0A0A0MST8;E9PFN4;Q9Y6M7;H7C3C4	C9JRP1;A0A0A0MST8;E9PFN4;Q9Y6M7;H7C3C4	2;2;2;2;1	2;2;2;2;1	2;2;2;2;1	Anion exchange protein;Sodium bicarbonate cotransporter 3	SLC4A7	;;;;	5	2	2	2	1	1	1	2	1	2	2	2	2	1	1	1	2	1	2	2	2	2	1	1	1	2	1	2	2	2	2	3.4	3.4	3.4	118.46	1051	1051;1201;1210;1214;801	0	2.2685	By MS/MS	By matching	By matching
Q6KC79	Q6KC79	2	2	2	Nipped-B-like protein	NIPBL		1	2	2	2	2	2	2	2	2	2	2	1	1	2	2	2	2	2	2	2	1	1	2	2	2	2	2	2	2	1	1	1.2	1.2	1.2	316.05	2804	2804	0	2.7783	By MS/MS	By MS/MS	By MS/MS
C9J0I9;Q86WB0	C9J0I9;Q86WB0	1;1	1;1	1;1	Nuclear-interacting partner of ALK	ZC3HC1	;	2	1	1	1	1	1	1	1	1	1	1	1	1	1	1	1	1	1	1	1	1	1	1	1	1	1	1	1	1	1	1	4.6	4.6	4.6	50.562	459	459;502	0	2.0786	By MS/MS	By matching	By matching
I3L0N3;P46459	I3L0N3;P46459	1;1	1;1	1;1	Vesicle-fusing ATPase	NSF	;	2	1	1	1	1	1	1	1	1	1	1	1	1	1	1	1	1	1	1	1	1	1	1	1	1	1	1	1	1	1	1	2	2	2	82.091	739	739;744	0.005814	1.6677	By MS/MS	By MS/MS	By MS/MS
O43300	O43300	1	1	1	Leucine-rich repeat transmembrane neuronal protein 2	LRRTM2		1	1	1	1	1	1	0	1	1	1	1	1	1	1	1	0	1	1	1	1	1	1	1	1	0	1	1	1	1	1	1	3.3	3.3	3.3	59.076	516	516	0.0083449	1.5503	By matching	By matching
B4DWJ1;E9PEI4;H0YB16;H0YBZ1;H0YBP1;E7ESA6;Q05397	B4DWJ1;E9PEI4;H0YB16;H0YBZ1;H0YBP1;E7ESA6;Q05397	1;1;1;1;1;1;1	1;1;1;1;1;1;1	1;1;1;1;1;1;1	Focal adhesion kinase 1	PTK2	;;;;;;	7	1	1	1	1	1	1	1	1	1	1	1	1	1	1	1	1	1	1	1	1	1	1	1	1	1	1	1	1	1	1	4.4	4.4	4.4	40.161	362	362;680;724;753;1017;1096;1052	0	3.7489	By matching	By MS/MS	By MS/MS
A0A0D9SEM4;Q08170;J3QK89;Q8IWX8	A0A0D9SEM4;Q08170;J3QK89;Q8IWX8	2;2;1;1	1;1;1;1	1;1;1;1	Serine/arginine-rich splicing factor 4;Calcium homeostasis endoplasmic reticulum protein	SRSF4;CHERP	;;;	4	2	1	1	2	2	2	2	2	2	2	2	2	1	1	1	1	1	1	1	1	1	1	1	1	1	1	1	1	1	1	4.5	2.1	2.1	43.647	378	378;494;927;916	1	-2	By matching	By matching	By matching
J3KS60;J3KRE2;J3KTF8;J3QQX2;J3KRY1;P52565	J3KS60;J3KRE2;J3KTF8;J3QQX2;J3KRY1;P52565	2;2;2;2;2;2	2;2;2;2;2;2	2;2;2;2;2;2	Rho GDP-dissociation inhibitor 1	ARHGDIA	;;;;;	6	2	2	2	1	1	2	2	2	2	2	0	1	1	1	2	2	2	2	2	0	1	1	1	2	2	2	2	2	0	1	45.7	45.7	45.7	9.9439	92	92;129;193;235;249;204	0	2.8935	By MS/MS	By MS/MS	By matching
P51149;C9J592;C9J8S3;C9J4S4;C9IZZ0;C9J4V0	P51149;C9J592;C9J8S3	3;2;2;1;1;1	3;2;2;1;1;1	3;2;2;1;1;1	Ras-related protein Rab-7a	RAB7A	;;	6	3	3	3	2	1	1	3	1	2	2	1	1	2	1	1	3	1	2	2	1	1	2	1	1	3	1	2	2	1	1	17.9	17.9	17.9	23.489	207	207;150;160;98;116;134	0	6.7531	By MS/MS	By MS/MS	By MS/MS
H0Y917;Q9H7D7	H0Y917;Q9H7D7	1;1	1;1	1;1	WD repeat-containing protein 26	WDR26	;	2	1	1	1	1	1	1	1	1	1	1	1	1	1	1	1	1	1	1	1	1	1	1	1	1	1	1	1	1	1	1	5.3	5.3	5.3	20.627	208	208;661	1	-2	By MS/MS	By MS/MS	By matching
H0YE74;E9PLP8;Q12996	H0YE74;E9PLP8;Q12996	1;1;1	1;1;1	1;1;1	Cleavage stimulation factor subunit 3	CSTF3	;;	3	1	1	1	1	1	1	1	1	1	1	1	1	1	1	1	1	1	1	1	1	1	1	1	1	1	1	1	1	1	1	13.2	13.2	13.2	10.058	91	91;749;717	0	27.122	By MS/MS	By MS/MS	By MS/MS
A0A087WVP1;Q14517;H0Y9H4;D6RCE4	A0A087WVP1;Q14517;H0Y9H4;D6RCE4	2;2;1;1	2;2;1;1	2;2;1;1	Protocadherin Fat 1;Protocadherin Fat 1, nuclear form	FAT1	;;;	4	2	2	2	2	2	2	1	1	2	1	2	2	2	2	2	1	1	2	1	2	2	2	2	2	1	1	2	1	2	2	1.2	1.2	1.2	506.37	4590	4590;4588;368;488	0	21.9	By MS/MS	By MS/MS	By MS/MS
A0A3F2YNY6;O75400	A0A3F2YNY6;O75400	1;1	1;1	1;1	Pre-mRNA-processing factor 40 homolog A	PRPF40A	;	2	1	1	1	1	1	1	1	1	1	1	1	1	1	1	1	1	1	1	1	1	1	1	1	1	1	1	1	1	1	1	1.9	1.9	1.9	112.4	994	994;957	0	100.13	By MS/MS	By MS/MS	By MS/MS
G8JLH9;P40763	G8JLH9;P40763	1;1	1;1	1;1	Signal transducer and activator of transcription;Signal transducer and activator of transcription 3	STAT3	;	2	1	1	1	1	1	1	1	1	1	1	1	1	1	1	1	1	1	1	1	1	1	1	1	1	1	1	1	1	1	1	3	3	3	76.138	672	672;770	0	6.0896	By MS/MS	By MS/MS	By MS/MS
A0A2R8YER1;A0A2R8Y8C1;A0A2R8Y445;A0A2R8Y425;A0A2R8Y5J0;A0A2R8YFK9;A0A2U3TZM0;F5GWX5;A0A2R8Y212;A0A2R8Y521;A0A0C4DGG9;Q14839;A0A2R8YD40;A0A2R8YFD8;A0A2R8YE38;A0A2R8Y5M9;A0A2R8Y7M9;A0A2R8Y8B3;A0A2R8YDW2;A0A2R8Y4X2;A0A2R8Y685;A0A2R8Y5Z7;A0A2R8YDJ9;F5H596;F5H6N4;A0A2R8Y7I0	A0A2R8YER1;A0A2R8Y8C1;A0A2R8Y445;A0A2R8Y425;A0A2R8Y5J0;A0A2R8YFK9;A0A2U3TZM0;F5GWX5;A0A2R8Y212;A0A2R8Y521;A0A0C4DGG9;Q14839;A0A2R8YD40;A0A2R8YFD8;A0A2R8YE38;A0A2R8Y5M9;A0A2R8Y7M9;A0A2R8Y8B3;A0A2R8YDW2;A0A2R8Y4X2;A0A2R8Y685;A0A2R8Y5Z7;A0A2R8YDJ9	4;4;4;4;4;4;4;4;4;4;4;4;3;3;2;2;2;2;2;2;2;2;2;1;1;1	4;4;4;4;4;4;4;4;4;4;4;4;3;3;2;2;2;2;2;2;2;2;2;1;1;1	4;4;4;4;4;4;4;4;4;4;4;4;3;3;2;2;2;2;2;2;2;2;2;1;1;1	Chromodomain-helicase-DNA-binding protein 4	CHD4	;;;;;;;;;;;;;;;;;;;;;;	26	4	4	4	2	2	2	3	2	2	3	2	2	2	2	2	3	2	2	3	2	2	2	2	2	3	2	2	3	2	2	4.2	4.2	4.2	186.89	1645	1645;1669;1671;1889;1892;1899;1902;1905;1914;1920;1937;1912;1484;1903;458;554;560;1147;1215;1262;1377;1425;1554;125;354;605	0	11.022	By MS/MS	By MS/MS	By matching
Q93008	Q93008	1	1	1	Probable ubiquitin carboxyl-terminal hydrolase FAF-X	USP9X		1	1	1	1	1	1	1	1	1	1	1	1	1	1	1	1	1	1	1	1	1	1	1	1	1	1	1	1	1	1	1	0.9	0.9	0.9	292.28	2570	2570	0	64.334	By MS/MS	By MS/MS	By MS/MS
Q86X02	Q86X02	2	2	2	Cerebellar degeneration-related protein 2-like	CDR2L		1	2	2	2	1	2	2	1	2	2	2	2	1	1	2	2	1	2	2	2	2	1	1	2	2	1	2	2	2	2	1	6.9	6.9	6.9	53.01	465	465	0.0029985	1.7351	By matching	By matching	By MS/MS
A0A087WWP4;Q96T37	A0A087WWP4;Q96T37	1;1	1;1	1;1	Putative RNA-binding protein 15	RBM15	;	2	1	1	1	1	1	1	1	1	1	1	1	1	1	1	1	1	1	1	1	1	1	1	1	1	1	1	1	1	1	1	1.3	1.3	1.3	102.13	933	933;977	0.0095368	1.4934	By MS/MS	By MS/MS	By MS/MS
Q5JTY7;Q15124	Q5JTY7;Q15124	1;1	1;1	1;1	Phosphoglucomutase-like protein 5	PGM5	;	2	1	1	1	1	1	1	1	1	1	1	1	1	1	1	1	1	1	1	1	1	1	1	1	1	1	1	1	1	1	1	11.2	11.2	11.2	21.832	205	205;567	0	4.0753	By MS/MS	By MS/MS	By MS/MS
P11137	P11137	3	3	3	Microtubule-associated protein 2	MAP2		1	3	3	3	2	2	2	2	2	3	2	2	2	2	2	2	2	2	3	2	2	2	2	2	2	2	2	3	2	2	2	1.6	1.6	1.6	199.52	1827	1827	0	3.7035	By MS/MS	By MS/MS	By MS/MS
H0Y5T1;F8WA11;Q7Z460	H0Y5T1;F8WA11;Q7Z460	1;1;1	1;1;1	1;1;1	CLIP-associating protein 1	CLASP1	;;	3	1	1	1	1	1	1	1	1	1	1	1	1	1	1	1	1	1	1	1	1	1	1	1	1	1	1	1	1	1	1	1.1	1.1	1.1	139.93	1275	1275;1478;1538	0	3.9738	By MS/MS	By MS/MS	By MS/MS
J3QQX0;C9JFE4;A0A096LP07;A0A096LPJ3;A8K070;Q13098	J3QQX0;C9JFE4;A0A096LP07;A0A096LPJ3;A8K070;Q13098	1;1;1;1;1;1	1;1;1;1;1;1	1;1;1;1;1;1	COP9 signalosome complex subunit 1	GPS1	;;;;;	6	1	1	1	1	1	1	1	1	1	1	1	1	1	1	1	1	1	1	1	1	1	1	1	1	1	1	1	1	1	1	24.1	24.1	24.1	8.7087	79	79;471;486;490;526;491	1	-2	By matching	By MS/MS	By MS/MS
Q9NTI5;A9IYQ1	Q9NTI5;A9IYQ1	2;1	2;1	2;1	Sister chromatid cohesion protein PDS5 homolog B	PDS5B	;	2	2	2	2	2	2	2	2	2	2	2	2	2	2	2	2	2	2	2	2	2	2	2	2	2	2	2	2	2	2	2	1.8	1.8	1.8	164.67	1447	1447;302	0	34.864	By MS/MS	By MS/MS	By MS/MS
P49915	P49915	1	1	1	GMP synthase [glutamine-hydrolyzing]	GMPS		1	1	1	1	1	1	1	1	1	1	1	1	1	1	1	1	1	1	1	1	1	1	1	1	1	1	1	1	1	1	1	1.6	1.6	1.6	76.715	693	693	1	-2	By matching	By MS/MS	By matching
Q92614	Q92614	2	2	2	Unconventional myosin-XVIIIa	MYO18A		1	2	2	2	2	2	2	2	1	2	2	2	2	2	2	2	2	1	2	2	2	2	2	2	2	2	1	2	2	2	2	1	1	1	233.11	2054	2054	0	5.2525	By MS/MS	By MS/MS	By matching
C9JUG7;F8W9N7;P47755;F8WED3;A0A0D9SET8	C9JUG7;F8W9N7;P47755;F8WED3;A0A0D9SET8	2;2;2;1;1	2;2;2;1;1	2;2;2;1;1	F-actin-capping protein subunit alpha-2	CAPZA2	;;;;	5	2	2	2	1	1	1	2	1	2	2	1	1	1	1	1	2	1	2	2	1	1	1	1	1	2	1	2	2	1	1	21.2	21.2	21.2	16.698	146	146;174;286;37;174	0	13.98	By MS/MS	By MS/MS	By MS/MS
P29966	P29966	1	1	1	Myristoylated alanine-rich C-kinase substrate	MARCKS		1	1	1	1	1	1	1	1	1	1	1	1	1	1	1	1	1	1	1	1	1	1	1	1	1	1	1	1	1	1	1	4.5	4.5	4.5	31.554	332	332	0.009396	1.4476	By MS/MS	By MS/MS	By matching
A0A0D9SEI3;A0A0D9SER5;A0A0D9SEN2;P21127;Q5QPR4;Q5QPR3;Q9UQ88	A0A0D9SEI3;A0A0D9SER5;A0A0D9SEN2;P21127;Q5QPR4;Q5QPR3;Q9UQ88	2;2;2;2;1;1;1	2;2;2;2;1;1;1	2;2;2;2;1;1;1	Cyclin-dependent kinase 11B;Cyclin-dependent kinase 11A	CDK11B;CDK11A	;;;;;;	7	2	2	2	2	2	2	0	2	2	1	2	2	2	2	2	0	2	2	1	2	2	2	2	2	0	2	2	1	2	2	4.5	4.5	4.5	89.437	772	772;783;785;795;746;779;783	0	4.3141	By MS/MS	By MS/MS	By MS/MS
Q9UQE7	Q9UQE7	1	1	1	Structural maintenance of chromosomes protein 3	SMC3		1	1	1	1	1	1	1	1	1	1	1	1	1	1	1	1	1	1	1	1	1	1	1	1	1	1	1	1	1	1	1	1.7	1.7	1.7	141.54	1217	1217	0	5.2363	By matching	By MS/MS	By MS/MS
P22626;A0A087WUI2	P22626;A0A087WUI2	9;6	9;6	9;6	Heterogeneous nuclear ribonucleoproteins A2/B1	HNRNPA2B1	;	2	9	9	9	5	4	4	8	5	8	7	3	2	5	4	4	8	5	8	7	3	2	5	4	4	8	5	8	7	3	2	32.3	32.3	32.3	37.429	353	353;261	0	36.712	By MS/MS	By MS/MS	By MS/MS
A0A2R8Y443;A0A2R8YDF3;A0A2R8Y6L5;A0A2R8Y6I6;Q9Y463;Q13627	A0A2R8Y443;A0A2R8YDF3;A0A2R8Y6L5;A0A2R8Y6I6;Q9Y463;Q13627	1;1;1;1;1;1	1;1;1;1;1;1	1;1;1;1;1;1	Dual specificity tyrosine-phosphorylation-regulated kinase 1B;Dual specificity tyrosine-phosphorylation-regulated kinase 1A	DYRK1B;DYRK1A	;;;;;	6	1	1	1	1	1	1	1	1	1	1	1	1	1	1	1	1	1	1	1	1	1	1	1	1	1	1	1	1	1	1	2	2	2	46.52	400	400;519;605;725;629;763	0.0083218	1.5446	By matching	By MS/MS	By MS/MS
Q684P5;A0A1B0GV05	Q684P5;A0A1B0GV05	2;1	2;1	2;1	Rap1 GTPase-activating protein 2	RAP1GAP2	;	2	2	2	2	2	2	2	1	1	2	2	2	2	2	2	2	1	1	2	2	2	2	2	2	2	1	1	2	2	2	2	3.8	3.8	3.8	80.055	730	730;771	0	4.3952	By MS/MS	By MS/MS	By matching
P49736;H0Y8E6	P49736;H0Y8E6	2;1	2;1	2;1	DNA replication licensing factor MCM2	MCM2	;	2	2	2	2	1	1	1	1	1	1	1	2	2	1	1	1	1	1	1	1	2	2	1	1	1	1	1	1	1	2	2	3.5	3.5	3.5	101.89	904	904;836	0	1.9959	By matching	By matching	By matching
Q9Y5S9	Q9Y5S9	2	2	2	RNA-binding protein 8A	RBM8A		1	2	2	2	1	2	2	2	2	2	2	2	2	1	2	2	2	2	2	2	2	2	1	2	2	2	2	2	2	2	2	25.9	25.9	25.9	19.889	174	174	0	4.0652	By MS/MS	By MS/MS	By MS/MS
O95477	O95477	1	1	1	ATP-binding cassette sub-family A member 1	ABCA1		1	1	1	1	1	1	1	1	1	1	1	1	1	1	1	1	1	1	1	1	1	1	1	1	1	1	1	1	1	1	1	0.9	0.9	0.9	254.3	2261	2261	0.0092715	1.4191	By matching	By matching	By matching
A0A0B4J1S8;Q9UBF8;F8W860	A0A0B4J1S8;Q9UBF8;F8W860	3;3;2	3;3;2	3;3;2	Phosphatidylinositol 4-kinase beta	PI4KB	;;	3	3	3	3	3	2	2	2	2	2	2	3	2	3	2	2	2	2	2	2	3	2	3	2	2	2	2	2	2	3	2	3.9	3.9	3.9	92.723	828	828;816;191	0	11.908	By MS/MS	By MS/MS	By matching
P16403;P10412;P16402;P22492;Q02539	P16403;P10412;P16402	3;2;2;1;1	3;2;2;1;1	3;2;2;1;1	Histone H1.2;Histone H1.4;Histone H1.3	HIST1H1C;HIST1H1E;HIST1H1D	;;	5	3	3	3	2	2	2	3	2	2	3	2	1	2	2	2	3	2	2	3	2	1	2	2	2	3	2	2	3	2	1	18.8	18.8	18.8	21.364	213	213;219;221;207;215	0	6.6291	By MS/MS	By MS/MS	By MS/MS
B4DP61;A0A1W2PRV5;E7EQZ4;Q16637	B4DP61;A0A1W2PRV5;E7EQZ4;Q16637	2;2;2;2	2;2;2;2	2;2;2;2	Survival motor neuron protein	SMN2;SMN1	;;;	4	2	2	2	2	2	2	2	2	2	2	2	2	2	2	2	2	2	2	2	2	2	2	2	2	2	2	2	2	2	2	8.4	8.4	8.4	24.38	227	227;282;294;294	0	36.335	By MS/MS	By MS/MS	By MS/MS
F5H1T5;F5H6A0;J3KP58;P30622	F5H1T5;F5H6A0;J3KP58;P30622	1;1;1;1	1;1;1;1	1;1;1;1	CAP-Gly domain-containing linker protein 1	CLIP1	;;;	4	1	1	1	1	1	1	1	1	1	1	1	1	1	1	1	1	1	1	1	1	1	1	1	1	1	1	1	1	1	1	4.6	4.6	4.6	36.962	350	350;802;1316;1438	0	28.822	By MS/MS	By MS/MS	By MS/MS
F8W726;Q14157	F8W726;Q14157	1;1	1;1	1;1	Ubiquitin-associated protein 2-like	UBAP2L	;	2	1	1	1	1	1	1	1	1	1	1	1	1	1	1	1	1	1	1	1	1	1	1	1	1	1	1	1	1	1	1	2.3	2.3	2.3	113.63	1079	1079;1087	0	10.845	By MS/MS	By MS/MS	By MS/MS
Q9NRX5	Q9NRX5	1	1	1	Serine incorporator 1	SERINC1		1	1	1	1	1	1	1	1	1	1	1	1	1	1	1	1	1	1	1	1	1	1	1	1	1	1	1	1	1	1	1	2.9	2.9	2.9	50.494	453	453	0	3.324	By MS/MS	By matching	By MS/MS
Q16513;H0Y429	Q16513	3;1	3;1	3;1	Serine/threonine-protein kinase N2	PKN2		2	3	3	3	3	3	2	3	3	3	3	2	2	3	3	2	3	3	3	3	2	2	3	3	2	3	3	3	3	2	2	6	6	6	112.03	984	984;65	0	11.77	By MS/MS	By MS/MS	By MS/MS
A4IF30	A4IF30	1	1	1	Solute carrier family 35 member F4	SLC35F4		1	1	1	1	1	1	1	1	1	1	1	1	1	1	1	1	1	1	1	1	1	1	1	1	1	1	1	1	1	1	1	3.3	3.3	3.3	57.809	521	521	1	-2	By MS/MS	By MS/MS	By MS/MS
Q8N556	Q8N556	1	1	1	Actin filament-associated protein 1	AFAP1		1	1	1	1	1	1	1	1	1	1	1	1	1	1	1	1	1	1	1	1	1	1	1	1	1	1	1	1	1	1	1	1.6	1.6	1.6	80.724	730	730	0.0030075	1.74	By MS/MS	By matching	By matching
Q9Y281;G3V2U0;F8WDN3	Q9Y281;G3V2U0;F8WDN3	2;1;1	1;1;1	1;1;1	Cofilin-2	CFL2	;;	3	2	1	1	2	2	2	2	2	2	2	2	2	1	1	1	1	1	1	1	1	1	1	1	1	1	1	1	1	1	1	13.9	7.2	7.2	18.736	166	166;21;58	0	2.2372	By MS/MS	By MS/MS	By MS/MS
P56524	P56524	1	1	1	Histone deacetylase 4	HDAC4		1	1	1	1	1	1	1	1	1	1	1	1	1	1	1	1	1	1	1	1	1	1	1	1	1	1	1	1	1	1	1	2.6	2.6	2.6	119.04	1084	1084	0.0057471	1.6497	By matching	By matching	By MS/MS
F8W6I7;P09651;F8VTQ5;F8W646;H0YH80;F8VZ49;A0A2R8Y4L2;Q32P51;F8VYN5	F8W6I7;P09651;F8VTQ5;F8W646;H0YH80;F8VZ49;A0A2R8Y4L2;Q32P51	6;6;5;3;3;3;3;3;1	6;6;5;3;3;3;3;3;1	6;6;5;3;3;3;3;3;1	Heterogeneous nuclear ribonucleoprotein A1;Heterogeneous nuclear ribonucleoprotein A1, N-terminally processed;Heterogeneous nuclear ribonucleoprotein A1-like 2	HNRNPA1;HNRNPA1L2	;;;;;;;	9	6	6	6	2	1	1	5	1	5	4	1	2	2	1	1	5	1	5	4	1	2	2	1	1	5	1	5	4	1	2	23.5	23.5	23.5	33.155	307	307;372;145;156;191;231;275;320;113	0	53.911	By MS/MS	By matching	By matching
H3BPE3;Q99613;B5ME19	H3BPE3;Q99613;B5ME19	1;1;1	1;1;1	1;1;1	Eukaryotic translation initiation factor 3 subunit C;Eukaryotic translation initiation factor 3 subunit C-like protein	EIF3C;EIF3CL	;;	3	1	1	1	1	1	1	1	1	1	1	1	1	1	1	1	1	1	1	1	1	1	1	1	1	1	1	1	1	1	1	9.8	9.8	9.8	15.275	132	132;913;914	0	10.154	By MS/MS	By MS/MS	By matching
H0Y7Q2;Q96JG6	H0Y7Q2;Q96JG6	2;2	2;2	2;2	Coiled-coil domain-containing protein 132	CCDC132	;	2	2	2	2	1	2	2	2	2	2	2	2	2	1	2	2	2	2	2	2	2	2	1	2	2	2	2	2	2	2	2	7.9	7.9	7.9	53.922	469	469;964	0	22.613	By MS/MS	By MS/MS	By MS/MS
H7C118;C9JRC4;B5MBZ8;C9JD73;Q15435;H7C003	H7C118;C9JRC4;B5MBZ8;C9JD73;Q15435;H7C003	2;2;2;2;2;1	2;2;2;2;2;1	2;2;2;2;2;1	Protein phosphatase 1 regulatory subunit 7	PPP1R7	;;;;;	6	2	2	2	2	2	2	2	2	2	2	2	1	2	2	2	2	2	2	2	2	1	2	2	2	2	2	2	2	2	1	9.3	9.3	9.3	16.243	140	140;184;274;282;360;335	0	4.0015	By MS/MS	By matching	By MS/MS
E9PKF8;H0Y3P2;D3DQV9;P78344	E9PKF8;H0Y3P2;D3DQV9;P78344	1;1;1;1	1;1;1;1	1;1;1;1	Eukaryotic translation initiation factor 4 gamma 2	EIF4G2	;;;	4	1	1	1	1	1	1	1	1	1	1	1	1	1	1	1	1	1	1	1	1	1	1	1	1	1	1	1	1	1	1	8.1	8.1	8.1	20.674	185	185;869;907;907	0.009589	1.5095	By MS/MS	By MS/MS	By MS/MS
P41208	P41208	1	1	1	Centrin-2	CETN2		1	1	1	1	1	1	1	1	1	1	1	1	1	1	1	1	1	1	1	1	1	1	1	1	1	1	1	1	1	1	1	7.6	7.6	7.6	19.738	172	172	1	-2	By MS/MS	By matching	By matching
B4E1E0;P17812	B4E1E0;P17812	1;1	1;1	1;1	CTP synthase;CTP synthase 1	CTPS1	;	2	1	1	1	1	1	1	1	1	1	1	1	1	1	1	1	1	1	1	1	1	1	1	1	1	1	1	1	1	1	1	3.2	3.2	3.2	49.694	435	435;591	0	4.9121	By MS/MS	By MS/MS	By MS/MS
B1AKN3;Q9P2R6;D6RA28	B1AKN3;Q9P2R6;D6RA28	2;2;1	2;2;1	2;2;1	Arginine-glutamic acid dipeptide repeats protein	RERE	;;	3	2	2	2	2	2	2	2	2	2	2	2	2	2	2	2	2	2	2	2	2	2	2	2	2	2	2	2	2	2	2	3	3	3	141.54	1298	1298;1566;177	0	5.1086	By MS/MS	By MS/MS	By MS/MS
O43166;F5GYF8	O43166;F5GYF8	2;1	2;1	2;1	Signal-induced proliferation-associated 1-like protein 1	SIPA1L1	;	2	2	2	2	1	2	2	1	2	1	1	2	2	1	2	2	1	2	1	1	2	2	1	2	2	1	2	1	1	2	2	1.6	1.6	1.6	200.03	1804	1804;1257	0	43.152	By MS/MS	By MS/MS	By MS/MS
Q99549	Q99549	1	1	1	M-phase phosphoprotein 8	MPHOSPH8		1	1	1	1	1	1	1	1	1	1	1	1	1	1	1	1	1	1	1	1	1	1	1	1	1	1	1	1	1	1	1	2.2	2.2	2.2	97.181	860	860	0	2.1944	By MS/MS	By MS/MS	By MS/MS
P00558	P00558	8	8	5	Phosphoglycerate kinase 1	PGK1		1	8	8	5	4	1	2	8	4	7	7	3	3	4	1	2	8	4	7	7	3	3	2	1	2	5	3	4	4	3	3	26.1	26.1	16.3	44.614	417	417	0	58.438	By MS/MS	By MS/MS	By matching
F8VNY3;P45973	F8VNY3;P45973	2;2	2;2	2;2	Chromobox protein homolog 5	CBX5	;	2	2	2	2	2	2	2	1	2	2	2	2	2	2	2	2	1	2	2	2	2	2	2	2	2	1	2	2	2	2	2	19.8	19.8	19.8	10.857	91	91;191	0	5.5746	By MS/MS	By MS/MS	By MS/MS
E7EX73;E9PGM1;E7EUU4;Q04637	E7EX73;E9PGM1;E7EUU4;Q04637	1;1;1;1	1;1;1;1	1;1;1;1	Eukaryotic translation initiation factor 4 gamma 1	EIF4G1	;;;	4	1	1	1	1	1	1	0	1	1	1	1	1	1	1	1	0	1	1	1	1	1	1	1	1	0	1	1	1	1	1	1.5	1.5	1.5	158.64	1436	1436;1513;1560;1599	0	2.2788	By matching	By MS/MS	By MS/MS
E7ETY4;E9PC69;Q7KZI7	E7ETY4;E9PC69;Q7KZI7	3;3;3	3;3;3	2;2;2	Serine/threonine-protein kinase MARK2	MARK2	;;	3	3	3	2	3	3	3	2	3	1	3	3	2	3	3	3	2	3	1	3	3	2	2	2	2	1	2	0	2	2	1	7.9	7.9	5.2	78.452	699	699;778;788	0	5.8345	By MS/MS	By MS/MS	By MS/MS
O43852	O43852	1	1	1	Calumenin	CALU		1	1	1	1	1	1	1	1	1	1	1	1	1	1	1	1	1	1	1	1	1	1	1	1	1	1	1	1	1	1	1	3.5	3.5	3.5	37.106	315	315	0.0058055	1.6652	By matching	By matching	By MS/MS
F5GZP6;Q86W92;H0YGH8	F5GZP6;Q86W92;H0YGH8	2;2;1	2;2;1	2;2;1	Liprin-beta-1	PPFIBP1	;;	3	2	2	2	2	2	2	2	2	2	2	2	2	2	2	2	2	2	2	2	2	2	2	2	2	2	2	2	2	2	2	3.4	3.4	3.4	84.071	744	744;1011;205	0	28.697	By MS/MS	By MS/MS	By MS/MS
E9PHI6;Q9Y6G9;C9JGM7	E9PHI6;Q9Y6G9;C9JGM7	2;2;1	2;2;1	2;2;1	Cytoplasmic dynein 1 light intermediate chain 1	DYNC1LI1	;;	3	2	2	2	2	2	2	2	2	2	1	2	2	2	2	2	2	2	2	1	2	2	2	2	2	2	2	2	1	2	2	8.8	8.8	8.8	43.193	407	407;523;190	0	4.0452	By MS/MS	By MS/MS	By matching
H0YL55;H7BXE3;Q9NWH9	H0YL55;H7BXE3;Q9NWH9	1;1;1	1;1;1	1;1;1	SAFB-like transcription modulator	SLTM	;;	3	1	1	1	1	1	1	1	1	1	1	1	1	1	1	1	1	1	1	1	1	1	1	1	1	1	1	1	1	1	1	5.2	5.2	5.2	25.168	229	229;453;1034	0	1.8472	By MS/MS	By MS/MS	By MS/MS
P60174;U3KQF3;U3KPZ0	P60174	4;1;1	4;1;1	4;1;1	Triosephosphate isomerase	TPI1		3	4	4	4	3	2	1	4	4	4	4	2	2	3	2	1	4	4	4	4	2	2	3	2	1	4	4	4	4	2	2	17.5	17.5	17.5	30.791	286	286;98;113	0	18.733	By MS/MS	By MS/MS	By MS/MS
E9PG46;Q2M2I8	E9PG46;Q2M2I8	1;1	1;1	1;1	AP2-associated protein kinase 1	AAK1	;	2	1	1	1	1	1	1	1	1	1	1	1	1	1	1	1	1	1	1	1	1	1	1	1	1	1	1	1	1	1	1	2.5	2.5	2.5	73.769	674	674;961	0	2.1551	By MS/MS	By MS/MS	By MS/MS
R4GNF3;Q8ND76	R4GNF3;Q8ND76	1;1	1;1	1;1	Cyclin-Y	CCNY	;	2	1	1	1	1	1	1	1	1	1	1	1	1	1	1	1	1	1	1	1	1	1	1	1	1	1	1	1	1	1	1	19.8	19.8	19.8	11.633	101	101;341	0	4.6508	By MS/MS	By MS/MS	By MS/MS
F8VXC8;Q8TAQ2	F8VXC8;Q8TAQ2	3;3	3;3	3;3	SWI/SNF complex subunit SMARCC2	SMARCC2	;	2	3	3	3	2	3	3	2	3	2	3	3	3	2	3	3	2	3	2	3	3	3	2	3	3	2	3	2	3	3	3	3.5	3.5	3.5	136.18	1245	1245;1214	0	3.3401	By MS/MS	By MS/MS	By MS/MS
I3L4J1;Q9UN37	I3L4J1;Q9UN37	2;2	2;2	2;2	Vacuolar protein sorting-associated protein 4A	VPS4A	;	2	2	2	2	1	1	1	1	1	1	0	1	1	1	1	1	1	1	1	0	1	1	1	1	1	1	1	1	0	1	1	4.7	4.7	4.7	48.07	428	428;437	0	1.8253	By matching	By matching	By matching
Q9UG54;O43318	Q9UG54;O43318	1;1	1;1	1;1	Mitogen-activated protein kinase kinase kinase 7	DKFZp586F0420;MAP3K7	;	2	1	1	1	1	1	1	1	1	1	1	1	1	1	1	1	1	1	1	1	1	1	1	1	1	1	1	1	1	1	1	7.7	7.7	7.7	28.87	260	260;606	0	54.628	By MS/MS	By MS/MS	By MS/MS
C9JW88;F8WCD5;C9JPV7;C9JXQ0;C9J0V6;C9JHT0;C9JRZ2;C9JHW1;E7ESB6;I1E4Y6;Q6Y7W6	C9JW88;F8WCD5;C9JPV7;C9JXQ0;C9J0V6;C9JHT0;C9JRZ2;C9JHW1;E7ESB6;I1E4Y6;Q6Y7W6	1;1;1;1;1;1;1;1;1;1;1	1;1;1;1;1;1;1;1;1;1;1	1;1;1;1;1;1;1;1;1;1;1	PERQ amino acid-rich with GYF domain-containing protein 2	GIGYF2	;;;;;;;;;;	11	1	1	1	1	1	1	1	1	1	1	1	1	1	1	1	1	1	1	1	1	1	1	1	1	1	1	1	1	1	1	27.9	27.9	27.9	7.4042	68	68;92;93;99;106;112;115;720;836;1321;1299	0	18.954	By MS/MS	By MS/MS	By MS/MS
Q5VSL9	Q5VSL9	2	2	2	Striatin-interacting protein 1	STRIP1		1	2	2	2	2	2	2	2	2	1	2	2	2	2	2	2	2	2	1	2	2	2	2	2	2	2	2	1	2	2	2	4.5	4.5	4.5	95.575	837	837	0	6.9726	By MS/MS	By MS/MS	By MS/MS
D6REM6;A0A0R4J2E8;A8MXP9;P43243;Q68E03;D6R991;B3KM87	D6REM6;A0A0R4J2E8;A8MXP9;P43243;Q68E03;D6R991;B3KM87	2;2;2;2;1;1;1	2;2;2;2;1;1;1	2;2;2;2;1;1;1	Matrin-3	MATR3;DKFZp686L22104	;;;;;;	7	2	2	2	2	2	2	2	2	2	1	2	2	2	2	2	2	2	2	1	2	2	2	2	2	2	2	2	1	2	2	4.5	4.5	4.5	88.358	794	794;847;895;847;283;433;509	0	3.9053	By MS/MS	By MS/MS	By MS/MS
Q99675	Q99675	1	1	1	Cell growth regulator with RING finger domain protein 1	CGRRF1		1	1	1	1	0	0	0	1	1	1	1	1	0	0	0	0	1	1	1	1	1	0	0	0	0	1	1	1	1	1	0	6.3	6.3	6.3	38.241	332	332	0.009247	1.411
Q96N67;A0A1B0GWE0;A0A0U1RRC1;A0A0U1RQJ5	Q96N67;A0A1B0GWE0	3;2;1;1	3;2;1;1	3;2;1;1	Dedicator of cytokinesis protein 7	DOCK7	;	4	3	3	3	2	3	3	3	3	3	3	3	3	2	3	3	3	3	3	3	3	3	2	3	3	3	3	3	3	3	3	2	2	2	242.56	2140	2140;1229;248;255	0	4.3729	By matching	By MS/MS	By MS/MS
Q9H7L9	Q9H7L9	1	1	1	Sin3 histone deacetylase corepressor complex component SDS3	SUDS3		1	1	1	1	1	1	1	1	1	1	1	1	1	1	1	1	1	1	1	1	1	1	1	1	1	1	1	1	1	1	1	6.7	6.7	6.7	38.136	328	328	1	-2	By MS/MS	By MS/MS	By matching
Q96AE4	Q96AE4	1	1	1	Far upstream element-binding protein 1	FUBP1		1	1	1	1	1	1	1	1	1	1	1	1	1	1	1	1	1	1	1	1	1	1	1	1	1	1	1	1	1	1	1	3.7	3.7	3.7	67.56	644	644	0	5.8605	By MS/MS	By MS/MS	By MS/MS
K7EL20;O75821;K7ER90;K7ENA8;K7EL60;K7ENH0	K7EL20;O75821;K7ER90;K7ENA8;K7EL60	4;4;3;3;2;1	4;4;3;3;2;1	4;4;3;3;2;1	Eukaryotic translation initiation factor 3 subunit G	EIF3G	;;;;	6	4	4	4	2	1	1	4	2	3	4	2	1	2	1	1	4	2	3	4	2	1	2	1	1	4	2	3	4	2	1	25.6	25.6	25.6	29.283	262	262;320;227;289;149;52	0	61.24	By MS/MS	By MS/MS	By MS/MS
E7EN95;O75369;A0A0C4DGA1;A0A0A0MT44	E7EN95;O75369;A0A0C4DGA1;A0A0A0MT44	2;2;1;1	2;2;1;1	2;2;1;1	Filamin-B	FLNB	;;;	4	2	2	2	2	2	2	2	2	1	2	2	2	2	2	2	2	2	1	2	2	2	2	2	2	2	2	1	2	2	2	1.5	1.5	1.5	256.28	2409	2409;2602;72;195	0	11.225	By MS/MS	By MS/MS	By matching
Q5JSH3;H7BY83	Q5JSH3;H7BY83	5;4	5;4	5;4	WD repeat-containing protein 44	WDR44	;	2	5	5	5	4	4	4	4	3	4	4	4	4	4	4	4	4	3	4	4	4	4	4	4	4	4	3	4	4	4	4	9.4	9.4	9.4	101.37	913	913;806	0	40.17	By MS/MS	By MS/MS	By MS/MS
A0A3B3ITD8;P52948	A0A3B3ITD8;P52948	1;1	1;1	1;1	Nuclear pore complex protein Nup98-Nup96;Nuclear pore complex protein Nup98;Nuclear pore complex protein Nup96	NUP98	;	2	1	1	1	1	1	1	1	1	1	1	1	1	1	1	1	1	1	1	1	1	1	1	1	1	1	1	1	1	1	1	1.3	1.3	1.3	143.45	1348	1348;1817	0	3.0175	By MS/MS	By MS/MS	By MS/MS
P22059	P22059	4	4	4	Oxysterol-binding protein 1	OSBP		1	4	4	4	2	3	3	3	3	4	4	3	3	2	3	3	3	3	4	4	3	3	2	3	3	3	3	4	4	3	3	9.4	9.4	9.4	89.42	807	807	0	79.524	By MS/MS	By MS/MS	By MS/MS
P68363;Q71U36;A0A1W2PQM2;F5H5D3;Q9BQE3;P0DPH8;P0DPH7;Q6PEY2;F8VVB9;P68366;F8VRZ4;F8VS66;F8VQQ4;F8VRK0;F8VX09;F8VWV9;V9GZ17;C9J2C0;Q9NY65;F8VXZ7;C9JDS9;F8W0F6	P68363;Q71U36;A0A1W2PQM2;F5H5D3;Q9BQE3;P0DPH8;P0DPH7;Q6PEY2	9;8;6;6;6;5;5;5;4;4;3;3;3;2;2;2;2;2;2;1;1;1	9;8;6;6;6;5;5;5;4;4;3;3;3;2;2;2;2;2;2;1;1;1	9;8;6;6;6;5;5;5;4;4;3;3;3;2;2;2;2;2;2;1;1;1	Tubulin alpha-1B chain;Tubulin alpha-1A chain;Tubulin alpha-1C chain;Tubulin alpha-3E chain	TUBA1B;TUBA1A;TUBA1C;TUBA3E	;;;;;;;	22	9	9	9	6	4	4	7	6	9	6	3	4	6	4	4	7	6	9	6	3	4	6	4	4	7	6	9	6	3	4	30.8	30.8	30.8	50.151	451	451;451;325;519;449;450;450;450;246;448;112;130;219;49;75;81;275;467;449;26;156;231	0	101.18	By MS/MS	By MS/MS	By MS/MS
O43815	O43815	1	1	1	Striatin	STRN		1	1	1	1	1	1	1	1	1	1	1	1	1	1	1	1	1	1	1	1	1	1	1	1	1	1	1	1	1	1	1	4.6	4.6	4.6	86.131	780	780	0	2.5783	By MS/MS	By MS/MS	By MS/MS
P52756	P52756	3	3	3	RNA-binding protein 5	RBM5		1	3	3	3	3	2	2	3	3	3	3	2	2	3	2	2	3	3	3	3	2	2	3	2	2	3	3	3	3	2	2	3.3	3.3	3.3	92.153	815	815	0	5.2241	By MS/MS	By MS/MS	By MS/MS
Q02413	Q02413	1	1	1	Desmoglein-1	DSG1		1	1	1	1	1	1	1	1	1	1	1	1	1	1	1	1	1	1	1	1	1	1	1	1	1	1	1	1	1	1	1	2.8	2.8	2.8	113.75	1049	1049	0	2.9892	By MS/MS	By MS/MS	By MS/MS
A0A087X054;Q9Y4L1;J3QL06;J3KTF1;E9PJ21;A0A087WWI4;K7EQK2	A0A087X054;Q9Y4L1	3;3;1;1;1;1;1	3;3;1;1;1;1;1	3;3;1;1;1;1;1	Hypoxia up-regulated protein 1	HYOU1	;	7	3	3	3	2	2	2	3	2	3	3	2	2	2	2	2	3	2	3	3	2	2	2	2	2	3	2	3	3	2	2	5.1	5.1	5.1	104.78	937	937;999;211;224;656;677;678	0	4.0621	By MS/MS	By MS/MS	By MS/MS
Q86V48;E5RFK8	Q86V48;E5RFK8	2;1	2;1	2;1	Leucine zipper protein 1	LUZP1	;	2	2	2	2	2	1	2	1	2	2	1	1	2	2	1	2	1	2	2	1	1	2	2	1	2	1	2	2	1	1	2	3.6	3.6	3.6	120.27	1076	1076;273	0	3.5479	By MS/MS	By matching	By MS/MS
C9JFM5;Q12846	C9JFM5;Q12846	2;2	2;2	2;2	Syntaxin-4	STX4	;	2	2	2	2	2	2	2	2	2	2	2	2	2	2	2	2	2	2	2	2	2	2	2	2	2	2	2	2	2	2	2	10.9	10.9	10.9	19.782	175	175;297	0	44.528	By MS/MS	By MS/MS	By MS/MS
A0A3B3IU46;Q9BTL3	A0A3B3IU46;Q9BTL3	1;1	1;1	1;1	RNMT-activating mini protein	FAM103A1	;	2	1	1	1	1	1	1	1	1	0	1	1	1	1	1	1	1	1	0	1	1	1	1	1	1	1	1	0	1	1	1	12.7	12.7	12.7	14.367	118	118;118	0	2.4373	By MS/MS	By MS/MS	By MS/MS
G3V5F0;G3V579;Q9H307	G3V5F0;G3V579;Q9H307	1;1;1	1;1;1	1;1;1	Pinin	PNN	;;	3	1	1	1	1	1	1	1	1	1	1	1	1	1	1	1	1	1	1	1	1	1	1	1	1	1	1	1	1	1	1	12	12	12	12.911	117	117;124;717	1	-2	By matching	By matching	By MS/MS
Q15311;J3QLT3;E7ENF8;A0A1W2PRI7	Q15311;J3QLT3;E7ENF8;A0A1W2PRI7	4;3;3;3	4;3;3;3	4;3;3;3	RalA-binding protein 1	RALBP1	;;;	4	4	4	4	3	4	3	2	4	2	4	3	4	3	4	3	2	4	2	4	3	4	3	4	3	2	4	2	4	3	4	9	9	9	76.063	655	655;186;207;242	0	6.2853	By MS/MS	By MS/MS	By MS/MS
A0A087WTU1	A0A087WTU1	1	1	1		LRRC41		1	1	1	1	1	1	1	1	1	1	1	1	1	1	1	1	1	1	1	1	1	1	1	1	1	1	1	1	1	1	1	2.4	2.4	2.4	67.458	620	620	0	2.0677	By MS/MS	By MS/MS	By MS/MS
Q9UKE5	Q9UKE5	4	3	3	TRAF2 and NCK-interacting protein kinase	TNIK		1	4	3	3	4	4	4	4	4	4	3	4	4	3	3	3	3	3	3	3	3	3	3	3	3	3	3	3	3	3	3	4	2.9	2.9	154.94	1360	1360	0	3.0482	By MS/MS	By MS/MS	By MS/MS
Q15746	Q15746	2	2	2	Myosin light chain kinase, smooth muscle;Myosin light chain kinase, smooth muscle, deglutamylated form	MYLK		1	2	2	2	2	2	2	2	2	2	2	2	2	2	2	2	2	2	2	2	2	2	2	2	2	2	2	2	2	2	2	1.7	1.7	1.7	210.71	1914	1914	0	4.5456	By MS/MS	By MS/MS	By MS/MS
Q8WX93;A0A3B3ISX8	Q8WX93;A0A3B3ISX8	2;1	2;1	2;1	Palladin	PALLD	;	2	2	2	2	2	2	1	2	2	2	2	2	2	2	2	1	2	2	2	2	2	2	2	2	1	2	2	2	2	2	2	1.8	1.8	1.8	150.56	1383	1383;384	0	2.5401	By MS/MS	By MS/MS	By MS/MS
Q6UUV7;H0YK33;H0YK64	Q6UUV7	3;1;1	3;1;1	3;1;1	CREB-regulated transcription coactivator 3	CRTC3		3	3	3	3	3	3	3	3	3	3	3	3	3	3	3	3	3	3	3	3	3	3	3	3	3	3	3	3	3	3	3	8.1	8.1	8.1	66.958	619	619;91;190	0	7.5784	By MS/MS	By MS/MS	By MS/MS
A0A0U1RQW6;Q9Y2E4;E7EPU2	A0A0U1RQW6;Q9Y2E4;E7EPU2	3;3;2	3;3;2	3;3;2	Disco-interacting protein 2 homolog C	DIP2C	;;	3	3	3	3	2	2	3	2	3	1	3	3	3	2	2	3	2	3	1	3	3	3	2	2	3	2	3	1	3	3	3	2.5	2.5	2.5	178.08	1622	1622;1556;1537	0	4.247	By MS/MS	By MS/MS	By MS/MS
Q9C0H2	Q9C0H2	1	1	1	Protein tweety homolog 3	TTYH3		1	1	1	1	1	1	1	1	1	1	1	1	1	1	1	1	1	1	1	1	1	1	1	1	1	1	1	1	1	1	1	4	4	4	57.544	523	523	0	7.1496	By MS/MS	By MS/MS	By MS/MS
P31948;H0YGI8;F5GXD8;F5H783	P31948	7;3;1;1	7;3;1;1	7;3;1;1	Stress-induced-phosphoprotein 1	STIP1		4	7	7	7	2	2	1	7	2	6	5	1	1	2	2	1	7	2	6	5	1	1	2	2	1	7	2	6	5	1	1	12.7	12.7	12.7	62.639	543	543;137;138;236	0	12.515	By MS/MS	By MS/MS	By MS/MS
E9PER6;Q6A1A2;O15530	E9PER6;Q6A1A2;O15530	1;1;1	1;1;1	1;1;1	Putative 3-phosphoinositide-dependent protein kinase 2;3-phosphoinositide-dependent protein kinase 1	PDPK1;PDPK2P	;;	3	1	1	1	1	1	1	1	1	1	1	1	1	1	1	1	1	1	1	1	1	1	1	1	1	1	1	1	1	1	1	3.6	3.6	3.6	60.328	529	529;396;556	0	83.098	By MS/MS	By MS/MS	By MS/MS
Q96QU8	Q96QU8	1	1	1	Exportin-6	XPO6		1	1	1	1	1	1	1	1	1	1	1	1	1	1	1	1	1	1	1	1	1	1	1	1	1	1	1	1	1	1	1	2.8	2.8	2.8	128.88	1125	1125	0	3.4754	By MS/MS	By matching	By MS/MS
Q15773	Q15773	1	1	1	Myeloid leukemia factor 2	MLF2		1	1	1	1	1	1	1	1	1	1	1	1	1	1	1	1	1	1	1	1	1	1	1	1	1	1	1	1	1	1	1	4.8	4.8	4.8	28.147	248	248	0	1.8259	By matching	By MS/MS	By matching
O60885	O60885	2	2	2	Bromodomain-containing protein 4	BRD4		1	2	2	2	2	2	2	2	2	2	2	2	2	2	2	2	2	2	2	2	2	2	2	2	2	2	2	2	2	2	2	1.5	1.5	1.5	152.22	1362	1362	0	1.9065	By MS/MS	By MS/MS	By MS/MS
E9PI52;Q7L4I2	E9PI52;Q7L4I2	1;1	1;1	1;1	Arginine/serine-rich coiled-coil protein 2	RSRC2	;	2	1	1	1	1	1	1	1	1	1	1	1	1	1	1	1	1	1	1	1	1	1	1	1	1	1	1	1	1	1	1	13.2	13.2	13.2	8.9407	76	76;434	1	-2	By matching	By matching	By matching
E7ERS3;Q86VM9;H3BP01	E7ERS3;Q86VM9;H3BP01	2;2;1	2;2;1	2;2;1	Zinc finger CCCH domain-containing protein 18	ZC3H18	;;	3	2	2	2	1	1	1	1	1	1	2	1	1	1	1	1	1	1	1	2	1	1	1	1	1	1	1	1	2	1	1	3	3	3	108.94	977	977;953;238	0	2.0426	By matching	By MS/MS	By MS/MS
Q15365	Q15365	5	5	5	Poly(rC)-binding protein 1	PCBP1		1	5	5	5	3	2	3	4	2	4	3	3	3	3	2	3	4	2	4	3	3	3	3	2	3	4	2	4	3	3	3	28.4	28.4	28.4	37.497	356	356	0	146.86	By MS/MS	By MS/MS	By MS/MS
Q7Z422	Q7Z422	2	2	2	SUZ domain-containing protein 1	SZRD1		1	2	2	2	1	1	1	0	2	1	1	2	2	1	1	1	0	2	1	1	2	2	1	1	1	0	2	1	1	2	2	23	23	23	16.997	152	152	0	2.4174	By MS/MS	By matching	By matching
Q5W011;Q5W010;H0Y6J6;Q5W012;Q96I25	Q5W011;Q5W010;H0Y6J6;Q5W012;Q96I25	1;1;1;1;1	1;1;1;1;1	1;1;1;1;1	Splicing factor 45	RBM17	;;;;	5	1	1	1	1	1	1	1	1	1	1	1	1	1	1	1	1	1	1	1	1	1	1	1	1	1	1	1	1	1	1	7.5	7.5	7.5	24.176	212	212;221;225;240;401	1	-2	By MS/MS	By matching	By matching
E9PMG1;H0YDT0;Q96D71	E9PMG1;H0YDT0;Q96D71	2;2;1	2;2;1	2;2;1	RalBP1-associated Eps domain-containing protein 1	REPS1	;;	3	2	2	2	2	2	2	2	2	2	2	2	2	2	2	2	2	2	2	2	2	2	2	2	2	2	2	2	2	2	2	8.1	8.1	8.1	80.435	737	737;754;796	0	15.65	By MS/MS	By MS/MS	By MS/MS
P26038;E9PNP4;V9GZ54;E9PQ82	P26038	16;1;1;1	16;1;1;1	11;0;0;0	Moesin	MSN		4	16	16	11	8	7	4	14	7	14	13	4	6	8	7	4	14	7	14	13	4	6	6	5	3	11	5	11	11	3	4	26.5	26.5	18.2	67.819	577	577;52;103;116	0	28.666	By MS/MS	By MS/MS	By MS/MS
Q16204	Q16204	2	2	2	Coiled-coil domain-containing protein 6	CCDC6		1	2	2	2	1	1	1	1	2	1	1	1	1	1	1	1	1	2	1	1	1	1	1	1	1	1	2	1	1	1	1	11.8	11.8	11.8	53.29	474	474	0	1.9799	By matching	By matching	By MS/MS
P19021;H7BYD9;H0Y9I4	P19021;H7BYD9	10;5;3	10;5;3	10;5;3	Peptidyl-glycine alpha-amidating monooxygenase;Peptidylglycine alpha-hydroxylating monooxygenase;Peptidyl-alpha-hydroxyglycine alpha-amidating lyase	PAM	;	3	10	10	10	10	4	3	10	7	10	9	4	8	10	4	3	10	7	10	9	4	8	10	4	3	10	7	10	9	4	8	11.5	11.5	11.5	108.33	973	973;679;250	0	18.857	By MS/MS	By matching	By MS/MS
A0MZ66	A0MZ66	1	1	1	Shootin-1	KIAA1598		1	1	1	1	1	1	1	1	1	1	1	1	1	1	1	1	1	1	1	1	1	1	1	1	1	1	1	1	1	1	1	1.4	1.4	1.4	71.639	631	631	1	-2	By MS/MS	By MS/MS	By matching
Q96HR8	Q96HR8	1	1	1	H/ACA ribonucleoprotein complex non-core subunit NAF1	NAF1		1	1	1	1	1	1	1	1	1	1	1	1	1	1	1	1	1	1	1	1	1	1	1	1	1	1	1	1	1	1	1	3.4	3.4	3.4	53.716	494	494	0	27.827	By MS/MS	By MS/MS	By MS/MS
C9JJ34;C9JDM3;F6WQW2;P43487;C9JIC6;C9JXG8;C9JGV6	C9JJ34;C9JDM3;F6WQW2;P43487;C9JIC6;C9JXG8;C9JGV6	2;2;2;2;1;1;1	2;2;2;2;1;1;1	2;2;2;2;1;1;1	Ran-specific GTPase-activating protein	RANBP1	;;;;;;	7	2	2	2	1	1	1	2	2	2	2	1	1	1	1	1	2	2	2	2	1	1	1	1	1	2	2	2	2	1	1	13.5	13.5	13.5	18.762	163	163;165;278;201;53;145;204	0	4.1715	By MS/MS	By MS/MS	By MS/MS
Q92538	Q92538	2	2	2	Golgi-specific brefeldin A-resistance guanine nucleotide exchange factor 1	GBF1		1	2	2	2	2	1	1	2	1	2	2	2	2	2	1	1	2	1	2	2	2	2	2	1	1	2	1	2	2	2	2	2.3	2.3	2.3	206.44	1859	1859	0	3.542	By MS/MS	By MS/MS	By MS/MS
G3XAM7;P35221	G3XAM7;P35221	1;1	1;1	1;1	Catenin alpha-1	CTNNA1	;	2	1	1	1	1	1	1	1	1	1	1	1	1	1	1	1	1	1	1	1	1	1	1	1	1	1	1	1	1	1	1	2.1	2.1	2.1	92.721	841	841;906	0	139.42	By MS/MS	By MS/MS	By MS/MS
Q86XP3;J3QRI2;J3KTK9;A0A0A0MSJ0	Q86XP3;J3QRI2;J3KTK9;A0A0A0MSJ0	2;1;1;1	2;1;1;1	2;1;1;1	ATP-dependent RNA helicase DDX42	DDX42	;;;	4	2	2	2	2	2	2	2	2	2	2	2	2	2	2	2	2	2	2	2	2	2	2	2	2	2	2	2	2	2	2	6.1	6.1	6.1	102.97	938	938;104;159;708	0	12.771	By MS/MS	By matching	By MS/MS
B4DG22;B1AXG1;B7ZB17;P51812;A0A2R8Y603;E9PGT3;Q15418;Q9UK32	B4DG22;B1AXG1;B7ZB17;P51812	3;3;3;3;1;1;1;1	3;3;3;3;1;1;1;1	3;3;3;3;1;1;1;1	Ribosomal protein S6 kinase alpha-3	RPS6KA3	;;;	8	3	3	3	2	3	3	2	3	3	3	3	3	2	3	3	2	3	3	3	3	3	2	3	3	2	3	3	3	3	3	5.3	5.3	5.3	80.583	711	711;711;712;740;282;724;735;745	0	19.202	By MS/MS	By MS/MS	By MS/MS
E9PFD4;B5MCE7;B5MCH7;Q9Y6E2	E9PFD4;B5MCE7;B5MCH7;Q9Y6E2	1;1;1;1	1;1;1;1	1;1;1;1	Basic leucine zipper and W2 domain-containing protein 2	BZW2	;;;	4	1	1	1	1	1	1	1	1	1	1	1	1	1	1	1	1	1	1	1	1	1	1	1	1	1	1	1	1	1	1	10.1	10.1	10.1	21.511	189	189;225;343;419	0	68.144	By MS/MS	By MS/MS	By MS/MS
A0A075B6Q2;S4R347;Q5T0N5	A0A075B6Q2;S4R347;Q5T0N5	4;4;4	4;4;4	4;4;4	Formin-binding protein 1-like	FNBP1L	;;	3	4	4	4	4	4	2	3	3	3	3	3	2	4	4	2	3	3	3	3	3	2	4	4	2	3	3	3	3	3	2	9.1	9.1	9.1	51.232	451	451;609;605	0	6.3538	By MS/MS	By MS/MS	By MS/MS
Q9H6X2	Q9H6X2	2	2	2	Anthrax toxin receptor 1	ANTXR1		1	2	2	2	1	1	2	1	1	1	1	1	1	1	1	2	1	1	1	1	1	1	1	1	2	1	1	1	1	1	1	6.2	6.2	6.2	62.788	564	564	0	3.1611	By MS/MS	By MS/MS	By MS/MS
Q7Z417	Q7Z417	2	2	2	Nuclear fragile X mental retardation-interacting protein 2	NUFIP2		1	2	2	2	2	2	2	2	2	2	2	2	2	2	2	2	2	2	2	2	2	2	2	2	2	2	2	2	2	2	2	3.9	3.9	3.9	76.12	695	695	0	3.7593	By MS/MS	By MS/MS	By MS/MS
P04114;A8MUN2	P04114	32;5	32;5	30;3	Apolipoprotein B-100;Apolipoprotein B-48	APOB		2	32	32	30	31	7	7	9	9	9	9	22	6	31	7	7	9	9	9	9	22	6	29	6	6	7	7	7	7	21	6	9.1	9.1	8.5	515.6	4563	4563;828	0	152.39	By MS/MS	By MS/MS	By MS/MS
H0YEN2;E9PQP7;H7BXH2;E9PKF6;Q5H9R7	H0YEN2;E9PQP7;H7BXH2;E9PKF6;Q5H9R7	2;2;2;2;2	2;2;2;2;2	2;2;2;2;2	Serine/threonine-protein phosphatase 6 regulatory subunit 3	PPP6R3	;;;;	5	2	2	2	2	2	2	2	2	2	2	2	2	2	2	2	2	2	2	2	2	2	2	2	2	2	2	2	2	2	2	3.4	3.4	3.4	63.779	580	580;641;827;838;873	0	64.692	By MS/MS	By MS/MS	By MS/MS
O75381	O75381	1	1	1	Peroxisomal membrane protein PEX14	PEX14		1	1	1	1	1	1	1	1	1	1	1	1	1	1	1	1	1	1	1	1	1	1	1	1	1	1	1	1	1	1	1	8.5	8.5	8.5	41.236	377	377	0	3.0616	By MS/MS	By MS/MS	By MS/MS
Q8TEA8	Q8TEA8	1	1	1	D-tyrosyl-tRNA(Tyr) deacylase 1	DTD1		1	1	1	1	1	1	1	1	1	1	1	1	1	1	1	1	1	1	1	1	1	1	1	1	1	1	1	1	1	1	1	7.7	7.7	7.7	23.423	209	209	0	10.074	By MS/MS	By MS/MS	By MS/MS
Q96A56	Q96A56	1	1	1	Tumor protein p53-inducible nuclear protein 1	TP53INP1		1	1	1	1	1	1	1	1	1	1	1	1	1	1	1	1	1	1	1	1	1	1	1	1	1	1	1	1	1	1	1	9.2	9.2	9.2	27.366	240	240	0.0057637	1.656	By MS/MS	By matching	By matching
O14974;H0YIS4;H0YHI8;A0A3B3ISH4;F8VZN8;H0YIL7;H0YIM2;H0YIS3	O14974;H0YIS4;H0YHI8;A0A3B3ISH4;F8VZN8	4;3;3;3;3;1;1;1	4;3;3;3;3;1;1;1	4;3;3;3;3;1;1;1	Protein phosphatase 1 regulatory subunit 12A	PPP1R12A	;;;;	8	4	4	4	3	2	2	2	2	3	3	2	2	3	2	2	2	2	3	3	2	2	3	2	2	2	2	3	3	2	2	6.8	6.8	6.8	115.28	1030	1030;299;367;381;692;161;188;234	0	13.419	By MS/MS	By MS/MS	By MS/MS
A0A0U1RR20;Q92954	A0A0U1RR20;Q92954	4;2	4;2	4;2	Proteoglycan 4;Proteoglycan 4 C-terminal part	PRG4	;	2	4	4	4	3	4	3	3	4	4	4	3	3	3	4	3	3	4	4	4	3	3	3	4	3	3	4	4	4	3	3	2.9	2.9	2.9	146.45	1361	1361;1404	0	43.056	By MS/MS	By MS/MS	By MS/MS
A0A087WUT6;O60841	A0A087WUT6;O60841	1;1	1;1	1;1	Eukaryotic translation initiation factor 5B	EIF5B	;	2	1	1	1	1	1	1	1	1	1	1	1	1	1	1	1	1	1	1	1	1	1	1	1	1	1	1	1	1	1	1	1.1	1.1	1.1	138.68	1220	1220;1220	0	30.874	By MS/MS	By MS/MS	By MS/MS
Q96B36	Q96B36	3	3	3	Proline-rich AKT1 substrate 1	AKT1S1		1	3	3	3	2	2	2	2	2	3	3	2	2	2	2	2	2	2	3	3	2	2	2	2	2	2	2	3	3	2	2	11.3	11.3	11.3	27.383	256	256	0	17.391	By MS/MS	By MS/MS	By MS/MS
Q9UIF8;A0A0A0MR97	Q9UIF8;A0A0A0MR97	2;1	2;1	2;1	Bromodomain adjacent to zinc finger domain protein 2B	BAZ2B	;	2	2	2	2	1	1	1	1	1	1	1	2	1	1	1	1	1	1	1	1	2	1	1	1	1	1	1	1	1	2	1	1.5	1.5	1.5	240.46	2168	2168;643	0	1.957	By MS/MS	By matching	By MS/MS
P17252;J3KRN5;P05771;P05129	P17252;J3KRN5;P05771;P05129	2;1;1;1	2;1;1;1	2;1;1;1	Protein kinase C alpha type;Protein kinase C beta type;Protein kinase C gamma type	PRKCA;PRKCB;PRKCG	;;;	4	2	2	2	2	2	2	1	2	2	2	1	2	2	2	2	1	2	2	2	1	2	2	2	2	1	2	2	2	1	2	5.2	5.2	5.2	76.749	672	672;308;671;697	0	14.248	By MS/MS	By MS/MS	By MS/MS
H0Y993;B4DFG0;P35659	H0Y993;B4DFG0;P35659	2;2;2	2;2;2	2;2;2	Protein DEK	DEK	;;	3	2	2	2	2	2	2	2	2	2	2	2	2	2	2	2	2	2	2	2	2	2	2	2	2	2	2	2	2	2	2	10.3	10.3	10.3	17.78	156	156;347;375	0	11.918	By MS/MS	By MS/MS	By MS/MS
E9PP21;P21291;E9PS42;E9PND2	E9PP21;P21291;E9PS42;E9PND2	2;2;1;1	2;2;1;1	2;2;1;1	Cysteine and glycine-rich protein 1	CSRP1	;;;	4	2	2	2	1	1	1	2	1	2	2	1	2	1	1	1	2	1	2	2	1	2	1	1	1	2	1	2	2	1	2	18.8	18.8	18.8	16.94	160	160;193;153;153	0	8.3202	By MS/MS	By MS/MS	By MS/MS
P11717	P11717	1	1	1	Cation-independent mannose-6-phosphate receptor	IGF2R		1	1	1	1	1	1	1	1	1	1	1	1	1	1	1	1	1	1	1	1	1	1	1	1	1	1	1	1	1	1	1	0.6	0.6	0.6	274.37	2491	2491	0	1.8458	By MS/MS	By matching	By MS/MS
H7BZR6;A0A087WW66;Q99460	H7BZR6;A0A087WW66;Q99460	1;1;1	1;1;1	1;1;1	26S proteasome non-ATPase regulatory subunit 1	PSMD1	;;	3	1	1	1	1	1	1	1	1	1	1	1	1	1	1	1	1	1	1	1	1	1	1	1	1	1	1	1	1	1	1	14	14	14	18.315	164	164;953;953	0	24.862	By MS/MS	By MS/MS	By MS/MS
H3BSK9;H3BUF6;Q8WWM7	H3BSK9;H3BUF6;Q8WWM7	1;1;1	1;1;1	1;1;1	Ataxin-2-like protein	ATXN2L	;;	3	1	1	1	1	1	1	1	1	1	1	1	1	1	1	1	1	1	1	1	1	1	1	1	1	1	1	1	1	1	1	4.8	4.8	4.8	37.138	336	336;1068;1075	0	1.826	By MS/MS	By MS/MS	By MS/MS
F5H442;Q99816	F5H442;Q99816	2;2	2;2	2;2	Tumor susceptibility gene 101 protein	TSG101	;	2	2	2	2	2	2	2	1	2	2	2	2	2	2	2	2	1	2	2	2	2	2	2	2	2	1	2	2	2	2	2	8.8	8.8	8.8	40.917	365	365;390	0	2.4458	By MS/MS	By MS/MS	By MS/MS
P13861	P13861	1	1	1	cAMP-dependent protein kinase type II-alpha regulatory subunit	PRKAR2A		1	1	1	1	1	1	1	1	1	1	1	1	1	1	1	1	1	1	1	1	1	1	1	1	1	1	1	1	1	1	1	5.2	5.2	5.2	45.518	404	404	0	2.8556	By MS/MS	By MS/MS	By MS/MS
E7EQJ0;D6RAM1;D6R9T0;D6RFM3;D6RIT2;D6RIU0;D6RDU3;D6RJ04;D6RIH9;D6RBM0;E9PCY7;G8JLB6;P31943;D6RDL0;E5RGH4;H0YAQ2;E5RGV0;E7EN40;P55795	E7EQJ0;D6RAM1;D6R9T0;D6RFM3;D6RIT2;D6RIU0;D6RDU3;D6RJ04;D6RIH9;D6RBM0;E9PCY7;G8JLB6;P31943;D6RDL0;E5RGH4;H0YAQ2;E5RGV0;E7EN40;P55795	2;2;2;2;2;2;2;2;2;2;2;2;2;1;1;1;1;1;1	2;2;2;2;2;2;2;2;2;2;2;2;2;1;1;1;1;1;1	2;2;2;2;2;2;2;2;2;2;2;2;2;1;1;1;1;1;1	Heterogeneous nuclear ribonucleoprotein H;Heterogeneous nuclear ribonucleoprotein H, N-terminally processed;Heterogeneous nuclear ribonucleoprotein H2	HNRNPH1;HNRNPH2	;;;;;;;;;;;;;;;;;;	19	2	2	2	2	2	2	2	2	2	2	2	2	2	2	2	2	2	2	2	2	2	2	2	2	2	2	2	2	2	2	30.4	30.4	30.4	12.974	115	115;130;161;163;164;168;171;172;184;212;429;472;449;84;100;131;155;166;449	0	28.9	By MS/MS	By MS/MS	By MS/MS
P51610;A6NEM2;H7C1C4	P51610;A6NEM2	5;4;1	5;4;1	5;4;1	Host cell factor 1;HCF N-terminal chain 1;HCF N-terminal chain 2;HCF N-terminal chain 3;HCF N-terminal chain 4;HCF N-terminal chain 5;HCF N-terminal chain 6;HCF C-terminal chain 1;HCF C-terminal chain 2;HCF C-terminal chain 3;HCF C-terminal chain 4;HCF C-terminal chain 5;HCF C-terminal chain 6	HCFC1	;	3	5	5	5	4	4	5	4	5	4	3	4	5	4	4	5	4	5	4	3	4	5	4	4	5	4	5	4	3	4	5	5.2	5.2	5.2	208.73	2035	2035;2080;611	0	14.506	By MS/MS	By MS/MS	By MS/MS
Q15477	Q15477	1	1	1	Helicase SKI2W	SKIV2L		1	1	1	1	1	1	1	1	1	1	1	1	1	1	1	1	1	1	1	1	1	1	1	1	1	1	1	1	1	1	1	0.8	0.8	0.8	137.75	1246	1246	0	4.4177	By MS/MS	By MS/MS	By MS/MS
Q9Y5B6	Q9Y5B6	5	5	5	PAX3- and PAX7-binding protein 1	PAXBP1		1	5	5	5	3	3	3	3	2	2	4	3	3	3	3	3	3	2	2	4	3	3	3	3	3	3	2	2	4	3	3	8.7	8.7	8.7	104.8	917	917	0	8.1383	By MS/MS	By MS/MS	By MS/MS
F8W7U0;CON__ENSEMBL:ENSBTAP00000001528;Q15811	F8W7U0;CON__ENSEMBL:ENSBTAP00000001528;Q15811	1;1;1	1;1;1	1;1;1	Intersectin-1	ITSN1	;;	3	1	1	1	1	1	1	1	1	1	1	1	1	1	1	1	1	1	1	1	1	1	1	1	1	1	1	1	1	1	1	1.9	1.9	1.9	130.01	1149	1149;1222;1721	0	34.474	By MS/MS	By MS/MS	By MS/MS
F8WE04;P04792	F8WE04;P04792	1;1	1;1	1;1	Heat shock protein beta-1	HSPB1	;	2	1	1	1	1	1	1	1	1	1	1	1	1	1	1	1	1	1	1	1	1	1	1	1	1	1	1	1	1	1	1	5.4	5.4	5.4	20.406	186	186;205	0.0071736	1.6165	By MS/MS	By MS/MS	By MS/MS
Q9C0B5;H0YEF4	Q9C0B5;H0YEF4	4;3	4;3	4;3	Palmitoyltransferase ZDHHC5;Palmitoyltransferase	ZDHHC5	;	2	4	4	4	4	4	4	4	4	4	4	4	3	4	4	4	4	4	4	4	4	3	4	4	4	4	4	4	4	4	3	8.7	8.7	8.7	77.544	715	715;300	0	53.596	By MS/MS	By MS/MS	By MS/MS
H0YBJ8;E5RJU9;Q86UE4	H0YBJ8;E5RJU9;Q86UE4	2;2;2	2;2;2	2;2;2	Protein LYRIC	MTDH	;;	3	2	2	2	2	2	2	2	2	2	2	2	2	2	2	2	2	2	2	2	2	2	2	2	2	2	2	2	2	2	2	19.7	19.7	19.7	20.571	188	188;526;582	0.0044643	1.7097	By MS/MS	By matching	By matching
G3V3J0;Q96AC1	G3V3J0;Q96AC1	1;1	1;1	1;1	Fermitin family homolog 2	FERMT2	;	2	1	1	1	1	1	1	1	1	1	1	1	1	1	1	1	1	1	1	1	1	1	1	1	1	1	1	1	1	1	1	21.9	21.9	21.9	17.07	155	155;680	0	23.081	By MS/MS	By MS/MS	By MS/MS
Q96T23	Q96T23	4	4	4	Remodeling and spacing factor 1	RSF1		1	4	4	4	4	4	4	4	4	3	4	4	4	4	4	4	4	4	3	4	4	4	4	4	4	4	4	3	4	4	4	2.8	2.8	2.8	163.82	1441	1441	0	8.4794	By MS/MS	By MS/MS	By MS/MS
C9JB30;Q9UPY8	C9JB30;Q9UPY8	2;2	1;1	1;1	Microtubule-associated protein RP/EB family member 3	MAPRE3	;	2	2	1	1	1	1	1	2	1	2	2	1	1	1	1	1	1	1	1	1	1	1	1	1	1	1	1	1	1	1	1	11.5	7.3	7.3	24.582	218	218;281	0.0093834	1.4437	By matching	By matching	By MS/MS
Q13501;E7EMC7;C9JRJ8;E9PFW8;E3W990	Q13501;E7EMC7	3;2;1;1;1	3;2;1;1;1	3;2;1;1;1	Sequestosome-1	SQSTM1	;	5	3	3	3	2	2	2	2	3	2	2	3	3	2	2	2	2	3	2	2	3	3	2	2	2	2	3	2	2	3	3	14.5	14.5	14.5	47.687	440	440;378;140;167;190	0	46.315	By MS/MS	By MS/MS	By MS/MS
P49756	P49756	2	2	2	RNA-binding protein 25	RBM25		1	2	2	2	2	2	2	2	1	2	2	1	2	2	2	2	2	1	2	2	1	2	2	2	2	2	1	2	2	1	2	3.1	3.1	3.1	100.18	843	843	0	16.853	By MS/MS	By MS/MS	By MS/MS
G3V1Q4;E7ES33;E7EPK1;Q16181;Q5JXL7	G3V1Q4;E7ES33;E7EPK1;Q16181;Q5JXL7	3;3;3;3;2	3;3;3;3;2	3;3;3;3;2	Septin-7	SEPT7;DKFZp586I031	;;;;	5	3	3	3	2	3	3	3	2	3	3	3	3	2	3	3	3	2	3	3	3	3	2	3	3	3	2	3	3	3	3	6.7	6.7	6.7	46.566	401	401;417;437;437;88	0	5.0181	By MS/MS	By MS/MS	By MS/MS
P17302	P17302	2	2	2	Gap junction alpha-1 protein	GJA1		1	2	2	2	2	2	2	2	2	2	2	2	2	2	2	2	2	2	2	2	2	2	2	2	2	2	2	2	2	2	2	10.2	10.2	10.2	43.008	382	382	0	34.841	By MS/MS	By MS/MS	By MS/MS
Q9UQ35;I3L182;I3L4D8	Q9UQ35	5;2;2	5;2;2	5;2;2	Serine/arginine repetitive matrix protein 2	SRRM2		3	5	5	5	4	4	4	5	4	5	4	5	5	4	4	4	5	4	5	4	5	5	4	4	4	5	4	5	4	5	5	2.4	2.4	2.4	299.61	2752	2752;895;1018	0	4.6055	By MS/MS	By MS/MS	By MS/MS
Q9Y2D5;C9JVY5	Q9Y2D5;C9JVY5	2;1	2;1	2;1	A-kinase anchor protein 2	AKAP2	;	2	2	2	2	2	2	2	2	2	2	2	2	2	2	2	2	2	2	2	2	2	2	2	2	2	2	2	2	2	2	2	4.7	4.7	4.7	94.659	859	859;778	0	3.5651	By MS/MS	By MS/MS	By MS/MS
C9J0A7;Q9UQN3	C9J0A7;Q9UQN3	1;1	1;1	1;1	Charged multivesicular body protein 2b	CHMP2B	;	2	1	1	1	1	1	1	1	1	1	1	1	1	1	1	1	1	1	1	1	1	1	1	1	1	1	1	1	1	1	1	5.5	5.5	5.5	20.772	183	183;213	0	3.2597	By MS/MS	By MS/MS	By MS/MS
B4DHN5;E9PBU7;O00560	B4DHN5;E9PBU7;O00560	1;1;1	1;1;1	1;1;1	Syntenin-1	SDCBP	;;	3	1	1	1	1	1	1	1	1	1	1	1	1	1	1	1	1	1	1	1	1	1	1	1	1	1	1	1	1	1	1	4.2	4.2	4.2	25.968	239	239;244;298	0.0094851	1.4769	By MS/MS	By MS/MS	By MS/MS
P11021	P11021	19	18	18	78 kDa glucose-regulated protein	HSPA5		1	19	18	18	13	8	5	19	14	17	17	6	10	12	7	4	18	13	16	16	5	9	12	7	4	18	13	16	16	5	9	36.1	33.6	33.6	72.332	654	654	0	75.123	By MS/MS	By MS/MS	By matching
H3BQ52;H3BMD8;P56211;A6NMQ3;Q5T5H1;O43768	H3BQ52;H3BMD8;P56211	3;3;3;1;1;1	3;3;3;1;1;1	2;2;2;0;0;0	cAMP-regulated phosphoprotein 19	ARPP19	;;	6	3	3	2	3	3	3	3	3	3	3	3	3	3	3	3	3	3	3	3	3	3	2	2	2	2	2	2	2	2	2	70.4	70.4	54.9	7.6866	71	71;131;112;140;187;121	0	7.6152	By MS/MS	By MS/MS	By MS/MS
Q9H0G5	Q9H0G5	1	1	1	Nuclear speckle splicing regulatory protein 1	NSRP1		1	1	1	1	1	1	1	1	1	1	1	1	1	1	1	1	1	1	1	1	1	1	1	1	1	1	1	1	1	1	1	3.9	3.9	3.9	66.389	558	558	0	78.407	By MS/MS	By MS/MS	By MS/MS
O15117	O15117	1	1	1	FYN-binding protein	FYB		1	1	1	1	1	1	1	1	1	1	1	1	1	1	1	1	1	1	1	1	1	1	1	1	1	1	1	1	1	1	1	1.5	1.5	1.5	85.386	783	783	0	19.575	By MS/MS	By MS/MS	By MS/MS
E5RIU6;A0A087WZZ9;P06493;G3V317;K7ELV5;E7ESI2;A0A024QZP7;G3V5T9;P24941;Q00526	E5RIU6;A0A087WZZ9;P06493;G3V317;K7ELV5;E7ESI2;A0A024QZP7;G3V5T9;P24941;Q00526	2;2;2;1;1;1;1;1;1;1	2;2;2;1;1;1;1;1;1;1	2;2;2;1;1;1;1;1;1;1	Cyclin-dependent kinase 1;Cyclin-dependent kinase 2;Cyclin-dependent kinase 3	CDK1;CDK2;CDK3;CDC2	;;;;;;;;;	10	2	2	2	2	2	2	1	2	1	2	2	2	2	2	2	1	2	1	2	2	2	2	2	2	1	2	1	2	2	2	12.2	12.2	12.2	21.738	189	189;224;297;39;164;238;297;346;298;305	0	7.5373	By MS/MS	By MS/MS	By MS/MS
H0Y4E7;H0Y7I9;C9IZ08;F8W9S7;Q14C86	H0Y4E7;H0Y7I9;C9IZ08;F8W9S7;Q14C86	3;3;3;3;3	3;3;3;3;3	3;3;3;3;3	GTPase-activating protein and VPS9 domain-containing protein 1	GAPVD1	;;;;	5	3	3	3	2	2	2	3	2	2	2	2	3	2	2	2	3	2	2	2	2	3	2	2	2	3	2	2	2	2	3	4.6	4.6	4.6	90.471	830	830;837;988;1412;1478	0	3.5372	By MS/MS	By matching	By MS/MS
E9PG73;Q13427	E9PG73;Q13427	1;1	1;1	1;1	Peptidyl-prolyl cis-trans isomerase G	PPIG	;	2	1	1	1	1	1	0	1	1	1	1	1	1	1	1	0	1	1	1	1	1	1	1	1	0	1	1	1	1	1	1	2.2	2.2	2.2	87.088	739	739;754	0.0082873	1.5366	By MS/MS	By matching
Q13247;B4DJK0;B4DUA4;Q13243	Q13247;B4DJK0;B4DUA4;Q13243	2;1;1;1	2;1;1;1	1;0;0;0	Serine/arginine-rich splicing factor 6;Serine/arginine-rich splicing factor 5	SRSF6;SRSF5	;;;	4	2	2	1	2	2	2	2	2	2	2	2	2	2	2	2	2	2	2	2	2	2	1	1	1	1	1	1	1	1	1	5.2	5.2	2.6	39.586	344	344;124;138;272	0	2.7345	By MS/MS	By MS/MS	By MS/MS
P98175	P98175	2	2	2	RNA-binding protein 10	RBM10		1	2	2	2	2	2	2	2	2	2	2	2	2	2	2	2	2	2	2	2	2	2	2	2	2	2	2	2	2	2	2	2.8	2.8	2.8	103.53	930	930	0	56.049	By MS/MS	By MS/MS	By MS/MS
Q9H0D6	Q9H0D6	2	2	2	5-3 exoribonuclease 2	XRN2		1	2	2	2	2	2	2	2	2	2	2	2	2	2	2	2	2	2	2	2	2	2	2	2	2	2	2	2	2	2	2	1.8	1.8	1.8	108.58	950	950	0	13.874	By MS/MS	By MS/MS	By MS/MS
Q5JPT1;Q96B97;Q5JPT3;Q5VSN0;Q5JPT2	Q5JPT1;Q96B97;Q5JPT3;Q5VSN0;Q5JPT2	2;2;1;1;1	2;2;1;1;1	2;2;1;1;1	SH3 domain-containing kinase-binding protein 1	SH3KBP1	;;;;	5	2	2	2	2	2	2	2	2	2	2	2	2	2	2	2	2	2	2	2	2	2	2	2	2	2	2	2	2	2	2	15.9	15.9	15.9	22.792	208	208;665;149;553;645	0	70.346	By MS/MS	By MS/MS	By MS/MS
P28482;B3KR49;E9PJF0;E9PQW4;P27361	P28482;B3KR49;E9PJF0;E9PQW4;P27361	2;1;1;1;1	2;1;1;1;1	2;1;1;1;1	Mitogen-activated protein kinase 1;Mitogen-activated protein kinase;Mitogen-activated protein kinase 3	MAPK1;MAPK3	;;;;	5	2	2	2	2	2	2	1	2	2	2	2	2	2	2	2	1	2	2	2	2	2	2	2	2	1	2	2	2	2	2	8.9	8.9	8.9	41.389	360	360;265;316;339;379	0	2.9932	By MS/MS	By MS/MS	By matching
Q9BXP5;A0A087X0F4	Q9BXP5;A0A087X0F4	3;2	3;2	3;2	Serrate RNA effector molecule homolog	SRRT	;	2	3	3	3	2	1	2	1	2	2	2	2	2	2	1	2	1	2	2	2	2	2	2	1	2	1	2	2	2	2	2	4.3	4.3	4.3	100.67	876	876;50	0	3.5038	By MS/MS	By MS/MS	By MS/MS
F5GWQ2;A0A0A0MSJ2;E7EU13;Q96P48	F5GWQ2;A0A0A0MSJ2;E7EU13;Q96P48	1;1;1;1	1;1;1;1	1;1;1;1	Arf-GAP with Rho-GAP domain, ANK repeat and PH domain-containing protein 1	ARAP1	;;;	4	1	1	1	1	1	1	1	1	1	1	1	1	1	1	1	1	1	1	1	1	1	1	1	1	1	1	1	1	1	1	6.4	6.4	6.4	27.096	233	233;679;1194;1450	1	-2	By MS/MS	By matching	By matching
O75475	O75475	3	3	3	PC4 and SFRS1-interacting protein	PSIP1		1	3	3	3	2	3	3	2	2	2	2	2	2	2	3	3	2	2	2	2	2	2	2	3	3	2	2	2	2	2	2	7.5	7.5	7.5	60.103	530	530	0	7.5594	By MS/MS	By MS/MS	By MS/MS
Q15366;H3BRU6;F8VZX2;F8W0G4;F8VXH9;F8W1G6;H3BND9;H3BSS4	Q15366;H3BRU6;F8VZX2	5;4;4;2;2;2;1;1	5;4;4;2;2;2;1;1	4;3;3;2;2;2;1;1	Poly(rC)-binding protein 2	PCBP2	;;	8	5	5	4	2	3	3	4	3	5	4	2	3	2	3	3	4	3	5	4	2	3	2	2	2	3	2	4	3	2	2	26.6	26.6	18.1	38.58	365	365;301;321;158;160;202;112;184	0	13.259	By MS/MS	By MS/MS	By MS/MS
Q9ULF5	Q9ULF5	1	1	1	Zinc transporter ZIP10	SLC39A10		1	1	1	1	1	1	1	1	1	1	1	1	1	1	1	1	1	1	1	1	1	1	1	1	1	1	1	1	1	1	1	3.9	3.9	3.9	94.131	831	831	0	3.9117	By MS/MS	By MS/MS	By matching
G5E948;A0A0D9SEY1;A0A0D9SG62;H7C3Z6;C9J338;I3L2I2	G5E948;A0A0D9SEY1;A0A0D9SG62	14;14;11;1;1;1	3;3;3;0;0;0	0;0;0;0;0;0		MAP4K4	;;	6	14	3	0	13	12	12	13	11	12	11	13	12	3	3	3	3	3	3	2	3	3	0	0	0	0	0	0	0	0	0	18.7	3	0	141.15	1235	1235;1320;1044;258;350;381	0	5.183	By MS/MS	By MS/MS	By MS/MS
F5H5D6;F5H7V9;E9PC84;J3QSU6;P24821	F5H5D6;F5H7V9;E9PC84;J3QSU6;P24821	1;1;1;1;1	1;1;1;1;1	1;1;1;1;1	Tenascin	TNC	;;;;	5	1	1	1	1	1	1	1	1	1	1	1	1	1	1	1	1	1	1	1	1	1	1	1	1	1	1	1	1	1	1	19.6	19.6	19.6	9.8611	92	92;1838;1928;2019;2201	0	138.46	By MS/MS	By MS/MS	By MS/MS
A0A3B3ITW1;P49841;A8MT37;P49840	A0A3B3ITW1;P49841;A8MT37;P49840	2;2;1;1	2;2;1;1	2;2;1;1	Glycogen synthase kinase-3 beta;Glycogen synthase kinase-3 alpha	GSK3B;GSK3A	;;;	4	2	2	2	2	2	2	2	2	2	2	2	2	2	2	2	2	2	2	2	2	2	2	2	2	2	2	2	2	2	2	4.3	4.3	4.3	52.454	470	470;420;401;483	0	2.5027	By MS/MS	By MS/MS	By matching
Q9H7P6	Q9H7P6	2	2	2	Multivesicular body subunit 12B	MVB12B		1	2	2	2	2	2	2	2	2	2	2	2	2	2	2	2	2	2	2	2	2	2	2	2	2	2	2	2	2	2	2	11.3	11.3	11.3	35.619	319	319	0	4.2937	By MS/MS	By MS/MS	By matching
A0A087WUZ3;Q01082	A0A087WUZ3;Q01082	2;2	2;2	2;2	Spectrin beta chain, non-erythrocytic 1	SPTBN1	;	2	2	2	2	2	2	2	2	2	2	2	1	1	2	2	2	2	2	2	2	1	1	2	2	2	2	2	2	2	1	1	0.8	0.8	0.8	274.83	2366	2366;2364	0	139.23	By MS/MS	By MS/MS	By MS/MS
H0YDN1;Q15149	H0YDN1;Q15149	4;4	4;4	4;4	Plectin	PLEC	;	2	4	4	4	4	4	3	4	4	4	4	4	4	4	4	3	4	4	4	4	4	4	4	4	3	4	4	4	4	4	4	2	2	2	388.03	3447	3447;4684	0	61.215	By MS/MS	By MS/MS	By MS/MS
A0A0A6YYC0	A0A0A6YYC0	1	1	1		RPS6KA4		1	1	1	1	1	1	1	1	1	1	1	1	1	1	1	1	1	1	1	1	1	1	1	1	1	1	1	1	1	1	1	1.6	1.6	1.6	78.366	704	704	1	-2	By MS/MS	By MS/MS	By matching
P51397	P51397	2	2	2	Death-associated protein 1	DAP		1	2	2	2	2	1	2	2	1	2	2	2	2	2	1	2	2	1	2	2	2	2	2	1	2	2	1	2	2	2	2	24.5	24.5	24.5	11.164	102	102	0	4.6787	By MS/MS	By matching	By MS/MS
J3KTJ1;J3QRS3;P19105;P24844;O14950	J3KTJ1;J3QRS3;P19105;P24844;O14950	2;2;2;2;2	2;2;2;2;2	2;2;2;2;2	Myosin regulatory light chain 12A;Myosin regulatory light polypeptide 9;Myosin regulatory light chain 12B	MYL12A;MYL9;MYL12B	;;;;	5	2	2	2	2	1	2	2	1	2	2	1	2	2	1	2	2	1	2	2	1	2	2	1	2	2	1	2	2	1	2	19.3	19.3	19.3	13.058	114	114;177;171;172;172	0	104.14	By MS/MS	By MS/MS	By MS/MS
R4GMQ1;O60341	R4GMQ1;O60341	2;1	2;1	2;1	Lysine-specific histone demethylase 1A	KDM1A	;	2	2	2	2	1	1	1	1	1	1	1	1	2	1	1	1	1	1	1	1	1	2	1	1	1	1	1	1	1	1	2	6.5	6.5	6.5	93.596	858	858;852	0	4.0807	By MS/MS	By MS/MS	By MS/MS
B8ZZF5;C9J5M4;Q9H8M9	B8ZZF5;C9J5M4;Q9H8M9	1;1;1	1;1;1	1;1;1	Protein eva-1 homolog A	EVA1A	;;	3	1	1	1	1	1	1	1	1	1	1	1	1	1	1	1	1	1	1	1	1	1	1	1	1	1	1	1	1	1	1	7.9	7.9	7.9	16.163	140	140;142;152	0	2.3797	By MS/MS	By MS/MS	By MS/MS
P18669;Q8N0Y7	P18669;Q8N0Y7	2;1	2;1	2;1	Phosphoglycerate mutase 1;Probable phosphoglycerate mutase 4	PGAM1;PGAM4	;	2	2	2	2	2	2	2	2	2	1	2	2	2	2	2	2	2	2	1	2	2	2	2	2	2	2	2	1	2	2	2	12.6	12.6	12.6	28.804	254	254;254	0	2.2848	By MS/MS	By MS/MS	By MS/MS
A0A1W2PPS1;Q00839;A0A1W2PRI6;Q5RI18;A0A1W2PP35;A0A1X7SBS1	A0A1W2PPS1;Q00839;A0A1W2PRI6;Q5RI18;A0A1W2PP35;A0A1X7SBS1	2;2;1;1;1;1	2;2;1;1;1;1	2;2;1;1;1;1	Heterogeneous nuclear ribonucleoprotein U	HNRNPU	;;;;;	6	2	2	2	1	2	1	2	1	1	1	1	2	1	2	1	2	1	1	1	1	2	1	2	1	2	1	1	1	1	2	4.7	4.7	4.7	88.317	804	804;825;128;602;728;744	0	3.0176	By MS/MS	By MS/MS	By MS/MS
Q15052;E9PDQ5;B1ALK7;A0A2R8YG42;Q14155;F6SJA5;E7EUY6	Q15052;E9PDQ5;B1ALK7;A0A2R8YG42;Q14155	3;2;2;2;2;1;1	3;2;2;2;2;1;1	3;2;2;2;2;1;1	Rho guanine nucleotide exchange factor 6;Rho guanine nucleotide exchange factor 7	ARHGEF6;ARHGEF7	;;;;	7	3	3	3	3	3	3	2	2	3	2	3	2	3	3	3	2	2	3	2	3	2	3	3	3	2	2	3	2	3	2	4.6	4.6	4.6	87.498	776	776;547;705;862;803;130;447	0	3.228	By MS/MS	By MS/MS	By MS/MS
E7EV71;Q14766;C9JD84;H7C2H7;H7C4L5;H7BZ76	E7EV71;Q14766;C9JD84	10;10;9;2;1;1	10;10;9;2;1;1	10;10;9;2;1;1	Latent-transforming growth factor beta-binding protein 1	LTBP1	;;	6	10	10	10	6	4	3	10	5	9	9	4	5	6	4	3	10	5	9	9	4	5	6	4	3	10	5	9	9	4	5	10.9	10.9	10.9	148.43	1353	1353;1721;1340;101;220;266	0	61.144	By MS/MS	By MS/MS	By MS/MS
A0A087X0K9;G5E9E7;G3V1L9;Q07157	A0A087X0K9;G5E9E7;G3V1L9;Q07157	2;2;2;2	2;2;2;2	2;2;2;2	Tight junction protein ZO-1	TJP1	;;;	4	2	2	2	2	2	2	2	1	2	2	2	2	2	2	2	2	1	2	2	2	2	2	2	2	2	1	2	2	2	2	3	3	3	187.85	1676	1676;1692;1768;1748	0	5.2618	By MS/MS	By MS/MS	By MS/MS
Q9NQG5;A2A2M0	Q9NQG5;A2A2M0	3;2	3;2	3;2	Regulation of nuclear pre-mRNA domain-containing protein 1B	RPRD1B	;	2	3	3	3	3	3	3	3	3	2	3	3	3	3	3	3	3	3	2	3	3	3	3	3	3	3	3	2	3	3	3	14.4	14.4	14.4	36.899	326	326;197	0	15.671	By MS/MS	By MS/MS	By MS/MS
M0QXU9;M0QZI7;Q9HCG1	M0QXU9;M0QZI7;Q9HCG1	1;1;1	1;1;1	1;1;1	Zinc finger protein 160	ZNF160	;;	3	1	1	1	1	1	1	1	1	1	1	1	1	1	1	1	1	1	1	1	1	1	1	1	1	1	1	1	1	1	1	3.4	3.4	3.4	64.115	556	556;782;818	0.0094467	1.4591	By matching	By matching	By matching
H0YE40;H0YD13;H0Y2P0;P16070	H0YE40;H0YD13;H0Y2P0;P16070	1;1;1;1	1;1;1;1	1;1;1;1	CD44 antigen	CD44	;;;	4	1	1	1	1	1	1	1	1	1	1	1	1	1	1	1	1	1	1	1	1	1	1	1	1	1	1	1	1	1	1	12.2	12.2	12.2	9.105	82	82;206;287;742	0.0084986	1.5807	By MS/MS	By matching	By MS/MS
Q9Y490	Q9Y490	39	39	36	Talin-1	TLN1		1	39	39	36	14	7	7	35	17	36	30	8	8	14	7	7	35	17	36	30	8	8	13	7	7	32	17	33	27	8	8	23	23	21.7	269.76	2541	2541	0	323.31	By MS/MS	By MS/MS	By MS/MS
P16949;A2A2D0;E5RGX5;Q93045;E5RIR6;E7EVN3;Q9H169	P16949;A2A2D0	7;6;2;2;1;1;1	7;6;2;2;1;1;1	7;6;2;2;1;1;1	Stathmin	STMN1	;	7	7	7	7	3	3	3	5	3	5	5	3	3	3	3	3	5	3	5	5	3	3	3	3	3	5	3	5	5	3	3	42.3	42.3	42.3	17.302	149	149;85;168;179;231;258;189	0	11.684	By MS/MS	By MS/MS	By MS/MS
P51991;H7C1J8	P51991	4;1	4;1	4;1	Heterogeneous nuclear ribonucleoprotein A3	HNRNPA3		2	4	4	4	2	3	2	4	1	3	3	3	3	2	3	2	4	1	3	3	3	3	2	3	2	4	1	3	3	3	3	14	14	14	39.594	378	378;115	0	55.633	By MS/MS	By MS/MS	By MS/MS
Q9UPU5;A0A0U1RQI9	Q9UPU5;A0A0U1RQI9	2;1	2;1	2;1	Ubiquitin carboxyl-terminal hydrolase 24	USP24	;	2	2	2	2	2	2	2	2	1	2	2	2	1	2	2	2	2	1	2	2	2	1	2	2	2	2	1	2	2	2	1	1.1	1.1	1.1	294.36	2620	2620;150	0	56.538	By MS/MS	By MS/MS	By MS/MS
Q09666	Q09666	9	9	9	Neuroblast differentiation-associated protein AHNAK	AHNAK		1	9	9	9	7	3	5	9	5	8	7	6	4	7	3	5	9	5	8	7	6	4	7	3	5	9	5	8	7	6	4	6.2	6.2	6.2	629.09	5890	5890	0	14.71	By MS/MS	By MS/MS	By MS/MS
P02452;CON__Q862S4	P02452	8;2	8;2	8;2	Collagen alpha-1(I) chain	COL1A1		2	8	8	8	6	7	6	8	6	7	7	5	6	6	7	6	8	6	7	7	5	6	6	7	6	8	6	7	7	5	6	6.5	6.5	6.5	138.94	1464	1464;114	0	209.38	By MS/MS	By matching	By MS/MS
P11142;E9PKE3;E9PNE6;E9PN89;A8K7Q2;E9PLF4;E9PQQ4;E9PQK7;E9PK54;P54652;E9PN25;E9PPY6;E9PI65;E9PM13;E9PS65	P11142;E9PKE3;E9PNE6;E9PN89;A8K7Q2	20;19;14;13;11;8;7;7;7;7;5;5;5;3;3	20;19;14;13;11;8;7;7;7;7;5;5;5;3;3	17;16;12;11;10;6;6;6;6;4;4;4;3;3;3	Heat shock cognate 71 kDa protein	HSPA8	;;;;	15	20	20	17	15	8	9	19	13	19	17	8	11	15	8	9	19	13	19	17	8	11	12	7	8	16	10	16	14	6	8	39.5	39.5	33.6	70.897	646	646;627;500;312;410;187;171;178;183;639;132;137;168;150;223	0	233.9	By MS/MS	By MS/MS	By MS/MS
H3BUC8;Q96FN4	H3BUC8;Q96FN4	1;1	1;1	1;1	Copine-2	CPNE2	;	2	1	1	1	1	1	1	1	1	1	1	1	1	1	1	1	1	1	1	1	1	1	1	1	1	1	1	1	1	1	1	5	5	5	31.521	281	281;548	1	-2	By matching	By matching	By matching
B4DR80;C9JDH9;C9J6L2;C9JCC0;C9J232;H7C279;H0Y630;O00506;Q9Y6E0;C9JJV0;Q8NBY1;B4E0Y9;Q9P289	B4DR80;C9JDH9;C9J6L2;C9JCC0;C9J232;H7C279;H0Y630;O00506;Q9Y6E0	3;2;2;2;2;2;2;2;2;1;1;1;1	3;2;2;2;2;2;2;2;2;1;1;1;1	3;2;2;2;2;2;2;2;2;1;1;1;1	Serine/threonine-protein kinase 25;Serine/threonine-protein kinase 24;Serine/threonine-protein kinase 24 36 kDa subunit;Serine/threonine-protein kinase 24 12 kDa subunit	STK24;STK25	;;;;;;;;	13	3	3	3	3	3	3	3	3	3	3	3	3	3	3	3	3	3	3	3	3	3	3	3	3	3	3	3	3	3	3	11.9	11.9	11.9	45.835	412	412;148;161;163;177;247;369;426;443;79;392;438;416	0	15.09	By MS/MS	By MS/MS	By MS/MS
P06733;A0A2R8Y6G6;K7EM90;A0A2R8Y879;A0A2R8YEM5;K7ERS8;E5RI09;E5RG95;K7EPM1;K7EKN2;E5RGZ4;P09104;A0A2R8Y6I8;A0A2R8Y798;A0A2R8YEG5;F5H1C3;F5H0C8	P06733;A0A2R8Y6G6	11;10;5;4;4;2;2;2;2;2;2;2;1;1;1;1;1	11;10;5;4;4;2;2;2;2;2;2;2;1;1;1;1;1	9;8;3;2;2;1;0;0;0;0;0;0;1;0;0;0;0	Alpha-enolase	ENO1	;	17	11	11	9	9	8	6	10	8	10	9	8	6	9	8	6	10	8	10	9	8	6	8	8	6	9	7	8	8	8	6	33.2	33.2	25.6	47.168	434	434;434;195;125;171;83;148;154;196;212;283;434;33;70;101;103;315	0	323.31	By MS/MS	By MS/MS	By MS/MS
Q96MW1	Q96MW1	1	1	1	Coiled-coil domain-containing protein 43	CCDC43		1	1	1	1	1	1	1	1	1	1	1	1	1	1	1	1	1	1	1	1	1	1	1	1	1	1	1	1	1	1	1	8.9	8.9	8.9	25.248	224	224	0	26.694	By MS/MS	By MS/MS	By MS/MS
Q06210	Q06210	1	1	1	Glutamine--fructose-6-phosphate aminotransferase [isomerizing] 1	GFPT1		1	1	1	1	1	1	1	1	1	1	1	1	1	1	1	1	1	1	1	1	1	1	1	1	1	1	1	1	1	1	1	1.9	1.9	1.9	78.806	699	699	0	31.575	By MS/MS	By MS/MS	By MS/MS
K7ERP6;P17612;Q15136;B1APG2;B1APF8;B1APF9;B1APG3;A0A087WVC4;A0A0A0MS54;P22694;P22612	K7ERP6;P17612;Q15136;B1APG2;B1APF8;B1APF9;B1APG3;A0A087WVC4;A0A0A0MS54;P22694;P22612	3;3;2;2;2;2;2;2;2;2;2	3;3;2;2;2;2;2;2;2;2;2	3;3;2;2;2;2;2;2;2;2;2	cAMP-dependent protein kinase catalytic subunit alpha;cAMP-dependent protein kinase catalytic subunit beta;cAMP-dependent protein kinase catalytic subunit gamma	PRKACA;KIN27;PRKACB;PRKACG	;;;;;;;;;;	11	3	3	3	3	3	3	2	3	3	3	3	3	3	3	3	2	3	3	3	3	3	3	3	3	2	3	3	3	3	3	17.5	17.5	17.5	28.9	251	251;351;207;209;214;245;264;338;357;351;351	0	105.38	By MS/MS	By MS/MS	By MS/MS
H7C299;E7EQM7;C9JM82;E7EPG2;B4DJ62;E7EX32;G3XAH0;Q99719	H7C299;E7EQM7;C9JM82;E7EPG2;B4DJ62;E7EX32;G3XAH0;Q99719	1;1;1;1;1;1;1;1	1;1;1;1;1;1;1;1	1;1;1;1;1;1;1;1	Septin-5	2019-09-05	;;;;;;;	8	1	1	1	1	1	1	1	1	1	1	1	1	1	1	1	1	1	1	1	1	1	1	1	1	1	1	1	1	1	1	18.9	18.9	18.9	12.538	106	106;248;301;304;322;337;378;369	0	27.728	By MS/MS	By MS/MS	By MS/MS
Q8WW12	Q8WW12	1	1	1	PEST proteolytic signal-containing nuclear protein	PCNP		1	1	1	1	1	1	1	1	1	1	1	1	1	1	1	1	1	1	1	1	1	1	1	1	1	1	1	1	1	1	1	13.5	13.5	13.5	18.925	178	178	0	5.0792	By MS/MS	By MS/MS	By MS/MS
Q13185;S4R2Y4;C9JMM0;B8ZZ43;K7ELA4;B5MD17;J3KS05;P83916	Q13185	5;2;1;1;1;1;1;1	5;2;1;1;1;1;1;1	5;2;1;1;1;1;1;1	Chromobox protein homolog 3	CBX3		8	5	5	5	3	2	3	4	4	5	4	2	2	3	2	3	4	4	5	4	2	2	3	2	3	4	4	5	4	2	2	35	35	35	20.811	183	183;107;62;101;138;168;173;185	0	48.176	By MS/MS	By MS/MS	By matching
Q06830;A0A0A0MSI0;A0A0A0MRQ5	Q06830;A0A0A0MSI0;A0A0A0MRQ5	9;6;5	9;6;5	7;5;3	Peroxiredoxin-1	PRDX1	;;	3	9	9	7	8	8	6	8	9	8	8	8	9	8	8	6	8	9	8	8	8	9	6	6	4	6	7	6	6	6	7	37.7	37.7	33.7	22.11	199	199;171;97	0	13.775	By MS/MS	By MS/MS	By MS/MS
P20042	P20042	4	4	4	Eukaryotic translation initiation factor 2 subunit 2	EIF2S2		1	4	4	4	2	2	2	4	2	4	3	2	2	2	2	2	4	2	4	3	2	2	2	2	2	4	2	4	3	2	2	15	15	15	38.388	333	333	0	78.072	By MS/MS	By MS/MS	By MS/MS
O95218	O95218	5	5	5	Zinc finger Ran-binding domain-containing protein 2	ZRANB2		1	5	5	5	5	5	5	5	5	5	5	5	5	5	5	5	5	5	5	5	5	5	5	5	5	5	5	5	5	5	5	15.5	15.5	15.5	37.404	330	330	0	54.083	By MS/MS	By MS/MS	By MS/MS
P19338;H7BY16;C9JYW2;C9JLB1;C9J1H7;C9JWL1	P19338;H7BY16	10;5;2;2;2;2	10;5;2;2;2;2	10;5;2;2;2;2	Nucleolin	NCL	;	6	10	10	10	8	5	6	9	9	9	9	5	6	8	5	6	9	9	9	9	5	6	8	5	6	9	9	9	9	5	6	17.7	17.7	17.7	76.613	710	710;296;141;151;166;170	0	37.199	By MS/MS	By MS/MS	By MS/MS
P31323	P31323	1	1	1	cAMP-dependent protein kinase type II-beta regulatory subunit	PRKAR2B		1	1	1	1	1	1	1	1	1	1	1	1	1	1	1	1	1	1	1	1	1	1	1	1	1	1	1	1	1	1	1	5	5	5	46.302	418	418	0	17.947	By MS/MS	By MS/MS	By MS/MS
K7EMU2;K7EMZ6;K7EIE5;K7EID3;K7EJ40;K7EK41;K7EPB2;P10644;K7EPR5;K7EQK3;X6RAV4	K7EMU2;K7EMZ6;K7EIE5;K7EID3;K7EJ40;K7EK41;K7EPB2;P10644;K7EPR5;K7EQK3;X6RAV4	2;2;2;2;2;2;2;2;1;1;1	2;2;2;2;2;2;2;2;1;1;1	2;2;2;2;2;2;2;2;1;1;1	cAMP-dependent protein kinase type I-alpha regulatory subunit;cAMP-dependent protein kinase type I-alpha regulatory subunit, N-terminally processed	PRKAR1A	;;;;;;;;;;	11	2	2	2	2	1	1	1	1	1	1	1	1	2	1	1	1	1	1	1	1	1	2	1	1	1	1	1	1	1	1	27.4	27.4	27.4	12.868	113	113;131;157;167;182;204;297;381;45;65;124	0	2.6905	By MS/MS	By MS/MS	By MS/MS
Q9P265	Q9P265	3	3	2	Disco-interacting protein 2 homolog B	DIP2B		1	3	3	2	3	3	3	2	3	3	3	3	3	3	3	3	2	3	3	3	3	3	2	2	2	1	2	2	2	2	2	2.5	2.5	1.9	171.49	1576	1576	0	60.489	By MS/MS	By MS/MS	By MS/MS
Q02818;H7BZI1;C9JKZ2;C9JBD3;C9J3C1	Q02818;H7BZI1	11;7;3;1;1	11;7;3;1;1	11;7;3;1;1	Nucleobindin-1	NUCB1	;	5	11	11	11	11	6	6	11	8	11	11	6	6	11	6	6	11	8	11	11	6	6	11	6	6	11	8	11	11	6	6	20.4	20.4	20.4	53.879	461	461;295;267;110;124	0	23.05	By MS/MS	By MS/MS	By MS/MS
P51858	P51858	4	4	4	Hepatoma-derived growth factor	HDGF		1	4	4	4	2	3	3	3	3	3	2	3	3	2	3	3	3	3	3	2	3	3	2	3	3	3	3	3	2	3	3	16.2	16.2	16.2	26.788	240	240	0	10.363	By MS/MS	By MS/MS	By matching
Q5QP22;Q5QP23;G3XAC6;Q14498;H0Y4X3	Q5QP22;Q5QP23;G3XAC6;Q14498;H0Y4X3	3;3;3;3;2	3;3;3;3;2	3;3;3;3;2	RNA-binding protein 39	RBM39	;;;;	5	3	3	3	2	3	2	3	2	3	3	3	3	2	3	2	3	2	3	3	3	3	2	3	2	3	2	3	3	3	3	13.5	13.5	13.5	23.132	193	193;231;423;530;336	0	3.2512	By MS/MS	By MS/MS	By MS/MS
D3DNX8;U3KQM0;O15173	D3DNX8;U3KQM0;O15173	2;2;2	2;2;2	2;2;2	Membrane-associated progesterone receptor component 2	PGRMC2	;;	3	2	2	2	2	2	2	2	2	2	2	2	2	2	2	2	2	2	2	2	2	2	2	2	2	2	2	2	2	2	2	40.9	40.9	40.9	5.4108	44	44;91;223	0	20.137	By MS/MS	By MS/MS	By MS/MS
Q96C19;C9JTV4;Q8WYH2;A0A087X1Z2;H0Y4Y4;Q9BUP0	Q96C19	4;1;1;1;1;1	4;1;1;1;1;1	4;1;1;1;1;1	EF-hand domain-containing protein D2	EFHD2		6	4	4	4	3	3	3	3	3	4	3	3	3	3	3	3	3	3	4	3	3	3	3	3	3	3	3	4	3	3	3	11.7	11.7	11.7	26.697	240	240;81;127;142;179;239	0	10.977	By MS/MS	By MS/MS	By MS/MS
Q13177;H7C1X3	Q13177	3;1	3;1	3;1	Serine/threonine-protein kinase PAK 2;PAK-2p27;PAK-2p34	PAK2		2	3	3	3	3	3	2	2	3	2	2	3	3	3	3	2	2	3	2	2	3	3	3	3	2	2	3	2	2	3	3	7.1	7.1	7.1	58.042	524	524;221	0	3.6406	By MS/MS	By MS/MS	By MS/MS
E9PSF4;E9PPU1;H0YEU2;E9PL09;P23396	E9PSF4;E9PPU1;H0YEU2;E9PL09;P23396	2;2;2;2;2	2;2;2;2;2	2;2;2;2;2	40S ribosomal protein S3	RPS3	;;;;	5	2	2	2	2	2	2	2	1	2	1	1	2	2	2	2	2	1	2	1	1	2	2	2	2	2	1	2	1	1	2	25.2	25.2	25.2	11.172	103	103;158;171;231;243	0	6.3647	By MS/MS	By MS/MS	By MS/MS
O00505	O00505	2	2	2	Importin subunit alpha-4	KPNA3		1	2	2	2	2	2	2	2	2	2	2	2	2	2	2	2	2	2	2	2	2	2	2	2	2	2	2	2	2	2	2	3.6	3.6	3.6	57.81	521	521	0	78.459	By MS/MS	By MS/MS	By MS/MS
I3L3C6;B4DWA1;I3L4C2;Q9UQB8;I3L0Y9	I3L3C6;B4DWA1;I3L4C2;Q9UQB8;I3L0Y9	5;5;5;5;3	5;5;5;5;3	5;5;5;5;3	Brain-specific angiogenesis inhibitor 1-associated protein 2	BAIAP2	;;;;	5	5	5	5	5	5	5	5	5	5	5	5	5	5	5	5	5	5	5	5	5	5	5	5	5	5	5	5	5	5	5	23.1	23.1	23.1	23.4	216	216;375;553;552;130	0	7.0158	By MS/MS	By MS/MS	By MS/MS
E9PCT1;A9Z1X7;Q8IYB3;M0R088	E9PCT1;A9Z1X7;Q8IYB3;M0R088	8;8;8;7	8;8;8;7	8;8;8;7	Serine/arginine repetitive matrix protein 1	SRRM1	;;;	4	8	8	8	6	6	6	6	6	7	7	6	6	6	6	6	6	6	7	7	6	6	6	6	6	6	6	7	7	6	6	8.9	8.9	8.9	93.435	820	820;913;904;681	0	8.0545	By MS/MS	By MS/MS	By MS/MS
A0A2R8Y880;Q7Z6E9;A0A087WY32;H3BUN0;H3BSK8	A0A2R8Y880;Q7Z6E9;A0A087WY32;H3BUN0;H3BSK8	2;2;1;1;1	2;2;1;1;1	2;2;1;1;1	E3 ubiquitin-protein ligase RBBP6	RBBP6	;;;;	5	2	2	2	2	2	2	2	2	2	2	2	2	2	2	2	2	2	2	2	2	2	2	2	2	2	2	2	2	2	2	1.6	1.6	1.6	197.36	1759	1759;1792;138;300;1008	0	3.799	By MS/MS	By MS/MS	By MS/MS
P13639	P13639	18	18	18	Elongation factor 2	EEF2		1	18	18	18	10	10	7	15	12	17	13	5	8	10	10	7	15	12	17	13	5	8	10	10	7	15	12	17	13	5	8	26.7	26.7	26.7	95.337	858	858	0	152.39	By MS/MS	By MS/MS	By MS/MS
F2Z2T1;Q09161	F2Z2T1;Q09161	1;1	1;1	1;1	Nuclear cap-binding protein subunit 1	NCBP1	;	2	1	1	1	1	1	1	1	1	1	1	1	1	1	1	1	1	1	1	1	1	1	1	1	1	1	1	1	1	1	1	20.7	20.7	20.7	9.1873	82	82;790	1	-2	By MS/MS	By matching	By matching
Q9Y2W1;A0A3B3ITZ9	Q9Y2W1;A0A3B3ITZ9	4;3	4;3	4;3	Thyroid hormone receptor-associated protein 3	THRAP3	;	2	4	4	4	4	4	4	4	4	3	4	4	4	4	4	4	4	4	3	4	4	4	4	4	4	4	4	3	4	4	4	6.1	6.1	6.1	108.66	955	955;910	0	11.537	By MS/MS	By MS/MS	By MS/MS
Q01130;J3QL05;J3KP15	Q01130;J3QL05;J3KP15	3;2;2	3;2;2	3;2;2	Serine/arginine-rich splicing factor 2	SRSF2	;;	3	3	3	3	3	3	3	3	3	3	3	3	3	3	3	3	3	3	3	3	3	3	3	3	3	3	3	3	3	3	3	11.3	11.3	11.3	25.476	221	221;130;133	0	4.436	By MS/MS	By MS/MS	By MS/MS
E7EN19	E7EN19	14	14	2		MAP4K4		1	14	14	2	13	12	11	13	10	11	11	12	12	13	12	11	13	10	11	11	12	12	2	2	1	2	2	2	1	1	2	21.5	21.5	4.3	144.92	1272	1272	0	156.38	By MS/MS	By MS/MS	By MS/MS
P46821;D6RCL2;D6RGJ3;D6RA32	P46821	10;1;1;1	10;1;1;1	10;1;1;1	Microtubule-associated protein 1B;MAP1B heavy chain;MAP1 light chain LC1	MAP1B		4	10	10	10	10	9	10	9	9	8	8	9	8	10	9	10	9	9	8	8	9	8	10	9	10	9	9	8	8	9	8	7.5	7.5	7.5	270.63	2468	2468;103;122;670	0	28.727	By MS/MS	By MS/MS	By MS/MS
Q14103;H0YA96;D6RAF8;H0Y8G5;D6RD83;D6RF44;D6RBQ9	Q14103;H0YA96;D6RAF8;H0Y8G5;D6RD83;D6RF44	4;3;3;3;2;2;1	4;3;3;3;2;2;1	4;3;3;3;2;2;1	Heterogeneous nuclear ribonucleoprotein D0	HNRNPD	;;;;;	7	4	4	4	3	2	2	4	2	4	4	2	3	3	2	2	4	2	4	4	2	3	3	2	2	4	2	4	4	2	3	12.7	12.7	12.7	38.434	355	355;210;221;260;92;111;155	0	19.266	By MS/MS	By MS/MS	By MS/MS
P24593	P24593	2	2	2	Insulin-like growth factor-binding protein 5	IGFBP5		1	2	2	2	2	2	2	2	2	2	2	2	2	2	2	2	2	2	2	2	2	2	2	2	2	2	2	2	2	2	2	16.9	16.9	16.9	30.57	272	272	0	3.3203	By MS/MS	By MS/MS	By MS/MS
Q9UQ80;F8VR77;H0YIN7;F8W0A3	Q9UQ80;F8VR77	5;4;1;1	5;4;1;1	5;4;1;1	Proliferation-associated protein 2G4	PA2G4	;	4	5	5	5	4	3	2	4	3	5	4	2	2	4	3	2	4	3	5	4	2	2	4	3	2	4	3	5	4	2	2	17.8	17.8	17.8	43.786	394	394;284;160;187	0	81.81	By MS/MS	By MS/MS	By MS/MS
CON__Q2KIS7;E9PHK0;P05452	CON__Q2KIS7;E9PHK0;P05452	8;4;4	8;4;4	8;4;4	Tetranectin	CLEC3B	;;	3	8	8	8	8	7	6	7	7	8	8	7	7	8	7	6	7	7	8	8	7	7	8	7	6	7	7	8	8	7	7	52	52	52	22.144	202	202;160;202	0	323.31	By MS/MS	By MS/MS	By MS/MS
P55081	P55081	5	5	5	Microfibrillar-associated protein 1	MFAP1		1	5	5	5	5	4	5	4	3	4	3	4	4	5	4	5	4	3	4	3	4	4	5	4	5	4	3	4	3	4	4	19.6	19.6	19.6	51.958	439	439	0	144.93	By MS/MS	By MS/MS	By MS/MS
P02545;Q3BDU5;Q5TCI8;H0YAB0;A0A0C4DGC5	P02545;Q3BDU5;Q5TCI8	12;10;8;3;3	12;10;8;3;3	12;10;8;3;3	Prelamin-A/C;Lamin-A/C	LMNA	;;	5	12	12	12	7	4	4	11	5	10	8	4	3	7	4	4	11	5	10	8	4	3	7	4	4	11	5	10	8	4	3	22.3	22.3	22.3	74.139	664	664;487;491;182;260	0	89.022	By MS/MS	By MS/MS	By MS/MS
P02751;H0Y7Z1;H0Y4K8	P02751	11;5;2	11;5;2	11;5;2	Fibronectin;Anastellin;Ugl-Y1;Ugl-Y2;Ugl-Y3	FN1		3	11	11	11	6	2	3	8	4	10	9	3	1	6	2	3	8	4	10	9	3	1	6	2	3	8	4	10	9	3	1	7.1	7.1	7.1	262.62	2386	2386;1103;241	0	145.94	By MS/MS	By MS/MS	By MS/MS
P62995;H7BXF3;H7C2L4	P62995;H7BXF3;H7C2L4	5;4;3	5;4;3	3;2;2	Transformer-2 protein homolog beta	TRA2B	;;	3	5	5	3	4	5	5	5	5	4	4	5	5	4	5	5	5	5	4	4	5	5	2	3	3	3	3	2	2	3	3	14.2	14.2	10.8	33.665	288	288;127;107	0	4.7557	By MS/MS	By MS/MS	By MS/MS
A0A1W2PQ43;E9PK09;E9PQN2;E9PKI6;E9PK91;Q9NYF8;E9PJA7	A0A1W2PQ43;E9PK09;E9PQN2;E9PKI6;E9PK91;Q9NYF8	7;7;7;7;7;7;3	7;7;7;7;7;7;3	7;7;7;7;7;7;3	Bcl-2-associated transcription factor 1	BCLAF1	;;;;;	7	7	7	7	7	6	6	6	7	5	6	6	6	7	6	6	6	7	5	6	6	6	7	6	6	6	7	5	6	6	6	11.9	11.9	11.9	80.618	703	703;725;750;752;871;920;467	0	9.464	By MS/MS	By MS/MS	By MS/MS
P62070	P62070	3	3	3	Ras-related protein R-Ras2	RRAS2		1	3	3	3	2	2	2	2	2	2	2	2	2	2	2	2	2	2	2	2	2	2	2	2	2	2	2	2	2	2	2	7.8	7.8	7.8	23.399	204	204	0	23.978	By matching	By MS/MS	By MS/MS
Q9H1E3	Q9H1E3	6	6	6	Nuclear ubiquitous casein and cyclin-dependent kinase substrate 1	NUCKS1		1	6	6	6	5	6	5	5	4	4	5	5	5	5	6	5	5	4	4	5	5	5	5	6	5	5	4	4	5	5	5	32.5	32.5	32.5	27.296	243	243	0	166.92	By MS/MS	By MS/MS	By MS/MS
Q60FE5;P21333;A0A087WWY3;F8WE98;H0Y5C6;H7C2E7;H0Y5F3	Q60FE5;P21333;A0A087WWY3	22;22;18;6;2;1;1	22;22;18;6;2;1;1	22;22;18;6;2;1;1	Filamin-A	FLNA	;;	7	22	22	22	8	7	9	20	8	20	14	6	8	8	7	9	20	8	20	14	6	8	8	7	9	20	8	20	14	6	8	13.3	13.3	13.3	278.22	2620	2620;2647;2315;604;281;90;232	0	59.695	By MS/MS	By MS/MS	By MS/MS
P61978;Q5T6W2;S4R359;S4R457	P61978;Q5T6W2	10;7;2;1	10;7;2;1	10;7;2;1	Heterogeneous nuclear ribonucleoprotein K	HNRNPK	;	4	10	10	10	4	4	5	9	5	10	9	4	5	4	4	5	9	5	10	9	4	5	4	4	5	9	5	10	9	4	5	31.7	31.7	31.7	50.976	463	463;379;100;77	0	35.19	By MS/MS	By MS/MS	By MS/MS
P06748;E5RGW4;E5RI98	P06748	5;1;1	5;1;1	5;1;1	Nucleophosmin	NPM1		3	5	5	5	4	3	4	4	4	5	5	3	4	4	3	4	4	4	5	5	3	4	4	3	4	4	4	5	5	3	4	29.3	29.3	29.3	32.575	294	294;59;111	0	85.885	By MS/MS	By MS/MS	By MS/MS
E7EX17;P23588;F8VYE9;F8VSC7;F8VP89;F8VX11;F8W0K0;F8VRU1	E7EX17;P23588	6;6;2;2;2;2;1;1	6;6;2;2;2;2;1;1	6;6;2;2;2;2;1;1	Eukaryotic translation initiation factor 4B	EIF4B	;	8	6	6	6	3	3	3	5	4	6	4	4	4	3	3	3	5	4	6	4	4	4	3	3	3	5	4	6	4	4	4	13	13	13	69.697	616	616;611;185;227;275;360;169;175	0	27.866	By MS/MS	By MS/MS	By MS/MS
C9JMX4;H0Y485;H0Y5K2;B3KWK7;A6XND1;A6XND0;P17936	C9JMX4;H0Y485;H0Y5K2;B3KWK7;A6XND1;A6XND0;P17936	1;1;1;1;1;1;1	1;1;1;1;1;1;1	1;1;1;1;1;1;1	Insulin-like growth factor-binding protein 3	IGFBP3	;;;;;;	7	1	1	1	1	1	1	1	1	1	1	1	1	1	1	1	1	1	1	1	1	1	1	1	1	1	1	1	1	1	1	13.6	13.6	13.6	14.9	132	132;143;153;194;263;270;291	0	160.82	By MS/MS	By MS/MS	By MS/MS
Q15637	Q15637	2	2	2	Splicing factor 1	SF1		1	2	2	2	2	2	2	2	2	2	2	2	2	2	2	2	2	2	2	2	2	2	2	2	2	2	2	2	2	2	2	4.4	4.4	4.4	68.329	639	639	0	3.966	By MS/MS	By MS/MS	By MS/MS
F6RFD5;P60981	F6RFD5;P60981	1;1	1;1	1;1	Destrin	DSTN	;	2	1	1	1	1	1	1	1	1	1	1	1	1	1	1	1	1	1	1	1	1	1	1	1	1	1	1	1	1	1	1	8.9	8.9	8.9	15.397	135	135;165	0	2.671	By MS/MS	By MS/MS	By MS/MS
H0YNE9;Q92930;P61006	H0YNE9;Q92930;P61006	1;1;1	1;1;1	1;1;1	Ras-related protein Rab-8B;Ras-related protein Rab-8A	RAB8B;RAB8A	;;	3	1	1	1	1	1	1	1	1	1	1	1	1	1	1	1	1	1	1	1	1	1	1	1	1	1	1	1	1	1	1	12.2	12.2	12.2	21.868	188	188;207;207	1	-2	By matching	By matching	By matching
O00193;E9PQA1;E9PM92	O00193;E9PQA1;E9PM92	5;4;4	5;4;4	5;4;4	Small acidic protein	SMAP;C11orf58	;;	3	5	5	5	4	5	4	4	4	4	4	5	4	4	5	4	4	4	4	4	5	4	4	5	4	4	4	4	4	5	4	20.8	20.8	20.8	20.332	183	183;86;157	0	145.03	By MS/MS	By MS/MS	By MS/MS
P07900;G3V2J8;Q14568;Q58FF6;Q58FG0	P07900	22;7;4;3;1	15;5;2;0;0	15;5;2;0;0	Heat shock protein HSP 90-alpha	HSP90AA1		5	22	15	15	17	12	14	20	16	19	19	11	12	12	6	8	14	9	13	13	7	8	12	6	8	14	9	13	13	7	8	31.8	20.8	20.8	84.659	732	732;174;343;505;334	0	99.525	By MS/MS	By MS/MS	By MS/MS
P23528;G3V1A4;E9PK25;E9PP50;E9PLJ3;E9PS23;E9PQB7	P23528;G3V1A4;E9PK25;E9PP50;E9PLJ3;E9PS23;E9PQB7	10;9;9;8;5;5;5	10;9;9;8;5;5;5	9;8;8;7;4;5;4	Cofilin-1	CFL1	;;;;;;	7	10	10	9	8	7	7	8	8	10	9	7	7	8	7	7	8	8	10	9	7	7	7	6	6	7	7	9	8	6	6	57.8	57.8	51.2	18.502	166	166;149;204;159;79;90;122	0	122.96	By MS/MS	By MS/MS	By MS/MS
H7C2Y0;B5MCX3;Q15019	H7C2Y0;B5MCX3;Q15019	1;1;1	1;1;1	1;1;1	Septin-2	2019-09-02	;;	3	1	1	1	1	1	1	1	1	1	1	1	1	1	1	1	1	1	1	1	1	1	1	1	1	1	1	1	1	1	1	8.5	8.5	8.5	21.65	188	188;321;361	0	9.4361	By MS/MS	By MS/MS	By MS/MS
F8VZJ2;F8W0W4;H0YHX9;Q13765;E9PAV3;F8W1N5;F8VNW4	F8VZJ2;F8W0W4;H0YHX9;Q13765;E9PAV3;F8W1N5;F8VNW4	2;2;2;2;2;1;1	2;2;2;2;2;1;1	2;2;2;2;2;1;1	Nascent polypeptide-associated complex subunit alpha;Nascent polypeptide-associated complex subunit alpha, muscle-specific form	NACA	;;;;;;	7	2	2	2	1	1	1	2	1	2	2	1	1	1	1	1	2	1	2	2	1	1	1	1	1	2	1	2	2	1	1	36.8	36.8	36.8	15.016	136	136;198;213;215;2078;71;148	0	25.661	By MS/MS	By MS/MS	By MS/MS
P08238;Q58FF7;F8W026	P08238	26;7;1	26;7;1	12;4;0	Heat shock protein HSP 90-beta	HSP90AB1		3	26	26	12	18	18	17	23	21	25	21	14	15	18	18	17	23	21	25	21	14	15	6	6	5	11	8	12	9	4	5	37.6	37.6	20.7	83.263	724	724;597;48	0	316.06	By MS/MS	By MS/MS	By MS/MS
Q8N3K9	Q8N3K9	2	2	2				1	2	2	2	0	1	0	0	0	0	1	0	0	0	1	0	0	0	0	1	0	0	0	1	0	0	0	0	1	0	0	0.9	0.9	0.9	449.21	4069	4069	0	2.094		By MS/MS
Q7LBC6	Q7LBC6	1	1	1				1	1	1	1	0	1	1	0	0	0	1	1	1	0	1	1	0	0	0	1	1	1	0	1	1	0	0	0	1	1	1	2.2	2.2	2.2	191.58	1761	1761	0	2.1784		By MS/MS	By MS/MS
Q7KZ85;J3QS64;K7EK85	Q7KZ85;J3QS64;K7EK85	2;1;1	2;1;1	2;1;1			;;	3	2	2	2	2	1	0	1	1	1	2	2	1	2	1	0	1	1	1	2	2	1	2	1	0	1	1	1	2	2	1	2.3	2.3	2.3	199.07	1726	1726;50;53	0	31.426	By MS/MS	By MS/MS
Q5T1R4	Q5T1R4	1	1	1				1	1	1	1	0	0	0	0	0	1	0	0	0	0	0	0	0	0	1	0	0	0	0	0	0	0	0	1	0	0	0	0.5	0.5	0.5	259.46	2406	2406	1	-2
Q32MZ4	Q32MZ4	1	1	1				1	1	1	1	1	0	0	0	0	0	0	1	0	1	0	0	0	0	0	0	1	0	1	0	0	0	0	0	0	1	0	2.1	2.1	2.1	89.252	808	808	0.0091743	1.3837	By MS/MS
Q04917;F8WEB6;A2IDB1	Q04917;F8WEB6;A2IDB1	2;1;1	1;1;1	1;1;1			;;	3	2	1	1	1	0	0	0	0	1	0	1	0	1	0	0	0	0	0	0	1	0	1	0	0	0	0	0	0	1	0	10.6	6.5	6.5	28.218	246	246;39;72	0.0091984	1.402	By matching
A0A0A0MSZ1;J3KNR0;P27448;K7EN95;Q6IPE9;H0YNV4;B4DIB3;A0A087X0I6;Q96L34;Q9P0L2	A0A0A0MSZ1;J3KNR0;P27448;K7EN95;Q6IPE9;H0YNV4;B4DIB3;A0A087X0I6;Q96L34;Q9P0L2	2;2;2;1;1;1;1;1;1;1	1;1;1;0;0;1;0;0;0;0	1;1;1;0;0;1;0;0;0;0			;;;;;;;;;	10	2	1	1	2	1	1	1	1	1	1	1	1	1	0	0	0	0	0	0	0	0	1	0	0	0	0	0	0	0	0	5.7	3.2	3.2	83.954	752	752;776;753;48;97;178;780;796;752;795	1	-2	By MS/MS	By matching	By matching
P17096	P17096	1	1	1				1	1	1	1	0	1	1	1	0	1	1	1	1	0	1	1	1	0	1	1	1	1	0	1	1	1	0	1	1	1	1	14	14	14	11.676	107	107	0	38.85		By MS/MS	By MS/MS
P17025	P17025	1	1	1				1	1	1	1	0	1	1	1	1	1	1	1	1	0	1	1	1	1	1	1	1	1	0	1	1	1	1	1	1	1	1	3.6	3.6	3.6	73.645	639	639	0.0058737	1.6985		By MS/MS	By MS/MS
P10451;D6R9C5	P10451;D6R9C5	2;1	1;1	1;1			;	2	2	1	1	1	1	2	1	1	1	1	2	1	0	0	1	0	0	0	0	1	0	0	0	1	0	0	0	0	1	0	10.2	6.1	6.1	35.422	314	314;241	1	-2	By matching	By matching	By matching
M0QZH1;M0QX70;M0QYR7;M0R2N0;M0QZC7;Q9H0W8	M0QZH1;M0QX70;M0QYR7;M0R2N0;M0QZC7;Q9H0W8	1;1;1;1;1;1	1;1;1;1;1;1	1;1;1;1;1;1			;;;;;	6	1	1	1	1	1	1	1	1	1	1	1	0	1	1	1	1	1	1	1	1	0	1	1	1	1	1	1	1	1	0	13	13	13	12.44	115	115;120;148;156;183;520	1	-2	By matching	By MS/MS	By MS/MS
I3L3S9;J3KNW5;Q96AJ1	I3L3S9;J3KNW5;Q96AJ1	2;2;2	2;2;2	2;2;2			;;	3	2	2	2	1	0	0	0	0	2	0	0	0	1	0	0	0	0	2	0	0	0	1	0	0	0	0	2	0	0	0	6.5	6.5	6.5	44.612	387	387;432;413	0	6.1605	By MS/MS
H3BNC9;P08708	H3BNC9;P08708	1;1	1;1	1;1			;	2	1	1	1	0	0	1	0	0	0	0	0	0	0	0	1	0	0	0	0	0	0	0	0	1	0	0	0	0	0	0	3.8	3.8	3.8	64.532	584	584;135	0	3.1585			By MS/MS
H3BMC9;Q1ED39	H3BMC9;Q1ED39	1;1	1;1	1;1			;	2	1	1	1	1	0	1	1	1	1	0	1	0	1	0	1	1	1	1	0	1	0	1	0	1	1	1	1	0	1	0	27.8	27.8	27.8	8.8644	79	79;458	1	-2	By MS/MS		By MS/MS
Q5STZ8;H0YGW7;Q8NE71	Q5STZ8;H0YGW7;Q8NE71	1;1;1	1;1;1	1;1;1			;;	3	1	1	1	0	1	0	0	0	0	0	0	0	0	1	0	0	0	0	0	0	0	0	1	0	0	0	0	0	0	0	7.4	7.4	7.4	38.318	339	339;596;845	1	-2		By MS/MS
F2Z3A6;F8W8C2;Q9HBM0	F2Z3A6;F8W8C2;Q9HBM0	1;1;1	1;1;1	1;1;1			;;	3	1	1	1	0	1	0	0	0	0	1	0	0	0	1	0	0	0	0	1	0	0	0	1	0	0	0	0	1	0	0	3.3	3.3	3.3	52.863	460	460;723;779	1	-2		By MS/MS
P02765;C9JV77	P02765;C9JV77	4;2	1;1	1;1			;	2	4	1	1	4	2	2	3	3	3	3	3	3	1	0	0	0	0	0	0	1	0	1	0	0	0	0	0	0	1	0	8.2	2.7	2.7	39.34	367	367;368	1	-2	By MS/MS	By matching	By matching
CON__P02533;P02533;CON__Q61782;K7EMS3;C9JM50;CON__P08727;CON__Q9QWL7;CON__Q6IFX2;P08727	CON__P02533;P02533	3;3;1;1;1;1;1;1;1	2;2;1;1;1;1;1;1;1	2;2;1;1;1;1;1;1;1			;	9	3	2	2	2	2	2	1	1	2	1	1	1	1	1	1	0	0	1	0	1	1	1	1	1	0	0	1	0	1	1	9.1	7.2	7.2	51.621	472	472;472;93;181;196;400;433;452;400	0	4.9197	By MS/MS	By MS/MS	By MS/MS
A0A087WWK8;A0A3B3IRZ4	A0A087WWK8;A0A3B3IRZ4	1;1	1;1	1;1			;	2	1	1	1	1	0	0	0	0	0	0	0	0	1	0	0	0	0	0	0	0	0	1	0	0	0	0	0	0	0	0	2	2	2	124.48	1114	1114;1222	0.0058224	1.6699	By MS/MS
A6PVL3	A6PVL3	1	1	1				1	1	1	1	0	0	1	0	0	0	0	1	1	0	0	1	0	0	0	0	1	1	0	0	1	0	0	0	0	1	1	15.3	15.3	15.3	12.832	124	124	1	-2			By matching
H7BYP1;G5E9G1;A2A3F3;A2A3F4;E9PBI7;A2A3F7;Q9HCF6	H7BYP1;G5E9G1;A2A3F3;A2A3F4;E9PBI7;A2A3F7;Q9HCF6	1;1;1;1;1;1;1	1;1;1;1;1;1;1	1;1;1;1;1;1;1			;;;;;;	7	1	1	1	1	0	1	1	0	1	1	1	1	1	0	1	1	0	1	1	1	1	1	0	1	1	0	1	1	1	1	1.8	1.8	1.8	177.77	1556	1556;1566;1566;1569;1579;1711;1732	1	-2	By MS/MS		By MS/MS
A0A087WU80;P21580	A0A087WU80;P21580	1;1	1;1	1;1			;	2	1	1	1	0	0	1	0	0	0	0	0	0	0	0	1	0	0	0	0	0	0	0	0	1	0	0	0	0	0	0	2.4	2.4	2.4	84.938	749	749;790	1	-2			By MS/MS
S4R2Z4	S4R2Z4	1	1	1				1	1	1	1	0	0	0	0	0	1	0	0	0	0	0	0	0	0	1	0	0	0	0	0	0	0	0	1	0	0	0	17.2	17.2	17.2	11.593	99	99	1	-2
Q96M91	Q96M91	1	1	1				1	1	1	1	0	0	0	0	0	1	0	0	0	0	0	0	0	0	1	0	0	0	0	0	0	0	0	1	0	0	0	1.8	1.8	1.8	61.834	514	514	1	-2
Q6Y288	Q6Y288	1	1	1				1	1	1	1	0	1	1	0	0	0	1	1	1	0	1	1	0	0	0	1	1	1	0	1	1	0	0	0	1	1	1	2.6	2.6	2.6	56.563	498	498	0.0085106	1.5813		By matching	By MS/MS
Q309B1	Q309B1	1	1	1				1	1	1	1	0	1	0	0	0	0	0	1	0	0	1	0	0	0	0	0	1	0	0	1	0	0	0	0	0	1	0	4.9	4.9	4.9	40.305	348	348	1	-2		By MS/MS
Q15386	Q15386	1	1	1				1	1	1	1	1	0	0	0	0	0	0	1	0	1	0	0	0	0	0	0	1	0	1	0	0	0	0	0	0	1	0	2.6	2.6	2.6	123.92	1083	1083	1	-2	By MS/MS
P29317	P29317	1	1	1				1	1	1	1	1	1	1	0	0	0	1	1	1	1	1	1	0	0	0	1	1	1	1	1	1	0	0	0	1	1	1	1.6	1.6	1.6	108.27	976	976	0.0095759	1.5063	By matching	By MS/MS	By MS/MS
P28330	P28330	1	1	1				1	1	1	1	0	0	1	0	0	0	0	0	0	0	0	1	0	0	0	0	0	0	0	0	1	0	0	0	0	0	0	5.8	5.8	5.8	47.655	430	430	1	-2			By MS/MS
H0YLX2;Q2KHR2	H0YLX2;Q2KHR2	1;1	1;1	1;1			;	2	1	1	1	0	0	1	0	0	0	0	0	0	0	0	1	0	0	0	0	0	0	0	0	1	0	0	0	0	0	0	1.3	1.3	1.3	137.46	1276	1276;1363	1	-2			By MS/MS
F6R0L0	F6R0L0	1	1	1				1	1	1	1	0	0	1	0	0	0	0	0	0	0	0	1	0	0	0	0	0	0	0	0	1	0	0	0	0	0	0	1.1	1.1	1.1	98.979	891	891	1	-2			By MS/MS
A0A1W2PRU6;A0A1W2PNW8;Q9Y6R1	A0A1W2PRU6;A0A1W2PNW8;Q9Y6R1	1;1;1	1;1;1	1;1;1			;;	3	1	1	1	1	1	0	1	0	1	0	0	1	1	1	0	1	0	1	0	0	1	1	1	0	1	0	1	0	0	1	17.7	17.7	17.7	15.085	130	130;171;1079	1	-2	By MS/MS	By MS/MS
Q9NUU6	Q9NUU6	1	1	1				1	1	1	1	0	1	1	0	0	1	0	1	0	0	1	1	0	0	1	0	1	0	0	1	1	0	0	1	0	1	0	4.2	4.2	4.2	42.195	356	356	0.0044709	1.7109		By MS/MS	By MS/MS
Q9NR30	Q9NR30	1	1	1				1	1	1	1	0	1	0	0	0	0	0	0	0	0	1	0	0	0	0	0	0	0	0	1	0	0	0	0	0	0	0	1.4	1.4	1.4	87.343	783	783	1	-2		By MS/MS
Q96JM4	Q96JM4	1	1	1				1	1	1	1	1	0	0	1	0	1	1	1	1	1	0	0	1	0	1	1	1	1	1	0	0	1	0	1	1	1	1	0.9	0.9	0.9	199.3	1722	1722	1	-2	By MS/MS
Q8IVN8	Q8IVN8	1	1	1				1	1	1	1	0	0	0	1	0	0	0	0	0	0	0	0	1	0	0	0	0	0	0	0	0	1	0	0	0	0	0	4.9	4.9	4.9	29.61	264	264	1	-2
Q6V0I7	Q6V0I7	1	1	1				1	1	1	1	1	0	1	0	0	0	0	0	1	1	0	1	0	0	0	0	0	1	1	0	1	0	0	0	0	0	1	0.6	0.6	0.6	542.68	4981	4981	1	-2	By MS/MS		By matching
Q01831	Q01831	1	1	1				1	1	1	1	0	0	0	0	1	0	0	0	0	0	0	0	0	1	0	0	0	0	0	0	0	0	1	0	0	0	0	1.3	1.3	1.3	105.95	940	940	1	-2
P61565;Q902F9	P61565;Q902F9	1;1	1;1	1;1			;	2	1	1	1	1	1	1	0	0	1	0	0	1	1	1	1	0	0	1	0	0	1	1	1	1	0	0	1	0	0	1	1.7	1.7	1.7	79.235	698	698;699	1	-2	By matching	By matching	By MS/MS
H3BNK8;H3BU96;Q99547	H3BNK8;H3BU96;Q99547	1;1;1	1;1;1	1;1;1			;;	3	1	1	1	0	0	0	0	0	0	0	0	1	0	0	0	0	0	0	0	0	1	0	0	0	0	0	0	0	0	1	14.5	14.5	14.5	6.7357	55	55;97;160	1	-2
K7ESI8;K7EL92;K7ERC7;K7EJX0;B7Z5N5;Q15796	K7ESI8;K7EL92;K7ERC7;K7EJX0;B7Z5N5;Q15796	1;1;1;1;1;1	1;1;1;1;1;1	1;1;1;1;1;1			;;;;;	6	1	1	1	1	1	0	0	0	0	0	0	0	1	1	0	0	0	0	0	0	0	1	1	0	0	0	0	0	0	0	11.1	11.1	11.1	11.708	108	108;109;137;217;431;467	1	-2	By MS/MS	By matching
B4DXG3;O60383	B4DXG3;O60383	1;1	1;1	1;1			;	2	1	1	1	1	0	0	0	0	0	0	0	1	1	0	0	0	0	0	0	0	1	1	0	0	0	0	0	0	0	1	6.3	6.3	6.3	41.844	366	366;454	1	-2	By MS/MS
B1B0G9;B1B0G8;P00451	B1B0G9;B1B0G8;P00451	1;1;1	1;1;1	1;1;1			;;	3	1	1	1	0	1	1	1	1	1	1	1	1	0	1	1	1	1	1	1	1	1	0	1	1	1	1	1	1	1	1	6.7	6.7	6.7	18.564	164	164;222;2351	1	-2		By matching	By matching
M0R142;A6NNK5;Q12888	M0R142;A6NNK5;Q12888	1;1;1	1;1;1	1;1;1			;;	3	1	1	1	1	0	0	0	0	0	0	1	0	1	0	0	0	0	0	0	1	0	1	0	0	0	0	0	0	1	0	27.8	27.8	27.8	15.05	144	144;1927;1972	0	1.8938	By MS/MS
A0A087X1Q6;B6A8C7	A0A087X1Q6;B6A8C7	1;1	1;1	1;1			;	2	1	1	1	0	0	0	1	1	1	0	0	0	0	0	0	1	1	1	0	0	0	0	0	0	1	1	1	0	0	0	5	5	5	30.664	279	279;271	1	-2
Q9UQR1	Q9UQR1	1	1	1				1	1	1	1	0	1	0	0	0	0	0	0	0	0	1	0	0	0	0	0	0	0	0	1	0	0	0	0	0	0	0	2.1	2.1	2.1	88.975	794	794	0	1.9672		By MS/MS
Q9UEW8	Q9UEW8	1	1	1				1	1	1	1	1	1	0	0	0	1	1	1	0	1	1	0	0	0	1	1	1	0	1	1	0	0	0	1	1	1	0	2.9	2.9	2.9	59.473	545	545	0	51.033	By MS/MS	By MS/MS
Q92890;C9JNP9	Q92890;C9JNP9	2;1	2;1	2;1			;	2	2	2	2	1	2	1	0	0	0	0	1	1	1	2	1	0	0	0	0	1	1	1	2	1	0	0	0	0	1	1	8.8	8.8	8.8	34.5	307	307;159	0	2.1141	By MS/MS	By MS/MS	By MS/MS
Q8TAF3	Q8TAF3	1	1	1				1	1	1	1	0	0	1	0	0	0	0	0	0	0	0	1	0	0	0	0	0	0	0	0	1	0	0	0	0	0	0	4.6	4.6	4.6	76.21	677	677	1	-2			By MS/MS
Q86WR0	Q86WR0	1	1	1				1	1	1	1	1	1	0	1	0	1	1	0	1	1	1	0	1	0	1	1	0	1	1	1	0	1	0	1	1	0	1	8.2	8.2	8.2	24.479	208	208	0	39.259	By MS/MS	By MS/MS
Q8IWY7;Q6IQ55	Q8IWY7;Q6IQ55	1;1	1;1	1;1			;	2	1	1	1	1	1	1	0	0	0	1	1	1	1	1	1	0	0	0	1	1	1	1	1	1	0	0	0	1	1	1	1	1	1	182.46	1649	1649;1244	1	-2	By MS/MS	By MS/MS	By matching
Q5BKX8	Q5BKX8	1	1	1				1	1	1	1	1	0	0	0	0	0	1	0	1	1	0	0	0	0	0	1	0	1	1	0	0	0	0	0	1	0	1	6	6	6	41.899	364	364	0.0093458	1.4405	By matching
Q12874	Q12874	1	1	1				1	1	1	1	0	0	0	0	0	0	0	1	0	0	0	0	0	0	0	0	1	0	0	0	0	0	0	0	0	1	0	6	6	6	58.848	501	501	0	4.4421
Q06520	Q06520	1	1	1				1	1	1	1	0	0	1	0	0	0	0	0	0	0	0	1	0	0	0	0	0	0	0	0	1	0	0	0	0	0	0	7	7	7	33.779	285	285	1	-2			By MS/MS
P49792	P49792	1	1	1				1	1	1	1	1	0	0	0	0	0	1	1	0	1	0	0	0	0	0	1	1	0	1	0	0	0	0	0	1	1	0	0.9	0.9	0.9	358.2	3224	3224	0	3.4005	By MS/MS
P13521	P13521	1	1	1				1	1	1	1	0	0	0	0	0	0	0	1	0	0	0	0	0	0	0	0	1	0	0	0	0	0	0	0	0	1	0	2.1	2.1	2.1	70.94	617	617	0	2.683
K7EKZ3;O75351	K7EKZ3;O75351	1;1	1;1	1;1			;	2	1	1	1	1	1	0	1	0	1	0	1	0	1	1	0	1	0	1	0	1	0	1	1	0	1	0	1	0	1	0	11.7	11.7	11.7	14.523	128	128;444	0	7.5791	By MS/MS	By MS/MS
H0YNJ9	H0YNJ9	1	1	1				1	1	1	1	0	0	0	0	0	0	1	0	0	0	0	0	0	0	0	1	0	0	0	0	0	0	0	0	1	0	0	9.1	9.1	9.1	15.548	143	143	1	-2
H0YBN6	H0YBN6	1	1	1				1	1	1	1	1	0	0	0	0	0	0	1	0	1	0	0	0	0	0	0	1	0	1	0	0	0	0	0	0	1	0	12.2	12.2	12.2	19.198	164	164	1	-2	By matching
H0Y503;Q7L1Q6	H0Y503;Q7L1Q6	1;1	1;1	1;1			;	2	1	1	1	1	1	1	0	1	0	1	1	1	1	1	1	0	1	0	1	1	1	1	1	1	0	1	0	1	1	1	10.4	10.4	10.4	15.482	135	135;419	0	3.6924	By MS/MS	By MS/MS	By MS/MS
H0YJ03;G3V4X5;P25788	H0YJ03;G3V4X5;P25788	1;1;1	1;1;1	1;1;1			;;	3	1	1	1	0	1	1	0	1	0	0	1	0	0	1	1	0	1	0	0	1	0	0	1	1	0	1	0	0	1	0	16.9	16.9	16.9	9.7157	83	83;180;255	0	39.422		By MS/MS	By MS/MS
E9PIJ1;H0YCL9;H0Y360;Q01433	E9PIJ1;H0YCL9;H0Y360;Q01433	1;1;1;1	1;1;1;1	1;1;1;1			;;;	4	1	1	1	1	0	1	0	0	0	0	0	1	1	0	1	0	0	0	0	0	1	1	0	1	0	0	0	0	0	1	12.6	12.6	12.6	10.159	87	87;195;861;879	0.005772	1.657	By matching		By MS/MS
Q5T985;P19823;Q5T987	Q5T985;P19823;Q5T987	7;7;4	1;1;1	1;1;1			;;	3	7	1	1	5	4	1	4	6	6	6	4	3	1	0	0	0	0	0	0	0	0	1	0	0	0	0	0	0	0	0	8.2	1.4	1.4	105.21	935	935;946;237	1	-2	By MS/MS	By matching	By matching
C9JXI1;C9JVP0;Q9UPW0	C9JXI1;C9JVP0;Q9UPW0	1;1;1	1;1;1	1;1;1			;;	3	1	1	1	1	0	0	0	0	0	0	0	0	1	0	0	0	0	0	0	0	0	1	0	0	0	0	0	0	0	0	17.4	17.4	17.4	9.1108	86	86;382;622	0	1.8329	By MS/MS
C9J1R5;Q15042	C9J1R5;Q15042	1;1	1;1	1;1			;	2	1	1	1	1	0	0	0	0	0	0	1	0	1	0	0	0	0	0	0	1	0	1	0	0	0	0	0	0	1	0	41.4	41.4	41.4	6.6785	58	58;981	0	3.9045	By MS/MS
C9J0R8;C9JLG4;C9J164;C9K0J5;Q70E73	C9J0R8;C9JLG4;C9J164;C9K0J5;Q70E73	1;1;1;1;1	1;1;1;1;1	1;1;1;1;1			;;;;	5	1	1	1	0	0	1	0	0	0	0	0	0	0	0	1	0	0	0	0	0	0	0	0	1	0	0	0	0	0	0	29.2	29.2	29.2	10.215	89	89;172;594;1302;1250	0	3.4958			By MS/MS
A6NKQ9	A6NKQ9	1	1	1				1	1	1	1	0	0	0	0	0	0	1	0	0	0	0	0	0	0	0	1	0	0	0	0	0	0	0	0	1	0	0	10.7	10.7	10.7	20.468	187	187	1	-2
B4DDC6;A0A087WYT3;Q15185	B4DDC6;A0A087WYT3;Q15185	1;1;1	1;1;1	1;1;1			;;	3	1	1	1	0	0	0	0	1	0	0	0	1	0	0	0	0	1	0	0	0	1	0	0	0	0	1	0	0	0	1	12.1	12.1	12.1	14.573	124	124;164;160	0	107.39
A0A087WWF4;A0A087X0M4;Q9BWU0	A0A087WWF4;A0A087X0M4;Q9BWU0	1;1;1	1;1;1	1;1;1			;;	3	1	1	1	0	0	1	1	0	0	0	1	0	0	0	1	1	0	0	0	1	0	0	0	1	1	0	0	0	1	0	6.6	6.6	6.6	30.978	273	273;742;796	0	83.291			By MS/MS
K7EK53;A0A087WVB9;K7ERF1;Q9UBQ5	K7EK53;A0A087WVB9;K7ERF1;Q9UBQ5	1;1;1;1	1;1;1;1	1;1;1;1			;;;	4	1	1	1	1	1	1	0	0	0	0	0	0	1	1	1	0	0	0	0	0	0	1	1	1	0	0	0	0	0	0	10.7	10.7	10.7	15.118	131	131;185;192;218	0.0029851	1.722	By MS/MS	By MS/MS	By MS/MS
[truncated: 58 more columns]

## Sheet: CF49
Protein IDs	Majority protein IDs	Peptide counts (all)	Peptide counts (razor+unique)	Peptide counts (unique)	Protein names	Gene names	Fasta headers	Number of proteins	Peptides	Razor + unique peptides	Unique peptides	Peptides CF49-phos-1	Peptides CF49-phos-2	Peptides CF49-phos-3	Peptides CM61-phos-1	Peptides CM61-phos-2	Peptides CM61-phos-3	Peptides HM59-phos-1	Peptides HM59-phos-2	Peptides HM59-phos-3	Razor + unique peptides CF49-phos-1	Razor + unique peptides CF49-phos-2	Razor + unique peptides CF49-phos-3	Razor + unique peptides CM61-phos-1	Razor + unique peptides CM61-phos-2	Razor + unique peptides CM61-phos-3	Razor + unique peptides HM59-phos-1	Razor + unique peptides HM59-phos-2	Razor + unique peptides HM59-phos-3	Unique peptides CF49-phos-1	Unique peptides CF49-phos-2	Unique peptides CF49-phos-3	Unique peptides CM61-phos-1	Unique peptides CM61-phos-2	Unique peptides CM61-phos-3	Unique peptides HM59-phos-1	Unique peptides HM59-phos-2	Unique peptides HM59-phos-3	Sequence coverage [%]	Unique + razor sequence coverage [%]	Unique sequence coverage [%]	Mol. weight [kDa]	Sequence length	Sequence lengths	Q-value	Score	Identification type CF49-phos-1	Identification type CF49-phos-2	Identification type CF49-phos-3
Q9C0B5;H0YEF4	Q9C0B5;H0YEF4	4;3	4;3	4;3	Palmitoyltransferase ZDHHC5;Palmitoyltransferase	ZDHHC5	;	2	4	4	4	4	4	4	4	4	4	4	4	3	4	4	4	4	4	4	4	4	3	4	4	4	4	4	4	4	4	3	8.7	8.7	8.7	77.544	715	715;300	0	53.596	By MS/MS	By MS/MS	By MS/MS
Q9BZQ8	Q9BZQ8	1	1	1	Protein Niban	FAM129A		1	1	1	1	1	1	1	1	1	1	1	1	1	1	1	1	1	1	1	1	1	1	1	1	1	1	1	1	1	1	1	2.4	2.4	2.4	103.13	928	928	0	6.4667	By MS/MS	By MS/MS	By MS/MS
Q99741	Q99741	1	1	1	Cell division control protein 6 homolog	CDC6		1	1	1	1	0	0	0	1	0	0	1	1	1	0	0	0	1	0	0	1	1	1	0	0	0	1	0	0	1	1	1	5	5	5	62.72	560	560	1	-2
Q99675	Q99675	1	1	1	Cell growth regulator with RING finger domain protein 1	CGRRF1		1	1	1	1	0	0	0	1	1	1	1	1	0	0	0	0	1	1	1	1	1	0	0	0	0	1	1	1	1	1	0	6.3	6.3	6.3	38.241	332	332	0.009247	1.411
Q96T23	Q96T23	4	4	4	Remodeling and spacing factor 1	RSF1		1	4	4	4	4	4	4	4	4	3	4	4	4	4	4	4	4	4	3	4	4	4	4	4	4	4	4	3	4	4	4	2.8	2.8	2.8	163.82	1441	1441	0	8.4794	By MS/MS	By MS/MS	By MS/MS
Q96ST2	Q96ST2	1	1	1	Protein IWS1 homolog	IWS1		1	1	1	1	1	1	1	1	1	1	1	1	1	1	1	1	1	1	1	1	1	1	1	1	1	1	1	1	1	1	1	1.5	1.5	1.5	91.954	819	819	0	1.8281	By matching	By MS/MS	By matching
Q96QU8	Q96QU8	1	1	1	Exportin-6	XPO6		1	1	1	1	1	1	1	1	1	1	1	1	1	1	1	1	1	1	1	1	1	1	1	1	1	1	1	1	1	1	1	2.8	2.8	2.8	128.88	1125	1125	0	3.4754	By MS/MS	By matching	By MS/MS
Q96N67;A0A1B0GWE0;A0A0U1RRC1;A0A0U1RQJ5	Q96N67;A0A1B0GWE0	3;2;1;1	3;2;1;1	3;2;1;1	Dedicator of cytokinesis protein 7	DOCK7	;	4	3	3	3	2	3	3	3	3	3	3	3	3	2	3	3	3	3	3	3	3	3	2	3	3	3	3	3	3	3	3	2	2	2	242.56	2140	2140;1229;248;255	0	4.3729	By matching	By MS/MS	By MS/MS
Q96BY7	Q96BY7	2	2	2	Autophagy-related protein 2 homolog B	ATG2B		1	2	2	2	2	1	2	1	1	2	2	2	1	2	1	2	1	1	2	2	2	1	2	1	2	1	1	2	2	2	1	1.9	1.9	1.9	232.76	2078	2078	0	2.1031	By matching	By matching	By matching
Q96B36	Q96B36	3	3	3	Proline-rich AKT1 substrate 1	AKT1S1		1	3	3	3	2	2	2	2	2	3	3	2	2	2	2	2	2	2	3	3	2	2	2	2	2	2	2	3	3	2	2	11.3	11.3	11.3	27.383	256	256	0	17.391	By MS/MS	By MS/MS	By MS/MS
Q96AE4	Q96AE4	1	1	1	Far upstream element-binding protein 1	FUBP1		1	1	1	1	1	1	1	1	1	1	1	1	1	1	1	1	1	1	1	1	1	1	1	1	1	1	1	1	1	1	1	3.7	3.7	3.7	67.56	644	644	0	5.8605	By MS/MS	By MS/MS	By MS/MS
Q96A56	Q96A56	1	1	1	Tumor protein p53-inducible nuclear protein 1	TP53INP1		1	1	1	1	1	1	1	1	1	1	1	1	1	1	1	1	1	1	1	1	1	1	1	1	1	1	1	1	1	1	1	9.2	9.2	9.2	27.366	240	240	0.0057637	1.656	By MS/MS	By matching	By matching
Q92614	Q92614	2	2	2	Unconventional myosin-XVIIIa	MYO18A		1	2	2	2	2	2	2	2	1	2	2	2	2	2	2	2	2	1	2	2	2	2	2	2	2	2	1	2	2	2	2	1	1	1	233.11	2054	2054	0	5.2525	By MS/MS	By MS/MS	By matching
Q92538	Q92538	2	2	2	Golgi-specific brefeldin A-resistance guanine nucleotide exchange factor 1	GBF1		1	2	2	2	2	1	1	2	1	2	2	2	2	2	1	1	2	1	2	2	2	2	2	1	1	2	1	2	2	2	2	2.3	2.3	2.3	206.44	1859	1859	0	3.542	By MS/MS	By MS/MS	By MS/MS
Q8WVC0	Q8WVC0	3	3	3	RNA polymerase-associated protein LEO1	LEO1		1	3	3	3	3	3	2	2	3	2	3	2	2	3	3	2	2	3	2	3	2	2	3	3	2	2	3	2	3	2	2	4.4	4.4	4.4	75.403	666	666	0	4.5186	By MS/MS	By MS/MS	By MS/MS
Q8TEA8	Q8TEA8	1	1	1	D-tyrosyl-tRNA(Tyr) deacylase 1	DTD1		1	1	1	1	1	1	1	1	1	1	1	1	1	1	1	1	1	1	1	1	1	1	1	1	1	1	1	1	1	1	1	7.7	7.7	7.7	23.423	209	209	0	10.074	By MS/MS	By MS/MS	By MS/MS
Q8NI08	Q8NI08	1	1	1	Nuclear receptor coactivator 7	NCOA7		1	1	1	1	1	1	1	1	1	1	1	1	1	1	1	1	1	1	1	1	1	1	1	1	1	1	1	1	1	1	1	1.6	1.6	1.6	106.16	942	942	0.0057803	1.6598	By matching	By MS/MS	By matching
R4GNF3;Q8ND76	R4GNF3;Q8ND76	1;1	1;1	1;1	Cyclin-Y	CCNY	;	2	1	1	1	1	1	1	1	1	1	1	1	1	1	1	1	1	1	1	1	1	1	1	1	1	1	1	1	1	1	1	19.8	19.8	19.8	11.633	101	101;341	0	4.6508	By MS/MS	By MS/MS	By MS/MS
Q8NC51	Q8NC51	1	1	1	Plasminogen activator inhibitor 1 RNA-binding protein	SERBP1		1	1	1	1	1	1	1	1	1	0	1	1	1	1	1	1	1	1	0	1	1	1	1	1	1	1	1	0	1	1	1	4.4	4.4	4.4	44.965	408	408	0	2.3751	By MS/MS	By matching	By MS/MS
Q8N8K9	Q8N8K9	2	2	2	Uncharacterized protein KIAA1958	KIAA1958		1	2	2	2	0	0	1	0	1	0	0	0	0	0	0	1	0	1	0	0	0	0	0	0	1	0	1	0	0	0	0	3.9	3.9	3.9	79.211	716	716	0.0071327	1.601			By MS/MS
Q8N4C8	Q8N4C8	3	2	2	Misshapen-like kinase 1	MINK1		1	3	2	2	2	3	3	2	3	3	2	3	3	1	2	2	1	2	2	2	2	2	1	2	2	1	2	2	2	2	2	3.5	2.3	2.3	149.82	1332	1332	0	3.001	By MS/MS	By MS/MS	By MS/MS
Q8N488	Q8N488	1	1	1	RING1 and YY1-binding protein	RYBP		1	1	1	1	1	1	1	0	0	1	0	1	1	1	1	1	0	0	1	0	1	1	1	1	1	0	0	1	0	1	1	13.2	13.2	13.2	24.821	228	228	0	1.9565	By matching	By matching	By MS/MS
Q8N3K9	Q8N3K9	2	2	2	Cardiomyopathy-associated protein 5	CMYA5		1	2	2	2	0	1	0	0	0	0	1	0	0	0	1	0	0	0	0	1	0	0	0	1	0	0	0	0	1	0	0	0.9	0.9	0.9	449.21	4069	4069	0	2.094		By MS/MS
Q86YS7	Q86YS7	1	1	1	C2 domain-containing protein 5	C2CD5		1	1	1	1	1	1	1	1	1	1	1	1	1	1	1	1	1	1	1	1	1	1	1	1	1	1	1	1	1	1	1	1.8	1.8	1.8	110.45	1000	1000	0.0083799	1.5515	By matching	By MS/MS	By MS/MS
Q86XP3;J3QRI2;J3KTK9;A0A0A0MSJ0	Q86XP3;J3QRI2;J3KTK9;A0A0A0MSJ0	2;1;1;1	2;1;1;1	2;1;1;1	ATP-dependent RNA helicase DDX42	DDX42	;;;	4	2	2	2	2	2	2	2	2	2	2	2	2	2	2	2	2	2	2	2	2	2	2	2	2	2	2	2	2	2	2	6.1	6.1	6.1	102.97	938	938;104;159;708	0	12.771	By MS/MS	By matching	By MS/MS
Q86V48;E5RFK8	Q86V48;E5RFK8	2;1	2;1	2;1	Leucine zipper protein 1	LUZP1	;	2	2	2	2	2	1	2	1	2	2	1	1	2	2	1	2	1	2	2	1	1	2	2	1	2	1	2	2	1	1	2	3.6	3.6	3.6	120.27	1076	1076;273	0	3.5479	By MS/MS	By matching	By MS/MS
Q86UP0	Q86UP0	1	1	1	Cadherin-24	CDH24		1	1	1	1	1	1	1	1	1	1	1	1	1	1	1	1	1	1	1	1	1	1	1	1	1	1	1	1	1	1	1	3.3	3.3	3.3	87.751	819	819	0.0092593	1.4156	By matching	By matching	By MS/MS
Q7Z6Z7;H0Y659	Q7Z6Z7;H0Y659	2;1	2;1	2;1	E3 ubiquitin-protein ligase HUWE1	HUWE1	;	2	2	2	2	1	2	2	1	2	1	2	2	2	1	2	2	1	2	1	2	2	2	1	2	2	1	2	1	2	2	2	0.9	0.9	0.9	481.89	4374	4374;1197	0	4.9015	By MS/MS	By MS/MS	By MS/MS
Q7Z417	Q7Z417	2	2	2	Nuclear fragile X mental retardation-interacting protein 2	NUFIP2		1	2	2	2	2	2	2	2	2	2	2	2	2	2	2	2	2	2	2	2	2	2	2	2	2	2	2	2	2	2	2	3.9	3.9	3.9	76.12	695	695	0	3.7593	By MS/MS	By MS/MS	By MS/MS
A0A087WTD7;A8MYJ1;Q12802;A0A087WY36;H0YLH1;H0YMW2	A0A087WTD7;A8MYJ1;Q12802;A0A087WY36	3;3;3;2;1;1	3;3;3;2;1;1	3;3;3;2;1;1	A-kinase anchor protein 13	AKAP13	;;;	6	3	3	3	3	3	3	3	3	2	3	3	3	3	3	3	3	3	2	3	3	3	3	3	3	3	3	2	3	3	3	2.8	2.8	2.8	161.18	1429	1429;1434;2813;967;275;1745	0	12.223	By MS/MS	By MS/MS	By matching
Q7LBC6	Q7LBC6	1	1	1	Lysine-specific demethylase 3B	KDM3B		1	1	1	1	0	1	1	0	0	0	1	1	1	0	1	1	0	0	0	1	1	1	0	1	1	0	0	0	1	1	1	2.2	2.2	2.2	191.58	1761	1761	0	2.1784		By MS/MS	By MS/MS
Q7KZ85;J3QS64;K7EK85	Q7KZ85;J3QS64;K7EK85	2;1;1	2;1;1	2;1;1	Transcription elongation factor SPT6	SUPT6H	;;	3	2	2	2	2	1	0	1	1	1	2	2	1	2	1	0	1	1	1	2	2	1	2	1	0	1	1	1	2	2	1	2.3	2.3	2.3	199.07	1726	1726;50;53	0	31.426	By MS/MS	By MS/MS
Q6UUV7;H0YK33;H0YK64	Q6UUV7	3;1;1	3;1;1	3;1;1	CREB-regulated transcription coactivator 3	CRTC3		3	3	3	3	3	3	3	3	3	3	3	3	3	3	3	3	3	3	3	3	3	3	3	3	3	3	3	3	3	3	3	8.1	8.1	8.1	66.958	619	619;91;190	0	7.5784	By MS/MS	By MS/MS	By MS/MS
Q6UN15	Q6UN15	1	1	1	Pre-mRNA 3-end-processing factor FIP1	FIP1L1		1	1	1	1	1	1	1	1	1	1	1	1	1	1	1	1	1	1	1	1	1	1	1	1	1	1	1	1	1	1	1	2.5	2.5	2.5	66.526	594	594	0.0082759	1.5161	By MS/MS	By matching	By MS/MS
Q6P6C2	Q6P6C2	1	1	1	RNA demethylase ALKBH5	ALKBH5		1	1	1	1	1	1	1	0	1	0	0	1	1	1	1	1	0	1	0	0	1	1	1	1	1	0	1	0	0	1	1	4.8	4.8	4.8	44.255	394	394	0	2.9225	By MS/MS	By MS/MS	By MS/MS
Q684P5;A0A1B0GV05	Q684P5;A0A1B0GV05	2;1	2;1	2;1	Rap1 GTPase-activating protein 2	RAP1GAP2	;	2	2	2	2	2	2	2	1	1	2	2	2	2	2	2	2	1	1	2	2	2	2	2	2	2	1	1	2	2	2	2	3.8	3.8	3.8	80.055	730	730;771	0	4.3952	By MS/MS	By MS/MS	By matching
Q5VTR2	Q5VTR2	1	1	1	E3 ubiquitin-protein ligase BRE1A	RNF20		1	1	1	1	1	1	1	0	1	1	1	1	1	1	1	1	0	1	1	1	1	1	1	1	1	0	1	1	1	1	1	1.6	1.6	1.6	113.66	975	975	0	1.9506	By matching	By matching	By matching
Q5VSL9	Q5VSL9	2	2	2	Striatin-interacting protein 1	STRIP1		1	2	2	2	2	2	2	2	2	1	2	2	2	2	2	2	2	2	1	2	2	2	2	2	2	2	2	1	2	2	2	4.5	4.5	4.5	95.575	837	837	0	6.9726	By MS/MS	By MS/MS	By MS/MS
Q5T1R4	Q5T1R4	1	1	1	Transcription factor HIVEP3	HIVEP3		1	1	1	1	0	0	0	0	0	1	0	0	0	0	0	0	0	0	1	0	0	0	0	0	0	0	0	1	0	0	0	0.5	0.5	0.5	259.46	2406	2406	1	-2
Q5JSH3;H7BY83	Q5JSH3;H7BY83	5;4	5;4	5;4	WD repeat-containing protein 44	WDR44	;	2	5	5	5	4	4	4	4	3	4	4	4	4	4	4	4	4	3	4	4	4	4	4	4	4	4	3	4	4	4	4	9.4	9.4	9.4	101.37	913	913;806	0	40.17	By MS/MS	By MS/MS	By MS/MS
Q5JPT1;Q96B97;Q5JPT3;Q5VSN0;Q5JPT2	Q5JPT1;Q96B97;Q5JPT3;Q5VSN0;Q5JPT2	2;2;1;1;1	2;2;1;1;1	2;2;1;1;1	SH3 domain-containing kinase-binding protein 1	SH3KBP1	;;;;	5	2	2	2	2	2	2	2	2	2	2	2	2	2	2	2	2	2	2	2	2	2	2	2	2	2	2	2	2	2	2	15.9	15.9	15.9	22.792	208	208;665;149;553;645	0	70.346	By MS/MS	By MS/MS	By MS/MS
Q5HYJ3	Q5HYJ3	1	1	1	Protein FAM76B	FAM76B		1	1	1	1	1	1	1	0	1	1	1	0	0	1	1	1	0	1	1	1	0	0	1	1	1	0	1	1	1	0	0	9.4	9.4	9.4	38.708	339	339	0.004451	1.7082	By matching	By MS/MS	By matching
Q32MZ4	Q32MZ4	1	1	1	Leucine-rich repeat flightless-interacting protein 1	LRRFIP1		1	1	1	1	1	0	0	0	0	0	0	1	0	1	0	0	0	0	0	0	1	0	1	0	0	0	0	0	0	1	0	2.1	2.1	2.1	89.252	808	808	0.0091743	1.3837	By MS/MS
Q16513;H0Y429	Q16513	3;1	3;1	3;1	Serine/threonine-protein kinase N2	PKN2		2	3	3	3	3	3	2	3	3	3	3	2	2	3	3	2	3	3	3	3	2	2	3	3	2	3	3	3	3	2	2	6	6	6	112.03	984	984;65	0	11.77	By MS/MS	By MS/MS	By MS/MS
Q16512	Q16512	1	1	1	Serine/threonine-protein kinase N1	PKN1		1	1	1	1	1	1	1	0	1	0	1	0	1	1	1	1	0	1	0	1	0	1	1	1	1	0	1	0	1	0	1	2.4	2.4	2.4	103.93	942	942	0	12.399	By MS/MS	By MS/MS	By MS/MS
C9J840	C9J840	12	1	1		MAP4K4		1	12	1	1	11	12	12	12	11	11	11	12	11	1	1	1	1	1	1	1	1	1	1	1	1	1	1	1	1	1	1	19.1	1.2	1.2	113.56	987	987	1	-2	By matching	By MS/MS	By MS/MS
E7EN19	E7EN19	14	14	2		MAP4K4		1	14	14	2	13	12	11	13	10	11	11	12	12	13	12	11	13	10	11	11	12	12	2	2	1	2	2	2	1	1	2	21.5	21.5	4.3	144.92	1272	1272	0	156.38	By MS/MS	By MS/MS	By MS/MS
G5E948;A0A0D9SEY1;A0A0D9SG62;H7C3Z6;C9J338;I3L2I2	G5E948;A0A0D9SEY1;A0A0D9SG62	14;14;11;1;1;1	3;3;3;0;0;0	0;0;0;0;0;0		MAP4K4	;;	6	14	3	0	13	12	12	13	11	12	11	13	12	3	3	3	3	3	3	2	3	3	0	0	0	0	0	0	0	0	0	18.7	3	0	141.15	1235	1235;1320;1044;258;350;381	0	5.183	By MS/MS	By MS/MS	By MS/MS
Q15746	Q15746	2	2	2	Myosin light chain kinase, smooth muscle;Myosin light chain kinase, smooth muscle, deglutamylated form	MYLK		1	2	2	2	2	2	2	2	2	2	2	2	2	2	2	2	2	2	2	2	2	2	2	2	2	2	2	2	2	2	2	1.7	1.7	1.7	210.71	1914	1914	0	4.5456	By MS/MS	By MS/MS	By MS/MS
Q15637	Q15637	2	2	2	Splicing factor 1	SF1		1	2	2	2	2	2	2	2	2	2	2	2	2	2	2	2	2	2	2	2	2	2	2	2	2	2	2	2	2	2	2	4.4	4.4	4.4	68.329	639	639	0	3.966	By MS/MS	By MS/MS	By MS/MS
Q15365	Q15365	5	5	5	Poly(rC)-binding protein 1	PCBP1		1	5	5	5	3	2	3	4	2	4	3	3	3	3	2	3	4	2	4	3	3	3	3	2	3	4	2	4	3	3	3	28.4	28.4	28.4	37.497	356	356	0	146.86	By MS/MS	By MS/MS	By MS/MS
Q15311;J3QLT3;E7ENF8;A0A1W2PRI7	Q15311;J3QLT3;E7ENF8;A0A1W2PRI7	4;3;3;3	4;3;3;3	4;3;3;3	RalA-binding protein 1	RALBP1	;;;	4	4	4	4	3	4	3	2	4	2	4	3	4	3	4	3	2	4	2	4	3	4	3	4	3	2	4	2	4	3	4	9	9	9	76.063	655	655;186;207;242	0	6.2853	By MS/MS	By MS/MS	By MS/MS
Q5JTY7;Q15124	Q5JTY7;Q15124	1;1	1;1	1;1	Phosphoglucomutase-like protein 5	PGM5	;	2	1	1	1	1	1	1	1	1	1	1	1	1	1	1	1	1	1	1	1	1	1	1	1	1	1	1	1	1	1	1	11.2	11.2	11.2	21.832	205	205;567	0	4.0753	By MS/MS	By MS/MS	By MS/MS
Q14689	Q14689	2	1	1	Disco-interacting protein 2 homolog A	DIP2A		1	2	1	1	2	2	2	2	2	2	2	2	2	1	1	1	1	1	1	1	1	1	1	1	1	1	1	1	1	1	1	1.6	1	1	170.37	1571	1571	0	2.4219	By MS/MS	By MS/MS	By MS/MS
Q14103;H0YA96;D6RAF8;H0Y8G5;D6RD83;D6RF44;D6RBQ9	Q14103;H0YA96;D6RAF8;H0Y8G5;D6RD83;D6RF44	4;3;3;3;2;2;1	4;3;3;3;2;2;1	4;3;3;3;2;2;1	Heterogeneous nuclear ribonucleoprotein D0	HNRNPD	;;;;;	7	4	4	4	3	2	2	4	2	4	4	2	3	3	2	2	4	2	4	4	2	3	3	2	2	4	2	4	4	2	3	12.7	12.7	12.7	38.434	355	355;210;221;260;92;111;155	0	19.266	By MS/MS	By MS/MS	By MS/MS
Q13614	Q13614	1	1	1	Myotubularin-related protein 2	MTMR2		1	1	1	1	1	1	1	1	1	1	1	1	1	1	1	1	1	1	1	1	1	1	1	1	1	1	1	1	1	1	1	2.3	2.3	2.3	73.38	643	643	0	1.8614	By MS/MS	By MS/MS	By MS/MS
Q13247;B4DJK0;B4DUA4;Q13243	Q13247;B4DJK0;B4DUA4;Q13243	2;1;1;1	2;1;1;1	1;0;0;0	Serine/arginine-rich splicing factor 6;Serine/arginine-rich splicing factor 5	SRSF6;SRSF5	;;;	4	2	2	1	2	2	2	2	2	2	2	2	2	2	2	2	2	2	2	2	2	2	1	1	1	1	1	1	1	1	1	5.2	5.2	2.6	39.586	344	344;124;138;272	0	2.7345	By MS/MS	By MS/MS	By MS/MS
A0A0D9SEM4;Q08170;J3QK89;Q8IWX8	A0A0D9SEM4;Q08170;J3QK89;Q8IWX8	2;2;1;1	1;1;1;1	1;1;1;1	Serine/arginine-rich splicing factor 4;Calcium homeostasis endoplasmic reticulum protein	SRSF4;CHERP	;;;	4	2	1	1	2	2	2	2	2	2	2	2	2	1	1	1	1	1	1	1	1	1	1	1	1	1	1	1	1	1	1	4.5	2.1	2.1	43.647	378	378;494;927;916	1	-2	By matching	By matching	By matching
Q13523;H0YDJ3	Q13523	3;1	3;1	3;1	Serine/threonine-protein kinase PRP4 homolog	PRPF4B		2	3	3	3	2	2	2	1	0	1	3	2	2	2	2	2	1	0	1	3	2	2	2	2	2	1	0	1	3	2	2	5.7	5.7	5.7	116.99	1007	1007;587	0	13.931	By MS/MS	By MS/MS	By MS/MS
Q13501;E7EMC7;C9JRJ8;E9PFW8;E3W990	Q13501;E7EMC7	3;2;1;1;1	3;2;1;1;1	3;2;1;1;1	Sequestosome-1	SQSTM1	;	5	3	3	3	2	2	2	2	3	2	2	3	3	2	2	2	2	3	2	2	3	3	2	2	2	2	3	2	2	3	3	14.5	14.5	14.5	47.687	440	440;378;140;167;190	0	46.315	By MS/MS	By MS/MS	By MS/MS
Q13492	Q13492	1	1	1	Phosphatidylinositol-binding clathrin assembly protein	PICALM		1	1	1	1	1	1	1	0	0	1	0	1	1	1	1	1	0	0	1	0	1	1	1	1	1	0	0	1	0	1	1	3.7	3.7	3.7	70.754	652	652	1	-2	By MS/MS	By matching	By matching
Q13371	Q13371	1	1	1	Phosducin-like protein	PDCL		1	1	1	1	1	1	1	1	1	1	1	1	1	1	1	1	1	1	1	1	1	1	1	1	1	1	1	1	1	1	1	5	5	5	34.281	301	301	0	1.9668	By matching	By matching	By MS/MS
Q13283	Q13283	1	1	1	Ras GTPase-activating protein-binding protein 1	G3BP1		1	1	1	1	1	1	1	1	1	1	1	1	1	1	1	1	1	1	1	1	1	1	1	1	1	1	1	1	1	1	1	3.9	3.9	3.9	52.164	466	466	0	7.4485	By MS/MS	By MS/MS	By MS/MS
A0A0C4DGQ6;Q96P16	A0A0C4DGQ6;Q96P16	1;1	1;1	1;1	Regulation of nuclear pre-mRNA domain-containing protein 1A	RPRD1A	;	2	1	1	1	1	1	1	0	1	0	0	1	1	1	1	1	0	1	0	0	1	1	1	1	1	0	1	0	0	1	1	8.3	8.3	8.3	32.916	289	289;312	1	-2	By MS/MS	By MS/MS	By MS/MS
Q13185;S4R2Y4;C9JMM0;B8ZZ43;K7ELA4;B5MD17;J3KS05;P83916	Q13185	5;2;1;1;1;1;1;1	5;2;1;1;1;1;1;1	5;2;1;1;1;1;1;1	Chromobox protein homolog 3	CBX3		8	5	5	5	3	2	3	4	4	5	4	2	2	3	2	3	4	4	5	4	2	2	3	2	3	4	4	5	4	2	2	35	35	35	20.811	183	183;107;62;101;138;168;173;185	0	48.176	By MS/MS	By MS/MS	By matching
Q13177;H7C1X3	Q13177	3;1	3;1	3;1	Serine/threonine-protein kinase PAK 2;PAK-2p27;PAK-2p34	PAK2		2	3	3	3	3	3	2	2	3	2	2	3	3	3	3	2	2	3	2	2	3	3	3	3	2	2	3	2	2	3	3	7.1	7.1	7.1	58.042	524	524;221	0	3.6406	By MS/MS	By MS/MS	By MS/MS
Q09666	Q09666	9	9	9	Neuroblast differentiation-associated protein AHNAK	AHNAK		1	9	9	9	7	3	5	9	5	8	7	6	4	7	3	5	9	5	8	7	6	4	7	3	5	9	5	8	7	6	4	6.2	6.2	6.2	629.09	5890	5890	0	14.71	By MS/MS	By MS/MS	By MS/MS
Q04917;F8WEB6;A2IDB1	Q04917;F8WEB6;A2IDB1	2;1;1	1;1;1	1;1;1	14-3-3 protein eta	YWHAH	;;	3	2	1	1	1	0	0	0	0	1	0	1	0	1	0	0	0	0	0	0	1	0	1	0	0	0	0	0	0	1	0	10.6	6.5	6.5	28.218	246	246;39;72	0.0091984	1.402	By matching
Q04721	Q04721	1	1	1	Neurogenic locus notch homolog protein 2;Notch 2 extracellular truncation;Notch 2 intracellular domain	NOTCH2		1	1	1	1	1	1	1	1	0	0	0	0	1	1	1	1	1	0	0	0	0	1	1	1	1	1	0	0	0	0	1	1.5	1.5	1.5	265.4	2471	2471	0	8.7509	By MS/MS	By matching	By MS/MS
A0A2R8YER1;A0A2R8Y8C1;A0A2R8Y445;A0A2R8Y425;A0A2R8Y5J0;A0A2R8YFK9;A0A2U3TZM0;F5GWX5;A0A2R8Y212;A0A2R8Y521;A0A0C4DGG9;Q14839;A0A2R8YD40;A0A2R8YFD8;A0A2R8YE38;A0A2R8Y5M9;A0A2R8Y7M9;A0A2R8Y8B3;A0A2R8YDW2;A0A2R8Y4X2;A0A2R8Y685;A0A2R8Y5Z7;A0A2R8YDJ9;F5H596;F5H6N4;A0A2R8Y7I0	A0A2R8YER1;A0A2R8Y8C1;A0A2R8Y445;A0A2R8Y425;A0A2R8Y5J0;A0A2R8YFK9;A0A2U3TZM0;F5GWX5;A0A2R8Y212;A0A2R8Y521;A0A0C4DGG9;Q14839;A0A2R8YD40;A0A2R8YFD8;A0A2R8YE38;A0A2R8Y5M9;A0A2R8Y7M9;A0A2R8Y8B3;A0A2R8YDW2;A0A2R8Y4X2;A0A2R8Y685;A0A2R8Y5Z7;A0A2R8YDJ9	4;4;4;4;4;4;4;4;4;4;4;4;3;3;2;2;2;2;2;2;2;2;2;1;1;1	4;4;4;4;4;4;4;4;4;4;4;4;3;3;2;2;2;2;2;2;2;2;2;1;1;1	4;4;4;4;4;4;4;4;4;4;4;4;3;3;2;2;2;2;2;2;2;2;2;1;1;1	Chromodomain-helicase-DNA-binding protein 4	CHD4	;;;;;;;;;;;;;;;;;;;;;;	26	4	4	4	2	2	2	3	2	2	3	2	2	2	2	2	3	2	2	3	2	2	2	2	2	3	2	2	3	2	2	4.2	4.2	4.2	186.89	1645	1645;1669;1671;1889;1892;1899;1902;1905;1914;1920;1937;1912;1484;1903;458;554;560;1147;1215;1262;1377;1425;1554;125;354;605	0	11.022	By MS/MS	By MS/MS	By matching
Q02413	Q02413	1	1	1	Desmoglein-1	DSG1		1	1	1	1	1	1	1	1	1	1	1	1	1	1	1	1	1	1	1	1	1	1	1	1	1	1	1	1	1	1	1	2.8	2.8	2.8	113.75	1049	1049	0	2.9892	By MS/MS	By MS/MS	By MS/MS
Q01167	Q01167	1	1	1	Forkhead box protein K2	FOXK2		1	1	1	1	1	1	1	1	1	0	1	1	1	1	1	1	1	1	0	1	1	1	1	1	1	1	1	0	1	1	1	3.2	3.2	3.2	69.061	660	660	0	5.4157	By matching	By MS/MS	By MS/MS
Q01130;J3QL05;J3KP15	Q01130;J3QL05;J3KP15	3;2;2	3;2;2	3;2;2	Serine/arginine-rich splicing factor 2	SRSF2	;;	3	3	3	3	3	3	3	3	3	3	3	3	3	3	3	3	3	3	3	3	3	3	3	3	3	3	3	3	3	3	3	11.3	11.3	11.3	25.476	221	221;130;133	0	4.436	By MS/MS	By MS/MS	By MS/MS
P98175	P98175	2	2	2	RNA-binding protein 10	RBM10		1	2	2	2	2	2	2	2	2	2	2	2	2	2	2	2	2	2	2	2	2	2	2	2	2	2	2	2	2	2	2	2.8	2.8	2.8	103.53	930	930	0	56.049	By MS/MS	By MS/MS	By MS/MS
U3KQ26;P85037	U3KQ26;P85037	2;2	2;2	2;2	Forkhead box protein K1	FOXK1	;	2	2	2	2	2	2	2	1	2	1	2	2	2	2	2	2	1	2	1	2	2	2	2	2	2	1	2	1	2	2	2	32.1	32.1	32.1	11.39	109	109;733	0	3.5061	By MS/MS	By MS/MS	By MS/MS
P62633	P62633	4	4	4	Cellular nucleic acid-binding protein	CNBP		1	4	4	4	2	2	3	3	2	3	3	2	2	2	2	3	3	2	3	3	2	2	2	2	3	3	2	3	3	2	2	26	26	26	19.463	177	177	0	35.78	By MS/MS	By matching	By MS/MS
P62070	P62070	3	3	3	Ras-related protein R-Ras2	RRAS2		1	3	3	3	2	2	2	2	2	2	2	2	2	2	2	2	2	2	2	2	2	2	2	2	2	2	2	2	2	2	2	7.8	7.8	7.8	23.399	204	204	0	23.978	By matching	By MS/MS	By MS/MS
P61978;Q5T6W2;S4R359;S4R457	P61978;Q5T6W2	10;7;2;1	10;7;2;1	10;7;2;1	Heterogeneous nuclear ribonucleoprotein K	HNRNPK	;	4	10	10	10	4	4	5	9	5	10	9	4	5	4	4	5	9	5	10	9	4	5	4	4	5	9	5	10	9	4	5	31.7	31.7	31.7	50.976	463	463;379;100;77	0	35.19	By MS/MS	By MS/MS	By MS/MS
P56524	P56524	1	1	1	Histone deacetylase 4	HDAC4		1	1	1	1	1	1	1	1	1	1	1	1	1	1	1	1	1	1	1	1	1	1	1	1	1	1	1	1	1	1	1	2.6	2.6	2.6	119.04	1084	1084	0.0057471	1.6497	By matching	By matching	By MS/MS
A0A0B4J1W9;P04049	A0A0B4J1W9;P04049	1;1	1;1	1;1	RAF proto-oncogene serine/threonine-protein kinase	RAF1	;	2	1	1	1	1	1	1	0	1	1	1	1	1	1	1	1	0	1	1	1	1	1	1	1	1	0	1	1	1	1	1	31.9	31.9	31.9	7.6795	69	69;648	0	1.8333	By matching	By matching	By matching
P55081	P55081	5	5	5	Microfibrillar-associated protein 1	MFAP1		1	5	5	5	5	4	5	4	3	4	3	4	4	5	4	5	4	3	4	3	4	4	5	4	5	4	3	4	3	4	4	19.6	19.6	19.6	51.958	439	439	0	144.93	By MS/MS	By MS/MS	By MS/MS
P55010;H0YLZ1;H0YN40	P55010	3;1;1	3;1;1	3;1;1	Eukaryotic translation initiation factor 5	EIF5		3	3	3	3	1	0	0	2	2	2	0	0	0	1	0	0	2	2	2	0	0	0	1	0	0	2	2	2	0	0	0	12.3	12.3	12.3	49.222	431	431;146;200	0	5.8622	By matching
P52756	P52756	3	3	3	RNA-binding protein 5	RBM5		1	3	3	3	3	2	2	3	3	3	3	2	2	3	2	2	3	3	3	3	2	2	3	2	2	3	3	3	3	2	2	3.3	3.3	3.3	92.153	815	815	0	5.2241	By MS/MS	By MS/MS	By MS/MS
P51991;H7C1J8	P51991	4;1	4;1	4;1	Heterogeneous nuclear ribonucleoprotein A3	HNRNPA3		2	4	4	4	2	3	2	4	1	3	3	3	3	2	3	2	4	1	3	3	3	3	2	3	2	4	1	3	3	3	3	14	14	14	39.594	378	378;115	0	55.633	By MS/MS	By MS/MS	By MS/MS
P51858	P51858	4	4	4	Hepatoma-derived growth factor	HDGF		1	4	4	4	2	3	3	3	3	3	2	3	3	2	3	3	3	3	3	2	3	3	2	3	3	3	3	3	2	3	3	16.2	16.2	16.2	26.788	240	240	0	10.363	By MS/MS	By MS/MS	By matching
P51610;A6NEM2;H7C1C4	P51610;A6NEM2	5;4;1	5;4;1	5;4;1	Host cell factor 1;HCF N-terminal chain 1;HCF N-terminal chain 2;HCF N-terminal chain 3;HCF N-terminal chain 4;HCF N-terminal chain 5;HCF N-terminal chain 6;HCF C-terminal chain 1;HCF C-terminal chain 2;HCF C-terminal chain 3;HCF C-terminal chain 4;HCF C-terminal chain 5;HCF C-terminal chain 6	HCFC1	;	3	5	5	5	4	4	5	4	5	4	3	4	5	4	4	5	4	5	4	3	4	5	4	4	5	4	5	4	3	4	5	5.2	5.2	5.2	208.73	2035	2035;2080;611	0	14.506	By MS/MS	By MS/MS	By MS/MS
P49756	P49756	2	2	2	RNA-binding protein 25	RBM25		1	2	2	2	2	2	2	2	1	2	2	1	2	2	2	2	2	1	2	2	1	2	2	2	2	2	1	2	2	1	2	3.1	3.1	3.1	100.18	843	843	0	16.853	By MS/MS	By MS/MS	By MS/MS
A0A0B4J1S8;Q9UBF8;F8W860	A0A0B4J1S8;Q9UBF8;F8W860	3;3;2	3;3;2	3;3;2	Phosphatidylinositol 4-kinase beta	PI4KB	;;	3	3	3	3	3	2	2	2	2	2	2	3	2	3	2	2	2	2	2	2	3	2	3	2	2	2	2	2	2	3	2	3.9	3.9	3.9	92.723	828	828;816;191	0	11.908	By MS/MS	By MS/MS	By matching
A0A0A0MT33;Q9UPN6	A0A0A0MT33;Q9UPN6	1;1	1;1	1;1	Protein SCAF8	SCAF8	;	2	1	1	1	1	1	1	1	1	1	1	1	1	1	1	1	1	1	1	1	1	1	1	1	1	1	1	1	1	1	1	1	1	1	148.86	1349	1349;1271	0	31.823	By MS/MS	By MS/MS	By MS/MS
P46821;D6RCL2;D6RGJ3;D6RA32	P46821	10;1;1;1	10;1;1;1	10;1;1;1	Microtubule-associated protein 1B;MAP1B heavy chain;MAP1 light chain LC1	MAP1B		4	10	10	10	10	9	10	9	9	8	8	9	8	10	9	10	9	9	8	8	9	8	10	9	10	9	9	8	8	9	8	7.5	7.5	7.5	270.63	2468	2468;103;122;670	0	28.727	By MS/MS	By MS/MS	By MS/MS
E7ETY4;E9PC69;Q7KZI7	E7ETY4;E9PC69;Q7KZI7	3;3;3	3;3;3	2;2;2	Serine/threonine-protein kinase MARK2	MARK2	;;	3	3	3	2	3	3	3	2	3	1	3	3	2	3	3	3	2	3	1	3	3	2	2	2	2	1	2	0	2	2	1	7.9	7.9	5.2	78.452	699	699;778;788	0	5.8345	By MS/MS	By MS/MS	By MS/MS
A0A0A0MSZ1;J3KNR0;P27448;K7EN95;Q6IPE9;H0YNV4;B4DIB3;A0A087X0I6;Q96L34;Q9P0L2	A0A0A0MSZ1;J3KNR0;P27448;K7EN95;Q6IPE9;H0YNV4;B4DIB3;A0A087X0I6;Q96L34;Q9P0L2	2;2;2;1;1;1;1;1;1;1	1;1;1;0;0;1;0;0;0;0	1;1;1;0;0;1;0;0;0;0	MAP/microtubule affinity-regulating kinase 3;MAP/microtubule affinity-regulating kinase 4;Serine/threonine-protein kinase MARK1	MARK3;MARK4;MARK1	;;;;;;;;;	10	2	1	1	2	1	1	1	1	1	1	1	1	1	0	0	0	0	0	0	0	0	1	0	0	0	0	0	0	0	0	5.7	3.2	3.2	83.954	752	752;776;753;48;97;178;780;796;752;795	1	-2	By MS/MS	By matching	By matching
P42858	P42858	2	2	2	Huntingtin	HTT		1	2	2	2	2	2	2	2	2	2	2	2	2	2	2	2	2	2	2	2	2	2	2	2	2	2	2	2	2	2	2	0.7	0.7	0.7	347.6	3142	3142	0	5.7778	By MS/MS	By MS/MS	By MS/MS
P41743	P41743	2	2	2	Protein kinase C iota type	PRKCI		1	2	2	2	1	1	1	2	0	2	1	1	1	1	1	1	2	0	2	1	1	1	1	1	1	2	0	2	1	1	1	9.7	9.7	9.7	68.262	596	596	0	39.991	By MS/MS	By matching	By MS/MS
P31749	P31749	1	1	1	RAC-alpha serine/threonine-protein kinase	AKT1		1	1	1	1	1	1	1	1	1	1	1	1	1	1	1	1	1	1	1	1	1	1	1	1	1	1	1	1	1	1	1	4	4	4	55.686	480	480	0	19.5	By matching	By MS/MS	By MS/MS
P31323	P31323	1	1	1	cAMP-dependent protein kinase type II-beta regulatory subunit	PRKAR2B		1	1	1	1	1	1	1	1	1	1	1	1	1	1	1	1	1	1	1	1	1	1	1	1	1	1	1	1	1	1	1	5	5	5	46.302	418	418	0	17.947	By MS/MS	By MS/MS	By MS/MS
P29966	P29966	1	1	1	Myristoylated alanine-rich C-kinase substrate	MARCKS		1	1	1	1	1	1	1	1	1	1	1	1	1	1	1	1	1	1	1	1	1	1	1	1	1	1	1	1	1	1	1	4.5	4.5	4.5	31.554	332	332	0.009396	1.4476	By MS/MS	By MS/MS	By matching
P24593	P24593	2	2	2	Insulin-like growth factor-binding protein 5	IGFBP5		1	2	2	2	2	2	2	2	2	2	2	2	2	2	2	2	2	2	2	2	2	2	2	2	2	2	2	2	2	2	2	16.9	16.9	16.9	30.57	272	272	0	3.3203	By MS/MS	By MS/MS	By MS/MS
A0A0A0MSC8;O75094	A0A0A0MSC8;O75094	1;1	1;1	1;1	Slit homolog 3 protein	SLIT3	;	2	1	1	1	0	0	0	1	0	0	0	0	0	0	0	0	1	0	0	0	0	0	0	0	0	1	0	0	0	0	0	2	2	2	153.76	1393	1393;1523	1	-2
P23528;G3V1A4;E9PK25;E9PP50;E9PLJ3;E9PS23;E9PQB7	P23528;G3V1A4;E9PK25;E9PP50;E9PLJ3;E9PS23;E9PQB7	10;9;9;8;5;5;5	10;9;9;8;5;5;5	9;8;8;7;4;5;4	Cofilin-1	CFL1	;;;;;;	7	10	10	9	8	7	7	8	8	10	9	7	7	8	7	7	8	8	10	9	7	7	7	6	6	7	7	9	8	6	6	57.8	57.8	51.2	18.502	166	166;149;204;159;79;90;122	0	122.96	By MS/MS	By MS/MS	By MS/MS
P22059	P22059	4	4	4	Oxysterol-binding protein 1	OSBP		1	4	4	4	2	3	3	3	3	4	4	3	3	2	3	3	3	3	4	4	3	3	2	3	3	3	3	4	4	3	3	9.4	9.4	9.4	89.42	807	807	0	79.524	By MS/MS	By MS/MS	By MS/MS
Q60FE5;P21333;A0A087WWY3;F8WE98;H0Y5C6;H7C2E7;H0Y5F3	Q60FE5;P21333;A0A087WWY3	22;22;18;6;2;1;1	22;22;18;6;2;1;1	22;22;18;6;2;1;1	Filamin-A	FLNA	;;	7	22	22	22	8	7	9	20	8	20	14	6	8	8	7	9	20	8	20	14	6	8	8	7	9	20	8	20	14	6	8	13.3	13.3	13.3	278.22	2620	2620;2647;2315;604;281;90;232	0	59.695	By MS/MS	By MS/MS	By MS/MS
P20042	P20042	4	4	4	Eukaryotic translation initiation factor 2 subunit 2	EIF2S2		1	4	4	4	2	2	2	4	2	4	3	2	2	2	2	2	4	2	4	3	2	2	2	2	2	4	2	4	3	2	2	15	15	15	38.388	333	333	0	78.072	By MS/MS	By MS/MS	By MS/MS
A0A0A0MSA3;A2A368	A0A0A0MSA3;A2A368	1;1	1;1	1;1	Melanoma-associated antigen B16	MAGEB16	;	2	1	1	1	0	1	1	1	0	1	1	1	1	0	1	1	1	0	1	1	1	1	0	1	1	1	0	1	1	1	1	7	7	7	39.571	356	356;324	0.009434	1.4589		By matching	By MS/MS
P19338;H7BY16;C9JYW2;C9JLB1;C9J1H7;C9JWL1	P19338;H7BY16	10;5;2;2;2;2	10;5;2;2;2;2	10;5;2;2;2;2	Nucleolin	NCL	;	6	10	10	10	8	5	6	9	9	9	9	5	6	8	5	6	9	9	9	9	5	6	8	5	6	9	9	9	9	5	6	17.7	17.7	17.7	76.613	710	710;296;141;151;166;170	0	37.199	By MS/MS	By MS/MS	By MS/MS
P19021;H7BYD9;H0Y9I4	P19021;H7BYD9	10;5;3	10;5;3	10;5;3	Peptidyl-glycine alpha-amidating monooxygenase;Peptidylglycine alpha-hydroxylating monooxygenase;Peptidyl-alpha-hydroxyglycine alpha-amidating lyase	PAM	;	3	10	10	10	10	4	3	10	7	10	9	4	8	10	4	3	10	7	10	9	4	8	10	4	3	10	7	10	9	4	8	11.5	11.5	11.5	108.33	973	973;679;250	0	18.857	By MS/MS	By matching	By MS/MS
P17302	P17302	2	2	2	Gap junction alpha-1 protein	GJA1		1	2	2	2	2	2	2	2	2	2	2	2	2	2	2	2	2	2	2	2	2	2	2	2	2	2	2	2	2	2	2	10.2	10.2	10.2	43.008	382	382	0	34.841	By MS/MS	By MS/MS	By MS/MS
P17252;J3KRN5;P05771;P05129	P17252;J3KRN5;P05771;P05129	2;1;1;1	2;1;1;1	2;1;1;1	Protein kinase C alpha type;Protein kinase C beta type;Protein kinase C gamma type	PRKCA;PRKCB;PRKCG	;;;	4	2	2	2	2	2	2	1	2	2	2	1	2	2	2	2	1	2	2	2	1	2	2	2	2	1	2	2	2	1	2	5.2	5.2	5.2	76.749	672	672;308;671;697	0	14.248	By MS/MS	By MS/MS	By MS/MS
P17096	P17096	1	1	1	High mobility group protein HMG-I/HMG-Y	HMGA1		1	1	1	1	0	1	1	1	0	1	1	1	1	0	1	1	1	0	1	1	1	1	0	1	1	1	0	1	1	1	1	14	14	14	11.676	107	107	0	38.85		By MS/MS	By MS/MS
P17025	P17025	1	1	1	Zinc finger protein 182	ZNF182		1	1	1	1	0	1	1	1	1	1	1	1	1	0	1	1	1	1	1	1	1	1	0	1	1	1	1	1	1	1	1	3.6	3.6	3.6	73.645	639	639	0.0058737	1.6985		By MS/MS	By MS/MS
P16949;A2A2D0;E5RGX5;Q93045;E5RIR6;E7EVN3;Q9H169	P16949;A2A2D0	7;6;2;2;1;1;1	7;6;2;2;1;1;1	7;6;2;2;1;1;1	Stathmin	STMN1	;	7	7	7	7	3	3	3	5	3	5	5	3	3	3	3	3	5	3	5	5	3	3	3	3	3	5	3	5	5	3	3	42.3	42.3	42.3	17.302	149	149;85;168;179;231;258;189	0	11.684	By MS/MS	By MS/MS	By MS/MS
P16403;P10412;P16402;P22492;Q02539	P16403;P10412;P16402	3;2;2;1;1	3;2;2;1;1	3;2;2;1;1	Histone H1.2;Histone H1.4;Histone H1.3	HIST1H1C;HIST1H1E;HIST1H1D	;;	5	3	3	3	2	2	2	3	2	2	3	2	1	2	2	2	3	2	2	3	2	1	2	2	2	3	2	2	3	2	1	18.8	18.8	18.8	21.364	213	213;219;221;207;215	0	6.6291	By MS/MS	By MS/MS	By MS/MS
P11831	P11831	1	1	1	Serum response factor	SRF		1	1	1	1	1	1	1	0	1	0	1	1	1	1	1	1	0	1	0	1	1	1	1	1	1	0	1	0	1	1	1	4.5	4.5	4.5	51.592	508	508	0.0091864	1.3973	By MS/MS	By MS/MS	By MS/MS
P11142;E9PKE3;E9PNE6;E9PN89;A8K7Q2;E9PLF4;E9PQQ4;E9PQK7;E9PK54;P54652;E9PN25;E9PPY6;E9PI65;E9PM13;E9PS65	P11142;E9PKE3;E9PNE6;E9PN89;A8K7Q2	20;19;14;13;11;8;7;7;7;7;5;5;5;3;3	20;19;14;13;11;8;7;7;7;7;5;5;5;3;3	17;16;12;11;10;6;6;6;6;4;4;4;3;3;3	Heat shock cognate 71 kDa protein	HSPA8	;;;;	15	20	20	17	15	8	9	19	13	19	17	8	11	15	8	9	19	13	19	17	8	11	12	7	8	16	10	16	14	6	8	39.5	39.5	33.6	70.897	646	646;627;500;312;410;187;171;178;183;639;132;137;168;150;223	0	233.9	By MS/MS	By MS/MS	By MS/MS
P10451;D6R9C5	P10451;D6R9C5	2;1	1;1	1;1	Osteopontin	SPP1	;	2	2	1	1	1	1	2	1	1	1	1	2	1	0	0	1	0	0	0	0	1	0	0	0	1	0	0	0	0	1	0	10.2	6.1	6.1	35.422	314	314;241	1	-2	By matching	By matching	By matching
P08670;B0YJC4;B0YJC5;H7C5W5;P17661;P41219;F8W835;CON__Q9DCV7;CON__Q3KNV1;CON__P08729;CON__P05787;CON__Q9H552;CON__Q9NSB2;CON__Q6ISB0;E7EMV2;E7ESP9;P08729;P05787;Q16352;P07196;Q9NSB2;P07197;P12036	P08670;B0YJC4;B0YJC5	7;6;4;2;2;2;1;1;1;1;1;1;1;1;1;1;1;1;1;1;1;1;1	7;6;4;2;2;2;1;1;1;1;1;1;1;1;1;1;1;1;1;1;1;1;1	7;6;4;2;2;2;1;1;1;1;1;1;1;1;1;1;1;1;1;1;1;1;1	Vimentin	VIM	;;	23	7	7	7	4	2	2	6	3	7	4	2	2	4	2	2	6	3	7	4	2	2	4	2	2	6	3	7	4	2	2	14.2	14.2	14.2	53.651	466	466;431;228;200;470;470;207;457;469;469;483;499;600;600;698;877;469;483;499;543;600;916;1026	0	9.135	By MS/MS	By MS/MS	By MS/MS
Q58FF8	Q58FF8	10	1	1	Putative heat shock protein HSP 90-beta 2	HSP90AB2P		1	10	1	1	9	8	8	7	8	9	7	7	7	0	0	0	0	0	1	0	0	0	0	0	0	0	0	1	0	0	0	19.9	3.9	3.9	44.348	381	381	1	-2	By matching	By matching	By matching
P08238;Q58FF7;F8W026	P08238	26;7;1	26;7;1	12;4;0	Heat shock protein HSP 90-beta	HSP90AB1		3	26	26	12	18	18	17	23	21	25	21	14	15	18	18	17	23	21	25	21	14	15	6	6	5	11	8	12	9	4	5	37.6	37.6	20.7	83.263	724	724;597;48	0	316.06	By MS/MS	By MS/MS	By MS/MS
P07900;G3V2J8;Q14568;Q58FF6;Q58FG0	P07900	22;7;4;3;1	15;5;2;0;0	15;5;2;0;0	Heat shock protein HSP 90-alpha	HSP90AA1		5	22	15	15	17	12	14	20	16	19	19	11	12	12	6	8	14	9	13	13	7	8	12	6	8	14	9	13	13	7	8	31.8	20.8	20.8	84.659	732	732;174;343;505;334	0	99.525	By MS/MS	By MS/MS	By MS/MS
P06748;E5RGW4;E5RI98	P06748	5;1;1	5;1;1	5;1;1	Nucleophosmin	NPM1		3	5	5	5	4	3	4	4	4	5	5	3	4	4	3	4	4	4	5	5	3	4	4	3	4	4	4	5	5	3	4	29.3	29.3	29.3	32.575	294	294;59;111	0	85.885	By MS/MS	By MS/MS	By MS/MS
H0YBM4;H0YBF7;A0A0A0MRE5;Q9ULH1	H0YBM4;H0YBF7;A0A0A0MRE5;Q9ULH1	2;2;2;2	2;2;2;2	2;2;2;2	Arf-GAP with SH3 domain, ANK repeat and PH domain-containing protein 1	ASAP1	;;;	4	2	2	2	1	2	1	1	2	0	2	2	2	1	2	1	1	2	0	2	2	2	1	2	1	1	2	0	2	2	2	11.2	11.2	11.2	52.787	483	483;950;1122;1129	0	3.4165	By MS/MS	By MS/MS	By MS/MS
P06733;A0A2R8Y6G6;K7EM90;A0A2R8Y879;A0A2R8YEM5;K7ERS8;E5RI09;E5RG95;K7EPM1;K7EKN2;E5RGZ4;P09104;A0A2R8Y6I8;A0A2R8Y798;A0A2R8YEG5;F5H1C3;F5H0C8	P06733;A0A2R8Y6G6	11;10;5;4;4;2;2;2;2;2;2;2;1;1;1;1;1	11;10;5;4;4;2;2;2;2;2;2;2;1;1;1;1;1	9;8;3;2;2;1;0;0;0;0;0;0;1;0;0;0;0	Alpha-enolase	ENO1	;	17	11	11	9	9	8	6	10	8	10	9	8	6	9	8	6	10	8	10	9	8	6	8	8	6	9	7	8	8	8	6	33.2	33.2	25.6	47.168	434	434;434;195;125;171;83;148;154;196;212;283;434;33;70;101;103;315	0	323.31	By MS/MS	By MS/MS	By MS/MS
P05388;F8VU65;F8VWS0;Q8NHW5;F8VPE8;G3V210;F8VW21;F8VQY6;F8VRK7;F8VS58;F8VZS0;F8W1K8;F8VWV4	P05388;F8VU65;F8VWS0;Q8NHW5;F8VPE8;G3V210;F8VW21;F8VQY6;F8VRK7	6;5;5;5;4;4;4;3;3;2;2;1;1	6;5;5;5;4;4;4;3;3;2;2;1;1	6;5;5;5;4;4;4;3;3;2;2;1;1	60S acidic ribosomal protein P0;60S acidic ribosomal protein P0-like	RPLP0;RPLP0P6	;;;;;;;;	13	6	6	6	1	0	1	3	1	5	4	0	1	1	0	1	3	1	5	4	0	1	1	0	1	3	1	5	4	0	1	27.1	27.1	27.1	34.273	317	317;247;281;317;153;166;244;142;156;121;246;107;111	0	29.508	By matching		By MS/MS
P05387;H0YDD8	P05387	3;1	3;1	2;0	60S acidic ribosomal protein P2	RPLP2		2	3	3	2	2	2	2	1	3	2	2	1	2	2	2	2	1	3	2	2	1	2	2	2	2	1	2	2	1	1	2	44.3	44.3	30.4	11.665	115	115;92	0	45.79	By MS/MS	By MS/MS	By MS/MS
P04114;A8MUN2	P04114	32;5	32;5	30;3	Apolipoprotein B-100;Apolipoprotein B-48	APOB		2	32	32	30	31	7	7	9	9	9	9	22	6	31	7	7	9	9	9	9	22	6	29	6	6	7	7	7	7	21	6	9.1	9.1	8.5	515.6	4563	4563;828	0	152.39	By MS/MS	By MS/MS	By MS/MS
P02751;H0Y7Z1;H0Y4K8	P02751	11;5;2	11;5;2	11;5;2	Fibronectin;Anastellin;Ugl-Y1;Ugl-Y2;Ugl-Y3	FN1		3	11	11	11	6	2	3	8	4	10	9	3	1	6	2	3	8	4	10	9	3	1	6	2	3	8	4	10	9	3	1	7.1	7.1	7.1	262.62	2386	2386;1103;241	0	145.94	By MS/MS	By MS/MS	By MS/MS
P02545;Q3BDU5;Q5TCI8;H0YAB0;A0A0C4DGC5	P02545;Q3BDU5;Q5TCI8	12;10;8;3;3	12;10;8;3;3	12;10;8;3;3	Prelamin-A/C;Lamin-A/C	LMNA	;;	5	12	12	12	7	4	4	11	5	10	8	4	3	7	4	4	11	5	10	8	4	3	7	4	4	11	5	10	8	4	3	22.3	22.3	22.3	74.139	664	664;487;491;182;260	0	89.022	By MS/MS	By MS/MS	By MS/MS
O95477	O95477	1	1	1	ATP-binding cassette sub-family A member 1	ABCA1		1	1	1	1	1	1	1	1	1	1	1	1	1	1	1	1	1	1	1	1	1	1	1	1	1	1	1	1	1	1	1	0.9	0.9	0.9	254.3	2261	2261	0.0092715	1.4191	By matching	By matching	By matching
A0A0A0MR03;Q9Y5B0;K7EJD2	A0A0A0MR03;Q9Y5B0;K7EJD2	2;2;1	2;2;1	2;2;1	RNA polymerase II subunit A C-terminal domain phosphatase	CTDP1	;;	3	2	2	2	2	2	2	1	2	1	2	2	2	2	2	2	1	2	1	2	2	2	2	2	2	1	2	1	2	2	2	3.9	3.9	3.9	92.376	842	842;961;799	0	15.612	By MS/MS	By MS/MS	By MS/MS
O95218	O95218	5	5	5	Zinc finger Ran-binding domain-containing protein 2	ZRANB2		1	5	5	5	5	5	5	5	5	5	5	5	5	5	5	5	5	5	5	5	5	5	5	5	5	5	5	5	5	5	5	15.5	15.5	15.5	37.404	330	330	0	54.083	By MS/MS	By MS/MS	By MS/MS
O95155	O95155	2	2	2	Ubiquitin conjugation factor E4 B	UBE4B		1	2	2	2	2	2	2	2	2	2	2	2	2	2	2	2	2	2	2	2	2	2	2	2	2	2	2	2	2	2	2	3.1	3.1	3.1	146.18	1302	1302	0	9.5085	By MS/MS	By MS/MS	By MS/MS
O75592	O75592	2	2	2	E3 ubiquitin-protein ligase MYCBP2	MYCBP2		1	2	2	2	1	0	1	1	1	2	1	1	1	1	0	1	1	1	2	1	1	1	1	0	1	1	1	2	1	1	1	0.9	0.9	0.9	513.63	4678	4678	0	2.116	By matching		By matching
O75533	O75533	4	4	4	Splicing factor 3B subunit 1	SF3B1		1	4	4	4	2	3	1	3	3	1	3	2	3	2	3	1	3	3	1	3	2	3	2	3	1	3	3	1	3	2	3	5.3	5.3	5.3	145.83	1304	1304	0	6.0135	By matching	By MS/MS	By matching
O75446	O75446	1	1	1	Histone deacetylase complex subunit SAP30	SAP30		1	1	1	1	1	0	0	0	0	1	1	1	1	1	0	0	0	0	1	1	1	1	1	0	0	0	0	1	1	1	1	14.5	14.5	14.5	23.306	220	220	0	3.0779	By MS/MS
O75381	O75381	1	1	1	Peroxisomal membrane protein PEX14	PEX14		1	1	1	1	1	1	1	1	1	1	1	1	1	1	1	1	1	1	1	1	1	1	1	1	1	1	1	1	1	1	1	8.5	8.5	8.5	41.236	377	377	0	3.0616	By MS/MS	By MS/MS	By MS/MS
A0A0A0MQR4;I3L2J0;Q96RK0;I3L373;I3L135;I3L1Q4	A0A0A0MQR4;I3L2J0;Q96RK0	3;3;3;1;1;1	3;3;3;1;1;1	3;3;3;1;1;1	Protein capicua homolog	CIC	;;	6	3	3	3	2	1	2	1	2	2	3	2	2	2	1	2	1	2	2	3	2	2	2	1	2	1	2	2	3	2	2	3.7	3.7	3.7	163.68	1606	1606;2514;1608;144;309;320	0	5.4843	By MS/MS	By matching	By MS/MS
O43865	O43865	1	1	1	Putative adenosylhomocysteinase 2	AHCYL1		1	1	1	1	1	1	1	1	1	1	1	1	1	1	1	1	1	1	1	1	1	1	1	1	1	1	1	1	1	1	1	5.1	5.1	5.1	58.951	530	530	1	-2	By matching	By MS/MS	By matching
O43815	O43815	1	1	1	Striatin	STRN		1	1	1	1	1	1	1	1	1	1	1	1	1	1	1	1	1	1	1	1	1	1	1	1	1	1	1	1	1	1	1	4.6	4.6	4.6	86.131	780	780	0	2.5783	By MS/MS	By MS/MS	By MS/MS
O43300	O43300	1	1	1	Leucine-rich repeat transmembrane neuronal protein 2	LRRTM2		1	1	1	1	1	1	0	1	1	1	1	1	1	1	1	0	1	1	1	1	1	1	1	1	0	1	1	1	1	1	1	3.3	3.3	3.3	59.076	516	516	0.0083449	1.5503	By matching	By matching
O15047	O15047	2	2	2	Histone-lysine N-methyltransferase SETD1A	SETD1A		1	2	2	2	1	1	2	1	1	1	1	1	1	1	1	2	1	1	1	1	1	1	1	1	2	1	1	1	1	1	1	2.5	2.5	2.5	186.03	1707	1707	0	2.0752	By MS/MS	By MS/MS	By MS/MS
O14974;H0YIS4;H0YHI8;A0A3B3ISH4;F8VZN8;H0YIL7;H0YIM2;H0YIS3	O14974;H0YIS4;H0YHI8;A0A3B3ISH4;F8VZN8	4;3;3;3;3;1;1;1	4;3;3;3;3;1;1;1	4;3;3;3;3;1;1;1	Protein phosphatase 1 regulatory subunit 12A	PPP1R12A	;;;;	8	4	4	4	3	2	2	2	2	3	3	2	2	3	2	2	2	2	3	3	2	2	3	2	2	2	2	3	3	2	2	6.8	6.8	6.8	115.28	1030	1030;299;367;381;692;161;188;234	0	13.419	By MS/MS	By MS/MS	By MS/MS
U3KQ48;O00566	U3KQ48;O00566	1;1	1;1	1;1	U3 small nucleolar ribonucleoprotein protein MPP10	MPHOSPH10	;	2	1	1	1	1	1	1	1	1	1	1	1	1	1	1	1	1	1	1	1	1	1	1	1	1	1	1	1	1	1	1	3.7	3.7	3.7	53.553	462	462;681	0	15.179	By MS/MS	By MS/MS	By MS/MS
O00505	O00505	2	2	2	Importin subunit alpha-4	KPNA3		1	2	2	2	2	2	2	2	2	2	2	2	2	2	2	2	2	2	2	2	2	2	2	2	2	2	2	2	2	2	2	3.6	3.6	3.6	57.81	521	521	0	78.459	By MS/MS	By MS/MS	By MS/MS
O00303	O00303	1	1	1	Eukaryotic translation initiation factor 3 subunit F	EIF3F		1	1	1	1	1	1	1	1	1	1	1	1	1	1	1	1	1	1	1	1	1	1	1	1	1	1	1	1	1	1	1	6.7	6.7	6.7	37.563	357	357	0	5.5094	By MS/MS	By MS/MS	By MS/MS
O00193;E9PQA1;E9PM92	O00193;E9PQA1;E9PM92	5;4;4	5;4;4	5;4;4	Small acidic protein	SMAP;C11orf58	;;	3	5	5	5	4	5	4	4	4	4	4	5	4	4	5	4	4	4	4	4	5	4	4	5	4	4	4	4	4	5	4	20.8	20.8	20.8	20.332	183	183;86;157	0	145.03	By MS/MS	By MS/MS	By MS/MS
A0A087X2C4;H0YAH0;O60245	A0A087X2C4;H0YAH0;O60245	2;2;2	2;2;2	2;2;2	Protocadherin-7	PCDH7	;;	3	2	2	2	2	2	2	2	2	2	2	2	2	2	2	2	2	2	2	2	2	2	2	2	2	2	2	2	2	2	2	3.8	3.8	3.8	63.958	584	584;937;1069	0	2.7943	By MS/MS	By MS/MS	By MS/MS
M0QXU9;M0QZI7;Q9HCG1	M0QXU9;M0QZI7;Q9HCG1	1;1;1	1;1;1	1;1;1	Zinc finger protein 160	ZNF160	;;	3	1	1	1	1	1	1	1	1	1	1	1	1	1	1	1	1	1	1	1	1	1	1	1	1	1	1	1	1	1	1	3.4	3.4	3.4	64.115	556	556;782;818	0.0094467	1.4591	By matching	By matching	By matching
M0QZH1;M0QX70;M0QYR7;M0R2N0;M0QZC7;Q9H0W8	M0QZH1;M0QX70;M0QYR7;M0R2N0;M0QZC7;Q9H0W8	1;1;1;1;1;1	1;1;1;1;1;1	1;1;1;1;1;1	Protein SMG9	SMG9	;;;;;	6	1	1	1	1	1	1	1	1	1	1	1	0	1	1	1	1	1	1	1	1	0	1	1	1	1	1	1	1	1	0	13	13	13	12.44	115	115;120;148;156;183;520	1	-2	By matching	By MS/MS	By MS/MS
K7ES11;Q9C0C9	K7ES11;Q9C0C9	1;1	1;1	1;1	E2/E3 hybrid ubiquitin-protein ligase UBE2O	UBE2O	;	2	1	1	1	1	1	1	1	1	1	1	1	1	1	1	1	1	1	1	1	1	1	1	1	1	1	1	1	1	1	1	3	3	3	88.749	807	807;1292	0	18.821	By MS/MS	By MS/MS	By MS/MS
K7ERP6;P17612;Q15136;B1APG2;B1APF8;B1APF9;B1APG3;A0A087WVC4;A0A0A0MS54;P22694;P22612	K7ERP6;P17612;Q15136;B1APG2;B1APF8;B1APF9;B1APG3;A0A087WVC4;A0A0A0MS54;P22694;P22612	3;3;2;2;2;2;2;2;2;2;2	3;3;2;2;2;2;2;2;2;2;2	3;3;2;2;2;2;2;2;2;2;2	cAMP-dependent protein kinase catalytic subunit alpha;cAMP-dependent protein kinase catalytic subunit beta;cAMP-dependent protein kinase catalytic subunit gamma	PRKACA;KIN27;PRKACB;PRKACG	;;;;;;;;;;	11	3	3	3	3	3	3	2	3	3	3	3	3	3	3	3	2	3	3	3	3	3	3	3	3	2	3	3	3	3	3	17.5	17.5	17.5	28.9	251	251;351;207;209;214;245;264;338;357;351;351	0	105.38	By MS/MS	By MS/MS	By MS/MS
K7ER53;O95644	K7ER53;O95644	1;1	1;1	1;1	Nuclear factor of activated T-cells, cytoplasmic 1	NFATC1	;	2	1	1	1	0	0	0	1	0	0	0	0	0	0	0	0	1	0	0	0	0	0	0	0	0	1	0	0	0	0	0	1.7	1.7	1.7	69.429	639	639;943	1	-2
K7EL20;O75821;K7ER90;K7ENA8;K7EL60;K7ENH0	K7EL20;O75821;K7ER90;K7ENA8;K7EL60	4;4;3;3;2;1	4;4;3;3;2;1	4;4;3;3;2;1	Eukaryotic translation initiation factor 3 subunit G	EIF3G	;;;;	6	4	4	4	2	1	1	4	2	3	4	2	1	2	1	1	4	2	3	4	2	1	2	1	1	4	2	3	4	2	1	25.6	25.6	25.6	29.283	262	262;320;227;289;149;52	0	61.24	By MS/MS	By MS/MS	By MS/MS
J3KTJ1;J3QRS3;P19105;P24844;O14950	J3KTJ1;J3QRS3;P19105;P24844;O14950	2;2;2;2;2	2;2;2;2;2	2;2;2;2;2	Myosin regulatory light chain 12A;Myosin regulatory light polypeptide 9;Myosin regulatory light chain 12B	MYL12A;MYL9;MYL12B	;;;;	5	2	2	2	2	1	2	2	1	2	2	1	2	2	1	2	2	1	2	2	1	2	2	1	2	2	1	2	2	1	2	19.3	19.3	19.3	13.058	114	114;177;171;172;172	0	104.14	By MS/MS	By MS/MS	By MS/MS
J3QLL0;J3KS65;P52292	J3QLL0;J3KS65;P52292	1;1;1	1;1;1	1;1;1	Importin subunit alpha-1	KPNA2	;;	3	1	1	1	1	1	1	0	1	1	1	1	1	1	1	1	0	1	1	1	1	1	1	1	1	0	1	1	1	1	1	12.7	12.7	12.7	15.234	134	134;143;529	0	2.3766	By MS/MS	By matching	By matching
J3KMZ8;Q92785	J3KMZ8;Q92785	2;2	2;2	2;2	Zinc finger protein ubi-d4	DPF2	;	2	2	2	2	2	2	2	1	1	2	2	1	2	2	2	2	1	1	2	2	1	2	2	2	2	1	1	2	2	1	2	9.4	9.4	9.4	45.78	405	405;391	0	6.6363	By MS/MS	By MS/MS	By MS/MS
I3L3S9;J3KNW5;Q96AJ1	I3L3S9;J3KNW5;Q96AJ1	2;2;2	2;2;2	2;2;2	Clusterin-associated protein 1	CLUAP1	;;	3	2	2	2	1	0	0	0	0	2	0	0	0	1	0	0	0	0	2	0	0	0	1	0	0	0	0	2	0	0	0	6.5	6.5	6.5	44.612	387	387;432;413	0	6.1605	By MS/MS
I3L1L6;Q9H6R0	I3L1L6;Q9H6R0	1;1	1;1	1;1	Putative ATP-dependent RNA helicase DHX33	DHX33	;	2	1	1	1	0	0	0	1	0	0	0	0	1	0	0	0	1	0	0	0	0	1	0	0	0	1	0	0	0	0	1	2.8	2.8	2.8	69.255	617	617;707	1	-2
A0A087X0K9;G5E9E7;G3V1L9;Q07157	A0A087X0K9;G5E9E7;G3V1L9;Q07157	2;2;2;2	2;2;2;2	2;2;2;2	Tight junction protein ZO-1	TJP1	;;;	4	2	2	2	2	2	2	2	1	2	2	2	2	2	2	2	2	1	2	2	2	2	2	2	2	2	1	2	2	2	2	3	3	3	187.85	1676	1676;1692;1768;1748	0	5.2618	By MS/MS	By MS/MS	By MS/MS
H7C072;Q13769	H7C072;Q13769	2;2	2;2	2;2	THO complex subunit 5 homolog	THOC5	;	2	2	2	2	2	2	2	2	2	2	2	2	2	2	2	2	2	2	2	2	2	2	2	2	2	2	2	2	2	2	2	14.1	14.1	14.1	30.143	262	262;683	0	6.6154	By MS/MS	By MS/MS	By MS/MS
H7C071;Q14012	H7C071;Q14012	1;1	1;1	1;1	Calcium/calmodulin-dependent protein kinase type 1	CAMK1	;	2	1	1	1	1	1	1	1	1	1	1	1	1	1	1	1	1	1	1	1	1	1	1	1	1	1	1	1	1	1	1	10	10	10	28.517	260	260;370	0	4.4788	By MS/MS	By MS/MS	By matching
H3BUC8;Q96FN4	H3BUC8;Q96FN4	1;1	1;1	1;1	Copine-2	CPNE2	;	2	1	1	1	1	1	1	1	1	1	1	1	1	1	1	1	1	1	1	1	1	1	1	1	1	1	1	1	1	1	1	5	5	5	31.521	281	281;548	1	-2	By matching	By matching	By matching
H3BPS8;H3BQN4;P04075;H3BUH7;J3KPS3;P09972	H3BPS8;H3BQN4;P04075;H3BUH7;J3KPS3;P09972	2;2;2;1;1;1	2;2;2;1;1;1	2;2;2;1;1;1	Fructose-bisphosphate aldolase;Fructose-bisphosphate aldolase A;Fructose-bisphosphate aldolase C	ALDOA;ALDOC	;;;;;	6	2	2	2	1	1	1	2	1	2	1	1	1	1	1	1	2	1	2	1	1	1	1	1	1	2	1	2	1	1	1	14.7	14.7	14.7	30.426	278	278;361;364;155;368;364	0	3.0728	By MS/MS	By MS/MS	By MS/MS
H3BNC9;P08708	H3BNC9;P08708	1;1	1;1	1;1	40S ribosomal protein S17	RPS17	;	2	1	1	1	0	0	1	0	0	0	0	0	0	0	0	1	0	0	0	0	0	0	0	0	1	0	0	0	0	0	0	3.8	3.8	3.8	64.532	584	584;135	0	3.1585			By MS/MS
H3BQ52;H3BMD8;P56211;A6NMQ3;Q5T5H1;O43768	H3BQ52;H3BMD8;P56211	3;3;3;1;1;1	3;3;3;1;1;1	2;2;2;0;0;0	cAMP-regulated phosphoprotein 19	ARPP19	;;	6	3	3	2	3	3	3	3	3	3	3	3	3	3	3	3	3	3	3	3	3	3	2	2	2	2	2	2	2	2	2	70.4	70.4	54.9	7.6866	71	71;131;112;140;187;121	0	7.6152	By MS/MS	By MS/MS	By MS/MS
H3BMC9;Q1ED39	H3BMC9;Q1ED39	1;1	1;1	1;1	Lysine-rich nucleolar protein 1	KNOP1	;	2	1	1	1	1	0	1	1	1	1	0	1	0	1	0	1	1	1	1	0	1	0	1	0	1	1	1	1	0	1	0	27.8	27.8	27.8	8.8644	79	79;458	1	-2	By MS/MS		By MS/MS
A0A087WXA6;A0A087WT45;A0A075B793;Q4V328	A0A087WXA6;A0A087WT45;A0A075B793;Q4V328	1;1;1;1	1;1;1;1	1;1;1;1	GRIP1-associated protein 1	GRIPAP1	;;;	4	1	1	1	1	1	1	0	0	1	1	1	1	1	1	1	0	0	1	1	1	1	1	1	1	0	0	1	1	1	1	8.9	8.9	8.9	35.029	302	302;796;810;841	0.0058565	1.6933	By MS/MS	By MS/MS	By MS/MS
H0YM23;O75179	H0YM23;O75179	1;1	1;1	1;1	Ankyrin repeat domain-containing protein 17	ANKRD17	;	2	1	1	1	1	1	1	1	1	0	1	1	1	1	1	1	1	1	0	1	1	1	1	1	1	1	1	0	1	1	1	0.9	0.9	0.9	263.25	2487	2487;2603	0	3.0799	By MS/MS	By matching	By matching
H0YKT5;H0YKN8;H0YKH0;H0YLW9;H0YLI3;F5H7D6;H0YNT2;H0YL70;Q04726;A0A0D9SES8	H0YKT5;H0YKN8;H0YKH0;H0YLW9;H0YLI3;F5H7D6;H0YNT2;H0YL70;Q04726	3;3;2;2;2;2;2;2;2;1	3;3;2;2;2;2;2;2;2;1	3;3;2;2;2;2;2;2;2;1	Transducin-like enhancer protein 3	TLE3	;;;;;;;;	10	3	3	3	2	1	2	2	1	1	2	2	1	2	1	2	2	1	1	2	2	1	2	1	2	2	1	1	2	2	1	5.8	5.8	5.8	83.507	774	774;778;445;448;611;699;716;782;772;772	0	3.8129	By MS/MS	By matching	By MS/MS
H0YJV2	H0YJV2	1	1	1		SPTLC2		1	1	1	1	0	1	1	1	0	0	0	0	0	0	1	1	1	0	0	0	0	0	0	1	1	1	0	0	0	0	0	5.7	5.7	5.7	45.71	407	407	1	-2		By MS/MS	By matching
Q5STZ8;H0YGW7;Q8NE71	Q5STZ8;H0YGW7;Q8NE71	1;1;1	1;1;1	1;1;1	ATP-binding cassette sub-family F member 1	ABCF1	;;	3	1	1	1	0	1	0	0	0	0	0	0	0	0	1	0	0	0	0	0	0	0	0	1	0	0	0	0	0	0	0	7.4	7.4	7.4	38.318	339	339;596;845	1	-2		By MS/MS
H0YDN1;Q15149	H0YDN1;Q15149	4;4	4;4	4;4	Plectin	PLEC	;	2	4	4	4	4	4	3	4	4	4	4	4	4	4	4	3	4	4	4	4	4	4	4	4	3	4	4	4	4	4	4	2	2	2	388.03	3447	3447;4684	0	61.215	By MS/MS	By MS/MS	By MS/MS
M0R0X3;A0A087WZT0;M0QZ22;Q5PRF9	M0R0X3;A0A087WZT0;M0QZ22;Q5PRF9	1;1;1;1	1;1;1;1	1;1;1;1	Protein Smaug homolog 2	SAMD4B	;;;	4	1	1	1	1	1	1	1	1	0	1	1	1	1	1	1	1	1	0	1	1	1	1	1	1	1	1	0	1	1	1	9.8	9.8	9.8	35.79	325	325;663;692;694	0	2.9844	By MS/MS	By MS/MS	By matching
H0YBW3;Q9NVR2	H0YBW3;Q9NVR2	1;1	1;1	1;1	Integrator complex subunit 10	INTS10	;	2	1	1	1	1	1	1	1	1	1	1	1	1	1	1	1	1	1	1	1	1	1	1	1	1	1	1	1	1	1	1	9.4	9.4	9.4	27.427	235	235;710	0	2.5199	By MS/MS	By MS/MS	By MS/MS
H0Y7Q2;Q96JG6	H0Y7Q2;Q96JG6	2;2	2;2	2;2	Coiled-coil domain-containing protein 132	CCDC132	;	2	2	2	2	1	2	2	2	2	2	2	2	2	1	2	2	2	2	2	2	2	2	1	2	2	2	2	2	2	2	2	7.9	7.9	7.9	53.922	469	469;964	0	22.613	By MS/MS	By MS/MS	By MS/MS
H0Y612;Q9UPN9	H0Y612;Q9UPN9	1;1	1;1	1;1	E3 ubiquitin-protein ligase TRIM33	TRIM33	;	2	1	1	1	1	1	1	1	1	0	1	1	1	1	1	1	1	1	0	1	1	1	1	1	1	1	1	0	1	1	1	3.3	3.3	3.3	98.891	888	888;1127	0	8.6385	By MS/MS	By MS/MS	By MS/MS
H7C3X8;H0Y4E8;Q9Y2K2	H7C3X8;H0Y4E8;Q9Y2K2	3;3;2	3;3;2	3;3;2	Serine/threonine-protein kinase SIK3	SIK3	;;	3	3	3	3	2	3	3	3	3	2	3	3	3	2	3	3	3	3	2	3	3	3	2	3	3	3	3	2	3	3	3	13.6	13.6	13.6	57.022	506	506;1363;1321	0	7.4453	By matching	By MS/MS	By MS/MS
R4GN62;A0A087WZG6;A0A087X1S9;Q8TEW8	R4GN62;A0A087WZG6;A0A087X1S9;Q8TEW8	1;1;1;1	1;1;1;1	1;1;1;1	Partitioning defective 3 homolog B	PARD3B	;;;	4	1	1	1	1	1	1	1	1	1	1	1	1	1	1	1	1	1	1	1	1	1	1	1	1	1	1	1	1	1	1	1.6	1.6	1.6	101.72	935	935;1030;1069;1205	0	86.579	By MS/MS	By MS/MS	By MS/MS
G3V5L1;P61244	G3V5L1;P61244	1;1	1;1	1;1	Protein max	MAX	;	2	1	1	1	1	1	1	1	1	1	1	1	1	1	1	1	1	1	1	1	1	1	1	1	1	1	1	1	1	1	1	12.9	12.9	12.9	14.057	124	124;160	0	10.84	By matching	By MS/MS	By MS/MS
G3V3J0;Q96AC1	G3V3J0;Q96AC1	1;1	1;1	1;1	Fermitin family homolog 2	FERMT2	;	2	1	1	1	1	1	1	1	1	1	1	1	1	1	1	1	1	1	1	1	1	1	1	1	1	1	1	1	1	1	1	21.9	21.9	21.9	17.07	155	155;680	0	23.081	By MS/MS	By MS/MS	By MS/MS
F8W9W2;P43250;P34947	F8W9W2;P43250;P34947	1;1;1	1;1;1	1;1;1	G protein-coupled receptor kinase 6;G protein-coupled receptor kinase 5	GRK6;GRK5	;;	3	1	1	1	1	1	1	1	1	1	1	1	1	1	1	1	1	1	1	1	1	1	1	1	1	1	1	1	1	1	1	2.2	2.2	2.2	62.192	542	542;576;590	0	9.272	By MS/MS	By MS/MS	By MS/MS
F8W7T0;Q9UGI8	F8W7T0;Q9UGI8	1;1	1;1	1;1	Testin	TES	;	2	1	1	1	1	1	1	1	1	1	1	1	1	1	1	1	1	1	1	1	1	1	1	1	1	1	1	1	1	1	1	27.8	27.8	27.8	8.9703	79	79;421	0	2.869	By MS/MS	By MS/MS	By MS/MS
F8W726;Q14157	F8W726;Q14157	1;1	1;1	1;1	Ubiquitin-associated protein 2-like	UBAP2L	;	2	1	1	1	1	1	1	1	1	1	1	1	1	1	1	1	1	1	1	1	1	1	1	1	1	1	1	1	1	1	1	2.3	2.3	2.3	113.63	1079	1079;1087	0	10.845	By MS/MS	By MS/MS	By MS/MS
F8VXC8;Q8TAQ2	F8VXC8;Q8TAQ2	3;3	3;3	3;3	SWI/SNF complex subunit SMARCC2	SMARCC2	;	2	3	3	3	2	3	3	2	3	2	3	3	3	2	3	3	2	3	2	3	3	3	2	3	3	2	3	2	3	3	3	3.5	3.5	3.5	136.18	1245	1245;1214	0	3.3401	By MS/MS	By MS/MS	By MS/MS
F8VS81;Q12792	F8VS81;Q12792	2;2	2;2	2;2	Twinfilin-1	TWF1	;	2	2	2	2	1	1	1	2	1	2	1	1	1	1	1	1	2	1	2	1	1	1	1	1	1	2	1	2	1	1	1	11	11	11	33.408	291	291;350	0	6.8385	By MS/MS	By MS/MS	By MS/MS
Q15366;H3BRU6;F8VZX2;F8W0G4;F8VXH9;F8W1G6;H3BND9;H3BSS4	Q15366;H3BRU6;F8VZX2	5;4;4;2;2;2;1;1	5;4;4;2;2;2;1;1	4;3;3;2;2;2;1;1	Poly(rC)-binding protein 2	PCBP2	;;	8	5	5	4	2	3	3	4	3	5	4	2	3	2	3	3	4	3	5	4	2	3	2	2	2	3	2	4	3	2	2	26.6	26.6	18.1	38.58	365	365;301;321;158;160;202;112;184	0	13.259	By MS/MS	By MS/MS	By MS/MS
F8VRH0	F8VRH0	2	1	1		PCBP2		1	2	1	1	1	2	2	2	2	2	2	1	2	1	1	1	1	1	1	1	1	1	1	1	1	1	1	1	1	1	1	19.4	9.4	9.4	32.035	310	310	0	3.4403	By MS/MS	By MS/MS	By MS/MS
F8VNY3;P45973	F8VNY3;P45973	2;2	2;2	2;2	Chromobox protein homolog 5	CBX5	;	2	2	2	2	2	2	2	1	2	2	2	2	2	2	2	2	1	2	2	2	2	2	2	2	2	1	2	2	2	2	2	19.8	19.8	19.8	10.857	91	91;191	0	5.5746	By MS/MS	By MS/MS	By MS/MS
F5H442;Q99816	F5H442;Q99816	2;2	2;2	2;2	Tumor susceptibility gene 101 protein	TSG101	;	2	2	2	2	2	2	2	1	2	2	2	2	2	2	2	2	1	2	2	2	2	2	2	2	2	1	2	2	2	2	2	8.8	8.8	8.8	40.917	365	365;390	0	2.4458	By MS/MS	By MS/MS	By MS/MS
F5GZP6;Q86W92;H0YGH8	F5GZP6;Q86W92;H0YGH8	2;2;1	2;2;1	2;2;1	Liprin-beta-1	PPFIBP1	;;	3	2	2	2	2	2	2	2	2	2	2	2	2	2	2	2	2	2	2	2	2	2	2	2	2	2	2	2	2	2	2	3.4	3.4	3.4	84.071	744	744;1011;205	0	28.697	By MS/MS	By MS/MS	By MS/MS
F2Z3A6;F8W8C2;Q9HBM0	F2Z3A6;F8W8C2;Q9HBM0	1;1;1	1;1;1	1;1;1	Vezatin	VEZT	;;	3	1	1	1	0	1	0	0	0	0	1	0	0	0	1	0	0	0	0	1	0	0	0	1	0	0	0	0	1	0	0	3.3	3.3	3.3	52.863	460	460;723;779	1	-2		By MS/MS
E9PSH8;P07766	E9PSH8;P07766	1;1	1;1	1;1	T-cell surface glycoprotein CD3 epsilon chain	CD3E	;	2	1	1	1	1	1	1	1	1	1	1	1	0	1	1	1	1	1	1	1	1	0	1	1	1	1	1	1	1	1	0	13.4	13.4	13.4	22.563	201	201;207	0	2.27	By matching	By MS/MS	By MS/MS
A0A087X2F8;A0A087X126;A0A087WYK6;A0A0C4DGT1;Q13085	A0A087X2F8;A0A087X126;A0A087WYK6;A0A0C4DGT1;Q13085	1;1;1;1;1	1;1;1;1;1	1;1;1;1;1	Acetyl-CoA carboxylase 1;Biotin carboxylase	ACACA	;;;;	5	1	1	1	1	1	1	1	1	1	1	1	1	1	1	1	1	1	1	1	1	1	1	1	1	1	1	1	1	1	1	23.8	23.8	23.8	8.9918	84	84;112;114;120;2346	0	9.1101	By matching	By MS/MS	By MS/MS
E9PS66	E9PS66	1	1	1		ZFP69B		1	1	1	1	1	1	1	1	1	1	1	1	1	1	1	1	1	1	1	1	1	1	1	1	1	1	1	1	1	1	1	8.4	8.4	8.4	14.535	131	131	0	1.867	By matching	By matching	By MS/MS
E9PPJ0;Q13435	E9PPJ0;Q13435	3;3	3;3	3;3	Splicing factor 3B subunit 2	SF3B2	;	2	3	3	3	3	2	1	1	1	1	1	1	1	3	2	1	1	1	1	1	1	1	3	2	1	1	1	1	1	1	1	4.7	4.7	4.7	98.169	878	878;895	0	3.9852	By MS/MS	By MS/MS	By matching
E9PNJ4;Q13586;H0YDB2;G0XQ39	E9PNJ4;Q13586;H0YDB2;G0XQ39	2;2;1;1	2;2;1;1	2;2;1;1	Stromal interaction molecule 1	STIM1	;;;	4	2	2	2	2	2	2	1	2	2	2	2	2	2	2	2	1	2	2	2	2	2	2	2	2	1	2	2	2	2	2	7.2	7.2	7.2	57.62	512	512;685;405;791	0	1.9904	By MS/MS	By MS/MS	By matching
E9PMG1;H0YDT0;Q96D71	E9PMG1;H0YDT0;Q96D71	2;2;1	2;2;1	2;2;1	RalBP1-associated Eps domain-containing protein 1	REPS1	;;	3	2	2	2	2	2	2	2	2	2	2	2	2	2	2	2	2	2	2	2	2	2	2	2	2	2	2	2	2	2	2	8.1	8.1	8.1	80.435	737	737;754;796	0	15.65	By MS/MS	By MS/MS	By MS/MS
A0A075B785;A0A2R8Y566;Q9P260;A0A075B768	A0A075B785;A0A2R8Y566;Q9P260;A0A075B768	2;2;2;1	2;2;2;1	2;2;2;1	LisH domain and HEAT repeat-containing protein KIAA1468	KIAA1468	;;;	4	2	2	2	1	1	1	1	1	2	2	1	1	1	1	1	1	1	2	2	1	1	1	1	1	1	1	2	2	1	1	2.2	2.2	2.2	112.71	1017	1017;1216;1216;255	0	5.6227	By MS/MS	By MS/MS	By MS/MS
F5H3J7;F5H0D8;E9PKU1;G5EA30	F5H3J7;F5H0D8;E9PKU1;G5EA30	1;1;1;1	1;1;1;1	1;1;1;1		CELF1	;;;	4	1	1	1	1	1	1	1	1	1	1	1	1	1	1	1	1	1	1	1	1	1	1	1	1	1	1	1	1	1	1	56.8	56.8	56.8	4.1357	37	37;103;114;514	0.0094086	1.4499	By MS/MS	By MS/MS	By matching
E9PHI6;Q9Y6G9;C9JGM7	E9PHI6;Q9Y6G9;C9JGM7	2;2;1	2;2;1	2;2;1	Cytoplasmic dynein 1 light intermediate chain 1	DYNC1LI1	;;	3	2	2	2	2	2	2	2	2	2	1	2	2	2	2	2	2	2	2	1	2	2	2	2	2	2	2	2	1	2	2	8.8	8.8	8.8	43.193	407	407;523;190	0	4.0452	By MS/MS	By MS/MS	By matching
E9PG73;Q13427	E9PG73;Q13427	1;1	1;1	1;1	Peptidyl-prolyl cis-trans isomerase G	PPIG	;	2	1	1	1	1	1	0	1	1	1	1	1	1	1	1	0	1	1	1	1	1	1	1	1	0	1	1	1	1	1	1	2.2	2.2	2.2	87.088	739	739;754	0.0082873	1.5366	By MS/MS	By matching
E9PG46;Q2M2I8	E9PG46;Q2M2I8	1;1	1;1	1;1	AP2-associated protein kinase 1	AAK1	;	2	1	1	1	1	1	1	1	1	1	1	1	1	1	1	1	1	1	1	1	1	1	1	1	1	1	1	1	1	1	1	2.5	2.5	2.5	73.769	674	674;961	0	2.1551	By MS/MS	By MS/MS	By MS/MS
E9PER6;Q6A1A2;O15530	E9PER6;Q6A1A2;O15530	1;1;1	1;1;1	1;1;1	Putative 3-phosphoinositide-dependent protein kinase 2;3-phosphoinositide-dependent protein kinase 1	PDPK1;PDPK2P	;;	3	1	1	1	1	1	1	1	1	1	1	1	1	1	1	1	1	1	1	1	1	1	1	1	1	1	1	1	1	1	1	3.6	3.6	3.6	60.328	529	529;396;556	0	83.098	By MS/MS	By MS/MS	By MS/MS
F5H5D6;F5H7V9;E9PC84;J3QSU6;P24821	F5H5D6;F5H7V9;E9PC84;J3QSU6;P24821	1;1;1;1;1	1;1;1;1;1	1;1;1;1;1	Tenascin	TNC	;;;;	5	1	1	1	1	1	1	1	1	1	1	1	1	1	1	1	1	1	1	1	1	1	1	1	1	1	1	1	1	1	1	19.6	19.6	19.6	9.8611	92	92;1838;1928;2019;2201	0	138.46	By MS/MS	By MS/MS	By MS/MS
F8VZJ2;F8W0W4;H0YHX9;Q13765;E9PAV3;F8W1N5;F8VNW4	F8VZJ2;F8W0W4;H0YHX9;Q13765;E9PAV3;F8W1N5;F8VNW4	2;2;2;2;2;1;1	2;2;2;2;2;1;1	2;2;2;2;2;1;1	Nascent polypeptide-associated complex subunit alpha;Nascent polypeptide-associated complex subunit alpha, muscle-specific form	NACA	;;;;;;	7	2	2	2	1	1	1	2	1	2	2	1	1	1	1	1	2	1	2	2	1	1	1	1	1	2	1	2	2	1	1	36.8	36.8	36.8	15.016	136	136;198;213;215;2078;71;148	0	25.661	By MS/MS	By MS/MS	By MS/MS
E7EX17;P23588;F8VYE9;F8VSC7;F8VP89;F8VX11;F8W0K0;F8VRU1	E7EX17;P23588	6;6;2;2;2;2;1;1	6;6;2;2;2;2;1;1	6;6;2;2;2;2;1;1	Eukaryotic translation initiation factor 4B	EIF4B	;	8	6	6	6	3	3	3	5	4	6	4	4	4	3	3	3	5	4	6	4	4	4	3	3	3	5	4	6	4	4	4	13	13	13	69.697	616	616;611;185;227;275;360;169;175	0	27.866	By MS/MS	By MS/MS	By MS/MS
H0YB53;E7EWW5;O43312	H0YB53;E7EWW5;O43312	1;1;1	1;1;1	1;1;1	Metastasis suppressor protein 1	MTSS1	;;	3	1	1	1	1	1	1	1	1	0	1	1	1	1	1	1	1	1	0	1	1	1	1	1	1	1	1	0	1	1	1	4.6	4.6	4.6	57.603	543	543;645;755	0	2.1163	By matching	By MS/MS	By MS/MS
H7BZQ3;A0A087WXV6;Q96G74	H7BZQ3;A0A087WXV6;Q96G74	2;2;2	2;2;2	2;2;2	OTU domain-containing protein 5	OTUD5	;;	3	2	2	2	2	2	2	2	2	1	2	2	2	2	2	2	2	2	1	2	2	2	2	2	2	2	2	1	2	2	2	9	9	9	48.893	444	444;542;571	0	5.5019	By MS/MS	By MS/MS	By MS/MS
E7ERS3;Q86VM9;H3BP01	E7ERS3;Q86VM9;H3BP01	2;2;1	2;2;1	2;2;1	Zinc finger CCCH domain-containing protein 18	ZC3H18	;;	3	2	2	2	1	1	1	1	1	1	2	1	1	1	1	1	1	1	1	2	1	1	1	1	1	1	1	1	2	1	1	3	3	3	108.94	977	977;953;238	0	2.0426	By matching	By MS/MS	By MS/MS
G3V1Q4;E7ES33;E7EPK1;Q16181;Q5JXL7	G3V1Q4;E7ES33;E7EPK1;Q16181;Q5JXL7	3;3;3;3;2	3;3;3;3;2	3;3;3;3;2	Septin-7	SEPT7;DKFZp586I031	;;;;	5	3	3	3	2	3	3	3	2	3	3	3	3	2	3	3	3	2	3	3	3	3	2	3	3	3	2	3	3	3	3	6.7	6.7	6.7	46.566	401	401;417;437;437;88	0	5.0181	By MS/MS	By MS/MS	By MS/MS
E9PEE2;E7EPF5;O43639	E9PEE2;E7EPF5;O43639	1;1;1	1;1;1	1;1;1	Cytoplasmic protein NCK2	NCK2	;;	3	1	1	1	1	1	1	1	1	1	1	1	1	1	1	1	1	1	1	1	1	1	1	1	1	1	1	1	1	1	1	19.1	19.1	19.1	12.562	110	110;144;380	0	4.8071	By MS/MS	By MS/MS	By MS/MS
E7EV99;E7ENY0;P35611;D6RJE2;D6RAH3;D6RF25;A0A0A0MSR2;H0Y9H2	E7EV99;E7ENY0;P35611;D6RJE2;D6RAH3;D6RF25;A0A0A0MSR2;H0Y9H2	2;2;2;1;1;1;1;1	2;2;2;1;1;1;1;1	2;2;2;1;1;1;1;1	Alpha-adducin	ADD1	;;;;;;;	8	2	2	2	1	0	2	1	2	2	1	2	2	1	0	2	1	2	2	1	2	2	1	0	2	1	2	2	1	2	2	4.7	4.7	4.7	70.055	632	632;663;737;69;137;142;400;444	0	4.2636	By matching		By MS/MS
E7EN95;O75369;A0A0C4DGA1;A0A0A0MT44	E7EN95;O75369;A0A0C4DGA1;A0A0A0MT44	2;2;1;1	2;2;1;1	2;2;1;1	Filamin-B	FLNB	;;;	4	2	2	2	2	2	2	2	2	1	2	2	2	2	2	2	2	2	1	2	2	2	2	2	2	2	2	1	2	2	2	1.5	1.5	1.5	256.28	2409	2409;2602;72;195	0	11.225	By MS/MS	By MS/MS	By matching
H7BXI1;A0A087WXU3;A0FGR8	H7BXI1;A0A087WXU3;A0FGR8	1;1;1	1;1;1	1;1;1	Extended synaptotagmin-2	ESYT2	;;	3	1	1	1	1	1	1	1	1	1	1	1	1	1	1	1	1	1	1	1	1	1	1	1	1	1	1	1	1	1	1	2.3	2.3	2.3	98.008	884	884;921;921	0	2.2218	By MS/MS	By MS/MS	By MS/MS
E3W994;J3KR49;O75122;B3KR06;E7ENG2;A0A0U1RQI6;E7ERI8;E7EW49	E3W994;J3KR49;O75122;B3KR06;E7ENG2;A0A0U1RQI6;E7ERI8;E7EW49	2;2;2;1;1;1;1;1	2;2;2;1;1;1;1;1	2;2;2;1;1;1;1;1	CLIP-associating protein 2	CLASP2	;;;;;;;	8	2	2	2	2	2	2	2	1	2	2	2	2	2	2	2	2	1	2	2	2	2	2	2	2	2	1	2	2	2	2	2.4	2.4	2.4	138.86	1273	1273;1293;1294;454;458;1304;1513;1514	0	50.7	By MS/MS	By MS/MS	By MS/MS
E7EQY4;D6W5A2;E7EV10;Q9BTC8	E7EQY4;D6W5A2;E7EV10;Q9BTC8	1;1;1;1	1;1;1;1	1;1;1;1	Metastasis-associated protein MTA3	MTA3	;;;	4	1	1	1	1	1	1	1	0	1	1	1	1	1	1	1	1	0	1	1	1	1	1	1	1	1	0	1	1	1	1	1.8	1.8	1.8	58.726	514	514;537;590;594	0.0083333	1.5462	By MS/MS	By MS/MS	By matching
E7EQJ0;D6RAM1;D6R9T0;D6RFM3;D6RIT2;D6RIU0;D6RDU3;D6RJ04;D6RIH9;D6RBM0;E9PCY7;G8JLB6;P31943;D6RDL0;E5RGH4;H0YAQ2;E5RGV0;E7EN40;P55795	E7EQJ0;D6RAM1;D6R9T0;D6RFM3;D6RIT2;D6RIU0;D6RDU3;D6RJ04;D6RIH9;D6RBM0;E9PCY7;G8JLB6;P31943;D6RDL0;E5RGH4;H0YAQ2;E5RGV0;E7EN40;P55795	2;2;2;2;2;2;2;2;2;2;2;2;2;1;1;1;1;1;1	2;2;2;2;2;2;2;2;2;2;2;2;2;1;1;1;1;1;1	2;2;2;2;2;2;2;2;2;2;2;2;2;1;1;1;1;1;1	Heterogeneous nuclear ribonucleoprotein H;Heterogeneous nuclear ribonucleoprotein H, N-terminally processed;Heterogeneous nuclear ribonucleoprotein H2	HNRNPH1;HNRNPH2	;;;;;;;;;;;;;;;;;;	19	2	2	2	2	2	2	2	2	2	2	2	2	2	2	2	2	2	2	2	2	2	2	2	2	2	2	2	2	2	2	30.4	30.4	30.4	12.974	115	115;130;161;163;164;168;171;172;184;212;429;472;449;84;100;131;155;166;449	0	28.9	By MS/MS	By MS/MS	By MS/MS
H0Y9J2;D6R938;Q13557;E9PBG7;E9PF82	H0Y9J2;D6R938;Q13557;E9PBG7;E9PF82	2;2;2;1;1	2;2;2;1;1	2;2;2;1;1	Calcium/calmodulin-dependent protein kinase type II subunit delta	CAMK2D	;;;;	5	2	2	2	2	2	2	2	2	2	2	2	2	2	2	2	2	2	2	2	2	2	2	2	2	2	2	2	2	2	2	12.1	12.1	12.1	20.386	182	182;498;499;512;533	0	38.315	By MS/MS	By MS/MS	By MS/MS
A0A087WWU1;Q96Q45	A0A087WWU1;Q96Q45	1;1	1;1	1;1	Transmembrane protein 237	TMEM237	;	2	1	1	1	1	1	1	1	1	1	1	1	1	1	1	1	1	1	1	1	1	1	1	1	1	1	1	1	1	1	1	5.2	5.2	5.2	44.583	400	400;408	1	-2	By MS/MS	By MS/MS	By matching
P02765;C9JV77	P02765;C9JV77	4;2	1;1	1;1	Alpha-2-HS-glycoprotein;Alpha-2-HS-glycoprotein chain A;Alpha-2-HS-glycoprotein chain B	AHSG	;	2	4	1	1	4	2	2	3	3	3	3	3	3	1	0	0	0	0	0	0	1	0	1	0	0	0	0	0	0	1	0	8.2	2.7	2.7	39.34	367	367;368	1	-2	By MS/MS	By matching	By matching
CON__P02533;P02533;CON__Q61782;K7EMS3;C9JM50;CON__P08727;CON__Q9QWL7;CON__Q6IFX2;P08727	CON__P02533;P02533	3;3;1;1;1;1;1;1;1	2;2;1;1;1;1;1;1;1	2;2;1;1;1;1;1;1;1	Keratin, type I cytoskeletal 14	KRT14	;	9	3	2	2	2	2	2	1	1	2	1	1	1	1	1	1	0	0	1	0	1	1	1	1	1	0	0	1	0	1	1	9.1	7.2	7.2	51.621	472	472;472;93;181;196;400;433;452;400	0	4.9197	By MS/MS	By MS/MS	By MS/MS
A0A087WWK8;A0A3B3IRZ4	A0A087WWK8;A0A3B3IRZ4	1;1	1;1	1;1		IQSEC1	;	2	1	1	1	1	0	0	0	0	0	0	0	0	1	0	0	0	0	0	0	0	0	1	0	0	0	0	0	0	0	0	2	2	2	124.48	1114	1114;1222	0.0058224	1.6699	By MS/MS
C9JNU9	C9JNU9	1	1	1		USP4		1	1	1	1	0	0	0	1	1	1	0	0	0	0	0	0	1	1	1	0	0	0	0	0	0	1	1	1	0	0	0	6.9	6.9	6.9	41.818	363	363	1	-2
F8WF82;F8WCB3;C9JJQ0;Q8WVM7	F8WF82;F8WCB3;C9JJQ0;Q8WVM7	1;1;1;1	1;1;1;1	1;1;1;1	Cohesin subunit SA-1	STAG1	;;;	4	1	1	1	1	1	0	0	1	0	1	1	0	1	1	0	0	1	0	1	1	0	1	1	0	0	1	0	1	1	0	31.7	31.7	31.7	10.89	101	101;161;232;1258	0	2.6093	By matching	By MS/MS
C9JB30;Q9UPY8	C9JB30;Q9UPY8	2;2	1;1	1;1	Microtubule-associated protein RP/EB family member 3	MAPRE3	;	2	2	1	1	1	1	1	2	1	2	2	1	1	1	1	1	1	1	1	1	1	1	1	1	1	1	1	1	1	1	1	11.5	7.3	7.3	24.582	218	218;281	0.0093834	1.4437	By matching	By matching	By MS/MS
C9JAT7;O94888	C9JAT7;O94888	1;1	1;1	1;1	UBX domain-containing protein 7	UBXN7	;	2	1	1	1	1	1	1	1	1	1	1	1	1	1	1	1	1	1	1	1	1	1	1	1	1	1	1	1	1	1	1	5.5	5.5	5.5	37.312	327	327;489	0	35.332	By MS/MS	By MS/MS	By MS/MS
C9JA93	C9JA93	1	1	1		TBC1D15		1	1	1	1	1	0	1	1	0	1	0	1	1	1	0	1	1	0	1	0	1	1	1	0	1	1	0	1	0	1	1	7.2	7.2	7.2	32.136	278	278	0	2.5069	By MS/MS		By matching
C9J7L7;C9JVV3;Q7L0X2	C9J7L7;C9JVV3;Q7L0X2	1;1;1	1;1;1	1;1;1	Glutamate-rich protein 6	ERICH6	;;	3	1	1	1	0	1	1	1	1	0	0	1	1	0	1	1	1	1	0	0	1	1	0	1	1	1	1	0	0	1	1	28.9	28.9	28.9	15.106	135	135;164;663	1	-2		By matching	By matching
C9J5V9;H0Y449;P67809	C9J5V9;H0Y449;P67809	2;2;2	2;2;2	2;2;2	Nuclease-sensitive element-binding protein 1	YBX1	;;	3	2	2	2	1	1	1	2	1	2	2	2	1	1	1	1	2	1	2	2	2	1	1	1	1	2	1	2	2	2	1	13.4	13.4	13.4	23.598	216	216;374;324	0	2.6099	By matching	By MS/MS	By matching
C9J2P0;P51965	C9J2P0;P51965	1;1	1;1	1;1	Ubiquitin-conjugating enzyme E2 E1	UBE2E1	;	2	1	1	1	1	1	1	1	1	1	1	1	1	1	1	1	1	1	1	1	1	1	1	1	1	1	1	1	1	1	1	15.6	15.6	15.6	16.21	147	147;193	0	6.4278	By MS/MS	By matching	By matching
F8W782;C9J0W7;C9JNM5;Q96A54	F8W782;C9J0W7;C9JNM5;Q96A54	1;1;1;1	1;1;1;1	1;1;1;1	Adiponectin receptor protein 1	ADIPOR1	;;;	4	1	1	1	1	1	1	1	1	0	1	1	1	1	1	1	1	1	0	1	1	1	1	1	1	1	1	0	1	1	1	11.7	11.7	11.7	19.319	171	171;205;266;375	1	-2	By matching	By MS/MS	By matching
C9JW88;F8WCD5;C9JPV7;C9JXQ0;C9J0V6;C9JHT0;C9JRZ2;C9JHW1;E7ESB6;I1E4Y6;Q6Y7W6	C9JW88;F8WCD5;C9JPV7;C9JXQ0;C9J0V6;C9JHT0;C9JRZ2;C9JHW1;E7ESB6;I1E4Y6;Q6Y7W6	1;1;1;1;1;1;1;1;1;1;1	1;1;1;1;1;1;1;1;1;1;1	1;1;1;1;1;1;1;1;1;1;1	PERQ amino acid-rich with GYF domain-containing protein 2	GIGYF2	;;;;;;;;;;	11	1	1	1	1	1	1	1	1	1	1	1	1	1	1	1	1	1	1	1	1	1	1	1	1	1	1	1	1	1	1	27.9	27.9	27.9	7.4042	68	68;92;93;99;106;112;115;720;836;1321;1299	0	18.954	By MS/MS	By MS/MS	By MS/MS
C9J0I9;Q86WB0	C9J0I9;Q86WB0	1;1	1;1	1;1	Nuclear-interacting partner of ALK	ZC3HC1	;	2	1	1	1	1	1	1	1	1	1	1	1	1	1	1	1	1	1	1	1	1	1	1	1	1	1	1	1	1	1	1	4.6	4.6	4.6	50.562	459	459;502	0	2.0786	By MS/MS	By matching	By matching
C9IZ41;H7C3R3;Q15942	C9IZ41;H7C3R3;Q15942	1;1;1	1;1;1	1;1;1	Zyxin	ZYX	;;	3	1	1	1	0	0	0	0	0	1	0	1	1	0	0	0	0	0	1	0	1	1	0	0	0	0	0	1	0	1	1	12.2	12.2	12.2	17.054	164	164;177;572	0	13.651
H0Y4E7;H0Y7I9;C9IZ08;F8W9S7;Q14C86	H0Y4E7;H0Y7I9;C9IZ08;F8W9S7;Q14C86	3;3;3;3;3	3;3;3;3;3	3;3;3;3;3	GTPase-activating protein and VPS9 domain-containing protein 1	GAPVD1	;;;;	5	3	3	3	2	2	2	3	2	2	2	2	3	2	2	2	3	2	2	2	2	3	2	2	2	3	2	2	2	2	3	4.6	4.6	4.6	90.471	830	830;837;988;1412;1478	0	3.5372	By MS/MS	By matching	By MS/MS
C9JWL6;C9IYJ9;O94921;F8WF96	C9JWL6;C9IYJ9;O94921;F8WF96	3;3;3;2	3;3;3;2	3;3;3;2	Cyclin-dependent kinase 14	CDK14	;;;	4	3	3	3	3	2	2	1	1	2	2	2	3	3	2	2	1	1	2	2	2	3	3	2	2	1	1	2	2	2	3	38	38	38	10.326	92	92;127;469;113	0	3.1175	By MS/MS	By MS/MS	By MS/MS
B7ZVW6;Q6ZVN7	B7ZVW6;Q6ZVN7	1;1	1;1	1;1	Putative uncharacterized protein C7orf76	FLJ42280;C7orf76	;	2	1	1	1	0	1	1	0	0	1	1	0	1	0	1	1	0	0	1	1	0	1	0	1	1	0	0	1	1	0	1	21.2	21.2	21.2	12.925	118	118;128	1	-2		By matching	By MS/MS
A0A087WVP1;Q14517;H0Y9H4;D6RCE4	A0A087WVP1;Q14517;H0Y9H4;D6RCE4	2;2;1;1	2;2;1;1	2;2;1;1	Protocadherin Fat 1;Protocadherin Fat 1, nuclear form	FAT1	;;;	4	2	2	2	2	2	2	1	1	2	1	2	2	2	2	2	1	1	2	1	2	2	2	2	2	1	1	2	1	2	2	1.2	1.2	1.2	506.37	4590	4590;4588;368;488	0	21.9	By MS/MS	By MS/MS	By MS/MS
A0A075B6Q2;S4R347;Q5T0N5	A0A075B6Q2;S4R347;Q5T0N5	4;4;4	4;4;4	4;4;4	Formin-binding protein 1-like	FNBP1L	;;	3	4	4	4	4	4	2	3	3	3	3	3	2	4	4	2	3	3	3	3	3	2	4	4	2	3	3	3	3	3	2	9.1	9.1	9.1	51.232	451	451;609;605	0	6.3538	By MS/MS	By MS/MS	By MS/MS
E9PFD4;B5MCE7;B5MCH7;Q9Y6E2	E9PFD4;B5MCE7;B5MCH7;Q9Y6E2	1;1;1;1	1;1;1;1	1;1;1;1	Basic leucine zipper and W2 domain-containing protein 2	BZW2	;;;	4	1	1	1	1	1	1	1	1	1	1	1	1	1	1	1	1	1	1	1	1	1	1	1	1	1	1	1	1	1	1	10.1	10.1	10.1	21.511	189	189;225;343;419	0	68.144	By MS/MS	By MS/MS	By MS/MS
H7C118;C9JRC4;B5MBZ8;C9JD73;Q15435;H7C003	H7C118;C9JRC4;B5MBZ8;C9JD73;Q15435;H7C003	2;2;2;2;2;1	2;2;2;2;2;1	2;2;2;2;2;1	Protein phosphatase 1 regulatory subunit 7	PPP1R7	;;;;;	6	2	2	2	2	2	2	2	2	2	2	2	1	2	2	2	2	2	2	2	2	1	2	2	2	2	2	2	2	2	1	9.3	9.3	9.3	16.243	140	140;184;274;282;360;335	0	4.0015	By MS/MS	By matching	By MS/MS
B4E1E0;P17812	B4E1E0;P17812	1;1	1;1	1;1	CTP synthase;CTP synthase 1	CTPS1	;	2	1	1	1	1	1	1	1	1	1	1	1	1	1	1	1	1	1	1	1	1	1	1	1	1	1	1	1	1	1	1	3.2	3.2	3.2	49.694	435	435;591	0	4.9121	By MS/MS	By MS/MS	By MS/MS
I3L3C6;B4DWA1;I3L4C2;Q9UQB8;I3L0Y9	I3L3C6;B4DWA1;I3L4C2;Q9UQB8;I3L0Y9	5;5;5;5;3	5;5;5;5;3	5;5;5;5;3	Brain-specific angiogenesis inhibitor 1-associated protein 2	BAIAP2	;;;;	5	5	5	5	5	5	5	5	5	5	5	5	5	5	5	5	5	5	5	5	5	5	5	5	5	5	5	5	5	5	5	23.1	23.1	23.1	23.4	216	216;375;553;552;130	0	7.0158	By MS/MS	By MS/MS	By MS/MS
B4DR80;C9JDH9;C9J6L2;C9JCC0;C9J232;H7C279;H0Y630;O00506;Q9Y6E0;C9JJV0;Q8NBY1;B4E0Y9;Q9P289	B4DR80;C9JDH9;C9J6L2;C9JCC0;C9J232;H7C279;H0Y630;O00506;Q9Y6E0	3;2;2;2;2;2;2;2;2;1;1;1;1	3;2;2;2;2;2;2;2;2;1;1;1;1	3;2;2;2;2;2;2;2;2;1;1;1;1	Serine/threonine-protein kinase 25;Serine/threonine-protein kinase 24;Serine/threonine-protein kinase 24 36 kDa subunit;Serine/threonine-protein kinase 24 12 kDa subunit	STK24;STK25	;;;;;;;;	13	3	3	3	3	3	3	3	3	3	3	3	3	3	3	3	3	3	3	3	3	3	3	3	3	3	3	3	3	3	3	11.9	11.9	11.9	45.835	412	412;148;161;163;177;247;369;426;443;79;392;438;416	0	15.09	By MS/MS	By MS/MS	By MS/MS
B4DZP2;F5GY10;B4DGI9;Q99081	B4DZP2;F5GY10;B4DGI9;Q99081	2;2;2;2	2;2;2;2	2;2;2;2	Transcription factor 12	TCF12	;;;	4	2	2	2	2	1	2	1	1	1	2	2	2	2	1	2	1	1	1	2	2	2	2	1	2	1	1	1	2	2	2	5.4	5.4	5.4	34.692	316	316;536;666;682	0	2.1359	By matching	By matching	By matching
H0Y993;B4DFG0;P35659	H0Y993;B4DFG0;P35659	2;2;2	2;2;2	2;2;2	Protein DEK	DEK	;;	3	2	2	2	2	2	2	2	2	2	2	2	2	2	2	2	2	2	2	2	2	2	2	2	2	2	2	2	2	2	2	10.3	10.3	10.3	17.78	156	156;347;375	0	11.918	By MS/MS	By MS/MS	By MS/MS
B4DF77;Q6VY07	B4DF77;Q6VY07	3;3	3;3	3;3	Phosphofurin acidic cluster sorting protein 1	PACS1	;	2	3	3	3	3	1	2	2	3	2	2	2	2	3	1	2	2	3	2	2	2	2	3	1	2	2	3	2	2	2	2	13.6	13.6	13.6	54.46	499	499;963	0	3.3425	By MS/MS	By MS/MS	By MS/MS
B4DG22;B1AXG1;B7ZB17;P51812;A0A2R8Y603;E9PGT3;Q15418;Q9UK32	B4DG22;B1AXG1;B7ZB17;P51812	3;3;3;3;1;1;1;1	3;3;3;3;1;1;1;1	3;3;3;3;1;1;1;1	Ribosomal protein S6 kinase alpha-3	RPS6KA3	;;;	8	3	3	3	2	3	3	2	3	3	3	3	3	2	3	3	2	3	3	3	3	3	2	3	3	2	3	3	3	3	3	5.3	5.3	5.3	80.583	711	711;711;712;740;282;724;735;745	0	19.202	By MS/MS	By MS/MS	By MS/MS
E9PCT1;A9Z1X7;Q8IYB3;M0R088	E9PCT1;A9Z1X7;Q8IYB3;M0R088	8;8;8;7	8;8;8;7	8;8;8;7	Serine/arginine repetitive matrix protein 1	SRRM1	;;;	4	8	8	8	6	6	6	6	6	7	7	6	6	6	6	6	6	6	7	7	6	6	6	6	6	6	6	7	7	6	6	8.9	8.9	8.9	93.435	820	820;913;904;681	0	8.0545	By MS/MS	By MS/MS	By MS/MS
Q5TIG5;A8MQ02;J3KN01;P55196;F8W9I4;E9PFY5	Q5TIG5;A8MQ02;J3KN01;P55196;F8W9I4;E9PFY5	2;2;2;2;1;1	2;2;2;2;1;1	2;2;2;2;1;1	Afadin	MLLT4	;;;;;	6	2	2	2	1	2	2	1	1	1	1	2	2	1	2	2	1	1	1	1	2	2	1	2	2	1	1	1	1	2	2	1.5	1.5	1.5	189.15	1665	1665;1781;1831;1824;247;250	0	3.4894	By MS/MS	By MS/MS	By MS/MS
A6PVL3	A6PVL3	1	1	1	Kinocilin	KNCN		1	1	1	1	0	0	1	0	0	0	0	1	1	0	0	1	0	0	0	0	1	1	0	0	1	0	0	0	0	1	1	15.3	15.3	15.3	12.832	124	124	1	-2			By matching
H7BYP1;G5E9G1;A2A3F3;A2A3F4;E9PBI7;A2A3F7;Q9HCF6	H7BYP1;G5E9G1;A2A3F3;A2A3F4;E9PBI7;A2A3F7;Q9HCF6	1;1;1;1;1;1;1	1;1;1;1;1;1;1	1;1;1;1;1;1;1	Transient receptor potential cation channel subfamily M member 3	TRPM3	;;;;;;	7	1	1	1	1	0	1	1	0	1	1	1	1	1	0	1	1	0	1	1	1	1	1	0	1	1	0	1	1	1	1	1.8	1.8	1.8	177.77	1556	1556;1566;1566;1569;1579;1711;1732	1	-2	By MS/MS		By MS/MS
A0MZ66	A0MZ66	1	1	1	Shootin-1	KIAA1598		1	1	1	1	1	1	1	1	1	1	1	1	1	1	1	1	1	1	1	1	1	1	1	1	1	1	1	1	1	1	1	1.4	1.4	1.4	71.639	631	631	1	-2	By MS/MS	By MS/MS	By matching
A0A3F2YNY6;O75400	A0A3F2YNY6;O75400	1;1	1;1	1;1	Pre-mRNA-processing factor 40 homolog A	PRPF40A	;	2	1	1	1	1	1	1	1	1	1	1	1	1	1	1	1	1	1	1	1	1	1	1	1	1	1	1	1	1	1	1	1.9	1.9	1.9	112.4	994	994;957	0	100.13	By MS/MS	By MS/MS	By MS/MS
A0A3B3ITW1;P49841;A8MT37;P49840	A0A3B3ITW1;P49841;A8MT37;P49840	2;2;1;1	2;2;1;1	2;2;1;1	Glycogen synthase kinase-3 beta;Glycogen synthase kinase-3 alpha	GSK3B;GSK3A	;;;	4	2	2	2	2	2	2	2	2	2	2	2	2	2	2	2	2	2	2	2	2	2	2	2	2	2	2	2	2	2	2	4.3	4.3	4.3	52.454	470	470;420;401;483	0	2.5027	By MS/MS	By MS/MS	By matching
A0A087WU80;P21580	A0A087WU80;P21580	1;1	1;1	1;1	Tumor necrosis factor alpha-induced protein 3;A20p50;A20p37	TNFAIP3	;	2	1	1	1	0	0	1	0	0	0	0	0	0	0	0	1	0	0	0	0	0	0	0	0	1	0	0	0	0	0	0	2.4	2.4	2.4	84.938	749	749;790	1	-2			By MS/MS
A0A3B3ITK7;P36871	A0A3B3ITK7;P36871	1;1	1;1	1;1	Phosphoglucomutase-1	PGM1	;	2	1	1	1	1	1	1	1	0	1	1	1	1	1	1	1	1	0	1	1	1	1	1	1	1	1	0	1	1	1	1	3.9	3.9	3.9	63.957	584	584;562	0	8.9061	By MS/MS	By MS/MS	By MS/MS
S4R2Z4	S4R2Z4	1	1	1		UXT		1	1	1	1	0	0	0	0	0	1	0	0	0	0	0	0	0	0	1	0	0	0	0	0	0	0	0	1	0	0	0	17.2	17.2	17.2	11.593	99	99	1	-2
Q9UEY8	Q9UEY8	1	1	1	Gamma-adducin	ADD3		1	1	1	1	1	1	1	1	0	1	1	1	1	1	1	1	1	0	1	1	1	1	1	1	1	1	0	1	1	1	1	3.5	3.5	3.5	79.154	706	706	1	-2	By matching	By matching	By matching
Q96M91	Q96M91	1	1	1	Cilia- and flagella-associated protein 53	CFAP53		1	1	1	1	0	0	0	0	0	1	0	0	0	0	0	0	0	0	1	0	0	0	0	0	0	0	0	1	0	0	0	1.8	1.8	1.8	61.834	514	514	1	-2
B7Z8D3;A0A087WTV2;K7ENH2;K9J957;P61289	B7Z8D3;A0A087WTV2;K7ENH2;K9J957;P61289	1;1;1;1;1	1;1;1;1;1	1;1;1;1;1	Proteasome activator complex subunit 3	PSME3	;;;;	5	1	1	1	1	0	1	1	0	0	0	1	1	1	0	1	1	0	0	0	1	1	1	0	1	1	0	0	0	1	1	11.5	11.5	11.5	14.761	130	130;170;179;231;254	0	1.9734	By MS/MS		By MS/MS
Q8IY18	Q8IY18	1	1	1	Structural maintenance of chromosomes protein 5	SMC5		1	1	1	1	0	0	1	0	0	1	1	1	1	0	0	1	0	0	1	1	1	1	0	0	1	0	0	1	1	1	1	1	1	1	128.81	1101	1101	1	-2			By matching
Q8IVF6	Q8IVF6	2	2	2	Ankyrin repeat domain-containing protein 18A	ANKRD18A		1	2	2	2	1	1	2	1	1	1	1	1	0	1	1	2	1	1	1	1	1	0	1	1	2	1	1	1	1	1	0	3.3	3.3	3.3	115.6	992	992	1	-2	By matching	By matching	By MS/MS
A0A2R8Y679;A0A2R8Y492;A0A2R8YDP5;H7C560;A0A2U3TZI2;A0A2R8Y8E0;P15056	A0A2R8Y679;A0A2R8Y492;A0A2R8YDP5;H7C560;A0A2U3TZI2;A0A2R8Y8E0;P15056	3;3;3;3;3;3;3	3;3;3;3;3;3;3	3;3;3;3;3;3;3	Serine/threonine-protein kinase B-raf	BRAF	;;;;;;	7	3	3	3	2	2	2	2	2	3	2	2	3	2	2	2	2	2	3	2	2	3	2	2	2	2	2	3	2	2	3	15.7	15.7	15.7	30.329	274	274;411;584;767;806;807;766	0	5.063	By MS/MS	By MS/MS	By MS/MS
Q6Y288	Q6Y288	1	1	1	Beta-1,3-glucosyltransferase	B3GALTL		1	1	1	1	0	1	1	0	0	0	1	1	1	0	1	1	0	0	0	1	1	1	0	1	1	0	0	0	1	1	1	2.6	2.6	2.6	56.563	498	498	0.0085106	1.5813		By matching	By MS/MS
H0Y6G2;Q8WU40;Q5SWX3;A0A2Q3DQE3;Q13555	H0Y6G2;Q8WU40;Q5SWX3;A0A2Q3DQE3;Q13555	1;1;1;1;1	1;1;1;1;1	1;1;1;1;1	Calcium/calmodulin-dependent protein kinase type II subunit gamma	CAMK2G	;;;;	5	1	1	1	0	1	1	0	1	0	1	1	1	0	1	1	0	1	0	1	1	1	0	1	1	0	1	0	1	1	1	4.8	4.8	4.8	36.939	335	335;453;516;556;558	0	1.9144		By MS/MS	By MS/MS
Q5H9T9	Q5H9T9	1	1	1	Fibrous sheath CABYR-binding protein	FSCB		1	1	1	1	1	1	1	1	1	1	1	1	1	1	1	1	1	1	1	1	1	1	1	1	1	1	1	1	1	1	1	1.3	1.3	1.3	87.955	825	825	1	-2	By matching	By MS/MS	By matching
R4GNB1;Q4L235	R4GNB1;Q4L235	1;1	1;1	1;1	Acyl-CoA synthetase family member 4	AASDH	;	2	1	1	1	1	0	0	0	0	1	1	1	1	1	0	0	0	0	1	1	1	1	1	0	0	0	0	1	1	1	1	2.6	2.6	2.6	104.91	945	945;1098	1	-2	By matching
Q309B1	Q309B1	1	1	1	Tripartite motif-containing protein 16-like protein	TRIM16L		1	1	1	1	0	1	0	0	0	0	0	1	0	0	1	0	0	0	0	0	1	0	0	1	0	0	0	0	0	1	0	4.9	4.9	4.9	40.305	348	348	1	-2		By MS/MS
Q16821	Q16821	1	1	1	Protein phosphatase 1 regulatory subunit 3A	PPP1R3A		1	1	1	1	0	1	0	0	1	0	1	0	0	0	1	0	0	1	0	1	0	0	0	1	0	0	1	0	1	0	0	2.2	2.2	2.2	125.77	1122	1122	1	-2		By MS/MS
Q15386	Q15386	1	1	1	Ubiquitin-protein ligase E3C	UBE3C		1	1	1	1	1	0	0	0	0	0	0	1	0	1	0	0	0	0	0	0	1	0	1	0	0	0	0	0	0	1	0	2.6	2.6	2.6	123.92	1083	1083	1	-2	By MS/MS
P62995;H7BXF3;H7C2L4	P62995;H7BXF3;H7C2L4	5;4;3	5;4;3	3;2;2	Transformer-2 protein homolog beta	TRA2B	;;	3	5	5	3	4	5	5	5	5	4	4	5	5	4	5	5	5	5	4	4	5	5	2	3	3	3	3	2	2	3	3	14.2	14.2	10.8	33.665	288	288;127;107	0	4.7557	By MS/MS	By MS/MS	By MS/MS
B4DP61;A0A1W2PRV5;E7EQZ4;Q16637	B4DP61;A0A1W2PRV5;E7EQZ4;Q16637	2;2;2;2	2;2;2;2	2;2;2;2	Survival motor neuron protein	SMN2;SMN1	;;;	4	2	2	2	2	2	2	2	2	2	2	2	2	2	2	2	2	2	2	2	2	2	2	2	2	2	2	2	2	2	2	8.4	8.4	8.4	24.38	227	227;282;294;294	0	36.335	By MS/MS	By MS/MS	By MS/MS
P29317	P29317	1	1	1	Ephrin type-A receptor 2	EPHA2		1	1	1	1	1	1	1	0	0	0	1	1	1	1	1	1	0	0	0	1	1	1	1	1	1	0	0	0	1	1	1	1.6	1.6	1.6	108.27	976	976	0.0095759	1.5063	By matching	By MS/MS	By MS/MS
P28482;B3KR49;E9PJF0;E9PQW4;P27361	P28482;B3KR49;E9PJF0;E9PQW4;P27361	2;1;1;1;1	2;1;1;1;1	2;1;1;1;1	Mitogen-activated protein kinase 1;Mitogen-activated protein kinase;Mitogen-activated protein kinase 3	MAPK1;MAPK3	;;;;	5	2	2	2	2	2	2	1	2	2	2	2	2	2	2	2	1	2	2	2	2	2	2	2	2	1	2	2	2	2	2	8.9	8.9	8.9	41.389	360	360;265;316;339;379	0	2.9932	By MS/MS	By MS/MS	By matching
P28330	P28330	1	1	1	Long-chain specific acyl-CoA dehydrogenase, mitochondrial	ACADL		1	1	1	1	0	0	1	0	0	0	0	0	0	0	0	1	0	0	0	0	0	0	0	0	1	0	0	0	0	0	0	5.8	5.8	5.8	47.655	430	430	1	-2			By MS/MS
A0A1W2PQ43;E9PK09;E9PQN2;E9PKI6;E9PK91;Q9NYF8;E9PJA7	A0A1W2PQ43;E9PK09;E9PQN2;E9PKI6;E9PK91;Q9NYF8	7;7;7;7;7;7;3	7;7;7;7;7;7;3	7;7;7;7;7;7;3	Bcl-2-associated transcription factor 1	BCLAF1	;;;;;	7	7	7	7	7	6	6	6	7	5	6	6	6	7	6	6	6	7	5	6	6	6	7	6	6	6	7	5	6	6	6	11.9	11.9	11.9	80.618	703	703;725;750;752;871;920;467	0	9.464	By MS/MS	By MS/MS	By MS/MS
O75976	O75976	1	1	1	Carboxypeptidase D	CPD		1	1	1	1	1	1	1	1	1	1	1	1	1	1	1	1	1	1	1	1	1	1	1	1	1	1	1	1	1	1	1	1.6	1.6	1.6	152.93	1380	1380	0.0044379	1.7071	By MS/MS	By MS/MS	By matching
A0A087WTU1	A0A087WTU1	1	1	1		LRRC41		1	1	1	1	1	1	1	1	1	1	1	1	1	1	1	1	1	1	1	1	1	1	1	1	1	1	1	1	1	1	1	2.4	2.4	2.4	67.458	620	620	0	2.0677	By MS/MS	By MS/MS	By MS/MS
A0A1W2PPS1;Q00839;A0A1W2PRI6;Q5RI18;A0A1W2PP35;A0A1X7SBS1	A0A1W2PPS1;Q00839;A0A1W2PRI6;Q5RI18;A0A1W2PP35;A0A1X7SBS1	2;2;1;1;1;1	2;2;1;1;1;1	2;2;1;1;1;1	Heterogeneous nuclear ribonucleoprotein U	HNRNPU	;;;;;	6	2	2	2	1	2	1	2	1	1	1	1	2	1	2	1	2	1	1	1	1	2	1	2	1	2	1	1	1	1	2	4.7	4.7	4.7	88.317	804	804;825;128;602;728;744	0	3.0176	By MS/MS	By MS/MS	By MS/MS
H0YNE9;Q92930;P61006	H0YNE9;Q92930;P61006	1;1;1	1;1;1	1;1;1	Ras-related protein Rab-8B;Ras-related protein Rab-8A	RAB8B;RAB8A	;;	3	1	1	1	1	1	1	1	1	1	1	1	1	1	1	1	1	1	1	1	1	1	1	1	1	1	1	1	1	1	1	12.2	12.2	12.2	21.868	188	188;207;207	1	-2	By matching	By matching	By matching
H0YLX2;Q2KHR2	H0YLX2;Q2KHR2	1;1	1;1	1;1	DNA-binding protein RFX7	RFX7	;	2	1	1	1	0	0	1	0	0	0	0	0	0	0	0	1	0	0	0	0	0	0	0	0	1	0	0	0	0	0	0	1.3	1.3	1.3	137.46	1276	1276;1363	1	-2			By MS/MS
F8WC56	F8WC56	1	1	1		PPIL2		1	1	1	1	0	1	1	1	1	0	1	1	1	0	1	1	1	1	0	1	1	1	0	1	1	1	1	0	1	1	1	19.5	19.5	19.5	4.7315	41	41	1	-2		By matching	By matching
F6R0L0	F6R0L0	1	1	1		SIMC1		1	1	1	1	0	0	1	0	0	0	0	0	0	0	0	1	0	0	0	0	0	0	0	0	1	0	0	0	0	0	0	1.1	1.1	1.1	98.979	891	891	1	-2			By MS/MS
E9PF16;Q96CM8	E9PF16;Q96CM8	1;1	1;1	1;1	Acyl-CoA synthetase family member 2, mitochondrial	ACSF2	;	2	1	1	1	0	0	1	0	1	0	0	0	0	0	0	1	0	1	0	0	0	0	0	0	1	0	1	0	0	0	0	5.1	5.1	5.1	63.652	572	572;615	1	-2			By matching
A0A1W2PRU6;A0A1W2PNW8;Q9Y6R1	A0A1W2PRU6;A0A1W2PNW8;Q9Y6R1	1;1;1	1;1;1	1;1;1	Electrogenic sodium bicarbonate cotransporter 1	SLC4A4	;;	3	1	1	1	1	1	0	1	0	1	0	0	1	1	1	0	1	0	1	0	0	1	1	1	0	1	0	1	0	0	1	17.7	17.7	17.7	15.085	130	130;171;1079	1	-2	By MS/MS	By MS/MS
J3QLN9;F8VXY9;E7EPA0;Q9Y222	J3QLN9;F8VXY9;E7EPA0;Q9Y222	1;1;1;1	1;1;1;1	1;1;1;1	Cyclin-D-binding Myb-like transcription factor 1	DMTF1	;;;	4	1	1	1	1	1	1	1	1	1	1	1	1	1	1	1	1	1	1	1	1	1	1	1	1	1	1	1	1	1	1	4.7	4.7	4.7	42.059	365	365;378;690;760	1	-2	By MS/MS	By MS/MS	By MS/MS
D3DNX8;U3KQM0;O15173	D3DNX8;U3KQM0;O15173	2;2;2	2;2;2	2;2;2	Membrane-associated progesterone receptor component 2	PGRMC2	;;	3	2	2	2	2	2	2	2	2	2	2	2	2	2	2	2	2	2	2	2	2	2	2	2	2	2	2	2	2	2	2	40.9	40.9	40.9	5.4108	44	44;91;223	0	20.137	By MS/MS	By MS/MS	By MS/MS
A0A1B0GVY1;Q96PU5	A0A1B0GVY1;Q96PU5	1;1	1;1	1;1	E3 ubiquitin-protein ligase NEDD4-like	NEDD4L	;	2	1	1	1	1	1	1	1	1	1	1	1	1	1	1	1	1	1	1	1	1	1	1	1	1	1	1	1	1	1	1	1.4	1.4	1.4	140.82	1254	1254;975	0.0082531	1.5149	By MS/MS	By MS/MS	By matching
D6RAT5;C9JFL2;C9JKA7;C9J6Z1;C9J8E7;Q15034	D6RAT5;C9JFL2;C9JKA7;C9J6Z1;C9J8E7;Q15034	1;1;1;1;1;1	1;1;1;1;1;1	1;1;1;1;1;1	Probable E3 ubiquitin-protein ligase HERC3	HERC3	;;;;;	6	1	1	1	1	1	1	1	1	1	1	1	1	1	1	1	1	1	1	1	1	1	1	1	1	1	1	1	1	1	1	37.2	37.2	37.2	8.4534	78	78;94;128;131;227;1050	1	-2	By matching	By matching	By matching
G5E9D8;C9J2H1;Q86UX2;A0A096LP62	G5E9D8;C9J2H1;Q86UX2;A0A096LP62	3;3;3;2	3;3;3;2	3;3;3;2	Inter-alpha-trypsin inhibitor heavy chain H5	ITIH5	;;;	4	3	3	3	0	0	0	1	0	3	2	0	0	0	0	0	1	0	3	2	0	0	0	0	0	1	0	3	2	0	0	5	5	5	78.437	702	702;942;942;728	0	2.6283
B1AKF4;B1AKE6;B1AKE7;B1AKF5;B1AKF6;G5E9N2;Q12816	B1AKF4;B1AKE6;B1AKE7;B1AKF5;B1AKF6;G5E9N2;Q12816	1;1;1;1;1;1;1	1;1;1;1;1;1;1	1;1;1;1;1;1;1	Trophinin	TRO	;;;;;;	7	1	1	1	1	1	1	1	0	1	1	1	1	1	1	1	1	0	1	1	1	1	1	1	1	1	0	1	1	1	1	19.5	19.5	19.5	12.909	123	123;168;176;192;230;681;1431	1	-2	By matching	By MS/MS	By MS/MS
H7C223;A8MT20	H7C223;A8MT20	1;1	1;1	1;1		GRM5	;	2	1	1	1	1	1	1	1	1	1	1	1	1	1	1	1	1	1	1	1	1	1	1	1	1	1	1	1	1	1	1	20.7	20.7	20.7	10.126	87	87;298	1	-2	By MS/MS	By MS/MS	By MS/MS
A4IF30	A4IF30	1	1	1	Solute carrier family 35 member F4	SLC35F4		1	1	1	1	1	1	1	1	1	1	1	1	1	1	1	1	1	1	1	1	1	1	1	1	1	1	1	1	1	1	1	3.3	3.3	3.3	57.809	521	521	1	-2	By MS/MS	By MS/MS	By MS/MS
A0A1B0GUU9;P01871	A0A1B0GUU9;P01871	3;3	3;3	3;3	Ig mu chain C region	IGHM	;	2	3	3	3	3	0	1	1	1	1	1	1	1	3	0	1	1	1	1	1	1	1	3	0	1	1	1	1	1	1	1	10.8	10.8	10.8	51.923	474	474;453	0	3.2534	By MS/MS		By MS/MS
A0A0D9SEI3;A0A0D9SER5;A0A0D9SEN2;P21127;Q5QPR4;Q5QPR3;Q9UQ88	A0A0D9SEI3;A0A0D9SER5;A0A0D9SEN2;P21127;Q5QPR4;Q5QPR3;Q9UQ88	2;2;2;2;1;1;1	2;2;2;2;1;1;1	2;2;2;2;1;1;1	Cyclin-dependent kinase 11B;Cyclin-dependent kinase 11A	CDK11B;CDK11A	;;;;;;	7	2	2	2	2	2	2	0	2	2	1	2	2	2	2	2	0	2	2	1	2	2	2	2	2	0	2	2	1	2	2	4.5	4.5	4.5	89.437	772	772;783;785;795;746;779;783	0	4.3141	By MS/MS	By MS/MS	By MS/MS
A0A0U1RRH6;O94880	A0A0U1RRH6;O94880	1;1	1;1	1;1	PHD finger protein 14	PHF14	;	2	1	1	1	1	1	0	1	1	0	0	0	1	1	1	0	1	1	0	0	0	1	1	1	0	1	1	0	0	0	1	2.5	2.5	2.5	106.99	948	948;888	0.0044183	1.7029	By matching	By MS/MS
A0A0A6YYC0	A0A0A6YYC0	1	1	1		RPS6KA4		1	1	1	1	1	1	1	1	1	1	1	1	1	1	1	1	1	1	1	1	1	1	1	1	1	1	1	1	1	1	1	1.6	1.6	1.6	78.366	704	704	1	-2	By MS/MS	By MS/MS	By matching
A0A0A0MTS7;Q8WZ42;A0A0A0MRA3	A0A0A0MTS7;Q8WZ42;A0A0A0MRA3	4;4;2	4;4;2	4;4;2	Titin	TTN	;;	3	4	4	4	2	1	1	3	1	1	2	2	2	2	1	1	3	1	1	2	2	2	2	1	1	3	1	1	2	2	2	0.2	0.2	0.2	3994.6	35991	35991;34350;27118	0	3.0114	By MS/MS	By matching	By MS/MS
C9JRP1;A0A0A0MST8;E9PFN4;Q9Y6M7;H7C3C4	C9JRP1;A0A0A0MST8;E9PFN4;Q9Y6M7;H7C3C4	2;2;2;2;1	2;2;2;2;1	2;2;2;2;1	Anion exchange protein;Sodium bicarbonate cotransporter 3	SLC4A7	;;;;	5	2	2	2	1	1	1	2	1	2	2	2	2	1	1	1	2	1	2	2	2	2	1	1	1	2	1	2	2	2	2	3.4	3.4	3.4	118.46	1051	1051;1201;1210;1214;801	0	2.2685	By MS/MS	By matching	By matching
E5RIU6;A0A087WZZ9;P06493;G3V317;K7ELV5;E7ESI2;A0A024QZP7;G3V5T9;P24941;Q00526	E5RIU6;A0A087WZZ9;P06493;G3V317;K7ELV5;E7ESI2;A0A024QZP7;G3V5T9;P24941;Q00526	2;2;2;1;1;1;1;1;1;1	2;2;2;1;1;1;1;1;1;1	2;2;2;1;1;1;1;1;1;1	Cyclin-dependent kinase 1;Cyclin-dependent kinase 2;Cyclin-dependent kinase 3	CDK1;CDK2;CDK3;CDC2	;;;;;;;;;	10	2	2	2	2	2	2	1	2	1	2	2	2	2	2	2	1	2	1	2	2	2	2	2	2	1	2	1	2	2	2	12.2	12.2	12.2	21.738	189	189;224;297;39;164;238;297;346;298;305	0	7.5373	By MS/MS	By MS/MS	By MS/MS
A0A087WY71;E9PFW3;Q96CW1	A0A087WY71;E9PFW3;Q96CW1	1;1;1	1;1;1	1;1;1	AP-2 complex subunit mu	AP2M1	;;	3	1	1	1	1	1	1	1	1	1	1	1	1	1	1	1	1	1	1	1	1	1	1	1	1	1	1	1	1	1	1	3.9	3.9	3.9	49.526	434	434;460;435	0	47.769	By MS/MS	By MS/MS	By MS/MS
A0A087WXT0;A0A087WXC4;Q9UQP3	A0A087WXT0;A0A087WXC4;Q9UQP3	1;1;1	1;1;1	1;1;1	Tenascin-N	TNN	;;	3	1	1	1	1	1	0	0	1	1	1	0	1	1	1	0	0	1	1	1	0	1	1	1	0	0	1	1	1	0	1	1.9	1.9	1.9	124.43	1122	1122;1122;1299	1	-2	By matching	By matching
A0A0U1RRK3;A0A0U1RR34;A0A0U1RRM1;Q8WXI9	A0A0U1RRK3;A0A0U1RR34;A0A0U1RRM1;Q8WXI9	2;2;2;2	2;2;2;2	2;2;2;2	Transcriptional repressor p66-beta	GATAD2B	;;;	4	2	2	2	1	1	1	1	1	1	2	1	1	1	1	1	1	1	1	2	1	1	1	1	1	1	1	1	2	1	1	21.5	21.5	21.5	16.793	149	149;187;577;593	0	2.9629	By MS/MS	By MS/MS	By MS/MS
H7BZR6;A0A087WW66;Q99460	H7BZR6;A0A087WW66;Q99460	1;1;1	1;1;1	1;1;1	26S proteasome non-ATPase regulatory subunit 1	PSMD1	;;	3	1	1	1	1	1	1	1	1	1	1	1	1	1	1	1	1	1	1	1	1	1	1	1	1	1	1	1	1	1	1	14	14	14	18.315	164	164;953;953	0	24.862	By MS/MS	By MS/MS	By MS/MS
Q9Y5B6	Q9Y5B6	5	5	5	PAX3- and PAX7-binding protein 1	PAXBP1		1	5	5	5	3	3	3	3	2	2	4	3	3	3	3	3	3	2	2	4	3	3	3	3	3	3	2	2	4	3	3	8.7	8.7	8.7	104.8	917	917	0	8.1383	By MS/MS	By MS/MS	By MS/MS
Q9Y4J8	Q9Y4J8	1	1	1	Dystrobrevin alpha	DTNA		1	1	1	1	1	1	1	1	0	1	1	1	1	1	1	1	1	0	1	1	1	1	1	1	1	1	0	1	1	1	1	3.6	3.6	3.6	83.9	743	743	1	-2	By MS/MS	By matching	By matching
A0A0U1RQY8;F5H562;E7ET55;F5H748;B7ZLR4;P35670	A0A0U1RQY8;F5H562;E7ET55;F5H748;B7ZLR4;P35670	1;1;1;1;1;1	1;1;1;1;1;1	1;1;1;1;1;1	Copper-transporting ATPase 2;WND/140 kDa	ATP7B	;;;;;	6	1	1	1	1	1	1	1	1	1	1	0	1	1	1	1	1	1	1	1	0	1	1	1	1	1	1	1	1	0	1	2.2	2.2	2.2	96.206	894	894;1035;1387;1400;1417;1465	1	-2	By MS/MS	By matching	By matching
Q9Y490	Q9Y490	39	39	36	Talin-1	TLN1		1	39	39	36	14	7	7	35	17	36	30	8	8	14	7	7	35	17	36	30	8	8	13	7	7	32	17	33	27	8	8	23	23	21.7	269.76	2541	2541	0	323.31	By MS/MS	By MS/MS	By MS/MS
A0A0U1RQW6;Q9Y2E4;E7EPU2	A0A0U1RQW6;Q9Y2E4;E7EPU2	3;3;2	3;3;2	3;3;2	Disco-interacting protein 2 homolog C	DIP2C	;;	3	3	3	3	2	2	3	2	3	1	3	3	3	2	2	3	2	3	1	3	3	3	2	2	3	2	3	1	3	3	3	2.5	2.5	2.5	178.08	1622	1622;1556;1537	0	4.247	By MS/MS	By MS/MS	By MS/MS
Q9Y2W1;A0A3B3ITZ9	Q9Y2W1;A0A3B3ITZ9	4;3	4;3	4;3	Thyroid hormone receptor-associated protein 3	THRAP3	;	2	4	4	4	4	4	4	4	4	3	4	4	4	4	4	4	4	4	3	4	4	4	4	4	4	4	4	3	4	4	4	6.1	6.1	6.1	108.66	955	955;910	0	11.537	By MS/MS	By MS/MS	By MS/MS
Q9Y2U8	Q9Y2U8	1	1	1	Inner nuclear membrane protein Man1	LEMD3		1	1	1	1	0	1	1	0	1	1	1	1	1	0	1	1	0	1	1	1	1	1	0	1	1	0	1	1	1	1	1	1.9	1.9	1.9	99.996	911	911	1	-2		By MS/MS	By matching
Q9Y2D5;C9JVY5	Q9Y2D5;C9JVY5	2;1	2;1	2;1	A-kinase anchor protein 2	AKAP2	;	2	2	2	2	2	2	2	2	2	2	2	2	2	2	2	2	2	2	2	2	2	2	2	2	2	2	2	2	2	2	2	4.7	4.7	4.7	94.659	859	859;778	0	3.5651	By MS/MS	By MS/MS	By MS/MS
Q9UQE7	Q9UQE7	1	1	1	Structural maintenance of chromosomes protein 3	SMC3		1	1	1	1	1	1	1	1	1	1	1	1	1	1	1	1	1	1	1	1	1	1	1	1	1	1	1	1	1	1	1	1.7	1.7	1.7	141.54	1217	1217	0	5.2363	By matching	By MS/MS	By MS/MS
Q9UQ80;F8VR77;H0YIN7;F8W0A3	Q9UQ80;F8VR77	5;4;1;1	5;4;1;1	5;4;1;1	Proliferation-associated protein 2G4	PA2G4	;	4	5	5	5	4	3	2	4	3	5	4	2	2	4	3	2	4	3	5	4	2	2	4	3	2	4	3	5	4	2	2	17.8	17.8	17.8	43.786	394	394;284;160;187	0	81.81	By MS/MS	By MS/MS	By MS/MS
Q9UQ35;I3L182;I3L4D8	Q9UQ35	5;2;2	5;2;2	5;2;2	Serine/arginine repetitive matrix protein 2	SRRM2		3	5	5	5	4	4	4	5	4	5	4	5	5	4	4	4	5	4	5	4	5	5	4	4	4	5	4	5	4	5	5	2.4	2.4	2.4	299.61	2752	2752;895;1018	0	4.6055	By MS/MS	By MS/MS	By MS/MS
Q9UPU5;A0A0U1RQI9	Q9UPU5;A0A0U1RQI9	2;1	2;1	2;1	Ubiquitin carboxyl-terminal hydrolase 24	USP24	;	2	2	2	2	2	2	2	2	1	2	2	2	1	2	2	2	2	1	2	2	2	1	2	2	2	2	1	2	2	2	1	1.1	1.1	1.1	294.36	2620	2620;150	0	56.538	By MS/MS	By MS/MS	By MS/MS
Q9ULF5	Q9ULF5	1	1	1	Zinc transporter ZIP10	SLC39A10		1	1	1	1	1	1	1	1	1	1	1	1	1	1	1	1	1	1	1	1	1	1	1	1	1	1	1	1	1	1	1	3.9	3.9	3.9	94.131	831	831	0	3.9117	By MS/MS	By MS/MS	By matching
Q9UKE5	Q9UKE5	4	3	3	TRAF2 and NCK-interacting protein kinase	TNIK		1	4	3	3	4	4	4	4	4	4	3	4	4	3	3	3	3	3	3	3	3	3	3	3	3	3	3	3	3	3	3	4	2.9	2.9	154.94	1360	1360	0	3.0482	By MS/MS	By MS/MS	By MS/MS
Q9P2Q2	Q9P2Q2	1	1	1	FERM domain-containing protein 4A	FRMD4A		1	1	1	1	1	1	1	1	1	1	1	1	1	1	1	1	1	1	1	1	1	1	1	1	1	1	1	1	1	1	1	1.8	1.8	1.8	115.46	1039	1039	0	5.8698	By MS/MS	By MS/MS	By MS/MS
Q9P265	Q9P265	3	3	2	Disco-interacting protein 2 homolog B	DIP2B		1	3	3	2	3	3	3	2	3	3	3	3	3	3	3	3	2	3	3	3	3	3	2	2	2	1	2	2	2	2	2	2.5	2.5	1.9	171.49	1576	1576	0	60.489	By MS/MS	By MS/MS	By MS/MS
Q9NZZ3	Q9NZZ3	1	1	1	Charged multivesicular body protein 5	CHMP5		1	1	1	1	1	1	1	0	1	1	1	1	1	1	1	1	0	1	1	1	1	1	1	1	1	0	1	1	1	1	1	9.6	9.6	9.6	24.57	219	219	0	13.122	By MS/MS	By MS/MS	By MS/MS
Q9NXD2;H3BQP4;H3BUS9	Q9NXD2;H3BQP4;H3BUS9	2;1;1	2;1;1	2;1;1	Myotubularin-related protein 10	MTMR10	;;	3	2	2	2	2	1	1	1	1	1	1	1	1	2	1	1	1	1	1	1	1	1	2	1	1	1	1	1	1	1	1	3.1	3.1	3.1	88.272	777	777;86;190	0	2.319	By MS/MS	By MS/MS	By matching
Q9NVD7;J3KNQ4	Q9NVD7;J3KNQ4	2;1	2;1	2;1	Alpha-parvin	PARVA	;	2	2	2	2	1	2	1	1	1	1	1	1	1	1	2	1	1	1	1	1	1	1	1	2	1	1	1	1	1	1	1	5.4	5.4	5.4	42.243	372	372;412	0	1.8539	By matching	By MS/MS	By matching
Q9NRX5	Q9NRX5	1	1	1	Serine incorporator 1	SERINC1		1	1	1	1	1	1	1	1	1	1	1	1	1	1	1	1	1	1	1	1	1	1	1	1	1	1	1	1	1	1	1	2.9	2.9	2.9	50.494	453	453	0	3.324	By MS/MS	By matching	By MS/MS
Q9NR48	Q9NR48	1	1	1	Histone-lysine N-methyltransferase ASH1L	ASH1L		1	1	1	1	0	1	1	1	0	1	1	1	1	0	1	1	1	0	1	1	1	1	0	1	1	1	0	1	1	1	1	0.4	0.4	0.4	332.79	2969	2969	1	-2		By matching	By MS/MS
Q9NR09;A0A3B3IUB9	Q9NR09;A0A3B3IUB9	2;1	2;1	2;1	Baculoviral IAP repeat-containing protein 6	BIRC6	;	2	2	2	2	0	2	1	0	1	0	0	0	1	0	2	1	0	1	0	0	0	1	0	2	1	0	1	0	0	0	1	0.7	0.7	0.7	530.25	4857	4857;3842	0.0084866	1.5734		By MS/MS	By matching
D6REM6;A0A0R4J2E8;A8MXP9;P43243;Q68E03;D6R991;B3KM87	D6REM6;A0A0R4J2E8;A8MXP9;P43243;Q68E03;D6R991;B3KM87	2;2;2;2;1;1;1	2;2;2;2;1;1;1	2;2;2;2;1;1;1	Matrin-3	MATR3;DKFZp686L22104	;;;;;;	7	2	2	2	2	2	2	2	2	2	1	2	2	2	2	2	2	2	2	1	2	2	2	2	2	2	2	2	1	2	2	4.5	4.5	4.5	88.358	794	794;847;895;847;283;433;509	0	3.9053	By MS/MS	By MS/MS	By MS/MS
Q9NQG5;A2A2M0	Q9NQG5;A2A2M0	3;2	3;2	3;2	Regulation of nuclear pre-mRNA domain-containing protein 1B	RPRD1B	;	2	3	3	3	3	3	3	3	3	2	3	3	3	3	3	3	3	3	2	3	3	3	3	3	3	3	3	2	3	3	3	14.4	14.4	14.4	36.899	326	326;197	0	15.671	By MS/MS	By MS/MS	By MS/MS
Q9HB90	Q9HB90	1	1	1	Ras-related GTP-binding protein C	RRAGC		1	1	1	1	1	1	1	1	1	1	1	1	1	1	1	1	1	1	1	1	1	1	1	1	1	1	1	1	1	1	1	5.8	5.8	5.8	44.223	399	399	0	3.5984	By MS/MS	By MS/MS	By MS/MS
Q9H7P6	Q9H7P6	2	2	2	Multivesicular body subunit 12B	MVB12B		1	2	2	2	2	2	2	2	2	2	2	2	2	2	2	2	2	2	2	2	2	2	2	2	2	2	2	2	2	2	2	11.3	11.3	11.3	35.619	319	319	0	4.2937	By MS/MS	By MS/MS	By matching
Q9H7N4	Q9H7N4	1	1	1	Splicing factor, arginine/serine-rich 19	SCAF1		1	1	1	1	1	1	1	1	1	1	1	1	1	1	1	1	1	1	1	1	1	1	1	1	1	1	1	1	1	1	1	1.8	1.8	1.8	139.27	1312	1312	0.0095109	1.4858	By matching	By MS/MS	By MS/MS
Q9H7L9	Q9H7L9	1	1	1	Sin3 histone deacetylase corepressor complex component SDS3	SUDS3		1	1	1	1	1	1	1	1	1	1	1	1	1	1	1	1	1	1	1	1	1	1	1	1	1	1	1	1	1	1	1	6.7	6.7	6.7	38.136	328	328	1	-2	By MS/MS	By MS/MS	By matching
Q9H2G2	Q9H2G2	3	3	3	STE20-like serine/threonine-protein kinase	SLK		1	3	3	3	2	2	2	3	1	3	3	2	2	2	2	2	3	1	3	3	2	2	2	2	2	3	1	3	3	2	2	4.4	4.4	4.4	142.69	1235	1235	0	4.6363	By MS/MS	By matching	By MS/MS
Q9H1E3	Q9H1E3	6	6	6	Nuclear ubiquitous casein and cyclin-dependent kinase substrate 1	NUCKS1		1	6	6	6	5	6	5	5	4	4	5	5	5	5	6	5	5	4	4	5	5	5	5	6	5	5	4	4	5	5	5	32.5	32.5	32.5	27.296	243	243	0	166.92	By MS/MS	By MS/MS	By MS/MS
Q9H0D6	Q9H0D6	2	2	2	5-3 exoribonuclease 2	XRN2		1	2	2	2	2	2	2	2	2	2	2	2	2	2	2	2	2	2	2	2	2	2	2	2	2	2	2	2	2	2	2	1.8	1.8	1.8	108.58	950	950	0	13.874	By MS/MS	By MS/MS	By MS/MS
Q9H0B6;C9JHT2;E9PM83;A8MX29;A8MZ87	Q9H0B6;C9JHT2;E9PM83;A8MX29;A8MZ87	2;1;1;1;1	2;1;1;1;1	2;1;1;1;1	Kinesin light chain 2	KLC2	;;;;	5	2	2	2	2	2	2	2	2	2	1	2	2	2	2	2	2	2	2	1	2	2	2	2	2	2	2	2	1	2	2	3.5	3.5	3.5	68.934	622	622;166;171;333;521	0	2.4104	By matching	By MS/MS	By MS/MS
Q9C0H2	Q9C0H2	1	1	1	Protein tweety homolog 3	TTYH3		1	1	1	1	1	1	1	1	1	1	1	1	1	1	1	1	1	1	1	1	1	1	1	1	1	1	1	1	1	1	1	4	4	4	57.544	523	523	0	7.1496	By MS/MS	By MS/MS	By MS/MS
[truncated: 322 more rows]
[truncated: 58 more columns]

## Sheet: HM59
Protein IDs	Majority protein IDs	Peptide counts (all)	Peptide counts (razor+unique)	Peptide counts (unique)	Protein names	Gene names	Fasta headers	Number of proteins	Peptides	Razor + unique peptides	Unique peptides	Peptides CF49-phos-1	Peptides CF49-phos-2	Peptides CF49-phos-3	Peptides CM61-phos-1	Peptides CM61-phos-2	Peptides CM61-phos-3	Peptides HM59-phos-1	Peptides HM59-phos-2	Peptides HM59-phos-3	Razor + unique peptides CF49-phos-1	Razor + unique peptides CF49-phos-2	Razor + unique peptides CF49-phos-3	Razor + unique peptides CM61-phos-1	Razor + unique peptides CM61-phos-2	Razor + unique peptides CM61-phos-3	Razor + unique peptides HM59-phos-1	Razor + unique peptides HM59-phos-2	Razor + unique peptides HM59-phos-3	Unique peptides CF49-phos-1	Unique peptides CF49-phos-2	Unique peptides CF49-phos-3	Unique peptides CM61-phos-1	Unique peptides CM61-phos-2	Unique peptides CM61-phos-3	Unique peptides HM59-phos-1	Unique peptides HM59-phos-2	Unique peptides HM59-phos-3	Sequence coverage [%]	Unique + razor sequence coverage [%]	Unique sequence coverage [%]	Mol. weight [kDa]	Sequence length	Sequence lengths	Q-value	Score	Identification type CF49-phos-1	Identification type CF49-phos-2	Identification type CF49-phos-3
[truncated: 659 more rows]
[truncated: 58 more columns]
