# Supplementary material for: Modulation of Early Neutrophil Granulation: The Circulating Tumor Cell-Extravesicular Connection in Pancreatic Ductal Adenocarcinoma
Source: Cancers (Basel). 2021 May 31;13(11):2727. doi: 10.3390/cancers13112727 (PMC8198339; doi:10.3390/cancers13112727)
Supplement: Supplementary file 1 [file cancers-13-02727-s001.zip › cancers-1202292-supplementary/Table S4.xlsx]

## Sheet: Sheet1
#%result_name=ExpVsNeu
#%array_type=Clariom_S_Human
#%annotation=Clariom_S_Human.r1.na36.hg38.a1.transcript.csv
ID	Exo 10' Avg (log2)	Exo 30' Avg (log2)	Exo 60' Avg (log2)	Neu 2' Avg (log2)	Neu 30' Avg (log2)	Experiment F-Test	Experiment FDR F-Test	Gene Symbol	Description	Group	9SR36069A_A08.sst-rma-gene-full.chp Signal	9SR36069A_A10.sst-rma-gene-full.chp Signal	9SR36069A_B01.sst-rma-gene-full.chp Signal	9SR36069A_B08.sst-rma-gene-full.chp Signal	9SR36069AB_A07.sst-rma-gene-full.chp Signal	9SR36069AB_A09.sst-rma-gene-full.chp Signal	9SR36069AB_B09.sst-rma-gene-full.chp Signal	9SR36069AB_B10.sst-rma-gene-full.chp Signal	9SR36069AB_B11.sst-rma-gene-full.chp Signal	9SR36069AB_C01.sst-rma-gene-full.chp Signal
TC1900009846.hg.1	8.03	5.29	5.18	5.11	4.65	0.0001	0.0462	OR7A17	olfactory receptor, family 7, subfamily A, member 17	Multiple_Complex	4.98	4.62	4.62	8.05	8	5.4	5.59	4.95	5.59	4.69
TSUnmapped00000677.hg.1	6.12	9.46	9.05	8.05	6.92	0.0001	0.0462	RPL7A	ribosomal protein L7a	Coding	9.92	7.91	7.16	5.73	6.52	9.04	9	9.06	8.18	6.68
TC0900010667.hg.1	6.85	3.82	4.49	4.39	4.7	0.0001	0.0453	SPATA31C2	SPATA31 subfamily C, member 2	Multiple_Complex	3.94	4.22	4.77	7.19	6.51	4.44	3.7	4.54	4.56	4.63
TC1700012316.hg.1	5.74	8.39	7.66	7.49	6.38	0.0001	0.0453	ANAPC11	anaphase promoting complex subunit 11	Multiple_Complex	8.26	7.55	6.23	5.86	5.62	7.54	8.53	7.78	7.43	6.52
TC2100008561.hg.1	4.64	7.98	6.22	6.59	6.05	0.0001	0.0453	ATP5O	ATP synthase, H+ transporting, mitochondrial F1 complex, O subunit	Multiple_Complex	7.6	6.44	6.24	4.68	4.6	6.24	8.35	6.21	6.73	5.85
TC1200009829.hg.1	6.88	9.36	9.43	7.75	6.76	0.0001	0.0451	CLEC4E	C-type lectin domain family 4, member E	Multiple_Complex	9.49	7.6	6.28	6.78	6.99	9.56	9.24	9.3	7.91	7.25
TC1900011655.hg.1	8.7	13.63	12.47	12.17	10.6	0.0001	0.0429	PET100	PET100 homolog	Multiple_Complex	13.62	11.62	10.69	7.83	9.58	12.33	13.65	12.62	12.72	10.5
TC0600014257.hg.1	6.13	10.73	11.72	12.81	12.14	9.56e-05	0.0402	HLA-C	major histocompatibility complex, class I, C	Multiple_Complex	10.43	12.49	11.08	5.06	7.2	11.9	11.03	11.54	13.14	13.19
TC0800006488.hg.1	10.95	7.98	7.94	8.69	7.71	9.54e-05	0.0402	ARHGEF10	Jeck2013 ALT_ACCEPTOR, ALT_DONOR, coding, INTERNAL, intronic best transcript NM_014629	NonCoding	8.02	8.71	7.76	10.54	11.36	8.31	7.93	7.56	8.67	7.66
TC0100009046.hg.1	7.19	10.23	9.67	6.55	6.66	8.58e-05	0.04	RPL5; SNORD21; SNORA66	ribosomal protein L5; small nucleolar RNA, C/D box 21; small nucleolar RNA, H/ACA box 66	Multiple_Complex	10.52	6.14	6.96	6.51	7.86	9.59	9.94	9.75	6.96	6.35
TC0100010592.hg.1	7.74	10.25	10.13	11.71	12.22	8.78e-05	0.04	PRRC2C	proline-rich coiled-coil 2C	Multiple_Complex	10.6	11.42	11.46	7.68	7.79	9.99	9.9	10.26	12	12.98
TC0100011406.hg.1	12.84	15.63	15.37	15.1	16.5	8.29e-05	0.04	CD55	CD55 molecule, decay accelerating factor for complement (Cromer blood group)	Multiple_Complex	15.96	15.17	16.26	12.51	13.17	15.19	15.29	15.55	15.04	16.74
TC0200016595.hg.1	13.4	18.61	17.81	13.26	11.96	9.15e-05	0.04	RPL37A	ribosomal protein L37a	Multiple_Complex	17.78	12.41	12.32	12.75	14.05	16.7	19.44	18.92	14.1	11.61
TC0300011860.hg.1	6.93	10.99	10.44	9.14	8.2	9.04e-05	0.04	RPL24	ribosomal protein L24	Multiple_Complex	10.95	9.33	7.43	6.76	7.11	10.3	11.03	10.59	8.96	8.97
TC1100010898.hg.1	9.33	6.74	5.65	7.97	7.93	9.01e-05	0.04	UBE2L6	Transcript Identified by AceView, Entrez Gene ID(s) 9246	Unassigned	6.46	8.01	7.7	8.99	9.67	5.99	7.02	5.31	7.92	8.15
TC0X00008241.hg.1	13.48	8.71	8.08	9.28	9.95	7.87e-05	0.0396	PGRMC1	Memczak2013 ALT_ACCEPTOR, ALT_DONOR, coding, INTERNAL, intronic best transcript NM_006667	NonCoding	8.99	9.02	10.04	14.51	12.45	8.42	8.42	7.74	9.54	9.86
TC1900009548.hg.1	7.05	10.79	11.18	13.4	12.82	7.95e-05	0.0396	MYO1F	myosin IF	Multiple_Complex	10.14	13.21	11.8	6.58	7.53	10.68	11.43	11.69	13.59	13.85
TC0500009853.hg.1	7.47	4.98	4.83	4.24	4.81	7.39e-05	0.0394	TERT	Zhang2013 ALT_ACCEPTOR, ALT_DONOR, coding, INTERNAL, intronic best transcript NM_198253	NonCoding	4.97	4.48	4.7	7.81	7.13	4.95	4.99	4.71	4.01	4.92
TC1000011716.hg.1	7.3	11.81	10.88	10.3	8.17	6.85e-05	0.0394	USMG5; MIR1307	up-regulated during skeletal muscle growth 5 homolog (mouse); microRNA 1307	Multiple_Complex	11.94	10.6	7.62	6.7	7.9	10.47	11.68	11.3	10.01	8.71
TC1600008146.hg.1	8.35	5.15	4.51	4.73	4.28	7.46e-05	0.0394	HSF4; FBXL8	heat shock transcription factor 4; F-box and leucine-rich repeat protein 8	Multiple_Complex	5.05	4.16	4.12	8.6	8.1	4.01	5.25	5.01	5.29	4.44
TC1700010551.hg.1	6.23	10.82	9.34	9	9.12	7.54e-05	0.0394	RPL23; SNORA21	ribosomal protein L23; small nucleolar RNA, H/ACA box 21	Multiple_Complex	10.68	9.12	9.9	6.19	6.27	9.24	10.96	9.45	8.88	8.35
TC2000007227.hg.1	8.93	14.14	12.95	10.32	10.11	7e-05	0.0394	ROMO1	reactive oxygen species modulator 1	Multiple_Complex	13.84	10.32	10.39	8.32	9.55	12.05	14.44	13.85	10.32	9.84
TC1200006657.hg.1	5.14	6.65	7.96	10.69	8.12	5.93e-05	0.0353	PTPN6	protein tyrosine phosphatase, non-receptor type 6	Multiple_Complex	6.15	10.14	8.28	4.43	5.86	7.81	7.15	8.11	11.24	7.97
TC1200011527.hg.1	10.94	15.72	14.72	12.09	10.81	5.86e-05	0.0353	RPL41P5	ribosomal protein L41 pseudogene 5	Multiple_Complex	15.04	11.97	11.22	10.41	11.47	14.03	16.41	15.4	12.21	10.4
TC1300010011.hg.1	8.91	5.78	4.76	5.53	5.74	5.8e-05	0.0353	LINC00452	long intergenic non-protein coding RNA 452	Multiple_Complex	6.2	5.37	5.64	8.97	8.84	4.23	5.35	5.3	5.7	5.84
TC1700010548.hg.1	4.72	7.24	7.72	8.37	8.17	5.6e-05	0.0353	CWC25	CWC25 spliceosome-associated protein homolog	Multiple_Complex	7.61	8.42	7.88	4.36	5.09	7.82	6.87	7.61	8.32	8.47
TC1000008731.hg.1	9.75	5.38	4.66	6.14	5.77	4.97e-05	0.0343	RPARP-AS1	RPARP antisense RNA 1	Multiple_Complex	5.98	6.52	6.05	10.18	9.31	5.09	4.78	4.23	5.77	5.49
TC1200010065.hg.1	7.91	5.65	5.42	4.45	4.48	5.12e-05	0.0343	PLCZ1	phospholipase C, zeta 1	Multiple_Complex	5.79	4.4	4.54	8.19	7.63	5	5.51	5.84	4.5	4.42
TC1800008750.hg.1	8.61	5.65	5.79	5.55	5.69	4.86e-05	0.0343	TCF4	transcription factor 4	Multiple_Complex	5.74	5.67	5.85	8.84	8.38	5.49	5.55	6.08	5.43	5.53
TC1100008612.hg.1	10.04	14.32	13.74	12.97	12.63	4.07e-05	0.0301	RPS28	ribosomal protein S28	Multiple_Complex	14.14	13.1	12.68	9.4	10.69	13.88	14.49	13.61	12.83	12.59
TC1400010741.hg.1	6.42	11.59	10.29	9.44	7.98	3.92e-05	0.0301	RPS29; RPL32P29	ribosomal protein S29; ribosomal protein L32 pseudogene 29	Multiple_Complex	11.79	9.39	8.69	5.83	7.02	10.17	11.4	10.41	9.5	7.27
TC2000007443.hg.1	7.25	4.12	4.34	4.17	4.08	3.95e-05	0.0301	TOX2	Memczak2013 ALT_ACCEPTOR, ALT_DONOR, coding, INTERNAL, intronic best transcript NM_001098797	NonCoding	4.29	4.32	4.26	6.9	7.6	4.27	3.95	4.4	4.01	3.91
TC0400006810.hg.1	10.96	5.67	5.54	4.85	5.03	3.43e-05	0.0286	USP17L23	ubiquitin specific peptidase 17-like family member 23 [Source:HGNC Symbol;Acc:HGNC:44451]	Coding	6.7	4.92	4.99	10.25	11.67	5.23	4.64	5.85	4.77	5.08
TC0500010680.hg.1	6.89	5.33	6.18	8.87	8.62	2.95e-05	0.0286	PARP8	Memczak2013 ANTISENSE, CDS, coding, INTERNAL, intronic best transcript NM_001178056	NonCoding	5.22	8.95	8.98	6.63	7.16	6.48	5.44	5.88	8.79	8.26
TC0600007480.hg.1	8.96	13.83	13.83	13.73	14.13	3.46e-05	0.0286	HLA-F	major histocompatibility complex, class I, F	Multiple_Complex	13.85	14.2	13.83	8.05	9.87	13.83	13.81	13.82	13.26	14.42
TC0600007887.hg.1	4.69	7.42	8.85	8.75	7.54	2.37e-05	0.0286	ZFAND3	zinc finger, AN1-type domain 3	Multiple_Complex	7.65	8.83	7.68	4.15	5.23	9.04	7.19	8.66	8.67	7.39
TC0700011782.hg.1	6.61	14.39	16.41	15.14	17.67	2.46e-05	0.0286	FAM133B	family with sequence similarity 133, member B	Multiple_Complex	15.17	15.08	16.85	5.36	7.86	17.91	13.62	14.9	15.19	18.49
TC0700013419.hg.1	6.07	10.58	10.68	6.35	5.2	2.7e-05	0.0286	ARPC1A	actin related protein 2/3 complex subunit 1A	Multiple_Complex	10.01	6.21	5.24	5.61	6.53	9.63	11.15	11.74	6.49	5.17
TC0800007057.hg.1	7.52	9.21	9.22	11.96	12.57	2.34e-05	0.0286	DOCK5	dedicator of cytokinesis 5	Multiple_Complex	9.79	11.67	12.75	7.56	7.48	9.87	8.64	8.58	12.25	12.38
TC0900009434.hg.1	12.97	10.04	9.32	9.55	10.32	3.37e-05	0.0286	SPATA6L	spermatogenesis associated 6-like	Multiple_Complex	10.2	9.81	10.4	12.72	13.23	9.64	9.88	8.99	9.29	10.24
TC1100010987.hg.1	7.27	4.01	4.33	4.43	4.22	3.47e-05	0.0286	FABP5	fatty acid binding protein 5 (psoriasis-associated)	Multiple_Complex	3.92	4.22	4.11	6.97	7.58	4.2	4.1	4.47	4.65	4.33
TC1300006770.hg.1	12.39	17.12	17.09	16.9	16.92	3.42e-05	0.0286	ALOX5AP	arachidonate 5-lipoxygenase-activating protein	Multiple_Complex	17.39	16.79	16.91	11.48	13.3	16.93	16.85	17.24	17	16.93
TC1600006645.hg.1	11.03	8.65	7.07	8.69	8.63	2.95e-05	0.0286	FLYWCH1	Transcript Identified by AceView, Entrez Gene ID(s) 84256	Unassigned	8.96	8.52	8.86	10.94	11.13	6.94	8.35	7.2	8.86	8.39
TC1600010227.hg.1	6.01	6.73	9.04	5.75	5.46	2.62e-05	0.0286	N4BP1	NEDD4 binding protein 1	Multiple_Complex	6.77	5.68	5.02	6.06	5.96	8.93	6.69	9.14	5.81	5.89
TC0400007293.hg.1	5.68	9.24	8.6	7.19	5.52	1.82e-05	0.0278	UBE2K	ubiquitin conjugating enzyme E2K	Multiple_Complex	9.02	6.87	5.41	5.49	5.87	8.21	9.46	8.99	7.51	5.63
TC0100008103.hg.1	12.89	18.04	17.58	13.73	13.58	1.63e-05	0.0277	RPS8; SNORD55; SNORD46; SNORD38A; SNORD38B	ribosomal protein S8; small nucleolar RNA, C/D box 55; small nucleolar RNA, C/D box 46; small nucleolar RNA, C/D box 38A; small nucleolar RNA, C/D box 38B	Multiple_Complex	18.09	13.26	13.78	11.97	13.8	17.32	17.99	17.84	14.2	13.37
TC0100014918.hg.1	8.68	4.6	4.22	4.7	5.49	1.58e-05	0.0277	SETSIP	SET-like protein	Coding	4.93	4.43	5.1	8.98	8.37	4.39	4.27	4.04	4.97	5.88
TC1000010507.hg.1	8.76	5.38	5.06	5.3	5.57	1.68e-05	0.0277	buskee; FAM25D; FAM25E; zawskaw	Transcript Identified by AceView; family with sequence similarity 25, member D [Source:HGNC Symbol;Acc:23588]; family with sequence similarity 25, member E [Source:HGNC Symbol;Acc:HGNC:23587]	Multiple_Complex	5.71	5.24	5.25	8.88	8.64	5.1	5.05	5.03	5.36	5.89
TC1500007791.hg.1	4.16	7.52	5.28	4.13	4.23	1.44e-05	0.0277	ARIH1; MIR630	ariadne RBR E3 ubiquitin protein ligase 1; microRNA 630	Multiple_Complex	7.28	4.39	4.2	4.15	4.17	5.19	7.76	5.36	3.86	4.26
TC2000008007.hg.1	8	14.7	12.43	10.38	9.07	1.23e-05	0.0277	RPS21	ribosomal protein S21	Multiple_Complex	14.69	10.64	9.87	7.23	8.77	12.15	14.71	12.71	10.12	8.28
TC2200007287.hg.1	7.88	7.53	8.33	13.91	14.01	1.35e-05	0.0277	CYTH4	cytohesin 4	Multiple_Complex	6.53	13.02	13.33	7.52	8.24	8.35	8.53	8.31	14.8	14.69
TC0200016582.hg.1	6.05	10.45	11	7.69	7.99	9.03e-06	0.0277	NABP1	nucleic acid binding protein 1	Multiple_Complex	10.01	7.82	7.96	5.47	6.63	10.89	10.9	11.11	7.57	8.01
TC1100013057.hg.1	5.72	6.35	8.17	9.59	9.07	5.59e-06	0.02	TCIRG1	T-cell, immune regulator 1, ATPase, H+ transporting, lysosomal V0 subunit A3	Multiple_Complex	6.16	9.25	9.23	5.69	5.75	8.22	6.54	8.13	9.93	8.91
TC0100007091.hg.1	15.69	10.28	8.95	10.56	10.55	2.22e-06	0.0095	CROCC	Zhang2013 ALT_ACCEPTOR, ALT_DONOR, coding, INTERNAL, intronic best transcript NM_014675	NonCoding	10.93	10.54	10.36	15.47	15.92	9.39	9.63	8.5	10.59	10.74
TC1700012296.hg.1	13.63	7.82	7.1	8.14	6.95	1.2e-06	0.0064	PRKAR1A; ARSG	protein kinase, cAMP-dependent, regulatory, type I, alpha; arylsulfatase G	Multiple_Complex	8.14	8.34	6.72	13.81	13.45	7.8	7.49	6.41	7.94	7.19
TC0100013193.hg.1	4.05	9.24	8.78	9.2	8.35	1.13e-06	0.0064	HP1BP3	heterochromatin protein 1, binding protein 3	Multiple_Complex	8.85	8.96	8.41	3.79	4.3	8.76	9.64	8.8	9.45	8.3
TC0800011138.hg.1	10.69	4.18	3.79	4.1	4.37	7.86e-07	0.0064	RAD54B	Transcript Identified by AceView, Entrez Gene ID(s) 25788	Unassigned	4.65	4.35	4.82	10.32	11.05	4.13	3.7	3.45	3.85	3.92
TC1100009917.hg.1	8.7	13.44	11.42	14.98	14.08	4.61e-07	0.0064	HBB	hemoglobin, beta	Multiple_Complex	13.19	14.62	13.84	8.89	8.52	11.21	13.68	11.62	15.34	14.32
