# Supplementary material for: Modulation of Early Neutrophil Granulation: The Circulating Tumor Cell-Extravesicular Connection in Pancreatic Ductal Adenocarcinoma
Source: Cancers (Basel). 2021 May 31;13(11):2727. doi: 10.3390/cancers13112727 (PMC8198339; doi:10.3390/cancers13112727)
Supplement: Supplementary file 1 [file cancers-13-02727-s001.zip › cancers-1202292-supplementary/Table S5.xlsx]

## Sheet: Netpath10down
Enrichment FDR	Genes in list	Total genes	Functional Category	Genes
6.44826e-09	30	161	Netpath:Fentanyl Action Pathway	ATP2B4 CBL CRK DNM2 FCGR2B FOS HCK HCLS1 HNRNPK IFITM1 INPP5D JUNB LAT2 LCP2 LYN MAPKAPK2 NFKBIA PIK3CG PIP4K2B PRKCB PRKCD PTPN6 RAPGEF1 RPS6 RPS6KA1 SH3BP2 STAT3 SYK VASP WAS
6.44826e-09	41	272	Netpath:Inositol Metabolism	AKAP8 ALPL APAF1 BCL2L1 BID CASP8 CCNT1 CFLAR CREBBP CYBA FBL GLUL HMGB1 HSP90AA1 HSPA8 IQGAP2 IRS2 ITCH JUNB MAP3K11 MAPKAPK2 MYL9 NCF1 NFKBIA NKIRAS2 NSMAF POLR1E POLR2H PPP1R12A PRKCD PYGL RIPK3 RPL8 RPS11 RPS13 RPS6KA5 RXRA SMARCC1 SYK TNFRSF1B TXNIP
6.44826e-09	18	59	Netpath:Nicotinate and Nicotinamide Metabolism	ALOX5 CBL CSF2RB DNM2 HCK HCLS1 JAK1 LYN NFKBIA PIK3CG PRKCB PRKCD PTPN6 RAPGEF1 RPS6KA1 STAT3 SYK UNC119
2.79818e-08	56	470	Netpath:Reteplase Action Pathway	ACTB ACTN1 ACTR2 ALDOA ASAP1 CALM3 CBL CDC42 CRK CSTB CTNNAL1 DUSP1 ENO1 EPHB1 EPN1 FLOT2 FOS GIT1 HIPK3 IQGAP1 IRS2 ITCH JAK1 LAPTM4A LYN MVP MYH9 NEDD4 PGAM1 PIK3CG PITPNA PKN2 PPP1R12A PPP1R14B PRKCB PRKCD PTEN PTPN12 PTPN6 PTPRE PTTG1IP RAC1 RALBP1 REPS2 RPS6KA1 RPS6KA5 SFPQ SIRPA SP1 STAT2 STAT3 STX4 TKT TNIP1 TOM1 VASP
5.31471e-07	27	166	Netpath:Ardeparin Action Pathway	ARNT CALR CASP8 CCNH CDK11B COX5B CREBBP DDX5 FOXA1 GAPDH GTF2F1 HIPK3 HSP90AA1 HSPA8 LAMTOR5 PARK7 PNRC1 PRMT2 PTEN RANBP9 RUNX2 SMARCC1 SP1 STAT3 SVIL TOP1 ZMIZ1
7.45063e-07	35	259	Netpath:Trehalose Degradation	ACTA1 CALM3 CBL CDC42 CREBBP CRK DNM2 FOS G6PD INPP5D ITCH LCP2 LYN NFAM1 NFKBIA PECAM1 PGAM1 PRKCD PRKD2 PTPN12 PTPN6 PTTG1IP RAPGEF1 RPS6KA5 SH3BP2 SLA SNRNP70 STK4 SYK TRIM25 TUBA4A UNC119 VASP WAS WIPF1
1.76793e-05	16	84	Netpath:Alteplase Action Pathway	BCL2L1 CBL CRK CSF2RB FCER1G HCK INPP5D JAK1 LYN PRKCB PTPN6 RAPGEF1 RARA RXRA STAT3 SYK
1.76793e-05	18	104	Netpath:Nicotinate and Nicotinamide Metabolism	CBL CREBBP DNM2 FOS IGBP1 IRS2 JAK1 LYN NFKBIA PIK3CG PPIA PPIB PRKCB PRKCD PTPN6 RPS6 SIRPA STAT3
4.04545e-05	15	81	Netpath:Celecoxib Metabolism Pathway	ARF1 BSG CALR CDKN1B GNA13 HMGN1 HSPA8 IGF1R IRS2 JAK1 NFKBIA RPS6 RPS6KA1 STAT3 VASP
6.63332e-05	15	85	Netpath:Rofecoxib Action Pathway	CBL CREBBP FOS HCK HSP90AA1 IL6R INPP5D JAK1 LYN NFKBIA PRKCD RAC1 SGK1 SIRPA STAT3
0.000212976	14	84	Netpath:Oxycodone Action Pathway	ATP6V1E1 CBL FCGR3A FCGR3B HSP90AA1 HSPA8 JAK1 LYN NFKBIA PILRA PTPN6 SPI1 SYK TYROBP
0.000228372	13	75	Netpath:Vatalanib Action Pathway	BCL2L1 CBL CREBBP CXCR4 INPP5D IRS2 JAK1 NFKBIA PRKCD PTPN6 SPI1 STAT3 SYK
0.00047007	13	81	Netpath:Bevantolol Action Pathway	CBL CRK HSP90AA1 IRS2 ITM2B JAK1 LYN PIK3CG PTPN6 RPS6 SGK1 STAT3 SYK
0.00146805	14	103	Netpath:Sulfate/Sulfite Metabolism	ACTR2 CBL CRK CSF2RB HCK INPP5D LYN PRKCB PTPN6 RPS6 RPS6KA1 STAT3 WAS WIPF1
0.00261012	13	98	Netpath:Etoposide Metabolism Pathway	IGF1R IRS2 JAK1 MAPKAPK2 NFKBIA PRKCD PTEN RPS6 RPS6KA1 RUNX2 SP1 SP3 STAT3
0.00779022	21	220	Netpath:Salsalate Action Pathway	ARRB2 CAMK2G CREBBP CRK CTCF DDX5 E2F4 ENG FOS HSPA8 ITCH JUNB KPNB1 NFKBIA PPM1A ROCK1 RPS6KA5 RUNX2 SNIP1 SP1 ZEB2
0.0369259	6	44	Netpath:Aromatic L-Aminoacid Decarboxylase Deficiency	ARRB2 GRK4 GRK6 RARA RPS6 SGK1
0.0467928	4	24	Netpath:Malate-Aspartate Shuttle	JAK1 NFKBIA RPS6 STAT3

## Sheet: Netpath30up
Enrichment FDR	Genes in list	Total genes	Functional Category	Genes
0.000175159	21	272	Netpath:Inositol Metabolism	CAV1 DIABLO FBL HSPA8 MAP3K5 PAPOLA PSMB5 PSMD6 PTK2 RASA3 ROMO1 RPL8 RPS11 RPS13 SKP1 TANK TAX1BP1 TNFAIP3 TNFRSF11A UBE2D2 YWHAE
0.0119593	12	166	Netpath:Ardeparin Action Pathway	BAG1 CASP1 CAV1 COX5B GTF2F2 HSPA4 HSPA8 LAMTOR5 NCOA4 NSD1 PTK2 SIRT1
0.0119593	14	220	Netpath:Salsalate Action Pathway	CAV1 CCNB2 FOSB FOXO4 HSPA8 ITGB1 NME1 PTK2 RBX1 RHOA SKP1 UBE2D1 UBE2D2 ZFYVE16
0.0135163	23	470	Netpath:Reteplase Action Pathway	ABL1 CAV1 CDC42 CLTC CYLD DDX6 DYNLL1 ENSA FOXO4 HSPA4 HSPE1 ITGB1 NDUFA13 PHPT1 PRKCB PTK2 RHOA RPLP0 RPS10 RPS27L SHB UBB ZFYVE16
0.0238814	7	84	Netpath:Oxycodone Action Pathway	ABL1 CYLD FOXO4 HSPA8 PSMD14 PTK2 TNFRSF11A
0.0402223	6	74	Netpath:27-Hydroxylase Deficiency	ABL1 EIF4E ITGA6 PTK2 RHOA YWHAE

## Sheet: Netpath60up
Enrichment FDR	Genes in list	Total genes	Functional Category	Genes
0.0253716	13	272	Netpath:Inositol Metabolism	ERBB2 FAF1 HSPA8 MAP2K4 MAP2K5 PSMB5 ROMO1 RPS11 SKP1 STAT5A TAB2 TNFAIP3 YWHAG
0.0485618	5	68	Netpath:Quinidine Action Pathway	IL1B IL1R2 MAP2K4 TAB2 UBE2V1
0.0485618	10	220	Netpath:Salsalate Action Pathway	CTNNB1 FOSB HSPA8 MYC NFYC PPP2CA RBX1 SKP1 SPTBN1 UBE2D1

## Sheet: Reactome10up
Enrichment FDR	Genes in list	Total genes	Functional Category	Genes
2.1482e-29	106	429	Reactome:R-HSA-381753 Olfactory Signaling Pathway	GNAL OR10A6 OR10A7 OR10J1 OR10J3 OR10J4 OR10K1 OR10K2 OR10P1 OR10R2 OR10S1 OR10W1 OR10Z1 OR11H1 OR11H7 OR11L1 OR14C36 OR1A2 OR1D4 OR1D5 OR1L8 OR1S1 OR1S2 OR2A25 OR2A5 OR2AP1 OR2B11 OR2B6 OR2C3 OR2D2 OR2D3 OR2L5 OR2M3 OR2M7 OR2T27 OR2T29 OR2T33 OR2T35 OR2T8 OR2W3 OR2W5 OR4A16 OR4A8 OR4C11 OR4C12 OR4C3 OR4C6 OR4E2 OR4F15 OR4F21 OR4F3 OR4F4 OR4F5 OR4F6 OR4K13 OR4K15 OR4K2 OR4K5 OR4M1 OR4M2 OR4N4 OR4…
9.6167e-27	120	571	Reactome:R-HSA-418555 G alpha (s) signalling events	ADCY2 ADCY6 ADORA2A DRD1 GCGR GNAI1 GNAL GNG7 GPR32 OR10A6 OR10A7 OR10J1 OR10J3 OR10J4 OR10K1 OR10K2 OR10P1 OR10R2 OR10S1 OR10W1 OR10Z1 OR11H1 OR11H7 OR11L1 OR14C36 OR1A2 OR1D4 OR1D5 OR1L8 OR1S1 OR1S2 OR2A25 OR2A5 OR2AP1 OR2B11 OR2B6 OR2C3 OR2D2 OR2D3 OR2L5 OR2M3 OR2M7 OR2T27 OR2T29 OR2T33 OR2T35 OR2T8 OR2W3 OR2W5 OR4A16 OR4A8 OR4C11 OR4C12 OR4C3 OR4C6 OR4E2 OR4F15 OR4F21 OR4F3 OR4F4 OR4F5 OR4F6 …
5.66762e-16	160	1155	Reactome:R-HSA-388396 GPCR downstream signalling	ADCY2 ADCY6 ADORA2A AGT AKR1C1 APOE ARHGEF1 ARHGEF35 ARHGEF38 CAMK4 CCL19 CCL27 CXCL9 CYSLTR2 DGKD DRD1 FFAR1 GCGR GNAI1 GNAL GNG7 GPR32 GPR37 GRM8 GRP IL3RA JAK2 KRAS LPAR4 MCHR2 MMP3 NMS OPN1MW OR10A6 OR10A7 OR10J1 OR10J3 OR10J4 OR10K1 OR10K2 OR10P1 OR10R2 OR10S1 OR10W1 OR10Z1 OR11H1 OR11H7 OR11L1 OR14C36 OR1A2 OR1D4 OR1D5 OR1L8 OR1S1 OR1S2 OR2A25 OR2A5 OR2AP1 OR2B11 OR2B6 OR2C3 OR2D2 OR2D3 OR2…
4.36402e-15	163	1215	Reactome:R-HSA-372790 Signaling by GPCR	ACKR4 ADCY2 ADCY6 ADORA2A AGT AKR1C1 APOE ARHGEF1 ARHGEF35 ARHGEF38 CAMK4 CCL19 CCL27 CXCL9 CYSLTR2 DGKD DRD1 ECE2 FFAR1 GCGR GNAI1 GNAL GNG7 GPR32 GPR37 GRM8 GRP IL3RA JAK2 KRAS LPAR4 MCHR2 MMP3 NMS OPN1MW OR10A6 OR10A7 OR10J1 OR10J3 OR10J4 OR10K1 OR10K2 OR10P1 OR10R2 OR10S1 OR10W1 OR10Z1 OR11H1 OR11H7 OR11L1 OR14C36 OR1A2 OR1D4 OR1D5 OR1L8 OR1S1 OR1S2 OR2A25 OR2A5 OR2AP1 OR2B11 OR2B6 OR2C3 OR2D…
1.10325e-07	42	217	Reactome:R-HSA-6805567 Keratinization	FLG KLK12 KLK5 KRT19 KRT20 KRT7 KRT76 KRT8 KRTAP10-11 KRTAP10-7 KRTAP11-1 KRTAP19-1 KRTAP19-7 KRTAP2-4 KRTAP20-1 KRTAP21-3 KRTAP23-1 KRTAP25-1 KRTAP3-1 KRTAP3-3 KRTAP4-8 KRTAP5-11 KRTAP5-6 KRTAP5-8 KRTAP6-1 KRTAP6-3 KRTAP9-1 KRTAP9-2 KRTAP9-8 LCE1B LCE1C LCE1D LCE1E LCE3B LCE6A LIPM SPINK5 SPINK9 SPRR1A SPRR2D SPRR2E SPRR3
4.03681e-06	16	46	Reactome:R-HSA-1461973 Defensins	DEFA6 DEFB105A DEFB107A DEFB108B DEFB110 DEFB113 DEFB116 DEFB124 DEFB126 DEFB127 DEFB128 DEFB129 DEFB133 DEFB134 DEFB136 PRSS3
7.48929e-06	14	37	Reactome:R-HSA-1461957 Beta defensins	DEFB105A DEFB107A DEFB108B DEFB110 DEFB113 DEFB116 DEFB124 DEFB126 DEFB127 DEFB128 DEFB129 DEFB133 DEFB134 DEFB136
3.46966e-05	247	2690	Reactome:R-HSA-162582 Signal Transduction	ACKR4 ACVR2A ACVRL1 ADCY2 ADCY6 ADORA2A AGT AKR1C1 ALDH1A2 APOE ARHGAP32 ARHGAP36 ARHGEF1 ARHGEF35 ARHGEF38 AXIN1 BCR BIRC3 BMPR1B BTC BTRC CAMK4 CCL19 CCL27 CHN1 CHN2 CKAP5 CMA1 COL4A2 COL9A1 CTNNB1 CXCL9 CXXC5 CYSLTR2 DERL2 DGKD DNM3 DRD1 DTX2 DYNC2H1 ECE2 EIF4B FABP5 FAM13B FASLG FFAR1 FGF7 FGF9 FGFBP1 FGFR4 FST GAS8 GCGR GNAI1 GNAL GNG7 GPR32 GPR37 GRIN2A GRM8 GRP HDAC9 IL3RA INTU ITGA3 ITGB1…
0.000180783	20	90	Reactome:R-HSA-6803157 Antimicrobial peptides	DEFA6 DEFB105A DEFB107A DEFB108B DEFB110 DEFB113 DEFB116 DEFB124 DEFB126 DEFB127 DEFB128 DEFB129 DEFB133 DEFB134 DEFB136 HTN1 HTN3 PRSS3 REG3A SEMG1
0.000180783	20	90	Reactome:R-HSA-1474290 Collagen formation	ADAMTS14 COL15A1 COL1A1 COL1A2 COL21A1 COL24A1 COL25A1 COL2A1 COL3A1 COL4A2 COL4A6 COL5A3 COL7A1 COL9A1 CTSB ITGA6 LOXL1 MMP3 P3H3 SERPINH1
0.000362361	13	44	Reactome:R-HSA-8948216 Collagen chain trimerization	COL15A1 COL1A1 COL1A2 COL21A1 COL24A1 COL25A1 COL2A1 COL3A1 COL4A2 COL4A6 COL5A3 COL7A1 COL9A1
0.000390925	15	58	Reactome:R-HSA-2022090 Assembly of collagen fibrils and other multimeric structures	COL15A1 COL1A1 COL1A2 COL24A1 COL2A1 COL3A1 COL4A2 COL4A6 COL5A3 COL7A1 COL9A1 CTSB ITGA6 LOXL1 MMP3
0.00054087	16	67	Reactome:R-HSA-1650814 Collagen biosynthesis and modifying enzymes	ADAMTS14 COL15A1 COL1A1 COL1A2 COL21A1 COL24A1 COL25A1 COL2A1 COL3A1 COL4A2 COL4A6 COL5A3 COL7A1 COL9A1 P3H3 SERPINH1
0.00212739	16	75	Reactome:R-HSA-6809371 Formation of the cornified envelope	FLG KLK12 KLK5 LCE1B LCE1C LCE1D LCE1E LCE3B LCE6A LIPM SPINK5 SPINK9 SPRR1A SPRR2D SPRR2E SPRR3
0.00212739	6	11	Reactome:R-HSA-5661231 Metallothioneins bind metals	MT1A MT1B MT1G MT1M MT3 MT4
0.00898062	7	19	Reactome:R-HSA-3000480 Scavenging by Class A Receptors	APOE COL1A1 COL1A2 COL3A1 COL4A2 MARCO SCGB3A2
0.00956846	6	14	Reactome:R-HSA-5660526 Response to metal ions	MT1A MT1B MT1G MT1M MT3 MT4
0.0109297	74	717	Reactome:R-HSA-382551 Transport of small molecules	ABCA10 ABCA6 ABCA8 ABCD2 ADCY2 ADCY6 APOA5 APOC4 APOD APOE AQP7 ASIC2 ATP10D ATP11C ATP13A5 ATP1A2 ATP2B3 CIDEC CLCN3 CLCNKB DERL2 DMTN FXYD3 FXYD4 GNG7 KCNJ11 MTTP NALCN NCEH1 NGB NIPAL1 NIPAL2 NPC1 NR1H3 PHB PRKAR1A PRKAR2B PSMA5 PSMC1 RUNX1 RYR1 SLC12A5 SLC15A1 SLC1A2 SLC1A3 SLC22A12 SLC22A17 SLC25A26 SLC26A11 SLC26A4 SLC27A6 SLC29A3 SLC2A2 SLC38A1 SLC38A2 SLC38A4 SLC39A2 SLC39A5 SLC44A5 SLC5A…
0.0475737	35	296	Reactome:R-HSA-1474244 Extracellular matrix organization	ADAMTS14 CMA1 COL15A1 COL1A1 COL1A2 COL21A1 COL24A1 COL25A1 COL2A1 COL3A1 COL4A2 COL4A6 COL5A3 COL7A1 COL9A1 CTSB DCN EFEMP1 ELN ITGA3 ITGA6 ITGB1 KLK2 LAMA2 LOXL1 LTBP1 LTBP4 MMP3 P3H3 PLG PTPRS SERPINH1 TRAPPC4 TTR VCAM1

## Sheet: Reactome10down
Enrichment FDR	Genes in list	Total genes	Functional Category	Genes
1.91698e-30	160	1118	Reactome:R-HSA-168249 Innate Immune System	ACTB ACTG1 ACTR2 ADAM8 ADGRE3 ALDOA ALOX5 ANPEP APAF1 ARL8A ARPC2 ASAH1 ATG7 ATP6V0A1 ATP6V0B ATP6V0C ATP6V1E1 BCL2L1 BRK1 BST1 C5AR1 CAMP CASP4 CASP8 CD14 CD300A CD46 CD53 CD55 CD63 CDA CDC42 CEACAM3 CHI3L1 CNPY3 COTL1 CPPED1 CREBBP CRK CSTB CTSS CXCR1 CYBA DGAT1 DNAJC5 DNM2 EPX FCER1G FCGR2A FCGR3A FCGR3B FGL2 FOS FPR1 FPR2 HBB HCK HEXB HLA-C HMGB1 HSP90AA1 HSPA6 HSPA8 IFI16 IGF2R IMPDH1 IQGAP1…
1.91698e-30	98	474	Reactome:R-HSA-6798695 Neutrophil degranulation	ACTR2 ADAM8 ADGRE3 ALDOA ALOX5 ANPEP APAF1 ARL8A ASAH1 ATG7 ATP6V0A1 ATP6V0C BST1 C5AR1 CAMP CD14 CD300A CD53 CD55 CD63 CDA CEACAM3 CHI3L1 COTL1 CPPED1 CSTB CTSS CXCR1 CYBA DGAT1 DNAJC5 EPX FCER1G FCGR2A FCGR3B FGL2 FPR1 FPR2 HBB HEXB HLA-C HMGB1 HSP90AA1 HSPA6 HSPA8 IGF2R IMPDH1 IQGAP1 IQGAP2 KCMF1 KPNB1 LRG1 LTF LYZ MME MMP25 MMP9 MNDA MS4A3 MVP NFAM1 P2RX1 PAFAH1B2 PDXK PECAM1 PGAM1 PGLYRP1 PL…
3.11817e-29	230	2032	Reactome:R-HSA-168256 Immune System	ACTB ACTG1 ACTR2 ADAM8 ADGRE3 ALDOA ALOX5 ANAPC11 ANPEP APAF1 ARF1 ARL8A ARPC2 ASAH1 ATG7 ATP6V0A1 ATP6V0B ATP6V0C ATP6V1E1 BCL2L1 BRK1 BST1 BTN3A2 C5AR1 CALR CAMK2G CAMP CASP4 CASP8 CBL CD14 CD300A CD46 CD53 CD55 CD63 CDA CDC42 CEACAM3 CHI3L1 CLEC2B CNPY3 COTL1 CPPED1 CREBBP CRK CSF2RB CSTB CTSS CUL3 CXCL8 CXCR1 CYBA DCTN5 DGAT1 DNAJC5 DNM2 EIF4A2 EPX FBXL4 FBXL5 FCER1G FCGR2A FCGR2B FCGR3A FCGR…
2.64769e-19	43	144	Reactome:R-HSA-168255 Influenza Life Cycle	CALR GTF2F1 HSP90AA1 KPNB1 NUP155 NUP50 POLR2A POLR2F POLR2H POLR2J POM121 RPL10 RPL10L RPL11 RPL13A RPL18 RPL18A RPL21 RPL23 RPL23A RPL24 RPL27 RPL3 RPL35 RPL35A RPL39 RPL7 RPL7A RPL8 RPLP2 RPS11 RPS12 RPS13 RPS14 RPS20 RPS21 RPS23 RPS25 RPS28 RPS29 RPS3 RPS4X RPS6
6.70583e-19	44	155	Reactome:R-HSA-168254 Influenza Infection	CALR GTF2F1 HSP90AA1 KPNB1 NUP155 NUP50 PABPN1 POLR2A POLR2F POLR2H POLR2J POM121 RPL10 RPL10L RPL11 RPL13A RPL18 RPL18A RPL21 RPL23 RPL23A RPL24 RPL27 RPL3 RPL35 RPL35A RPL39 RPL7 RPL7A RPL8 RPLP2 RPS11 RPS12 RPS13 RPS14 RPS20 RPS21 RPS23 RPS25 RPS28 RPS29 RPS3 RPS4X RPS6
7.68289e-19	41	135	Reactome:R-HSA-168273 Influenza Viral RNA Transcription and Replication	GTF2F1 HSP90AA1 NUP155 NUP50 POLR2A POLR2F POLR2H POLR2J POM121 RPL10 RPL10L RPL11 RPL13A RPL18 RPL18A RPL21 RPL23 RPL23A RPL24 RPL27 RPL3 RPL35 RPL35A RPL39 RPL7 RPL7A RPL8 RPLP2 RPS11 RPS12 RPS13 RPS14 RPS20 RPS21 RPS23 RPS25 RPS28 RPS29 RPS3 RPS4X RPS6
4.14571e-18	34	95	Reactome:R-HSA-156842 Eukaryotic Translation Elongation	EEF1A1P5 EEF1G RPL10 RPL10L RPL11 RPL13A RPL18 RPL18A RPL21 RPL23 RPL23A RPL24 RPL27 RPL3 RPL35 RPL35A RPL39 RPL7 RPL7A RPL8 RPLP2 RPS11 RPS12 RPS13 RPS14 RPS20 RPS21 RPS23 RPS25 RPS28 RPS29 RPS3 RPS4X RPS6
2.59753e-17	33	94	Reactome:R-HSA-72764 Eukaryotic Translation Termination	RPL10 RPL10L RPL11 RPL13A RPL18 RPL18A RPL21 RPL23 RPL23A RPL24 RPL27 RPL3 RPL35 RPL35A RPL39 RPL7 RPL7A RPL8 RPLP2 RPS11 RPS12 RPS13 RPS14 RPS20 RPS21 RPS23 RPS25 RPS28 RPS29 RPS3 RPS4X RPS6 TRMT112
4.26929e-17	34	102	Reactome:R-HSA-72689 Formation of a pool of free 40S subunits	EIF3A EIF3L RPL10 RPL10L RPL11 RPL13A RPL18 RPL18A RPL21 RPL23 RPL23A RPL24 RPL27 RPL3 RPL35 RPL35A RPL39 RPL7 RPL7A RPL8 RPLP2 RPS11 RPS12 RPS13 RPS14 RPS20 RPS21 RPS23 RPS25 RPS28 RPS29 RPS3 RPS4X RPS6
4.26929e-17	32	90	Reactome:R-HSA-156902 Peptide chain elongation	RPL10 RPL10L RPL11 RPL13A RPL18 RPL18A RPL21 RPL23 RPL23A RPL24 RPL27 RPL3 RPL35 RPL35A RPL39 RPL7 RPL7A RPL8 RPLP2 RPS11 RPS12 RPS13 RPS14 RPS20 RPS21 RPS23 RPS25 RPS28 RPS29 RPS3 RPS4X RPS6
4.26929e-17	32	90	Reactome:R-HSA-192823 Viral mRNA Translation	RPL10 RPL10L RPL11 RPL13A RPL18 RPL18A RPL21 RPL23 RPL23A RPL24 RPL27 RPL3 RPL35 RPL35A RPL39 RPL7 RPL7A RPL8 RPLP2 RPS11 RPS12 RPS13 RPS14 RPS20 RPS21 RPS23 RPS25 RPS28 RPS29 RPS3 RPS4X RPS6
1.04055e-16	35	112	Reactome:R-HSA-156827 L13a-mediated translational silencing of Ceruloplasmin expression	EIF3A EIF3L EIF4A2 RPL10 RPL10L RPL11 RPL13A RPL18 RPL18A RPL21 RPL23 RPL23A RPL24 RPL27 RPL3 RPL35 RPL35A RPL39 RPL7 RPL7A RPL8 RPLP2 RPS11 RPS12 RPS13 RPS14 RPS20 RPS21 RPS23 RPS25 RPS28 RPS29 RPS3 RPS4X RPS6
1.13356e-16	36	120	Reactome:R-HSA-72737 Cap-dependent Translation Initiation	EIF2B2 EIF3A EIF3L EIF4A2 RPL10 RPL10L RPL11 RPL13A RPL18 RPL18A RPL21 RPL23 RPL23A RPL24 RPL27 RPL3 RPL35 RPL35A RPL39 RPL7 RPL7A RPL8 RPLP2 RPS11 RPS12 RPS13 RPS14 RPS20 RPS21 RPS23 RPS25 RPS28 RPS29 RPS3 RPS4X RPS6
1.13356e-16	36	120	Reactome:R-HSA-72613 Eukaryotic Translation Initiation	EIF2B2 EIF3A EIF3L EIF4A2 RPL10 RPL10L RPL11 RPL13A RPL18 RPL18A RPL21 RPL23 RPL23A RPL24 RPL27 RPL3 RPL35 RPL35A RPL39 RPL7 RPL7A RPL8 RPLP2 RPS11 RPS12 RPS13 RPS14 RPS20 RPS21 RPS23 RPS25 RPS28 RPS29 RPS3 RPS4X RPS6
1.13356e-16	35	113	Reactome:R-HSA-72706 GTP hydrolysis and joining of the 60S ribosomal subunit	EIF3A EIF3L EIF4A2 RPL10 RPL10L RPL11 RPL13A RPL18 RPL18A RPL21 RPL23 RPL23A RPL24 RPL27 RPL3 RPL35 RPL35A RPL39 RPL7 RPL7A RPL8 RPLP2 RPS11 RPS12 RPS13 RPS14 RPS20 RPS21 RPS23 RPS25 RPS28 RPS29 RPS3 RPS4X RPS6
1.13356e-16	35	113	Reactome:R-HSA-1799339 SRP-dependent cotranslational protein targeting to membrane	RPL10 RPL10L RPL11 RPL13A RPL18 RPL18A RPL21 RPL23 RPL23A RPL24 RPL27 RPL3 RPL35 RPL35A RPL39 RPL7 RPL7A RPL8 RPLP2 RPS11 RPS12 RPS13 RPS14 RPS20 RPS21 RPS23 RPS25 RPS28 RPS29 RPS3 RPS4X RPS6 SPCS3 SRP14 SSR2
1.23781e-16	32	94	Reactome:R-HSA-2408557 Selenocysteine synthesis	RPL10 RPL10L RPL11 RPL13A RPL18 RPL18A RPL21 RPL23 RPL23A RPL24 RPL27 RPL3 RPL35 RPL35A RPL39 RPL7 RPL7A RPL8 RPLP2 RPS11 RPS12 RPS13 RPS14 RPS20 RPS21 RPS23 RPS25 RPS28 RPS29 RPS3 RPS4X RPS6
2.20218e-16	35	116	Reactome:R-HSA-975957 Nonsense Mediated Decay (NMD) enhanced by the Exon Junction Complex (EJC)	CASC3 RBM8A RPL10 RPL10L RPL11 RPL13A RPL18 RPL18A RPL21 RPL23 RPL23A RPL24 RPL27 RPL3 RPL35 RPL35A RPL39 RPL7 RPL7A RPL8 RPLP2 RPS11 RPS12 RPS13 RPS14 RPS20 RPS21 RPS23 RPS25 RPS28 RPS29 RPS3 RPS4X RPS6 UPF3B
2.20218e-16	32	96	Reactome:R-HSA-975956 Nonsense Mediated Decay (NMD) independent of the Exon Junction Complex (EJC)	RPL10 RPL10L RPL11 RPL13A RPL18 RPL18A RPL21 RPL23 RPL23A RPL24 RPL27 RPL3 RPL35 RPL35A RPL39 RPL7 RPL7A RPL8 RPLP2 RPS11 RPS12 RPS13 RPS14 RPS20 RPS21 RPS23 RPS25 RPS28 RPS29 RPS3 RPS4X RPS6
2.20218e-16	35	116	Reactome:R-HSA-927802 Nonsense-Mediated Decay (NMD)	CASC3 RBM8A RPL10 RPL10L RPL11 RPL13A RPL18 RPL18A RPL21 RPL23 RPL23A RPL24 RPL27 RPL3 RPL35 RPL35A RPL39 RPL7 RPL7A RPL8 RPLP2 RPS11 RPS12 RPS13 RPS14 RPS20 RPS21 RPS23 RPS25 RPS28 RPS29 RPS3 RPS4X RPS6 UPF3B
4.46753e-16	95	712	Reactome:R-HSA-8953854 Metabolism of RNA	ACTB APOBEC3B BOP1 CASC3 CCAR1 CCNH CPSF2 CSNK1D CWC25 DDX23 DDX5 DHX15 EIF4A2 EXOSC10 EXOSC9 FBL FUS GTF2F1 HNRNPA2B1 HNRNPD HNRNPK HNRNPL HNRNPU HSPA8 LSM10 MAPKAPK2 NUP155 NUP50 PABPN1 PCBP2 PCF11 POLR2A POLR2F POLR2H POLR2J POM121 PRCC PRKCD PRPF3 PRPF4 PSMA2 PSMA6 PSMA7 RBM5 RBM8A RPL10 RPL10L RPL11 RPL13A RPL18 RPL18A RPL21 RPL23 RPL23A RPL24 RPL27 RPL3 RPL35 RPL35A RPL39 RPL7 RPL7A RPL8 RP…
2.95162e-15	64	385	Reactome:R-HSA-5663205 Infectious disease	ARF1 CALR CBL CCNH CCNT1 CHMP3 CHMP4B CHMP5 CXCR4 GTF2F1 HCK HSP90AA1 KPNB1 LTF NUP155 NUP50 PABPN1 PAK2 POLR2A POLR2F POLR2H POLR2J POM121 PPIA PSMA2 PSMA6 PSMA7 RAC1 RPL10 RPL10L RPL11 RPL13A RPL18 RPL18A RPL21 RPL23 RPL23A RPL24 RPL27 RPL3 RPL35 RPL35A RPL39 RPL7 RPL7A RPL8 RPLP2 RPS11 RPS12 RPS13 RPS14 RPS20 RPS21 RPS23 RPS25 RPS28 RPS29 RPS3 RPS4X RPS6 STX1B TAF10 TCEA1 VPS28
3.11965e-15	42	180	Reactome:R-HSA-72163 mRNA Splicing - Major Pathway	CASC3 CCAR1 CPSF2 CWC25 DDX23 DDX5 DHX15 FUS GTF2F1 HNRNPA2B1 HNRNPD HNRNPK HNRNPL HNRNPU HSPA8 PABPN1 PCBP2 PCF11 POLR2A POLR2F POLR2H POLR2J PRCC PRPF3 PRPF4 RBM5 RBM8A SF3A1 SF3B2 SLU7 SNRNP40 SNRNP70 SRRM1 SRRM2 SRRT SRSF11 SRSF3 SRSF9 SYF2 U2AF1 UPF3B USP39
6.53618e-15	46	218	Reactome:R-HSA-376176 Signaling by ROBO receptors	AKAP5 CASC3 CDC42 CXCR4 MYO9B NRP1 PAK2 PSMA2 PSMA6 PSMA7 RAC1 RBM8A RPL10 RPL10L RPL11 RPL13A RPL18 RPL18A RPL21 RPL23 RPL23A RPL24 RPL27 RPL3 RPL35 RPL35A RPL39 RPL7 RPL7A RPL8 RPLP2 RPS11 RPS12 RPS13 RPS14 RPS20 RPS21 RPS23 RPS25 RPS28 RPS29 RPS3 RPS4X RPS6 UPF3B VASP
1.95645e-14	33	118	Reactome:R-HSA-2408522 Selenoamino acid metabolism	MARS RPL10 RPL10L RPL11 RPL13A RPL18 RPL18A RPL21 RPL23 RPL23A RPL24 RPL27 RPL3 RPL35 RPL35A RPL39 RPL7 RPL7A RPL8 RPLP2 RPS11 RPS12 RPS13 RPS14 RPS20 RPS21 RPS23 RPS25 RPS28 RPS29 RPS3 RPS4X RPS6
2.66865e-14	42	191	Reactome:R-HSA-72172 mRNA Splicing	CASC3 CCAR1 CPSF2 CWC25 DDX23 DDX5 DHX15 FUS GTF2F1 HNRNPA2B1 HNRNPD HNRNPK HNRNPL HNRNPU HSPA8 PABPN1 PCBP2 PCF11 POLR2A POLR2F POLR2H POLR2J PRCC PRPF3 PRPF4 RBM5 RBM8A SF3A1 SF3B2 SLU7 SNRNP40 SNRNP70 SRRM1 SRRM2 SRRT SRSF11 SRSF3 SRSF9 SYF2 U2AF1 UPF3B USP39
1.67942e-13	74	531	Reactome:R-HSA-422475 Axon guidance	ACTB ACTG1 ACTR2 AKAP5 ARPC2 CACNB4 CASC3 CDC42 CXCR4 DNM2 EPHB1 GIT1 HSP90AA1 HSPA8 IRS2 LIMK2 LYN MMP9 MYH9 MYL6 MYL9 MYO9B NRP1 NUMB PAK2 PITPNA PLXNC1 PSENEN PSMA2 PSMA6 PSMA7 RAC1 RANBP9 RBM8A ROCK1 RPL10 RPL10L RPL11 RPL13A RPL18 RPL18A RPL21 RPL23 RPL23A RPL24 RPL27 RPL3 RPL35 RPL35A RPL39 RPL7 RPL7A RPL8 RPLP2 RPS11 RPS12 RPS13 RPS14 RPS20 RPS21 RPS23 RPS25 RPS28 RPS29 RPS3 RPS4X RPS6 RPS…
4.19007e-13	46	243	Reactome:R-HSA-72203 Processing of Capped Intron-Containing Pre-mRNA	CASC3 CCAR1 CPSF2 CWC25 DDX23 DDX5 DHX15 FUS GTF2F1 HNRNPA2B1 HNRNPD HNRNPK HNRNPL HNRNPU HSPA8 NUP155 NUP50 PABPN1 PCBP2 PCF11 POLR2A POLR2F POLR2H POLR2J POM121 PRCC PRPF3 PRPF4 RBM5 RBM8A SF3A1 SF3B2 SLBP SLU7 SNRNP40 SNRNP70 SRRM1 SRRM2 SRRT SRSF11 SRSF3 SRSF9 SYF2 U2AF1 UPF3B USP39
4.87736e-13	38	172	Reactome:R-HSA-9010553 Regulation of expression of SLITs and ROBOs	CASC3 PSMA2 PSMA6 PSMA7 RBM8A RPL10 RPL10L RPL11 RPL13A RPL18 RPL18A RPL21 RPL23 RPL23A RPL24 RPL27 RPL3 RPL35 RPL35A RPL39 RPL7 RPL7A RPL8 RPLP2 RPS11 RPS12 RPS13 RPS14 RPS20 RPS21 RPS23 RPS25 RPS28 RPS29 RPS3 RPS4X RPS6 UPF3B
3.3669e-12	50	297	Reactome:R-HSA-72766 Translation	CARS2 EEF1A1P5 EEF1G EIF2B2 EIF3A EIF3L EIF4A2 MARS MRPL30 MRPL51 MRPL55 MRPS18C MRPS22 MTIF3 RPL10 RPL10L RPL11 RPL13A RPL18 RPL18A RPL21 RPL23 RPL23A RPL24 RPL27 RPL3 RPL35 RPL35A RPL39 RPL7 RPL7A RPL8 RPLP2 RPS11 RPS12 RPS13 RPS14 RPS20 RPS21 RPS23 RPS25 RPS28 RPS29 RPS3 RPS4X RPS6 SPCS3 SRP14 SSR2 TRMT112
3.70903e-12	38	183	Reactome:R-HSA-6791226 Major pathway of rRNA processing in the nucleolus and cytosol	BOP1 CSNK1D EXOSC10 EXOSC9 FBL RPL10 RPL10L RPL11 RPL13A RPL18 RPL18A RPL21 RPL23 RPL23A RPL24 RPL27 RPL3 RPL35 RPL35A RPL39 RPL7 RPL7A RPL8 RPLP2 RPS11 RPS12 RPS13 RPS14 RPS20 RPS21 RPS23 RPS25 RPS28 RPS29 RPS3 RPS4X RPS6 UTP6
4.32088e-12	39	193	Reactome:R-HSA-8868773 rRNA processing in the nucleus and cytosol	BOP1 CSNK1D EXOSC10 EXOSC9 FBL RPL10 RPL10L RPL11 RPL13A RPL18 RPL18A RPL21 RPL23 RPL23A RPL24 RPL27 RPL3 RPL35 RPL35A RPL39 RPL7 RPL7A RPL8 RPLP2 RPS11 RPS12 RPS13 RPS14 RPS20 RPS21 RPS23 RPS25 RPS28 RPS29 RPS3 RPS4X RPS6 TRMT112 UTP6
2.71673e-10	174	2038	Reactome:R-HSA-392499 Metabolism of proteins	ACO2 ACTB ADAMTSL4 ADD1 ALPL ANPEP ARCN1 ARF1 ARRB2 ARSG B4GALT5 BCHE BST1 CALR CARS2 CBX4 CD55 COMMD2 COMMD6 COMMD8 COX17 CSF2RB CSNK1D CTDSP2 CUL3 CXCL8 DCTN5 DDX17 DPM3 EEF1A1P5 EEF1G EIF2B2 EIF3A EIF3L EIF4A2 EXOSC9 FBXL4 FBXL5 FCGR3B GAS6 GMDS GNB1 GNB2 GOLGA2 GRPEL1 H2AFZ HIST1H2AB HIST1H2AG HIST1H2BA HIST1H2BC HIST2H2AB HNRNPK HSPA8 IGFALS INO80E ITM2B LMAN2 LRR1 LTF LYZ MARS MAT2B MDM4 MM…
1.3986e-09	39	231	Reactome:R-HSA-72312 rRNA processing	BOP1 CSNK1D EXOSC10 EXOSC9 FBL RPL10 RPL10L RPL11 RPL13A RPL18 RPL18A RPL21 RPL23 RPL23A RPL24 RPL27 RPL3 RPL35 RPL35A RPL39 RPL7 RPL7A RPL8 RPLP2 RPS11 RPS12 RPS13 RPS14 RPS20 RPS21 RPS23 RPS25 RPS28 RPS29 RPS3 RPS4X RPS6 TRMT112 UTP6
5.11884e-09	89	857	Reactome:R-HSA-1643685 Disease	ADAMTSL4 ARF1 ARRB2 ATG7 CALR CAST CBL CCNH CCNT1 CD14 CDKN1B CHMP3 CHMP4B CHMP5 CREBBP CSF2RB CTBP2 CXCR4 FGF4 GOLGA2 GTF2F1 HCK HEY1 HSP90AA1 IQGAP1 IRS2 KDM7A KPNB1 LRRFIP1 LTF LY96 MAP3K11 NFKBIA NUP155 NUP50 PABPN1 PAK2 POLR2A POLR2F POLR2H POLR2J POM121 PPIA PPP2R5E PSENEN PSMA2 PSMA6 PSMA7 RAC1 RBPJ RPL10 RPL10L RPL11 RPL13A RPL18 RPL18A RPL21 RPL23 RPL23A RPL24 RPL27 RPL3 RPL35 RPL35A RPL…
1.33873e-08	58	468	Reactome:R-HSA-8953897 Cellular responses to external stimuli	ANAPC11 ANAPC16 ARNT ATG7 CAMK2G CBX4 CDKN1B CDKN2D CHMP3 CHMP4B CITED2 CREBBP CXCL8 CYBA DCTN5 EGLN1 FOS GABARAP GABARAPL1 GPX1 H2AFZ HIST1H1B HIST1H1C HIST1H1E HIST1H2AB HIST1H2BA HIST1H2BC HSP90AA1 HSPA6 HSPA8 KDM6B LAMTOR4 LAMTOR5 MAP1LC3B MAP4K4 MAPKAPK2 MAPKAPK5 MDM4 NCF1 NCF2 NUP155 NUP50 PHC2 PIK3R4 POM121 PRKAG1 PSMA2 PSMA6 PSMA7 RPS6KA1 RRAGD SP1 STAT3 TNRC6B UBE2C UBN1 VHL WIPI1
1.99115e-08	124	1385	Reactome:R-HSA-74160 Gene expression (Transcription)	ACTB AFF4 APAF1 ARID1A ARID4B BANP BAZ2A BID CASC3 CBX4 CCNH CCNT1 CDKN1B CHD4 CITED2 COX5B COX6B1 COX7B COX8A CPSF2 CREBBP DICER1 DPY30 E2F4 ELF1 FOS G6PD GATAD2A GTF2F1 H2AFZ HEY1 HIST1H2AB HIST1H2BA HIST1H2BC HSP90AA1 ITCH JARID2 JUNB KMT2B KMT2D KMT2E LAMTOR4 LAMTOR5 LSM10 MAPKAPK5 MDM4 MED23 MYL9 NABP1 NDUFA4 NFIA NRBP1 NUP155 NUP50 PABPN1 PCF11 PCGF5 PHC2 PIP4K2B PLK3 POLR1E POLR2A POLR2F P…
5.97357e-08	98	1029	Reactome:R-HSA-1266738 Developmental Biology	ACTB ACTG1 ACTR2 AKAP5 ARPC2 CACNB4 CASC3 CDC42 CREBBP CTCF CXCR4 DNM2 EPHB1 GIT1 H2AFZ HIST1H2AB HIST1H2BA HIST1H2BC HOXA3 HSP90AA1 HSPA8 IRS2 KMT2D KRTAP2-1 LIMK2 LYN MED23 MED28 MMP9 MYH9 MYL6 MYL9 MYO9B NKX6-1 NRP1 NUMB PAK2 PITPNA PKNOX1 PLXNC1 POLR2A POLR2F POLR2H POLR2J PSENEN PSMA2 PSMA6 PSMA7 RAC1 RANBP9 RARA RBM8A RBPJ ROCK1 RPL10 RPL10L RPL11 RPL13A RPL18 RPL18A RPL21 RPL23 RPL23A RPL2…
9.77262e-08	72	677	Reactome:R-HSA-1280215 Cytokine Signaling in Immune system	ALOX5 ARF1 BCL2L1 CAMK2G CBL CDC42 CRK CSF2RB CXCL8 EIF4A2 FOS FPR1 GBP1 HCK HLA-C HLA-F HMGB1 HNRNPA2B1 HSP90AA1 HSPA8 IFITM1 IFITM2 IFNAR1 IFNGR1 IL16 IL17RA IL18RAP IL1RN IL6R INPP5D IRAK3 IRF1 IRF2 IRS2 ISG20 JAK1 JUNB KPNB1 LCP1 LYN MAPKAPK2 MCL1 MMP9 MX2 NEDD4 NFKBIA NKIRAS2 NUP155 NUP50 PAK2 PITPNA POM121 PPIA PRKCD PSMA2 PSMA6 PSMA7 PTPN12 PTPN6 RAPGEF1 RPS6KA1 RPS6KA5 S100A12 STAT2 STAT3…
6.64876e-07	16	59	Reactome:R-HSA-72702 Ribosomal scanning and start codon recognition	EIF3A EIF3L EIF4A2 RPS11 RPS12 RPS13 RPS14 RPS20 RPS21 RPS23 RPS25 RPS28 RPS29 RPS3 RPS4X RPS6
6.64876e-07	16	59	Reactome:R-HSA-72649 Translation initiation complex formation	EIF3A EIF3L EIF4A2 RPS11 RPS12 RPS13 RPS14 RPS20 RPS21 RPS23 RPS25 RPS28 RPS29 RPS3 RPS4X RPS6
6.68058e-07	109	1245	Reactome:R-HSA-73857 RNA Polymerase II Transcription	AFF4 APAF1 ARID1A BANP BID CASC3 CBX4 CCNH CCNT1 CDKN1B CHD4 CITED2 COX5B COX6B1 COX7B COX8A CPSF2 CREBBP DPY30 E2F4 ELF1 FOS G6PD GATAD2A GTF2F1 H2AFZ HEY1 HIST1H2AB HIST1H2BA HIST1H2BC ITCH JUNB KMT2B KMT2D KMT2E LAMTOR4 LAMTOR5 LSM10 MAPKAPK5 MDM4 MED23 MYL9 NABP1 NDUFA4 NRBP1 PABPN1 PCF11 PCGF5 PHC2 PIP4K2B PLK3 POLR2A POLR2F POLR2H POLR2J PPM1A PRELID1 PRKAG1 PRKCB PSMA2 PSMA6 PSMA7 PTEN RAD…
6.87452e-07	15	52	Reactome:R-HSA-72695 Formation of the ternary complex, and subsequently, the 43S complex	EIF3A EIF3L RPS11 RPS12 RPS13 RPS14 RPS20 RPS21 RPS23 RPS25 RPS28 RPS29 RPS3 RPS4X RPS6
8.04778e-07	16	60	Reactome:R-HSA-72662 Activation of the mRNA upon binding of the cap-binding complex and eIFs, and subsequent binding to 43S	EIF3A EIF3L EIF4A2 RPS11 RPS12 RPS13 RPS14 RPS20 RPS21 RPS23 RPS25 RPS28 RPS29 RPS3 RPS4X RPS6
1.36191e-06	34	238	Reactome:R-HSA-3247509 Chromatin modifying enzymes	ACTB ARID1A ARID4A ARID4B ATF7IP CHD4 CREBBP DPY30 GATAD2A H2AFZ HIST1H2AB HIST1H2AG HIST1H2BA HIST1H2BC HIST2H2AB HMG20B JMJD6 KANSL1 KDM2A KDM6B KDM7A KMT2B KMT2D KMT2E MSL1 MSL3 PADI4 SETD2 SMARCA2 SMARCC1 SMARCD2 TADA2B TAF10 USP22
1.36191e-06	34	238	Reactome:R-HSA-4839726 Chromatin organization	ACTB ARID1A ARID4A ARID4B ATF7IP CHD4 CREBBP DPY30 GATAD2A H2AFZ HIST1H2AB HIST1H2AG HIST1H2BA HIST1H2BC HIST2H2AB HMG20B JMJD6 KANSL1 KDM2A KDM6B KDM7A KMT2B KMT2D KMT2E MSL1 MSL3 PADI4 SETD2 SMARCA2 SMARCC1 SMARCD2 TADA2B TAF10 USP22
2.30008e-06	51	451	Reactome:R-HSA-449147 Signaling by Interleukins	ALOX5 ARF1 BCL2L1 CBL CDC42 CRK CSF2RB CXCL8 FOS FPR1 HCK HMGB1 HNRNPA2B1 HSP90AA1 HSPA8 IL16 IL17RA IL18RAP IL1RN IL6R INPP5D IRAK3 IRS2 JAK1 JUNB LCP1 LYN MAPKAPK2 MCL1 MMP9 NFKBIA NKIRAS2 PAK2 PITPNA PPIA PSMA2 PSMA6 PSMA7 PTPN12 PTPN6 RAPGEF1 RPS6KA1 RPS6KA5 S100A12 STAT2 STAT3 STX3 STX4 SYK TALDO1 TNFRSF1B
2.97013e-06	46	391	Reactome:R-HSA-2262752 Cellular responses to stress	ANAPC11 ANAPC16 ARNT CAMK2G CBX4 CDKN1B CDKN2D CITED2 CREBBP CXCL8 CYBA DCTN5 EGLN1 FOS GPX1 H2AFZ HIST1H1B HIST1H1C HIST1H1E HIST1H2AB HIST1H2BA HIST1H2BC HSP90AA1 HSPA6 HSPA8 KDM6B MAP4K4 MAPKAPK2 MAPKAPK5 MDM4 NCF1 NCF2 NUP155 NUP50 PHC2 POM121 PSMA2 PSMA6 PSMA7 RPS6KA1 SP1 STAT3 TNRC6B UBE2C UBN1 VHL
6.42598e-06	26	165	Reactome:R-HSA-2559583 Cellular Senescence	ANAPC11 ANAPC16 CBX4 CDKN1B CDKN2D CXCL8 FOS H2AFZ HIST1H1B HIST1H1C HIST1H1E HIST1H2AB HIST1H2BA HIST1H2BC KDM6B MAP4K4 MAPKAPK2 MAPKAPK5 MDM4 PHC2 RPS6KA1 SP1 STAT3 TNRC6B UBE2C UBN1
8.40285e-06	45	393	Reactome:R-HSA-194315 Signaling by Rho GTPases	ACTB ACTG1 ACTR2 ARHGAP24 ARHGAP25 ARHGAP30 ARHGDIA ARHGEF40 ARPC2 BRK1 CDC42 CDKN1B CYBA FGD3 FMNL1 GMIP GNA13 H2AFZ HIST1H2AB HIST1H2BA HIST1H2BC IQGAP1 IQGAP2 KIF2C LIMK2 MYH9 MYL6 MYL9 MYO9B NCF1 NCF2 PAK2 PIK3R4 PKN2 PPP1R12A PPP1R12B PPP2R5E PREX1 RAC1 RAC2 RALBP1 RHOQ ROCK1 WAS WIPF1
1.28086e-05	156	2076	Reactome:R-HSA-1430728 Metabolism	ABCA1 ABCC5 ACADSB ACO2 ACSL1 ADH1A ADIPOR1 AKAP5 ALDOA ALOX5 ALOX5AP AMD1 ARF1 ARNT ARSG ASAH1 B4GALT5 BCHE BCO2 BSG BST1 CBR3 CDA CDS2 CEPT1 CERK CHST11 CHSY1 COX5B COX6B1 COX7B COX8A CREBBP CYP17A1 CYP2W1 CYP4B1 CYP4F3 DGAT1 DNM2 ENO1 ENTPD1 FAR2 FDFT1 G6PD GAPDH GK GLRX GLUL GNB1 GNB2 GPT2 GPX1 HEXB HSD17B11 HSP90AA1 IDH2 IDS IMPDH1 INPP5D IQGAP1 KPNB1 LBR LRP10 MAN2C1 MAPKAPK2 MARS MAT2B MBO…
1.45549e-05	34	264	Reactome:R-HSA-195258 RHO GTPase Effectors	ACTB ACTG1 ACTR2 ARPC2 BRK1 CDC42 CDKN1B CYBA FMNL1 H2AFZ HIST1H2AB HIST1H2BA HIST1H2BC IQGAP1 IQGAP2 KIF2C LIMK2 MYH9 MYL6 MYL9 NCF1 NCF2 PAK2 PIK3R4 PKN2 PPP1R12A PPP1R12B PPP2R5E RAC1 RAC2 RHOQ ROCK1 WAS WIPF1
1.79745e-05	42	366	Reactome:R-HSA-3700989 Transcriptional Regulation by TP53	APAF1 BANP BID CCNH CCNT1 CDKN1B CHD4 COX5B COX6B1 COX7B COX8A CREBBP E2F4 FOS G6PD GATAD2A GTF2F1 LAMTOR4 LAMTOR5 MAPKAPK5 MDM4 NDUFA4 PIP4K2B PLK3 POLR2A POLR2F POLR2H POLR2J PRELID1 PRKAG1 PTEN RAD1 RNF34 RRAGD SCO1 SGK1 SURF1 TAF10 TCEA1 TNFRSF10C TNRC6B TOP3A
2.03615e-05	42	368	Reactome:R-HSA-71291 Metabolism of amino acids and derivatives	ACADSB AMD1 GLUL GPT2 MARS PSMA2 PSMA6 PSMA7 RPL10 RPL10L RPL11 RPL13A RPL18 RPL18A RPL21 RPL23 RPL23A RPL24 RPL27 RPL3 RPL35 RPL35A RPL39 RPL7 RPL7A RPL8 RPLP2 RPS11 RPS12 RPS13 RPS14 RPS20 RPS21 RPS23 RPS25 RPS28 RPS29 RPS3 RPS4X RPS6 SAT1 SERINC1
4.84826e-05	10	32	Reactome:R-HSA-114604 GPVI-mediated activation cascade	CDC42 FCER1G LCP2 LYN PIK3CG PIK3R5 PTPN6 RAC1 RAC2 SYK
6.64708e-05	17	92	Reactome:R-HSA-2682334 EPH-Ephrin signaling	ACTB ACTG1 ACTR2 ARPC2 CDC42 EPHB1 GIT1 LIMK2 LYN MMP9 MYH9 MYL6 MYL9 PAK2 PSENEN RAC1 ROCK1
8.48375e-05	14	66	Reactome:R-HSA-109688 Cleavage of Growing Transcript in the Termination Region	CASC3 CPSF2 LSM10 PABPN1 PCF11 RBM8A SLBP SLU7 SRRM1 SRSF11 SRSF3 SRSF9 U2AF1 UPF3B
8.48375e-05	8	21	Reactome:R-HSA-5627123 RHO GTPases activate PAKs	CDC42 MYH9 MYL6 MYL9 PAK2 PPP1R12A PPP1R12B RAC1
8.48375e-05	14	66	Reactome:R-HSA-73856 RNA Polymerase II Transcription Termination	CASC3 CPSF2 LSM10 PABPN1 PCF11 RBM8A SLBP SLU7 SRRM1 SRSF11 SRSF3 SRSF9 U2AF1 UPF3B
0.000101641	28	216	Reactome:R-HSA-8878171 Transcriptional regulation by RUNX1	ARID1A CBX4 CCNH CREBBP DPY30 ELF1 H2AFZ HIST1H2AB HIST1H2BA HIST1H2BC ITCH KMT2B KMT2D KMT2E MYL9 PCGF5 PHC2 PRKCB PSMA2 PSMA6 PSMA7 RUNX2 SMARCA2 SMARCC1 SMARCD2 SPI1 TJP1 TNRC6B
0.000115824	24	171	Reactome:R-HSA-5357801 Programmed Cell Death	ADD1 APAF1 BCL2L1 BID CASP8 CD14 CFLAR DAPK2 HIST1H1B HIST1H1C HIST1H1E HMGB1 KPNB1 LY96 PAK2 PRKCD PSMA2 PSMA6 PSMA7 RIPK3 ROCK1 STAT3 TJP1 TNFSF10
0.000188658	16	90	Reactome:R-HSA-5619507 Activation of HOX genes during differentiation	CREBBP CTCF H2AFZ HIST1H2AB HIST1H2BA HIST1H2BC HOXA3 KMT2D PKNOX1 POLR2A POLR2F POLR2H POLR2J RARA RXRA YY1
0.000188658	16	90	Reactome:R-HSA-5617472 Activation of anterior HOX genes in hindbrain development during early embryogenesis	CREBBP CTCF H2AFZ HIST1H2AB HIST1H2BA HIST1H2BC HOXA3 KMT2D PKNOX1 POLR2A POLR2F POLR2H POLR2J RARA RXRA YY1
0.000190148	44	432	Reactome:R-HSA-9006934 Signaling by Receptor Tyrosine Kinases	ATP6V0A1 ATP6V0B ATP6V0C ATP6V1E1 BRK1 CBL CDC42 CRK CYBA DNM2 EPN1 FGF4 GTF2F1 HGFAC HSP90AA1 IGF1R IRS2 ITCH LYN MAPKAPK2 MMP9 NCF1 NCF2 NEDD4 NRP1 PAK2 PIK3R4 POLR2A POLR2F POLR2H POLR2J PRKCB PRKCD PSENEN PTPN12 PTPN6 RAC1 RANBP9 RAPGEF1 ROCK1 RPS6KA1 RPS6KA5 STAT3 TCIRG1
0.000213803	19	122	Reactome:R-HSA-9018519 Estrogen-dependent gene expression	CCNT1 CREBBP DDX5 FOS FOXA1 GTF2F1 H2AFZ HIST1H2AB HIST1H2BA HIST1H2BC HSP90AA1 POLR2A POLR2F POLR2H POLR2J SP1 TNRC6B USF2 YY1
0.000245065	23	168	Reactome:R-HSA-109581 Apoptosis	ADD1 APAF1 BCL2L1 BID CASP8 CD14 CFLAR DAPK2 HIST1H1B HIST1H1C HIST1H1E HMGB1 KPNB1 LY96 PAK2 PRKCD PSMA2 PSMA6 PSMA7 ROCK1 STAT3 TJP1 TNFSF10
0.000245065	56	607	Reactome:R-HSA-199991 Membrane Trafficking	ACTR2 ARCN1 ARF1 ARPC2 ARRB2 BICD2 BLOC1S1 CBL CD55 CHMP3 CHMP4B CHMP5 CSNK1D CYTH1 CYTH2 CYTH4 DCTN5 DENND3 DENND5A DNM2 EPN1 GABARAP GOLGA2 HSPA8 IGF2R KIF2C LMAN2 MAP1LC3B MYH9 NAA38 NAPA PAFAH1B2 PICALM PPP6R1 PRKAG1 RAB10 RAB11A RAB11B RAB1A RAB5C RAC1 REPS2 RHOQ RIN3 SEC31A STX10 STX16 STX4 TBC1D13 TBC1D14 TGOLN2 TJP1 TRAPPC5 TRAPPC6B VPS28 VPS53
0.000256939	13	64	Reactome:R-HSA-373755 Semaphorin interactions	HSP90AA1 LIMK2 MYH9 MYL6 MYL9 NRP1 PAK2 PLXNC1 RAC1 ROCK1 SEMA4A SEMA4D TYROBP
0.000312622	6	13	Reactome:R-HSA-5668599 RHO GTPases Activate NADPH Oxidases	CYBA NCF1 NCF2 PIK3R4 RAC1 RAC2
0.000313346	9	32	Reactome:R-HSA-1222556 ROS, RNS production in phagocytes	ATP6V0A1 ATP6V0B ATP6V0C ATP6V1E1 CYBA NCF1 NCF2 SLC11A1 TCIRG1
0.000341789	89	1119	Reactome:R-HSA-212436 Generic Transcription Pathway	APAF1 ARID1A BANP BID CBX4 CCNH CCNT1 CDKN1B CHD4 CITED2 COX5B COX6B1 COX7B COX8A CREBBP DPY30 E2F4 ELF1 FOS G6PD GATAD2A GTF2F1 H2AFZ HEY1 HIST1H2AB HIST1H2BA HIST1H2BC ITCH JUNB KMT2B KMT2D KMT2E LAMTOR4 LAMTOR5 MAPKAPK5 MDM4 MED23 MYL9 NDUFA4 NRBP1 PCGF5 PHC2 PIP4K2B PLK3 POLR2A POLR2F POLR2H POLR2J PPM1A PRELID1 PRKAG1 PRKCB PSMA2 PSMA6 PSMA7 PTEN RAD1 RARA RBPJ RNF34 RRAGD RUNX2 RXRA SCO1 SG…
0.000341789	30	258	Reactome:R-HSA-76002 Platelet activation, signaling and aggregation	ABCC4 ACTN1 ALDOA ARRB2 CD63 CDC42 CRK FCER1G FERMT3 GAS6 GNA13 GNB1 GNB2 LCP2 LYN PECAM1 PIK3CG PIK3R5 PLEK PPIA PRKCB PRKCD PSAP PTPN6 RAC1 RAC2 SRGN STX4 SYK TUBA4A
0.000341789	7	19	Reactome:R-HSA-5627117 RHO GTPases Activate ROCKs	LIMK2 MYH9 MYL6 MYL9 PPP1R12A PPP1R12B ROCK1
0.000341789	7	19	Reactome:R-HSA-5625900 RHO GTPases activate CIT	CDKN1B MYH9 MYL6 MYL9 PPP1R12A PPP1R12B RAC1
0.000341789	12	57	Reactome:R-HSA-72187 mRNA 3'-end processing	CASC3 CPSF2 PABPN1 PCF11 RBM8A SLU7 SRRM1 SRSF11 SRSF3 SRSF9 U2AF1 UPF3B
0.000365884	19	128	Reactome:R-HSA-8939211 ESR-mediated signaling	CCNT1 CREBBP DDX5 FOS FOXA1 GTF2F1 H2AFZ HIST1H2AB HIST1H2BA HIST1H2BC HSP90AA1 POLR2A POLR2F POLR2H POLR2J SP1 TNRC6B USF2 YY1
0.000387427	69	814	Reactome:R-HSA-1280218 Adaptive Immune System	ANAPC11 ARF1 ATG7 BTN3A2 CALR CBL CD14 CD300A CDC42 CLEC2B CTSS CUL3 CYBA DCTN5 DNM2 FBXL4 FBXL5 FCGR2B FCGR3A HECTD1 HLA-C HLA-DOA HLA-F IFITM1 INPP5D ITCH KIF2C LCP2 LRR1 LY96 LYN NCF1 NCF2 NEDD4 NFKBIA ORAI2 PAK2 PILRA PPIA PPP2R5E PRKCB PSMA2 PSMA6 PSMA7 PTEN PTPN6 RAC1 RAP1GAP2 RLIM RNF130 RNF19B RNF34 SEC31A STX4 SYK TREM1 TRIP12 TYROBP UBA3 UBE2B UBE2C UBE2G1 UBE2H UBE2K UBR4 VASP VHL WAS …
0.000479221	9	34	Reactome:R-HSA-3928662 EPHB-mediated forward signaling	ACTB ACTG1 ACTR2 ARPC2 CDC42 LIMK2 LYN RAC1 ROCK1
0.000650138	11	52	Reactome:R-HSA-75153 Apoptotic execution phase	ADD1 CASP8 HIST1H1B HIST1H1C HIST1H1E HMGB1 KPNB1 PAK2 PRKCD ROCK1 TJP1
0.000730304	10	44	Reactome:R-HSA-512988 Interleukin-3, 5 and GM-CSF signaling	CBL CRK CSF2RB HCK INPP5D JAK1 LYN PTPN6 RAPGEF1 SYK
0.000754901	9	36	Reactome:R-HSA-5663213 RHO GTPases Activate WASPs and WAVEs	ACTB ACTG1 ACTR2 ARPC2 BRK1 CDC42 RAC1 WAS WIPF1
0.000782807	22	171	Reactome:R-HSA-9006931 Signaling by Nuclear Receptors	ADH1A CCNT1 CREBBP DDX5 FOS FOXA1 GTF2F1 H2AFZ HIST1H2AB HIST1H2BA HIST1H2BC HSP90AA1 POLR2A POLR2F POLR2H POLR2J RARA RXRA SP1 TNRC6B USF2 YY1
0.000782807	14	82	Reactome:R-HSA-72202 Transport of Mature Transcript to Cytoplasm	CASC3 CPSF2 NUP155 NUP50 POM121 RBM8A SLBP SLU7 SRRM1 SRSF11 SRSF3 SRSF9 U2AF1 UPF3B
0.000903424	37	368	Reactome:R-HSA-983169 Class I MHC mediated antigen processing & presentation	ANAPC11 ATG7 CALR CD14 CTSS CUL3 CYBA FBXL4 FBXL5 HECTD1 HLA-C HLA-F ITCH LRR1 LY96 NCF1 NCF2 NEDD4 PSMA2 PSMA6 PSMA7 RLIM RNF130 RNF19B RNF34 SEC31A STX4 TRIP12 UBA3 UBE2B UBE2C UBE2G1 UBE2H UBE2K UBR4 VHL WSB1
0.0011091	17	117	Reactome:R-HSA-212165 Epigenetic regulation of gene expression	ACTB ARID4B BAZ2A CCNH CHD4 GATAD2A H2AFZ HIST1H2AB HIST1H2BA HIST1H2BC JARID2 POLR1E POLR2F POLR2H TAF1D TET3 UBTF
0.00115683	20	152	Reactome:R-HSA-168898 Toll-Like Receptors Cascades	CASP8 CD14 CNPY3 CTSS DNM2 FOS HMGB1 IRAK3 LY96 MAPKAPK2 NFKBIA NKIRAS2 PIK3R4 RIPK3 RPS6KA1 RPS6KA5 S100A12 TLR10 TLR8 UNC93B1
0.00161414	7	24	Reactome:R-HSA-400685 Sema4D in semaphorin signaling	LIMK2 MYH9 MYL6 MYL9 RAC1 ROCK1 SEMA4D
0.00173457	12	68	Reactome:R-HSA-1632852 Macroautophagy	ATG7 CHMP3 CHMP4B GABARAP GABARAPL1 LAMTOR4 LAMTOR5 MAP1LC3B PIK3R4 PRKAG1 RRAGD WIPI1
0.00181432	14	89	Reactome:R-HSA-5628897 TP53 Regulates Metabolic Genes	COX5B COX6B1 COX7B COX8A G6PD LAMTOR4 LAMTOR5 NDUFA4 PRKAG1 PTEN RRAGD SCO1 SURF1 TNRC6B
0.00190991	13	79	Reactome:R-HSA-2559582 Senescence-Associated Secretory Phenotype (SASP)	ANAPC11 ANAPC16 CDKN1B CDKN2D CXCL8 FOS H2AFZ HIST1H2AB HIST1H2BA HIST1H2BC RPS6KA1 STAT3 UBE2C
0.00192269	26	234	Reactome:R-HSA-162906 HIV Infection	ARF1 CCNH CCNT1 CHMP3 CHMP4B CHMP5 CXCR4 GTF2F1 HCK KPNB1 NUP155 NUP50 PAK2 POLR2A POLR2F POLR2H POLR2J POM121 PPIA PSMA2 PSMA6 PSMA7 RAC1 TAF10 TCEA1 VPS28
0.00192269	12	69	Reactome:R-HSA-909733 Interferon alpha/beta signaling	HLA-C HLA-F IFITM1 IFITM2 IFNAR1 IRF1 IRF2 ISG20 JAK1 MX2 PTPN6 STAT2
0.00200948	6	18	Reactome:R-HSA-912631 Regulation of signaling by CBL	CBL CRK HCK LYN RAPGEF1 SYK
0.00226233	23	198	Reactome:R-HSA-913531 Interferon Signaling	CAMK2G EIF4A2 GBP1 HLA-C HLA-F IFITM1 IFITM2 IFNAR1 IFNGR1 IRF1 IRF2 ISG20 JAK1 KPNB1 MX2 NEDD4 NUP155 NUP50 POM121 PRKCD PTPN6 STAT2 TRIM25
0.00271095	98	1343	Reactome:R-HSA-597592 Post-translational protein modification	ACTB ADAMTSL4 ALPL ARCN1 ARF1 ARRB2 ARSG B4GALT5 BST1 CALR CBX4 CD55 COMMD2 COMMD6 COMMD8 CSNK1D CUL3 DCTN5 DDX17 DPM3 FBXL4 FBXL5 FCGR3B GAS6 GMDS GOLGA2 HIST1H2AB HIST1H2AG HIST1H2BA HIST1H2BC HIST2H2AB HNRNPK HSPA8 INO80E LMAN2 LRR1 MAT2B MDM4 NAPA NFKBIA NPL NUP155 NUP50 PEX13 PHC2 PIGB PLAUR POM121 PPP6R1 PRKCSH PSMA2 PSMA6 PSMA7 PTEN PTP4A2 RAB10 RAB11A RAB11B RAB1A RAB37 RAB3D RAB5C RAET1G…
0.00300641	59	722	Reactome:R-HSA-5653656 Vesicle-mediated transport	ACTR2 ARCN1 ARF1 ARPC2 ARRB2 BICD2 BLOC1S1 CALR CBL CD55 CHMP3 CHMP4B CHMP5 CSNK1D CYTH1 CYTH2 CYTH4 DCTN5 DENND3 DENND5A DNM2 EPN1 GABARAP GOLGA2 HBB HSP90AA1 HSPA8 IGF2R KIF2C LMAN2 MAP1LC3B MYH9 NAA38 NAPA PAFAH1B2 PICALM PPP6R1 PRKAG1 RAB10 RAB11A RAB11B RAB1A RAB5C RAC1 REPS2 RHOQ RIN3 SEC31A STX10 STX16 STX4 TBC1D13 TBC1D14 TGOLN2 TJP1 TRAPPC5 TRAPPC6B VPS28 VPS53
0.00308618	5	13	Reactome:R-HSA-211227 Activation of DNA fragmentation factor	HIST1H1B HIST1H1C HIST1H1E HMGB1 KPNB1
0.00308618	5	13	Reactome:R-HSA-140342 Apoptosis induced DNA fragmentation	HIST1H1B HIST1H1C HIST1H1E HMGB1 KPNB1
0.00308618	12	73	Reactome:R-HSA-159236 Transport of Mature mRNA derived from an Intron-Containing Transcript	CASC3 NUP155 NUP50 POM121 RBM8A SLU7 SRRM1 SRSF11 SRSF3 SRSF9 U2AF1 UPF3B
0.00312261	11	63	Reactome:R-HSA-5625740 RHO GTPases activate PKNs	H2AFZ HIST1H2AB HIST1H2BA HIST1H2BC MYH9 MYL6 MYL9 PKN2 PPP1R12A PPP1R12B RAC1
0.00321688	14	95	Reactome:R-HSA-2559580 Oxidative Stress Induced Senescence	CBX4 CDKN2D FOS H2AFZ HIST1H2AB HIST1H2BA HIST1H2BC KDM6B MAP4K4 MAPKAPK2 MAPKAPK5 MDM4 PHC2 TNRC6B
0.00350136	6	20	Reactome:R-HSA-416572 Sema4D induced cell migration and growth-cone collapse	LIMK2 MYH9 MYL6 MYL9 ROCK1 SEMA4D
0.00382094	12	75	Reactome:R-HSA-427413 NoRC negatively regulates rRNA expression	ARID4B BAZ2A CCNH H2AFZ HIST1H2AB HIST1H2BA HIST1H2BC POLR1E POLR2F POLR2H TAF1D UBTF
0.00511905	9	47	Reactome:R-HSA-9020591 Interleukin-12 signaling	ARF1 CDC42 HNRNPA2B1 JAK1 LCP1 PAK2 PITPNA PPIA TALDO1
0.0052118	8	38	Reactome:R-HSA-8950505 Gene and protein expression by JAK-STAT signaling after Interleukin-12 stimulation	ARF1 CDC42 HNRNPA2B1 LCP1 PAK2 PITPNA PPIA TALDO1
0.0052118	10	57	Reactome:R-HSA-447115 Interleukin-12 family signaling	ARF1 CDC42 HNRNPA2B1 JAK1 LCP1 PAK2 PITPNA PPIA STAT3 TALDO1
0.0052118	12	78	Reactome:R-HSA-5250941 Negative epigenetic regulation of rRNA expression	ARID4B BAZ2A CCNH H2AFZ HIST1H2AB HIST1H2BA HIST1H2BC POLR1E POLR2F POLR2H TAF1D UBTF
0.0052118	12	78	Reactome:R-HSA-73854 RNA Polymerase I Promoter Clearance	CCNH CHD4 GATAD2A H2AFZ HIST1H2AB HIST1H2BA HIST1H2BC POLR1E POLR2F POLR2H TAF1D UBTF
0.0052118	12	78	Reactome:R-HSA-6807505 RNA polymerase II transcribes snRNA genes	CCNT1 GTF2F1 NABP1 PCF11 POLR2A POLR2F POLR2H POLR2J SP1 SRRT SSU72 ZNF143
0.00580951	12	79	Reactome:R-HSA-73864 RNA Polymerase I Transcription	CCNH CHD4 GATAD2A H2AFZ HIST1H2AB HIST1H2BA HIST1H2BC POLR1E POLR2F POLR2H TAF1D UBTF
0.00589224	5	15	Reactome:R-HSA-3928663 EPHA-mediated growth cone collapse	LYN MYH9 MYL6 MYL9 ROCK1
0.00599081	4	9	Reactome:R-HSA-2562578 TRIF-mediated programmed cell death	CASP8 CD14 LY96 RIPK3
0.00618034	11	69	Reactome:R-HSA-1834949 Cytosolic sensors of pathogen-associated DNA	CREBBP HMGB1 IFI16 LRRFIP1 NFKBIA NKIRAS2 POLR2F POLR2H POLR3K RIPK3 S100A12
0.00645232	10	59	Reactome:R-HSA-73777 RNA Polymerase I Chain Elongation	CCNH H2AFZ HIST1H2AB HIST1H2BA HIST1H2BC POLR1E POLR2F POLR2H TAF1D UBTF
0.00645683	17	139	Reactome:R-HSA-162599 Late Phase of HIV Life Cycle	CCNH CCNT1 CHMP3 CHMP4B CHMP5 GTF2F1 NUP155 NUP50 POLR2A POLR2F POLR2H POLR2J POM121 PPIA TAF10 TCEA1 VPS28
0.00645683	14	103	Reactome:R-HSA-194138 Signaling by VEGF	BRK1 CDC42 CRK CYBA HSP90AA1 MAPKAPK2 NCF1 NCF2 NRP1 PAK2 PRKCB PRKCD RAC1 ROCK1
0.00668547	18	152	Reactome:R-HSA-162587 HIV Life Cycle	CCNH CCNT1 CHMP3 CHMP4B CHMP5 CXCR4 GTF2F1 NUP155 NUP50 POLR2A POLR2F POLR2H POLR2J POM121 PPIA TAF10 TCEA1 VPS28
0.00679617	19	165	Reactome:R-HSA-2029480 Fcgamma receptor (FCGR) dependent phagocytosis	ACTB ACTG1 ACTR2 ARPC2 BRK1 CDC42 CRK FCGR2A FCGR3A HCK HSP90AA1 LYN MYH9 MYO9B PRKCD RAC1 SYK WAS WIPF1
0.00708126	10	60	Reactome:R-HSA-3214815 HDACs deacetylate histones	ARID4A ARID4B CHD4 GATAD2A HIST1H2AB HIST1H2AG HIST1H2BA HIST1H2BC HIST2H2AB HMG20B
0.00748228	12	82	Reactome:R-HSA-168928 DDX58/IFIH1-mediated induction of interferon-alpha/beta	CASP8 CREBBP HMGB1 IRF1 IRF2 ITCH NFKBIA NKIRAS2 PCBP2 S100A12 TRIM25 UBE2K
0.0075313	5	16	Reactome:R-HSA-140534 Ligand-dependent caspase activation	CASP8 CD14 CFLAR LY96 TNFSF10
0.00782309	10	61	Reactome:R-HSA-112382 Formation of RNA Pol II elongation complex	AFF4 CCNH CCNT1 GTF2F1 POLR2A POLR2F POLR2H POLR2J RTF1 TCEA1
0.00782309	10	61	Reactome:R-HSA-75955 RNA Polymerase II Transcription Elongation	AFF4 CCNH CCNT1 GTF2F1 POLR2A POLR2F POLR2H POLR2J RTF1 TCEA1
0.0085942	13	95	Reactome:R-HSA-4420097 VEGFA-VEGFR2 Pathway	BRK1 CDC42 CRK CYBA HSP90AA1 MAPKAPK2 NCF1 NCF2 PAK2 PRKCB PRKCD RAC1 ROCK1
0.00874637	14	107	Reactome:R-HSA-211000 Gene Silencing by RNA	DICER1 H2AFZ HIST1H2AB HIST1H2BA HIST1H2BC HSP90AA1 NUP155 NUP50 POLR2A POLR2F POLR2H POLR2J POM121 TNRC6B
0.0103474	8	43	Reactome:R-HSA-168325 Viral Messenger RNA Synthesis	GTF2F1 NUP155 NUP50 POLR2A POLR2F POLR2H POLR2J POM121
0.0110744	11	75	Reactome:R-HSA-5250913 Positive epigenetic regulation of rRNA expression	ACTB CHD4 GATAD2A H2AFZ HIST1H2AB HIST1H2BA HIST1H2BC POLR1E POLR2F POLR2H TAF1D
0.0110744	11	75	Reactome:R-HSA-5578749 Transcriptional regulation by small RNAs	H2AFZ HIST1H2AB HIST1H2BA HIST1H2BC NUP155 NUP50 POLR2A POLR2F POLR2H POLR2J POM121
0.0111056	14	110	Reactome:R-HSA-5696398 Nucleotide Excision Repair	ACTB CCNH ERCC4 HMGN1 INO80E POLD4 POLE2 POLR2A POLR2F POLR2H POLR2J SUMO3 TCEA1 YY1
0.011714	8	44	Reactome:R-HSA-2172127 DAP12 interactions	HLA-C LCP2 RAC1 SIGLEC14 SIGLEC15 SYK TREM1 TYROBP
0.0120249	10	65	Reactome:R-HSA-6782135 Dual incision in TC-NER	CCNH ERCC4 HMGN1 POLD4 POLE2 POLR2A POLR2F POLR2H POLR2J TCEA1
0.0120249	11	76	Reactome:R-HSA-8852135 Protein ubiquitination	HIST1H2BA HIST1H2BC PEX13 RTF1 UBE2B UBE2C UBE2G1 UBE2H UBE2K USP9X WAC
0.0120608	6	26	Reactome:R-HSA-5357769 Caspase activation via extrinsic apoptotic signalling pathway	CASP8 CD14 CFLAR DAPK2 LY96 TNFSF10
0.0120608	4	11	Reactome:R-HSA-1059683 Interleukin-6 signaling	CBL IL6R JAK1 STAT3
0.0120608	7	35	Reactome:R-HSA-167238 Pausing and recovery of Tat-mediated HIV elongation	CCNT1 GTF2F1 POLR2A POLR2F POLR2H POLR2J TCEA1
0.0120608	4	11	Reactome:R-HSA-5626467 RHO GTPases activate IQGAPs	CDC42 IQGAP1 IQGAP2 RAC1
0.0120608	7	35	Reactome:R-HSA-445355 Smooth Muscle Contraction	DYSF MYL6 MYL9 PAK2 SORBS1 TPM1 TPM3
0.0120608	7	35	Reactome:R-HSA-167243 Tat-mediated HIV elongation arrest and recovery	CCNT1 GTF2F1 POLR2A POLR2F POLR2H POLR2J TCEA1
0.0123409	13	100	Reactome:R-HSA-1236975 Antigen processing-Cross presentation	CALR CD14 CTSS CYBA HLA-C HLA-F LY96 NCF1 NCF2 PSMA2 PSMA6 PSMA7 STX4
0.0138261	9	56	Reactome:R-HSA-432722 Golgi Associated Vesicle Biogenesis	ARF1 BLOC1S1 DNM2 HSPA8 IGF2R NAPA PICALM RAB5C TGOLN2
0.0138261	7	36	Reactome:R-HSA-167287 HIV elongation arrest and recovery	CCNT1 GTF2F1 POLR2A POLR2F POLR2H POLR2J TCEA1
0.0138261	7	36	Reactome:R-HSA-167290 Pausing and recovery of HIV elongation	CCNT1 GTF2F1 POLR2A POLR2F POLR2H POLR2J TCEA1
0.0138261	6	27	Reactome:R-HSA-77075 RNA Pol II CTD phosphorylation and interaction with CE	CCNH GTF2F1 POLR2A POLR2F POLR2H POLR2J
0.0138261	6	27	Reactome:R-HSA-167160 RNA Pol II CTD phosphorylation and interaction with CE during HIV infection	CCNH GTF2F1 POLR2A POLR2F POLR2H POLR2J
0.0138261	10	67	Reactome:R-HSA-8936459 RUNX1 regulates genes involved in megakaryocyte differentiation and platelet function	DPY30 H2AFZ HIST1H2AB HIST1H2BA HIST1H2BC KMT2B KMT2D KMT2E MYL9 TNRC6B
0.0145212	16	140	Reactome:R-HSA-2029482 Regulation of actin dynamics for phagocytic cup formation	ACTB ACTG1 ACTR2 ARPC2 BRK1 CDC42 CRK FCGR2A FCGR3A HSP90AA1 MYH9 MYO9B RAC1 SYK WAS WIPF1
0.0145212	170	2690	Reactome:R-HSA-162582 Signal Transduction	ACTB ACTG1 ACTR2 ADGRE3 ADH1A ARHGAP24 ARHGAP25 ARHGAP30 ARHGDIA ARHGEF40 ARPC2 ARRB2 ATP2A3 ATP6V0A1 ATP6V0B ATP6V0C ATP6V1E1 BCO2 BRK1 C5AR1 CAMK2G CASP8 CBL CBX4 CCNT1 CD55 CDC42 CDKN1B CFLAR CHD4 CHRM5 CREBBP CRK CSF2RB CTBP2 CUL3 CXCL8 CXCR1 CXCR4 CYBA CYSLTR1 DDX5 DNM2 DUSP1 E2F4 ECE1 EPN1 FFAR2 FGD3 FGF4 FMNL1 FOS FOXA1 FPR1 FPR2 FRAT1 GATAD2A GMIP GNA13 GNB1 GNB2 GPSM1 GRK4 GRK6 GTF2F1 H2…
0.0145212	5	19	Reactome:R-HSA-8851708 Signaling by FGFR2 IIIa TM	GTF2F1 POLR2A POLR2F POLR2H POLR2J
0.0153154	8	47	Reactome:R-HSA-167200 Formation of HIV-1 elongation complex containing HIV-1 Tat	CCNH CCNT1 GTF2F1 POLR2A POLR2F POLR2H POLR2J TCEA1
0.0153154	8	47	Reactome:R-HSA-167169 HIV Transcription Elongation	CCNH CCNT1 GTF2F1 POLR2A POLR2F POLR2H POLR2J TCEA1
0.0153154	4	12	Reactome:R-HSA-210990 PECAM1 interactions	INPP5D LYN PECAM1 PTPN6
0.0153154	8	47	Reactome:R-HSA-73762 RNA Polymerase I Transcription Initiation	CCNH CHD4 GATAD2A POLR1E POLR2F POLR2H TAF1D UBTF
0.0153154	7	37	Reactome:R-HSA-8939243 RUNX1 interacts with co-factors whose precise effect on RUNX1 targets is not known	ARID1A CBX4 PCGF5 PHC2 SMARCA2 SMARCC1 SMARCD2
0.0153154	8	47	Reactome:R-HSA-167246 Tat-mediated elongation of the HIV-1 transcript	CCNH CCNT1 GTF2F1 POLR2A POLR2F POLR2H POLR2J TCEA1
0.0160968	2	2	Reactome:R-HSA-163754 Insulin effects increased synthesis of Xylulose-5-Phosphate	TALDO1 TKT
0.0173406	8	48	Reactome:R-HSA-167152 Formation of HIV elongation complex in the absence of HIV Tat	CCNH CCNT1 GTF2F1 POLR2A POLR2F POLR2H POLR2J TCEA1
0.0184395	13	106	Reactome:R-HSA-3214847 HATs acetylate histones	ACTB CREBBP HIST1H2AB HIST1H2AG HIST1H2BA HIST1H2BC HIST2H2AB KANSL1 MSL1 MSL3 TADA2B TAF10 USP22
0.0185272	6	29	Reactome:R-HSA-380972 Energy dependent regulation of mTOR by LKB1-AMPK	LAMTOR4 LAMTOR5 PPM1A PRKAG1 RRAGD STRADA
0.0185272	6	29	Reactome:R-HSA-72086 mRNA Capping	CCNH GTF2F1 POLR2A POLR2F POLR2H POLR2J
0.0193132	8	49	Reactome:R-HSA-3214858 RMTs methylate histone arginines	ARID1A H2AFZ HIST1H2AB HIST1H2AG HIST2H2AB SMARCA2 SMARCC1 SMARCD2
0.0197632	9	60	Reactome:R-HSA-5250924 B-WICH complex positively regulates rRNA expression	ACTB H2AFZ HIST1H2AB HIST1H2BA HIST1H2BC POLR1E POLR2F POLR2H TAF1D
0.0199214	4	13	Reactome:R-HSA-1679131 Trafficking and processing of endosomal TLR	CNPY3 CTSS TLR8 UNC93B1
0.0208611	10	72	Reactome:R-HSA-421837 Clathrin derived vesicle budding	ARF1 BLOC1S1 DNM2 HSPA8 IGF2R NAPA PICALM RAB5C STX4 TGOLN2
0.0208611	5	21	Reactome:R-HSA-2142691 Synthesis of Leukotrienes (LT) and Eoxins (EX)	ALOX5 ALOX5AP CYP4B1 CYP4F3 MAPKAPK2
0.0208611	10	72	Reactome:R-HSA-199992 trans-Golgi Network Vesicle Budding	ARF1 BLOC1S1 DNM2 HSPA8 IGF2R NAPA PICALM RAB5C STX4 TGOLN2
0.0209307	6	30	Reactome:R-HSA-73772 RNA Polymerase I Promoter Escape	CCNH POLR1E POLR2F POLR2H TAF1D UBTF
0.0209307	6	30	Reactome:R-HSA-73863 RNA Polymerase I Transcription Termination	CCNH POLR1E POLR2F POLR2H TAF1D UBTF
0.0209307	11	84	Reactome:R-HSA-674695 RNA Polymerase II Pre-transcription Events	AFF4 CCNH CCNT1 GTF2F1 POLR2A POLR2F POLR2H POLR2J RTF1 TAF10 TCEA1
0.0209307	6	30	Reactome:R-HSA-8866652 Synthesis of active ubiquitin roles of E1 and E2 enzymes	UBE2B UBE2C UBE2G1 UBE2H UBE2K USP9X
0.0209768	9	61	Reactome:R-HSA-2559586 DNA Damage/Telomere Stress Induced Senescence	CDKN1B H2AFZ HIST1H1B HIST1H1C HIST1H1E HIST1H2AB HIST1H2BA HIST1H2BC UBN1
0.0215905	7	40	Reactome:R-HSA-165159 mTOR signalling	LAMTOR4 LAMTOR5 PPM1A PRKAG1 RPS6 RRAGD STRADA
0.0221482	3	7	Reactome:R-HSA-199920 CREB phosphorylation	MAPKAPK2 RPS6KA1 RPS6KA5
0.0221482	3	7	Reactome:R-HSA-8939246 RUNX1 regulates transcription of genes involved in differentiation of myeloid cells	CREBBP PRKCB RUNX2
0.0232699	26	290	Reactome:R-HSA-73894 DNA Repair	ACTB CCNH ERCC4 HIST1H2BA HIST1H2BC HMGN1 INO80E NPLOC4 PNKP POLD4 POLE2 POLR2A POLR2F POLR2H POLR2J RAD1 REV3L SUMO3 TCEA1 TDP2 TOP3A TRIM25 UBE2B UIMC1 USP1 YY1
0.0232699	14	123	Reactome:R-HSA-9007101 Rab regulation of trafficking	DENND3 DENND5A GABARAP MAP1LC3B RAB10 RAB11A RAB11B RAB1A RAB5C RIN3 TBC1D13 TBC1D14 TRAPPC5 TRAPPC6B
0.0236528	12	98	Reactome:R-HSA-168138 Toll Like Receptor 9 (TLR9) Cascade	CD14 FOS HMGB1 LY96 MAPKAPK2 NFKBIA NKIRAS2 PIK3R4 RPS6KA1 RPS6KA5 S100A12 TLR8
0.024412	13	111	Reactome:R-HSA-6785807 Interleukin-4 and 13 signaling	ALOX5 BCL2L1 CXCL8 FOS HSP90AA1 HSPA8 IL6R JAK1 JUNB MCL1 MMP9 STAT3 TNFRSF1B
0.0254006	12	99	Reactome:R-HSA-168164 Toll Like Receptor 3 (TLR3) Cascade	CASP8 CD14 FOS HMGB1 LY96 MAPKAPK2 NFKBIA NKIRAS2 RIPK3 RPS6KA1 RPS6KA5 S100A12
0.0272441	12	100	Reactome:R-HSA-166166 MyD88-independent TLR4 cascade	CASP8 CD14 FOS HMGB1 LY96 MAPKAPK2 NFKBIA NKIRAS2 RIPK3 RPS6KA1 RPS6KA5 S100A12
0.0272441	12	100	Reactome:R-HSA-937061 TRIF(TICAM1)-mediated TLR4 signaling	CASP8 CD14 FOS HMGB1 LY96 MAPKAPK2 NFKBIA NKIRAS2 RIPK3 RPS6KA1 RPS6KA5 S100A12
0.02729	9	64	Reactome:R-HSA-6782210 Gap-filling DNA repair synthesis and ligation in TC-NER	CCNH HMGN1 POLD4 POLE2 POLR2A POLR2F POLR2H POLR2J TCEA1
0.0274162	15	139	Reactome:R-HSA-194840 Rho GTPase cycle	ARHGAP24 ARHGAP25 ARHGAP30 ARHGDIA ARHGEF40 CDC42 FGD3 GMIP GNA13 MYO9B PREX1 RAC1 RAC2 RALBP1 RHOQ
0.0275933	14	126	Reactome:R-HSA-166016 Toll Like Receptor 4 (TLR4) Cascade	CASP8 CD14 DNM2 FOS HMGB1 IRAK3 LY96 MAPKAPK2 NFKBIA NKIRAS2 RIPK3 RPS6KA1 RPS6KA5 S100A12
0.0281312	5	23	Reactome:R-HSA-167242 Abortive elongation of HIV-1 transcript in the absence of Tat	GTF2F1 POLR2A POLR2F POLR2H POLR2J
0.0281312	5	23	Reactome:R-HSA-1810476 RIP-mediated NFkB activation via ZBP1	HMGB1 NFKBIA NKIRAS2 RIPK3 S100A12
0.0282331	50	671	Reactome:R-HSA-109582 Hemostasis	ABCC4 ACTN1 ALDOA ARRB2 ATP2A3 ATP2B4 BSG CD63 CDC42 CEACAM3 CREBBP CRK DOCK5 FCER1G FERMT3 GAS6 GNA13 GNB1 GNB2 HBB HMG20B INPP5D IRF1 IRF2 JMJD1C KIF2C LCP2 LYN ORAI2 P2RX1 PECAM1 PIK3CG PIK3R5 PLAUR PLEK PPIA PPP2R5E PRKCB PRKCD PSAP PTPN6 RAC1 RAC2 SELPLG SIRPA SRGN STX4 SYK TREM1 TUBA4A
0.0292954	9	65	Reactome:R-HSA-6796648 TP53 Regulates Transcription of DNA Repair Genes	CCNH CCNT1 FOS GTF2F1 POLR2A POLR2F POLR2H POLR2J TCEA1
0.0303565	6	33	Reactome:R-HSA-1839126 FGFR2 mutant receptor activation	FGF4 GTF2F1 POLR2A POLR2F POLR2H POLR2J
0.0303565	6	33	Reactome:R-HSA-113418 Formation of the Early Elongation Complex	CCNH GTF2F1 POLR2A POLR2F POLR2H POLR2J
0.0303565	6	33	Reactome:R-HSA-167158 Formation of the HIV-1 Early Elongation Complex	CCNH GTF2F1 POLR2A POLR2F POLR2H POLR2J
0.0305569	3	8	Reactome:R-HSA-1236973 Cross-presentation of particulate exogenous antigens (phagosomes)	CYBA NCF1 NCF2
0.0305569	3	8	Reactome:R-HSA-164944 Nef and signal transduction	HCK PAK2 RAC1
0.0305569	3	8	Reactome:R-HSA-75158 TRAIL signaling	CASP8 CFLAR TNFSF10
0.0316015	10	78	Reactome:R-HSA-6781827 Transcription-Coupled Nucleotide Excision Repair (TC-NER)	CCNH ERCC4 HMGN1 POLD4 POLE2 POLR2A POLR2F POLR2H POLR2J TCEA1
0.0326484	8	55	Reactome:R-HSA-72165 mRNA Splicing - Minor Pathway	DDX23 GTF2F1 POLR2A POLR2F POLR2H POLR2J SF3B2 SNRNP40
0.0360668	11	92	Reactome:R-HSA-975138 TRAF6 mediated induction of NFkB and MAP kinases upon TLR7/8 or 9 activation	CD14 FOS HMGB1 LY96 MAPKAPK2 NFKBIA NKIRAS2 RPS6KA1 RPS6KA5 S100A12 TLR8
0.036134	4	16	Reactome:R-HSA-5213460 RIPK1-mediated regulated necrosis	CASP8 CFLAR RIPK3 TNFSF10
0.036134	4	16	Reactome:R-HSA-5218859 Regulated Necrosis	CASP8 CFLAR RIPK3 TNFSF10
0.036134	4	16	Reactome:R-HSA-399954 Sema3A PAK dependent Axon repulsion	HSP90AA1 NRP1 PAK2 RAC1
0.036134	7	45	Reactome:R-HSA-8854214 TBC/RABGAPs	GABARAP MAP1LC3B RAB11A RAB11B RAB5C TBC1D13 TBC1D14
0.036134	2	3	Reactome:R-HSA-844455 The NLRP1 inflammasome	BCL2L1 NLRP1
0.0364796	9	68	Reactome:R-HSA-204005 COPII-mediated vesicle transport	CSNK1D GOLGA2 LMAN2 NAPA PPP6R1 RAB1A SEC31A TRAPPC5 TRAPPC6B
0.0377128	11	93	Reactome:R-HSA-877300 Interferon gamma signaling	CAMK2G GBP1 HLA-C HLA-F IFNGR1 IRF1 IRF2 JAK1 PRKCD PTPN6 TRIM25
0.0393119	9	69	Reactome:R-HSA-977225 Amyloid fiber formation	H2AFZ HIST1H2AB HIST1H2BA HIST1H2BC ITM2B LTF LYZ SORL1 USP9X
0.0393119	26	306	Reactome:R-HSA-983168 Antigen processing Ubiquitination & Proteasome degradation	ANAPC11 ATG7 CUL3 FBXL4 FBXL5 HECTD1 ITCH LRR1 NEDD4 PSMA2 PSMA6 PSMA7 RLIM RNF130 RNF19B RNF34 TRIP12 UBA3 UBE2B UBE2C UBE2G1 UBE2H UBE2K UBR4 VHL WSB1
0.0393119	14	133	Reactome:R-HSA-76005 Response to elevated platelet cytosolic Ca2+	ABCC4 ACTN1 ALDOA CD63 FERMT3 GAS6 PECAM1 PLEK PPIA PRKCB PSAP SRGN STX4 TUBA4A
0.0398048	11	94	Reactome:R-HSA-975155 MyD88 dependent cascade initiated on endosome	CD14 FOS HMGB1 LY96 MAPKAPK2 NFKBIA NKIRAS2 RPS6KA1 RPS6KA5 S100A12 TLR8
0.0398048	11	94	Reactome:R-HSA-168181 Toll Like Receptor 7/8 (TLR7/8) Cascade	CD14 FOS HMGB1 LY96 MAPKAPK2 NFKBIA NKIRAS2 RPS6KA1 RPS6KA5 S100A12 TLR8
0.040047	3	9	Reactome:R-HSA-111453 BH3-only proteins associate with and inactivate anti-apoptotic BCL-2 members	BCL2L1 BID STAT3
0.040047	24	277	Reactome:R-HSA-5688426 Deubiquitination	ACTB ARRB2 HIST1H2AB HIST1H2AG HIST1H2BA HIST1H2BC HIST2H2AB INO80E MAT2B MDM4 NFKBIA PSMA2 PSMA6 PSMA7 PTEN TADA2B TAF10 TNIP1 TNKS2 TRIM25 UIMC1 USP22 USP9X YY1
0.040047	5	26	Reactome:R-HSA-6803529 FGFR2 alternative splicing	GTF2F1 POLR2A POLR2F POLR2H POLR2J
0.040047	4	17	Reactome:R-HSA-2559584 Formation of Senescence-Associated Heterochromatin Foci (SAHF)	HIST1H1B HIST1H1C HIST1H1E UBN1
0.040047	7	47	Reactome:R-HSA-167161 HIV Transcription Initiation	CCNH GTF2F1 POLR2A POLR2F POLR2H POLR2J TAF10
0.040047	4	17	Reactome:R-HSA-622312 Inflammasomes	BCL2L1 MEFV NLRP1 TXNIP
0.040047	5	26	Reactome:R-HSA-77387 Insulin receptor recycling	ATP6V0A1 ATP6V0B ATP6V0C ATP6V1E1 TCIRG1
0.040047	5	26	Reactome:R-HSA-203927 MicroRNA (miRNA) biogenesis	DICER1 POLR2A POLR2F POLR2H POLR2J
0.040047	11	95	Reactome:R-HSA-166058 MyD88 Mal cascade initiated on plasma membrane	CD14 FOS HMGB1 IRAK3 LY96 MAPKAPK2 NFKBIA NKIRAS2 RPS6KA1 RPS6KA5 S100A12
0.040047	7	47	Reactome:R-HSA-168643 Nucleotide-binding domain, leucine rich repeat containing receptor (NLR) signaling pathways	BCL2L1 CASP4 CASP8 ITCH MEFV NLRP1 TXNIP
0.040047	7	47	Reactome:R-HSA-167162 RNA Polymerase II HIV Promoter Escape	CCNH GTF2F1 POLR2A POLR2F POLR2H POLR2J TAF10
0.040047	7	47	Reactome:R-HSA-73776 RNA Polymerase II Promoter Escape	CCNH GTF2F1 POLR2A POLR2F POLR2H POLR2J TAF10
0.040047	7	47	Reactome:R-HSA-75953 RNA Polymerase II Transcription Initiation	CCNH GTF2F1 POLR2A POLR2F POLR2H POLR2J TAF10
0.040047	7	47	Reactome:R-HSA-76042 RNA Polymerase II Transcription Initiation And Promoter Clearance	CCNH GTF2F1 POLR2A POLR2F POLR2H POLR2J TAF10
0.040047	7	47	Reactome:R-HSA-73779 RNA Polymerase II Transcription Pre-Initiation And Promoter Opening	CCNH GTF2F1 POLR2A POLR2F POLR2H POLR2J TAF10
0.040047	3	9	Reactome:R-HSA-2142688 Synthesis of 5-eicosatetraenoic acids	ALOX5 ALOX5AP GPX1
0.040047	5	26	Reactome:R-HSA-933542 TRAF6 mediated NF-kB activation	HMGB1 NFKBIA NKIRAS2 S100A12 TRIM25
0.040047	11	95	Reactome:R-HSA-181438 Toll Like Receptor 2 (TLR2) Cascade	CD14 FOS HMGB1 IRAK3 LY96 MAPKAPK2 NFKBIA NKIRAS2 RPS6KA1 RPS6KA5 S100A12
0.040047	11	95	Reactome:R-HSA-168179 Toll Like Receptor TLR1 TLR2 Cascade	CD14 FOS HMGB1 IRAK3 LY96 MAPKAPK2 NFKBIA NKIRAS2 RPS6KA1 RPS6KA5 S100A12
0.040047	11	95	Reactome:R-HSA-168188 Toll Like Receptor TLR6 TLR2 Cascade	CD14 FOS HMGB1 IRAK3 LY96 MAPKAPK2 NFKBIA NKIRAS2 RPS6KA1 RPS6KA5 S100A12
0.0446627	7	48	Reactome:R-HSA-73893 DNA Damage Bypass	NPLOC4 POLD4 POLE2 REV3L TRIM25 UBE2B USP1
0.0456185	5	27	Reactome:R-HSA-1368108 BMAL1 CLOCK,NPAS2 activates circadian gene expression	BHLHE40 CREBBP DBP NAMPT RXRA
0.0456185	5	27	Reactome:R-HSA-1606322 ZBP1(DAI) mediated induction of type I IFNs	HMGB1 NFKBIA NKIRAS2 RIPK3 S100A12
0.0479956	25	299	Reactome:R-HSA-195721 Signaling by WNT	ARRB2 CREBBP CTBP2 CUL3 FRAT1 GNB1 GNB2 H2AFZ HIST1H2AB HIST1H2BA HIST1H2BC KLHL12 KMT2D PLCB2 PPP2R5E PRKCB PSMA2 PSMA6 PSMA7 RAC1 RAC2 TNKS2 TNRC6B VPS26A WLS
0.0490016	7	49	Reactome:R-HSA-6811440 Retrograde transport at the Trans-Golgi-Network	IGF2R NAA38 NAPA STX10 STX16 TGOLN2 VPS53
0.0492504	9	73	Reactome:R-HSA-1169410 Antiviral mechanism by IFN-stimulated genes	EIF4A2 JAK1 KPNB1 MX2 NEDD4 NUP155 NUP50 POM121 TRIM25
0.0492504	9	73	Reactome:R-HSA-1169408 ISG15 antiviral mechanism	EIF4A2 JAK1 KPNB1 MX2 NEDD4 NUP155 NUP50 POM121 TRIM25
0.0494236	14	139	Reactome:R-HSA-446652 Interleukin-1 family signaling	ALOX5 HMGB1 IL18RAP IL1RN IRAK3 NFKBIA NKIRAS2 PSMA2 PSMA6 PSMA7 PTPN12 PTPN6 S100A12 STAT3
0.0496478	8	61	Reactome:R-HSA-8943724 Regulation of PTEN gene transcription	CBX4 CHD4 GATAD2A LAMTOR4 LAMTOR5 PHC2 PTEN RRAGD

## Sheet: Reactome30up
Enrichment FDR	Genes in list	Total genes	Functional Category	Genes
1.67285e-67	63	113	Reactome:R-HSA-72706 GTP hydrolysis and joining of the 60S ribosomal subunit	EIF3F EIF3H EIF3K EIF4B EIF4E EIF5 FAU RPL11 RPL12 RPL13 RPL14 RPL15 RPL17 RPL18 RPL19 RPL21 RPL22 RPL22L1 RPL23 RPL23A RPL24 RPL26 RPL29 RPL31 RPL32 RPL34 RPL35 RPL35A RPL36A RPL36AL RPL37 RPL37A RPL41 RPL5 RPL7 RPL7A RPL8 RPL9 RPLP0 RPLP1 RPLP2 RPS10 RPS11 RPS12 RPS13 RPS14 RPS15 RPS15A RPS16 RPS19 RPS21 RPS23 RPS25 RPS26 RPS27A RPS27L RPS28 RPS29 RPS3A RPS4X RPS5 RPS7 RPS8
1.67285e-67	58	90	Reactome:R-HSA-156902 Peptide chain elongation	EEF2 FAU RPL11 RPL12 RPL13 RPL14 RPL15 RPL17 RPL18 RPL19 RPL21 RPL22 RPL22L1 RPL23 RPL23A RPL24 RPL26 RPL29 RPL31 RPL32 RPL34 RPL35 RPL35A RPL36A RPL36AL RPL37 RPL37A RPL41 RPL5 RPL7 RPL7A RPL8 RPL9 RPLP0 RPLP1 RPLP2 RPS10 RPS11 RPS12 RPS13 RPS14 RPS15 RPS15A RPS16 RPS19 RPS21 RPS23 RPS25 RPS26 RPS27A RPS27L RPS28 RPS29 RPS3A RPS4X RPS5 RPS7 RPS8
1.97551e-67	59	95	Reactome:R-HSA-156842 Eukaryotic Translation Elongation	EEF1A1P5 EEF2 FAU RPL11 RPL12 RPL13 RPL14 RPL15 RPL17 RPL18 RPL19 RPL21 RPL22 RPL22L1 RPL23 RPL23A RPL24 RPL26 RPL29 RPL31 RPL32 RPL34 RPL35 RPL35A RPL36A RPL36AL RPL37 RPL37A RPL41 RPL5 RPL7 RPL7A RPL8 RPL9 RPLP0 RPLP1 RPLP2 RPS10 RPS11 RPS12 RPS13 RPS14 RPS15 RPS15A RPS16 RPS19 RPS21 RPS23 RPS25 RPS26 RPS27A RPS27L RPS28 RPS29 RPS3A RPS4X RPS5 RPS7 RPS8
1.10858e-66	60	102	Reactome:R-HSA-72689 Formation of a pool of free 40S subunits	EIF3F EIF3H EIF3K FAU RPL11 RPL12 RPL13 RPL14 RPL15 RPL17 RPL18 RPL19 RPL21 RPL22 RPL22L1 RPL23 RPL23A RPL24 RPL26 RPL29 RPL31 RPL32 RPL34 RPL35 RPL35A RPL36A RPL36AL RPL37 RPL37A RPL41 RPL5 RPL7 RPL7A RPL8 RPL9 RPLP0 RPLP1 RPLP2 RPS10 RPS11 RPS12 RPS13 RPS14 RPS15 RPS15A RPS16 RPS19 RPS21 RPS23 RPS25 RPS26 RPS27A RPS27L RPS28 RPS29 RPS3A RPS4X RPS5 RPS7 RPS8
1.10858e-66	62	112	Reactome:R-HSA-156827 L13a-mediated translational silencing of Ceruloplasmin expression	EIF3F EIF3H EIF3K EIF4B EIF4E FAU RPL11 RPL12 RPL13 RPL14 RPL15 RPL17 RPL18 RPL19 RPL21 RPL22 RPL22L1 RPL23 RPL23A RPL24 RPL26 RPL29 RPL31 RPL32 RPL34 RPL35 RPL35A RPL36A RPL36AL RPL37 RPL37A RPL41 RPL5 RPL7 RPL7A RPL8 RPL9 RPLP0 RPLP1 RPLP2 RPS10 RPS11 RPS12 RPS13 RPS14 RPS15 RPS15A RPS16 RPS19 RPS21 RPS23 RPS25 RPS26 RPS27A RPS27L RPS28 RPS29 RPS3A RPS4X RPS5 RPS7 RPS8
2.6311e-66	58	94	Reactome:R-HSA-72764 Eukaryotic Translation Termination	FAU RPL11 RPL12 RPL13 RPL14 RPL15 RPL17 RPL18 RPL19 RPL21 RPL22 RPL22L1 RPL23 RPL23A RPL24 RPL26 RPL29 RPL31 RPL32 RPL34 RPL35 RPL35A RPL36A RPL36AL RPL37 RPL37A RPL41 RPL5 RPL7 RPL7A RPL8 RPL9 RPLP0 RPLP1 RPLP2 RPS10 RPS11 RPS12 RPS13 RPS14 RPS15 RPS15A RPS16 RPS19 RPS21 RPS23 RPS25 RPS26 RPS27A RPS27L RPS28 RPS29 RPS3A RPS4X RPS5 RPS7 RPS8 TRMT112
3.51436e-66	57	90	Reactome:R-HSA-192823 Viral mRNA Translation	FAU RPL11 RPL12 RPL13 RPL14 RPL15 RPL17 RPL18 RPL19 RPL21 RPL22 RPL22L1 RPL23 RPL23A RPL24 RPL26 RPL29 RPL31 RPL32 RPL34 RPL35 RPL35A RPL36A RPL36AL RPL37 RPL37A RPL41 RPL5 RPL7 RPL7A RPL8 RPL9 RPLP0 RPLP1 RPLP2 RPS10 RPS11 RPS12 RPS13 RPS14 RPS15 RPS15A RPS16 RPS19 RPS21 RPS23 RPS25 RPS26 RPS27A RPS27L RPS28 RPS29 RPS3A RPS4X RPS5 RPS7 RPS8
4.89894e-66	63	120	Reactome:R-HSA-72737 Cap-dependent Translation Initiation	EIF3F EIF3H EIF3K EIF4B EIF4E EIF5 FAU RPL11 RPL12 RPL13 RPL14 RPL15 RPL17 RPL18 RPL19 RPL21 RPL22 RPL22L1 RPL23 RPL23A RPL24 RPL26 RPL29 RPL31 RPL32 RPL34 RPL35 RPL35A RPL36A RPL36AL RPL37 RPL37A RPL41 RPL5 RPL7 RPL7A RPL8 RPL9 RPLP0 RPLP1 RPLP2 RPS10 RPS11 RPS12 RPS13 RPS14 RPS15 RPS15A RPS16 RPS19 RPS21 RPS23 RPS25 RPS26 RPS27A RPS27L RPS28 RPS29 RPS3A RPS4X RPS5 RPS7 RPS8
4.89894e-66	63	120	Reactome:R-HSA-72613 Eukaryotic Translation Initiation	EIF3F EIF3H EIF3K EIF4B EIF4E EIF5 FAU RPL11 RPL12 RPL13 RPL14 RPL15 RPL17 RPL18 RPL19 RPL21 RPL22 RPL22L1 RPL23 RPL23A RPL24 RPL26 RPL29 RPL31 RPL32 RPL34 RPL35 RPL35A RPL36A RPL36AL RPL37 RPL37A RPL41 RPL5 RPL7 RPL7A RPL8 RPL9 RPLP0 RPLP1 RPLP2 RPS10 RPS11 RPS12 RPS13 RPS14 RPS15 RPS15A RPS16 RPS19 RPS21 RPS23 RPS25 RPS26 RPS27A RPS27L RPS28 RPS29 RPS3A RPS4X RPS5 RPS7 RPS8
1.03512e-64	57	94	Reactome:R-HSA-2408557 Selenocysteine synthesis	FAU RPL11 RPL12 RPL13 RPL14 RPL15 RPL17 RPL18 RPL19 RPL21 RPL22 RPL22L1 RPL23 RPL23A RPL24 RPL26 RPL29 RPL31 RPL32 RPL34 RPL35 RPL35A RPL36A RPL36AL RPL37 RPL37A RPL41 RPL5 RPL7 RPL7A RPL8 RPL9 RPLP0 RPLP1 RPLP2 RPS10 RPS11 RPS12 RPS13 RPS14 RPS15 RPS15A RPS16 RPS19 RPS21 RPS23 RPS25 RPS26 RPS27A RPS27L RPS28 RPS29 RPS3A RPS4X RPS5 RPS7 RPS8
5.52808e-64	57	96	Reactome:R-HSA-975956 Nonsense Mediated Decay (NMD) independent of the Exon Junction Complex (EJC)	FAU RPL11 RPL12 RPL13 RPL14 RPL15 RPL17 RPL18 RPL19 RPL21 RPL22 RPL22L1 RPL23 RPL23A RPL24 RPL26 RPL29 RPL31 RPL32 RPL34 RPL35 RPL35A RPL36A RPL36AL RPL37 RPL37A RPL41 RPL5 RPL7 RPL7A RPL8 RPL9 RPLP0 RPLP1 RPLP2 RPS10 RPS11 RPS12 RPS13 RPS14 RPS15 RPS15A RPS16 RPS19 RPS21 RPS23 RPS25 RPS26 RPS27A RPS27L RPS28 RPS29 RPS3A RPS4X RPS5 RPS7 RPS8
1.13303e-61	59	113	Reactome:R-HSA-1799339 SRP-dependent cotranslational protein targeting to membrane	FAU RPL11 RPL12 RPL13 RPL14 RPL15 RPL17 RPL18 RPL19 RPL21 RPL22 RPL22L1 RPL23 RPL23A RPL24 RPL26 RPL29 RPL31 RPL32 RPL34 RPL35 RPL35A RPL36A RPL36AL RPL37 RPL37A RPL41 RPL5 RPL7 RPL7A RPL8 RPL9 RPLP0 RPLP1 RPLP2 RPS10 RPS11 RPS12 RPS13 RPS14 RPS15 RPS15A RPS16 RPS19 RPS21 RPS23 RPS25 RPS26 RPS27A RPS27L RPS28 RPS29 RPS3A RPS4X RPS5 RPS7 RPS8 SEC61G SPCS2
7.53938e-61	68	172	Reactome:R-HSA-9010553 Regulation of expression of SLITs and ROBOs	EIF4A3 FAU PSMA3 PSMA6 PSMB4 PSMB5 PSMB6 PSMD14 PSMD6 PSME4 RBX1 RPL11 RPL12 RPL13 RPL14 RPL15 RPL17 RPL18 RPL19 RPL21 RPL22 RPL22L1 RPL23 RPL23A RPL24 RPL26 RPL29 RPL31 RPL32 RPL34 RPL35 RPL35A RPL36A RPL36AL RPL37 RPL37A RPL41 RPL5 RPL7 RPL7A RPL8 RPL9 RPLP0 RPLP1 RPLP2 RPS10 RPS11 RPS12 RPS13 RPS14 RPS15 RPS15A RPS16 RPS19 RPS21 RPS23 RPS25 RPS26 RPS27A RPS27L RPS28 RPS29 RPS3A RPS4X RPS5 RPS7…
2.71698e-59	73	218	Reactome:R-HSA-376176 Signaling by ROBO receptors	ABL1 CDC42 CXCL12 EIF4A3 FAU PFN2 PSMA3 PSMA6 PSMB4 PSMB5 PSMB6 PSMD14 PSMD6 PSME4 RBX1 RHOA RPL11 RPL12 RPL13 RPL14 RPL15 RPL17 RPL18 RPL19 RPL21 RPL22 RPL22L1 RPL23 RPL23A RPL24 RPL26 RPL29 RPL31 RPL32 RPL34 RPL35 RPL35A RPL36A RPL36AL RPL37 RPL37A RPL41 RPL5 RPL7 RPL7A RPL8 RPL9 RPLP0 RPLP1 RPLP2 RPS10 RPS11 RPS12 RPS13 RPS14 RPS15 RPS15A RPS16 RPS19 RPS21 RPS23 RPS25 RPS26 RPS27A RPS27L RPS28…
2.92504e-59	58	116	Reactome:R-HSA-975957 Nonsense Mediated Decay (NMD) enhanced by the Exon Junction Complex (EJC)	EIF4A3 FAU RPL11 RPL12 RPL13 RPL14 RPL15 RPL17 RPL18 RPL19 RPL21 RPL22 RPL22L1 RPL23 RPL23A RPL24 RPL26 RPL29 RPL31 RPL32 RPL34 RPL35 RPL35A RPL36A RPL36AL RPL37 RPL37A RPL41 RPL5 RPL7 RPL7A RPL8 RPL9 RPLP0 RPLP1 RPLP2 RPS10 RPS11 RPS12 RPS13 RPS14 RPS15 RPS15A RPS16 RPS19 RPS21 RPS23 RPS25 RPS26 RPS27A RPS27L RPS28 RPS29 RPS3A RPS4X RPS5 RPS7 RPS8
2.92504e-59	58	116	Reactome:R-HSA-927802 Nonsense-Mediated Decay (NMD)	EIF4A3 FAU RPL11 RPL12 RPL13 RPL14 RPL15 RPL17 RPL18 RPL19 RPL21 RPL22 RPL22L1 RPL23 RPL23A RPL24 RPL26 RPL29 RPL31 RPL32 RPL34 RPL35 RPL35A RPL36A RPL36AL RPL37 RPL37A RPL41 RPL5 RPL7 RPL7A RPL8 RPL9 RPLP0 RPLP1 RPLP2 RPS10 RPS11 RPS12 RPS13 RPS14 RPS15 RPS15A RPS16 RPS19 RPS21 RPS23 RPS25 RPS26 RPS27A RPS27L RPS28 RPS29 RPS3A RPS4X RPS5 RPS7 RPS8
4.07287e-57	57	118	Reactome:R-HSA-2408522 Selenoamino acid metabolism	FAU RPL11 RPL12 RPL13 RPL14 RPL15 RPL17 RPL18 RPL19 RPL21 RPL22 RPL22L1 RPL23 RPL23A RPL24 RPL26 RPL29 RPL31 RPL32 RPL34 RPL35 RPL35A RPL36A RPL36AL RPL37 RPL37A RPL41 RPL5 RPL7 RPL7A RPL8 RPL9 RPLP0 RPLP1 RPLP2 RPS10 RPS11 RPS12 RPS13 RPS14 RPS15 RPS15A RPS16 RPS19 RPS21 RPS23 RPS25 RPS26 RPS27A RPS27L RPS28 RPS29 RPS3A RPS4X RPS5 RPS7 RPS8
6.69751e-56	59	135	Reactome:R-HSA-168273 Influenza Viral RNA Transcription and Replication	FAU GTF2F2 POM121C RPL11 RPL12 RPL13 RPL14 RPL15 RPL17 RPL18 RPL19 RPL21 RPL22 RPL22L1 RPL23 RPL23A RPL24 RPL26 RPL29 RPL31 RPL32 RPL34 RPL35 RPL35A RPL36A RPL36AL RPL37 RPL37A RPL41 RPL5 RPL7 RPL7A RPL8 RPL9 RPLP0 RPLP1 RPLP2 RPS10 RPS11 RPS12 RPS13 RPS14 RPS15 RPS15A RPS16 RPS19 RPS21 RPS23 RPS25 RPS26 RPS27A RPS27L RPS28 RPS29 RPS3A RPS4X RPS5 RPS7 RPS8
2.40353e-55	60	144	Reactome:R-HSA-168255 Influenza Life Cycle	CLTC FAU GTF2F2 POM121C RPL11 RPL12 RPL13 RPL14 RPL15 RPL17 RPL18 RPL19 RPL21 RPL22 RPL22L1 RPL23 RPL23A RPL24 RPL26 RPL29 RPL31 RPL32 RPL34 RPL35 RPL35A RPL36A RPL36AL RPL37 RPL37A RPL41 RPL5 RPL7 RPL7A RPL8 RPL9 RPLP0 RPLP1 RPLP2 RPS10 RPS11 RPS12 RPS13 RPS14 RPS15 RPS15A RPS16 RPS19 RPS21 RPS23 RPS25 RPS26 RPS27A RPS27L RPS28 RPS29 RPS3A RPS4X RPS5 RPS7 RPS8
1.81794e-54	61	155	Reactome:R-HSA-168254 Influenza Infection	CLTC FAU GTF2F2 PABPN1 POM121C RPL11 RPL12 RPL13 RPL14 RPL15 RPL17 RPL18 RPL19 RPL21 RPL22 RPL22L1 RPL23 RPL23A RPL24 RPL26 RPL29 RPL31 RPL32 RPL34 RPL35 RPL35A RPL36A RPL36AL RPL37 RPL37A RPL41 RPL5 RPL7 RPL7A RPL8 RPL9 RPLP0 RPLP1 RPLP2 RPS10 RPS11 RPS12 RPS13 RPS14 RPS15 RPS15A RPS16 RPS19 RPS21 RPS23 RPS25 RPS26 RPS27A RPS27L RPS28 RPS29 RPS3A RPS4X RPS5 RPS7 RPS8
7.37378e-50	74	297	Reactome:R-HSA-72766 Translation	EEF1A1P5 EEF2 EIF3F EIF3H EIF3K EIF4B EIF4E EIF5 FAU MRPL42 MRPS15 MRPS18A MRPS28 MRPS31 MRPS7 RPL11 RPL12 RPL13 RPL14 RPL15 RPL17 RPL18 RPL19 RPL21 RPL22 RPL22L1 RPL23 RPL23A RPL24 RPL26 RPL29 RPL31 RPL32 RPL34 RPL35 RPL35A RPL36A RPL36AL RPL37 RPL37A RPL41 RPL5 RPL7 RPL7A RPL8 RPL9 RPLP0 RPLP1 RPLP2 RPS10 RPS11 RPS12 RPS13 RPS14 RPS15 RPS15A RPS16 RPS19 RPS21 RPS23 RPS25 RPS26 RPS27A RPS27L RPS…
5.00624e-48	60	183	Reactome:R-HSA-6791226 Major pathway of rRNA processing in the nucleolus and cytosol	FAU FBL RPL11 RPL12 RPL13 RPL14 RPL15 RPL17 RPL18 RPL19 RPL21 RPL22 RPL22L1 RPL23 RPL23A RPL24 RPL26 RPL29 RPL31 RPL32 RPL34 RPL35 RPL35A RPL36A RPL36AL RPL37 RPL37A RPL41 RPL5 RPL7 RPL7A RPL8 RPL9 RPLP0 RPLP1 RPLP2 RPS10 RPS11 RPS12 RPS13 RPS14 RPS15 RPS15A RPS16 RPS19 RPS21 RPS23 RPS25 RPS26 RPS27A RPS27L RPS28 RPS29 RPS3A RPS4X RPS5 RPS7 RPS8 SENP3 SNU13
9.12666e-48	61	193	Reactome:R-HSA-8868773 rRNA processing in the nucleus and cytosol	FAU FBL RPL11 RPL12 RPL13 RPL14 RPL15 RPL17 RPL18 RPL19 RPL21 RPL22 RPL22L1 RPL23 RPL23A RPL24 RPL26 RPL29 RPL31 RPL32 RPL34 RPL35 RPL35A RPL36A RPL36AL RPL37 RPL37A RPL41 RPL5 RPL7 RPL7A RPL8 RPL9 RPLP0 RPLP1 RPLP2 RPS10 RPS11 RPS12 RPS13 RPS14 RPS15 RPS15A RPS16 RPS19 RPS21 RPS23 RPS25 RPS26 RPS27A RPS27L RPS28 RPS29 RPS3A RPS4X RPS5 RPS7 RPS8 SENP3 SNU13 TRMT112
1.56845e-46	79	385	Reactome:R-HSA-5663205 Infectious disease	CCNT2 CHMP2B CLTC EEF2 FAU GTF2A2 GTF2F2 PABPN1 POM121C PSMA3 PSMA6 PSMB4 PSMB5 PSMB6 PSMD14 PSMD6 PSME4 RBX1 RNGTT RPL11 RPL12 RPL13 RPL14 RPL15 RPL17 RPL18 RPL19 RPL21 RPL22 RPL22L1 RPL23 RPL23A RPL24 RPL26 RPL29 RPL31 RPL32 RPL34 RPL35 RPL35A RPL36A RPL36AL RPL37 RPL37A RPL41 RPL5 RPL7 RPL7A RPL8 RPL9 RPLP0 RPLP1 RPLP2 RPS10 RPS11 RPS12 RPS13 RPS14 RPS15 RPS15A RPS16 RPS19 RPS21 RPS23 RPS25 RP…
2.28779e-45	102	712	Reactome:R-HSA-8953854 Metabolism of RNA	BCAS2 CDC40 CHTOP CLNS1A CSTF3 CTNNBL1 DDX20 DDX6 EIF4A3 EIF4B EIF4E ELAVL2 FAU FBL GTF2F2 HSPA8 LSM6 NT5C3B PABPN1 PAN2 PAPOLA POM121C PRPF19 PSMA3 PSMA6 PSMB4 PSMB5 PSMB6 PSMD14 PSMD6 PSME4 RBM22 RNGTT RPL11 RPL12 RPL13 RPL14 RPL15 RPL17 RPL18 RPL19 RPL21 RPL22 RPL22L1 RPL23 RPL23A RPL24 RPL26 RPL29 RPL31 RPL32 RPL34 RPL35 RPL35A RPL36A RPL36AL RPL37 RPL37A RPL41 RPL5 RPL7 RPL7A RPL8 RPL9 RPLP0…
8.81979e-44	62	231	Reactome:R-HSA-72312 rRNA processing	FAU FBL RPL11 RPL12 RPL13 RPL14 RPL15 RPL17 RPL18 RPL19 RPL21 RPL22 RPL22L1 RPL23 RPL23A RPL24 RPL26 RPL29 RPL31 RPL32 RPL34 RPL35 RPL35A RPL36A RPL36AL RPL37 RPL37A RPL41 RPL5 RPL7 RPL7A RPL8 RPL9 RPLP0 RPLP1 RPLP2 RPS10 RPS11 RPS12 RPS13 RPS14 RPS15 RPS15A RPS16 RPS19 RPS21 RPS23 RPS25 RPS26 RPS27A RPS27L RPS28 RPS29 RPS3A RPS4X RPS5 RPS7 RPS8 SENP3 SNU13 TFB1M TRMT112
2.22892e-40	84	531	Reactome:R-HSA-422475 Axon guidance	ABL1 ARPC1A ARPC3 CDC42 CLTC CSNK2A2 CXCL12 EIF4A3 EPHB6 FAU HSPA8 ITGB1 PFN2 PSMA3 PSMA6 PSMB4 PSMB5 PSMB6 PSMD14 PSMD6 PSME4 PTK2 RBX1 RDX RHOA ROCK2 RPL11 RPL12 RPL13 RPL14 RPL15 RPL17 RPL18 RPL19 RPL21 RPL22 RPL22L1 RPL23 RPL23A RPL24 RPL26 RPL29 RPL31 RPL32 RPL34 RPL35 RPL35A RPL36A RPL36AL RPL37 RPL37A RPL41 RPL5 RPL7 RPL7A RPL8 RPL9 RPLP0 RPLP1 RPLP2 RPS10 RPS11 RPS12 RPS13 RPS14 RPS15 RPS…
7.60768e-37	68	368	Reactome:R-HSA-71291 Metabolism of amino acids and derivatives	FAU NDUFAB1 OAZ2 PSMA3 PSMA6 PSMB4 PSMB5 PSMB6 PSMD14 PSMD6 PSME4 RPL11 RPL12 RPL13 RPL14 RPL15 RPL17 RPL18 RPL19 RPL21 RPL22 RPL22L1 RPL23 RPL23A RPL24 RPL26 RPL29 RPL31 RPL32 RPL34 RPL35 RPL35A RPL36A RPL36AL RPL37 RPL37A RPL41 RPL5 RPL7 RPL7A RPL8 RPL9 RPLP0 RPLP1 RPLP2 RPS10 RPS11 RPS12 RPS13 RPS14 RPS15 RPS15A RPS16 RPS19 RPS21 RPS23 RPS25 RPS26 RPS27A RPS27L RPS28 RPS29 RPS3A RPS4X RPS5 RPS…
3.17009e-30	147	2038	Reactome:R-HSA-392499 Metabolism of proteins	ADAMTS6 CCT4 CDCA8 CETN2 CHCHD2 COMMD6 CREBRF CS CSNK2A2 CYLD DCTN3 DDIT3 DNAJB11 DNAJC19 DPH3 DYNLL1 DYNLL2 EEF1A1P5 EEF2 EIF3F EIF3H EIF3K EIF4B EIF4E EIF5 FAU FBXL5 FBXO7 FOXO4 HIF1A HIST1H2BC HIST2H2AA3 HSPA8 IAPP KIF5B LRRC41 MIA3 MLEC MRPL42 MRPS15 MRPS18A MRPS28 MRPS31 MRPS7 NANS NAPB NSMCE2 PCNA PIGF PIGP PIGX POM121C PRMT3 PSMA3 PSMA6 PSMB4 PSMB5 PSMB6 PSMD14 PSMD6 PSME4 PTP4A2 RAB11A RA…
2.88326e-29	29	59	Reactome:R-HSA-72702 Ribosomal scanning and start codon recognition	EIF3F EIF3H EIF3K EIF4B EIF4E EIF5 FAU RPS10 RPS11 RPS12 RPS13 RPS14 RPS15 RPS15A RPS16 RPS19 RPS21 RPS23 RPS25 RPS26 RPS27A RPS27L RPS28 RPS29 RPS3A RPS4X RPS5 RPS7 RPS8
1.98425e-28	89	857	Reactome:R-HSA-1643685 Disease	ADAMTS6 CCNT2 CHMP2B CLTC CSNK1A1 EEF2 FAU FGF9 FOXO4 GTF2A2 GTF2F2 LRP6 MARK3 PABPN1 PCCA POM121C PSMA3 PSMA6 PSMB4 PSMB5 PSMB6 PSMD14 PSMD6 PSME4 RAP1B RASA3 RBX1 RNGTT RPL11 RPL12 RPL13 RPL14 RPL15 RPL17 RPL18 RPL19 RPL21 RPL22 RPL22L1 RPL23 RPL23A RPL24 RPL26 RPL29 RPL31 RPL32 RPL34 RPL35 RPL35A RPL36A RPL36AL RPL37 RPL37A RPL41 RPL5 RPL7 RPL7A RPL8 RPL9 RPLP0 RPLP1 RPLP2 RPS10 RPS11 RPS12 RP…
1.00415e-27	28	59	Reactome:R-HSA-72649 Translation initiation complex formation	EIF3F EIF3H EIF3K EIF4B EIF4E FAU RPS10 RPS11 RPS12 RPS13 RPS14 RPS15 RPS15A RPS16 RPS19 RPS21 RPS23 RPS25 RPS26 RPS27A RPS27L RPS28 RPS29 RPS3A RPS4X RPS5 RPS7 RPS8
1.78238e-27	28	60	Reactome:R-HSA-72662 Activation of the mRNA upon binding of the cap-binding complex and eIFs, and subsequent binding to 43S	EIF3F EIF3H EIF3K EIF4B EIF4E FAU RPS10 RPS11 RPS12 RPS13 RPS14 RPS15 RPS15A RPS16 RPS19 RPS21 RPS23 RPS25 RPS26 RPS27A RPS27L RPS28 RPS29 RPS3A RPS4X RPS5 RPS7 RPS8
1.57292e-26	26	52	Reactome:R-HSA-72695 Formation of the ternary complex, and subsequently, the 43S complex	EIF3F EIF3H EIF3K FAU RPS10 RPS11 RPS12 RPS13 RPS14 RPS15 RPS15A RPS16 RPS19 RPS21 RPS23 RPS25 RPS26 RPS27A RPS27L RPS28 RPS29 RPS3A RPS4X RPS5 RPS7 RPS8
1.58877e-26	95	1029	Reactome:R-HSA-1266738 Developmental Biology	ABL1 ARPC1A ARPC3 CDC42 CHD9 CLTC CSNK2A2 CSTA CXCL12 EIF4A3 EPHB6 FAU HIST1H2BC HIST2H2AA3 HSPA8 IAPP ITGB1 KRT23 KRTAP4-7 MED30 MED31 PFN2 PSMA3 PSMA6 PSMB4 PSMB5 PSMB6 PSMD14 PSMD6 PSME4 PTK2 RBX1 RDX RHOA ROCK2 RPL11 RPL12 RPL13 RPL14 RPL15 RPL17 RPL18 RPL19 RPL21 RPL22 RPL22L1 RPL23 RPL23A RPL24 RPL26 RPL29 RPL31 RPL32 RPL34 RPL35 RPL35A RPL36A RPL36AL RPL37 RPL37A RPL41 RPL5 RPL7 RPL7A RPL8…
6.91812e-19	126	2076	Reactome:R-HSA-1430728 Metabolism	ABCB4 CAV1 CHD9 COX14 COX4I1 COX5A COX5B COX8A CRLS1 CS CSNK2A2 CYGB DBI DEGS1 FAU GALE GBA3 GBE1 GLRX5 GNAQ GPCPD1 ISCU LPIN1 MECR MED30 MED31 NDUFA1 NDUFA10 NDUFA13 NDUFA2 NDUFAB1 NDUFB1 NDUFB6 NDUFS5 NME1 NT5C2 OAZ2 PCCA PCTP PFKFB3 PIK3C3 PLCB1 PLCZ1 POM121C PPCDC PSMA3 PSMA6 PSMB4 PSMB5 PSMB6 PSMD14 PSMD6 PSME4 RORA RPL11 RPL12 RPL13 RPL14 RPL15 RPL17 RPL18 RPL19 RPL21 RPL22 RPL22L1 RPL23 RP…
1.19271e-11	43	468	Reactome:R-HSA-8953897 Cellular responses to external stimuli	AMBRA1 ANAPC15 ATG12 ATG16L1 BAG1 CHMP2B DCTN3 DNAJB6 DNAJC2 DNAJC7 DYNLL1 DYNLL2 HIF1A HIST1H1C HIST1H2BC HIST2H2AA3 HSBP1 HSPA4 HSPA8 LAMTOR2 LAMTOR5 MAP3K5 PIK3C3 POM121C PRDX6 PRKAB1 PSMA3 PSMA6 PSMB4 PSMB5 PSMB6 PSMD14 PSMD6 PSME4 RBX1 RPS27A RRAGC SIRT1 SUZ12 UBB UBE2D1 UBE2D2 YWHAE
5.32936e-09	14	60	Reactome:R-HSA-5610783 Degradation of GLI2 by the proteasome	CSNK1A1 GLI2 PSMA3 PSMA6 PSMB4 PSMB5 PSMB6 PSMD14 PSMD6 PSME4 RBX1 RPS27A SKP1 UBB
9.97652e-09	32	347	Reactome:R-HSA-68886 M Phase	ANAPC15 CCNB2 CDCA8 CETN2 CSNK2A2 DCTN3 DSN1 DYNLL1 DYNLL2 ENSA HIST1H2BC HIST2H2AA3 LPIN1 MAPRE1 MZT2A PDS5A POM121C PRKCB PSMA3 PSMA6 PSMB4 PSMB5 PSMB6 PSMD14 PSMD6 PSME4 RAB1B RPS27A UBB UBE2D1 VRK1 YWHAE
1.31767e-08	34	391	Reactome:R-HSA-2262752 Cellular responses to stress	ANAPC15 BAG1 DCTN3 DNAJB6 DNAJC2 DNAJC7 DYNLL1 DYNLL2 HIF1A HIST1H1C HIST1H2BC HIST2H2AA3 HSBP1 HSPA4 HSPA8 MAP3K5 POM121C PRDX6 PSMA3 PSMA6 PSMB4 PSMB5 PSMB6 PSMD14 PSMD6 PSME4 RBX1 RPS27A SIRT1 SUZ12 UBB UBE2D1 UBE2D2 YWHAE
1.91232e-08	14	66	Reactome:R-HSA-1234176 Oxygen-dependent proline hydroxylation of Hypoxia-inducible Factor Alpha	HIF1A PSMA3 PSMA6 PSMB4 PSMB5 PSMB6 PSMD14 PSMD6 PSME4 RBX1 RPS27A UBB UBE2D1 UBE2D2
3.20366e-08	38	490	Reactome:R-HSA-69278 Cell Cycle, Mitotic	ABL1 ANAPC15 CCNB2 CDCA8 CETN2 CSNK2A2 DCTN3 DSN1 DYNLL1 DYNLL2 ENSA HIST1H2BC HIST2H2AA3 LPIN1 MAPRE1 MZT2A PCNA PDS5A POLE4 POM121C PRKCB PSMA3 PSMA6 PSMB4 PSMB5 PSMB6 PSMD14 PSMD6 PSME4 RAB1B RBX1 RPS27A RRM2 SKP1 UBB UBE2D1 VRK1 YWHAE
5.45582e-08	13	60	Reactome:R-HSA-5610785 GLI3 is processed to GLI3R by the proteasome	CSNK1A1 PSMA3 PSMA6 PSMB4 PSMB5 PSMB6 PSMD14 PSMD6 PSME4 RBX1 RPS27A SKP1 UBB
7.69244e-08	25	243	Reactome:R-HSA-72203 Processing of Capped Intron-Containing Pre-mRNA	BCAS2 CDC40 CHTOP CSTF3 CTNNBL1 EIF4A3 EIF4E ELAVL2 GTF2F2 HSPA8 LSM6 PABPN1 PAPOLA POM121C PRPF19 RBM22 SF3B6 SNRNP48 SNRPB2 SNRPE SNRPG SNU13 SRSF3 TFIP11 YBX1
7.91188e-08	22	191	Reactome:R-HSA-72172 mRNA Splicing	BCAS2 CDC40 CSTF3 CTNNBL1 EIF4A3 ELAVL2 GTF2F2 HSPA8 LSM6 PABPN1 PAPOLA PRPF19 RBM22 SF3B6 SNRNP48 SNRPB2 SNRPE SNRPG SNU13 SRSF3 TFIP11 YBX1
9.66211e-08	14	75	Reactome:R-HSA-2262749 Cellular response to hypoxia	HIF1A PSMA3 PSMA6 PSMB4 PSMB5 PSMB6 PSMD14 PSMD6 PSME4 RBX1 RPS27A UBB UBE2D1 UBE2D2
9.66211e-08	14	75	Reactome:R-HSA-1234174 Regulation of Hypoxia-inducible Factor (HIF) by oxygen	HIF1A PSMA3 PSMA6 PSMB4 PSMB5 PSMB6 PSMD14 PSMD6 PSME4 RBX1 RPS27A UBB UBE2D1 UBE2D2
9.66211e-08	16	101	Reactome:R-HSA-611105 Respiratory electron transport	COX14 COX4I1 COX5A COX5B COX8A NDUFA1 NDUFA10 NDUFA13 NDUFA2 NDUFAB1 NDUFB1 NDUFB6 NDUFS5 UQCR10 UQCRB UQCRQ
1.2895e-07	21	180	Reactome:R-HSA-72163 mRNA Splicing - Major Pathway	BCAS2 CDC40 CSTF3 CTNNBL1 EIF4A3 ELAVL2 GTF2F2 HSPA8 LSM6 PABPN1 PAPOLA PRPF19 RBM22 SF3B6 SNRPB2 SNRPE SNRPG SNU13 SRSF3 TFIP11 YBX1
1.63101e-07	41	592	Reactome:R-HSA-1640170 Cell Cycle	ABL1 ANAPC15 CCNB2 CDCA8 CETN2 CSNK2A2 DCTN3 DSN1 DYNLL1 DYNLL2 ENSA HIST1H2BC HIST2H2AA3 LPIN1 MAPRE1 MND1 MZT2A PCNA PDS5A POLE4 POM121C PRKCB PSMA3 PSMA6 PSMB4 PSMB5 PSMB6 PSMD14 PSMD6 PSME4 RAB1B RAD51C RBX1 RHNO1 RPS27A RRM2 SKP1 UBB UBE2D1 VRK1 YWHAE
1.70742e-07	12	55	Reactome:R-HSA-8854050 FBXL7 down-regulates AURKA during mitotic entry and in early mitosis	PSMA3 PSMA6 PSMB4 PSMB5 PSMB6 PSMD14 PSMD6 PSME4 RBX1 RPS27A SKP1 UBB
2.75061e-07	16	109	Reactome:R-HSA-163200 Respiratory electron transport, ATP synthesis by chemiosmotic coupling, and heat production by uncoupling proteins.	COX14 COX4I1 COX5A COX5B COX8A NDUFA1 NDUFA10 NDUFA13 NDUFA2 NDUFAB1 NDUFB1 NDUFB6 NDUFS5 UQCR10 UQCRB UQCRQ
3.22999e-07	71	1385	Reactome:R-HSA-74160 Gene expression (Transcription)	ABL1 AEBP2 AFF4 CASP1 CCNT2 CDC40 CHTOP COX14 COX4I1 COX5A COX5B COX8A CSNK2A2 CSTF3 DEK EAF1 EIF4A3 GLI2 GTF2A2 GTF2F2 HIPK1 HIST1H2BC HIST2H2AA3 LAMTOR2 LAMTOR5 MED30 MED31 NABP1 NFIC NR4A3 PABPN1 PAPOLA PCGF5 PCNA PMAIP1 POLR3C POM121C PRKAB1 PRKCB PSMA3 PSMA6 PSMB4 PSMB5 PSMB6 PSMD14 PSMD6 PSME4 RBX1 RHNO1 RNGTT RORA RPS27A RRAGC RRM2 RYBP SAP18 SIRT1 SKP1 SNRPE SNRPG SRSF3 SSRP1 SUZ12 UBB UB…
4.49061e-07	12	60	Reactome:R-HSA-5610780 Degradation of GLI1 by the proteasome	PSMA3 PSMA6 PSMB4 PSMB5 PSMB6 PSMD14 PSMD6 PSME4 RBX1 RPS27A SKP1 UBB
4.49061e-07	12	60	Reactome:R-HSA-8852276 The role of GTSE1 in G2/M progression after G2 checkpoint	CCNB2 MAPRE1 PSMA3 PSMA6 PSMB4 PSMB5 PSMB6 PSMD14 PSMD6 PSME4 RPS27A UBB
5.06812e-07	15	100	Reactome:R-HSA-5607764 CLEC7A (Dectin-1) signaling	CCL22 IL1B PSMA3 PSMA6 PSMB4 PSMB5 PSMB6 PSMD14 PSMD6 PSME4 RPS27A SKP1 UBB UBE2D1 UBE2D2
5.06812e-07	15	100	Reactome:R-HSA-5610787 Hedgehog 'off' state	CSNK1A1 GLI2 KIF7 PSMA3 PSMA6 PSMB4 PSMB5 PSMB6 PSMD14 PSMD6 PSME4 RBX1 RPS27A SKP1 UBB
5.06812e-07	14	86	Reactome:R-HSA-5632684 Hedgehog 'on' state	CSNK1A1 GLI2 KIF7 PSMA3 PSMA6 PSMB4 PSMB5 PSMB6 PSMD14 PSMD6 PSME4 RBX1 RPS27A UBB
6.06305e-07	12	62	Reactome:R-HSA-5607761 Dectin-1 mediated noncanonical NF-kB signaling	CCL22 PSMA3 PSMA6 PSMB4 PSMB5 PSMB6 PSMD14 PSMD6 PSME4 RPS27A SKP1 UBB
6.06305e-07	65	1245	Reactome:R-HSA-73857 RNA Polymerase II Transcription	ABL1 AFF4 CASP1 CCNT2 CDC40 CHTOP COX14 COX4I1 COX5A COX5B COX8A CSNK2A2 CSTF3 DEK EAF1 EIF4A3 GLI2 GTF2A2 GTF2F2 HIPK1 HIST1H2BC HIST2H2AA3 LAMTOR2 LAMTOR5 MED30 MED31 NABP1 NR4A3 PABPN1 PAPOLA PCGF5 PCNA PMAIP1 PRKAB1 PRKCB PSMA3 PSMA6 PSMB4 PSMB5 PSMB6 PSMD14 PSMD6 PSME4 RBX1 RHNO1 RNGTT RORA RPS27A RRAGC RRM2 RYBP SKP1 SNRPE SNRPG SRSF3 SSRP1 SUZ12 UBB UBE2D1 USP7 YEATS4 YWHAE ZNF154 ZNF625 Z…
8.18637e-07	11	52	Reactome:R-HSA-180534 Vpu mediated degradation of CD4	PSMA3 PSMA6 PSMB4 PSMB5 PSMB6 PSMD14 PSMD6 PSME4 RPS27A SKP1 UBB
8.20319e-07	16	119	Reactome:R-HSA-69239 Synthesis of DNA	ANAPC15 PCNA POLE4 PSMA3 PSMA6 PSMB4 PSMB5 PSMB6 PSMD14 PSMD6 PSME4 RBX1 RPS27A SKP1 UBB UBE2D1
8.23506e-07	14	90	Reactome:R-HSA-69052 Switching of origins to a post-replicative state	ANAPC15 PSMA3 PSMA6 PSMB4 PSMB5 PSMB6 PSMD14 PSMD6 PSME4 RBX1 RPS27A SKP1 UBB UBE2D1
1.18012e-06	11	54	Reactome:R-HSA-180585 Vif-mediated degradation of APOBEC3G	PSMA3 PSMA6 PSMB4 PSMB5 PSMB6 PSMD14 PSMD6 PSME4 RBX1 RPS27A UBB
1.3367e-06	12	67	Reactome:R-HSA-174154 APC/C Cdc20 mediated degradation of Securin	ANAPC15 PSMA3 PSMA6 PSMB4 PSMB5 PSMB6 PSMD14 PSMD6 PSME4 RPS27A UBB UBE2D1
1.3367e-06	11	55	Reactome:R-HSA-450408 AUF1 (hnRNP D0) binds and destabilizes mRNA	HSPA8 PSMA3 PSMA6 PSMB4 PSMB5 PSMB6 PSMD14 PSMD6 PSME4 RPS27A UBB
1.3367e-06	12	67	Reactome:R-HSA-1169091 Activation of NF-kappaB in B cells	PRKCB PSMA3 PSMA6 PSMB4 PSMB5 PSMB6 PSMD14 PSMD6 PSME4 RPS27A SKP1 UBB
1.3367e-06	13	80	Reactome:R-HSA-176408 Regulation of APC/C activators between G1/S and early anaphase	ANAPC15 PSMA3 PSMA6 PSMB4 PSMB5 PSMB6 PSMD14 PSMD6 PSME4 RPS27A SKP1 UBB UBE2D1
1.3367e-06	11	55	Reactome:R-HSA-174113 SCF-beta-TrCP mediated degradation of Emi1	PSMA3 PSMA6 PSMB4 PSMB5 PSMB6 PSMD14 PSMD6 PSME4 RPS27A SKP1 UBB
1.41192e-06	9	34	Reactome:R-HSA-936440 Negative regulators of DDX58/IFIH1 signaling	ATG12 CYLD RPS27A TAX1BP1 TNFAIP3 UBB UBE2D1 UBE2D2 UBE2K
1.50051e-06	12	68	Reactome:R-HSA-5658442 Regulation of RAS by GAPs	PSMA3 PSMA6 PSMB4 PSMB5 PSMB6 PSMD14 PSMD6 PSME4 RASA3 RBX1 RPS27A UBB
1.56128e-06	17	142	Reactome:R-HSA-5621481 C-type lectin receptors (CLRs)	CCL22 CLEC4D CLEC4E IL1B PSMA3 PSMA6 PSMB4 PSMB5 PSMB6 PSMD14 PSMD6 PSME4 RPS27A SKP1 UBB UBE2D1 UBE2D2
1.74895e-06	16	127	Reactome:R-HSA-69306 DNA Replication	ANAPC15 PCNA POLE4 PSMA3 PSMA6 PSMB4 PSMB5 PSMB6 PSMD14 PSMD6 PSME4 RBX1 RPS27A SKP1 UBB UBE2D1
1.83437e-06	11	57	Reactome:R-HSA-4641258 Degradation of DVL	PSMA3 PSMA6 PSMB4 PSMB5 PSMB6 PSMD14 PSMD6 PSME4 RBX1 RPS27A UBB
2.12377e-06	13	84	Reactome:R-HSA-195253 Degradation of beta-catenin by the destruction complex	CSNK1A1 PSMA3 PSMA6 PSMB4 PSMB5 PSMB6 PSMD14 PSMD6 PSME4 RBX1 RPS27A SKP1 UBB
2.12377e-06	13	84	Reactome:R-HSA-1236974 ER-Phagosome pathway	PSMA3 PSMA6 PSMB4 PSMB5 PSMB6 PSMD14 PSMD6 PSME4 RPS27A SEC61G SNAP23 UBB VAMP8
2.23829e-06	19	181	Reactome:R-HSA-68882 Mitotic Anaphase	ANAPC15 CDCA8 DSN1 DYNLL1 DYNLL2 MAPRE1 PDS5A PSMA3 PSMA6 PSMB4 PSMB5 PSMB6 PSMD14 PSMD6 PSME4 RPS27A UBB UBE2D1 VRK1
2.23829e-06	12	71	Reactome:R-HSA-68949 Orc1 removal from chromatin	PSMA3 PSMA6 PSMB4 PSMB5 PSMB6 PSMD14 PSMD6 PSME4 RBX1 RPS27A SKP1 UBB
2.36875e-06	19	182	Reactome:R-HSA-69275 G2/M Transition	CCNB2 CETN2 DCTN3 DYNLL1 MAPRE1 MZT2A PSMA3 PSMA6 PSMB4 PSMB5 PSMB6 PSMD14 PSMD6 PSME4 RBX1 RPS27A SKP1 UBB YWHAE
2.36875e-06	19	182	Reactome:R-HSA-2555396 Mitotic Metaphase and Anaphase	ANAPC15 CDCA8 DSN1 DYNLL1 DYNLL2 MAPRE1 PDS5A PSMA3 PSMA6 PSMB4 PSMB5 PSMB6 PSMD14 PSMD6 PSME4 RPS27A UBB UBE2D1 VRK1
2.42617e-06	11	59	Reactome:R-HSA-5676590 NIK-->noncanonical NF-kB signaling	PSMA3 PSMA6 PSMB4 PSMB5 PSMB6 PSMD14 PSMD6 PSME4 RPS27A SKP1 UBB
2.43633e-06	12	72	Reactome:R-HSA-174178 APC/C Cdh1 mediated degradation of Cdc20 and other APC/C Cdh1 targeted proteins in late mitosis/early G1	ANAPC15 PSMA3 PSMA6 PSMB4 PSMB5 PSMB6 PSMD14 PSMD6 PSME4 RPS27A UBB UBE2D1
2.43633e-06	12	72	Reactome:R-HSA-69017 CDK-mediated phosphorylation and removal of Cdc6	ANAPC15 PSMA3 PSMA6 PSMB4 PSMB5 PSMB6 PSMD14 PSMD6 PSME4 RPS27A UBB UBE2D1
2.43633e-06	12	72	Reactome:R-HSA-174184 Cdc20 Phospho-APC/C mediated degradation of Cyclin A	ANAPC15 PSMA3 PSMA6 PSMB4 PSMB5 PSMB6 PSMD14 PSMD6 PSME4 RPS27A UBB UBE2D1
2.49026e-06	13	86	Reactome:R-HSA-174143 APC/C-mediated degradation of cell cycle proteins	ANAPC15 PSMA3 PSMA6 PSMB4 PSMB5 PSMB6 PSMD14 PSMD6 PSME4 RPS27A SKP1 UBB UBE2D1
2.49026e-06	13	86	Reactome:R-HSA-453276 Regulation of mitotic cell cycle	ANAPC15 PSMA3 PSMA6 PSMB4 PSMB5 PSMB6 PSMD14 PSMD6 PSME4 RPS27A SKP1 UBB UBE2D1
2.58403e-06	19	184	Reactome:R-HSA-453274 Mitotic G2-G2/M phases	CCNB2 CETN2 DCTN3 DYNLL1 MAPRE1 MZT2A PSMA3 PSMA6 PSMB4 PSMB5 PSMB6 PSMD14 PSMD6 PSME4 RBX1 RPS27A SKP1 UBB YWHAE
2.68809e-06	12	73	Reactome:R-HSA-179419 APC Cdc20 mediated degradation of cell cycle proteins prior to satisfation of the cell cycle checkpoint	ANAPC15 PSMA3 PSMA6 PSMB4 PSMB5 PSMB6 PSMD14 PSMD6 PSME4 RPS27A UBB UBE2D1
2.68809e-06	12	73	Reactome:R-HSA-8939902 Regulation of RUNX2 expression and activity	PSMA3 PSMA6 PSMB4 PSMB5 PSMB6 PSMD14 PSMD6 PSME4 RBX1 RPS27A SKP1 UBB
3.50869e-06	18	170	Reactome:R-HSA-2467813 Separation of Sister Chromatids	ANAPC15 CDCA8 DSN1 DYNLL1 DYNLL2 MAPRE1 PDS5A PSMA3 PSMA6 PSMB4 PSMB5 PSMB6 PSMD14 PSMD6 PSME4 RPS27A UBB UBE2D1
3.56456e-06	12	75	Reactome:R-HSA-176409 APC/C Cdc20 mediated degradation of mitotic proteins	ANAPC15 PSMA3 PSMA6 PSMB4 PSMB5 PSMB6 PSMD14 PSMD6 PSME4 RPS27A UBB UBE2D1
3.75321e-06	10	50	Reactome:R-HSA-211733 Regulation of activated PAK-2p34 by proteasome mediated degradation	PSMA3 PSMA6 PSMB4 PSMB5 PSMB6 PSMD14 PSMD6 PSME4 RPS27A UBB
4.04601e-06	12	76	Reactome:R-HSA-176814 Activation of APC/C and APC/C Cdc20 mediated degradation of mitotic proteins	ANAPC15 PSMA3 PSMA6 PSMB4 PSMB5 PSMB6 PSMD14 PSMD6 PSME4 RPS27A UBB UBE2D1
4.19051e-06	11	63	Reactome:R-HSA-174084 Autodegradation of Cdh1 by Cdh1 APC/C	ANAPC15 PSMA3 PSMA6 PSMB4 PSMB5 PSMB6 PSMD14 PSMD6 RPS27A UBB UBE2D1
4.41773e-06	10	51	Reactome:R-HSA-349425 Autodegradation of the E3 ubiquitin ligase COP1	PSMA3 PSMA6 PSMB4 PSMB5 PSMB6 PSMD14 PSMD6 PSME4 RPS27A UBB
4.96967e-06	13	92	Reactome:R-HSA-4086400 PCP/CE pathway	CLTC PRKCB PSMA3 PSMA6 PSMB4 PSMB5 PSMB6 PSMD14 PSMD6 PSME4 RHOA RPS27A UBB
5.18081e-06	10	52	Reactome:R-HSA-75815 Ubiquitin-dependent degradation of Cyclin D	PSMA3 PSMA6 PSMB4 PSMB5 PSMB6 PSMD14 PSMD6 PSME4 RPS27A UBB
5.18081e-06	10	52	Reactome:R-HSA-69229 Ubiquitin-dependent degradation of Cyclin D1	PSMA3 PSMA6 PSMB4 PSMB5 PSMB6 PSMD14 PSMD6 PSME4 RPS27A UBB
5.2924e-06	17	158	Reactome:R-HSA-6807070 PTEN Regulation	CSNK2A2 LAMTOR2 LAMTOR5 PSMA3 PSMA6 PSMB4 PSMB5 PSMB6 PSMD14 PSMD6 PSME4 RPS27A RRAGC SUZ12 UBB USP7 VAPA
5.72891e-06	17	159	Reactome:R-HSA-1428517 The citric acid (TCA) cycle and respiratory electron transport	COX14 COX4I1 COX5A COX5B COX8A CS NDUFA1 NDUFA10 NDUFA13 NDUFA2 NDUFAB1 NDUFB1 NDUFB6 NDUFS5 UQCR10 UQCRB UQCRQ
5.87958e-06	10	53	Reactome:R-HSA-169911 Regulation of Apoptosis	PSMA3 PSMA6 PSMB4 PSMB5 PSMB6 PSMD14 PSMD6 PSME4 RPS27A UBB
5.87958e-06	10	53	Reactome:R-HSA-69601 Ubiquitin Mediated Degradation of Phosphorylated Cdc25A	PSMA3 PSMA6 PSMB4 PSMB5 PSMB6 PSMD14 PSMD6 PSME4 RPS27A UBB
5.87958e-06	10	53	Reactome:R-HSA-69610 p53-Independent DNA Damage Response	PSMA3 PSMA6 PSMB4 PSMB5 PSMB6 PSMD14 PSMD6 PSME4 RPS27A UBB
5.87958e-06	10	53	Reactome:R-HSA-69613 p53-Independent G1/S DNA damage checkpoint	PSMA3 PSMA6 PSMB4 PSMB5 PSMB6 PSMD14 PSMD6 PSME4 RPS27A UBB
5.96132e-06	17	160	Reactome:R-HSA-69242 S Phase	ANAPC15 PCNA PDS5A POLE4 PSMA3 PSMA6 PSMB4 PSMB5 PSMB6 PSMD14 PSMD6 PSME4 RBX1 RPS27A SKP1 UBB UBE2D1
6.8318e-06	24	299	Reactome:R-HSA-195721 Signaling by WNT	CAV1 CLTC CSNK1A1 CSNK2A2 HIST1H2BC HIST2H2AA3 LRP6 PLCB1 PRKCB PSMA3 PSMA6 PSMB4 PSMB5 PSMB6 PSMD14 PSMD6 PSME4 RBX1 RHOA RPS27A RSPO4 SKP1 SOX13 UBB
7.13162e-06	12	81	Reactome:R-HSA-1168372 Downstream signaling events of B Cell Receptor (BCR)	PRKCB PSMA3 PSMA6 PSMB4 PSMB5 PSMB6 PSMD14 PSMD6 PSME4 RPS27A SKP1 UBB
8.03431e-06	10	55	Reactome:R-HSA-4641257 Degradation of AXIN	PSMA3 PSMA6 PSMB4 PSMB5 PSMB6 PSMD14 PSMD6 PSME4 RPS27A UBB
8.03431e-06	11	68	Reactome:R-HSA-1632852 Macroautophagy	AMBRA1 ATG12 ATG16L1 CHMP2B DYNLL1 DYNLL2 LAMTOR2 LAMTOR5 PIK3C3 PRKAB1 RRAGC
8.14267e-06	27	368	Reactome:R-HSA-983169 Class I MHC mediated antigen processing & presentation	FBXL5 FBXO7 LRRC41 MYLIP PSMA3 PSMA6 PSMB4 PSMB5 PSMB6 PSMD14 PSMD6 PSME4 RBBP6 RBX1 RNF220 RPS27A SEC61G SKP1 SNAP23 UBB UBE2D1 UBE2D2 UBE2D4 UBE2K UBE2Q1 VAMP8 ZNRF1
9.05825e-06	11	69	Reactome:R-HSA-8948751 Regulation of PTEN stability and activity	CSNK2A2 PSMA3 PSMA6 PSMB4 PSMB5 PSMB6 PSMD14 PSMD6 PSME4 RPS27A UBB
9.05825e-06	19	203	Reactome:R-HSA-201681 TCF dependent signaling in response to WNT	CAV1 CSNK1A1 CSNK2A2 HIST1H2BC HIST2H2AA3 LRP6 PSMA3 PSMA6 PSMB4 PSMB5 PSMB6 PSMD14 PSMD6 PSME4 RBX1 RPS27A RSPO4 SOX13 UBB
9.13808e-06	10	56	Reactome:R-HSA-5362768 Hh mutants that don't undergo autocatalytic processing are degraded by ERAD	PSMA3 PSMA6 PSMB4 PSMB5 PSMB6 PSMD14 PSMD6 PSME4 RPS27A UBB
9.13808e-06	10	56	Reactome:R-HSA-69541 Stabilization of p53	PSMA3 PSMA6 PSMB4 PSMB5 PSMB6 PSMD14 PSMD6 PSME4 RPS27A UBB
9.48713e-06	24	306	Reactome:R-HSA-983168 Antigen processing Ubiquitination & Proteasome degradation	FBXL5 FBXO7 LRRC41 MYLIP PSMA3 PSMA6 PSMB4 PSMB5 PSMB6 PSMD14 PSMD6 PSME4 RBBP6 RBX1 RNF220 RPS27A SKP1 UBB UBE2D1 UBE2D2 UBE2D4 UBE2K UBE2Q1 ZNRF1
9.66643e-06	13	99	Reactome:R-HSA-8939236 RUNX1 regulates transcription of genes involved in differentiation of HSCs	ABL1 HIST1H2BC HIST2H2AA3 PSMA3 PSMA6 PSMB4 PSMB5 PSMB6 PSMD14 PSMD6 PSME4 RPS27A UBB
1.05793e-05	13	100	Reactome:R-HSA-1236975 Antigen processing-Cross presentation	PSMA3 PSMA6 PSMB4 PSMB5 PSMB6 PSMD14 PSMD6 PSME4 RPS27A SEC61G SNAP23 UBB VAMP8
1.05793e-05	17	168	Reactome:R-HSA-109581 Apoptosis	DIABLO DYNLL1 DYNLL2 HIST1H1C PMAIP1 PSMA3 PSMA6 PSMB4 PSMB5 PSMB6 PSMD14 PSMD6 PSME4 PTK2 RPS27A UBB YWHAE
1.05793e-05	13	100	Reactome:R-HSA-202424 Downstream TCR signaling	PSMA3 PSMA6 PSMB4 PSMB5 PSMB6 PSMD14 PSMD6 PSME4 RPS27A SKP1 UBB UBE2D1 UBE2D2
1.21467e-05	10	58	Reactome:R-HSA-5387390 Hh mutants abrogate ligand secretion	PSMA3 PSMA6 PSMB4 PSMB5 PSMB6 PSMD14 PSMD6 PSME4 RPS27A UBB
1.3079e-05	17	171	Reactome:R-HSA-5357801 Programmed Cell Death	DIABLO DYNLL1 DYNLL2 HIST1H1C PMAIP1 PSMA3 PSMA6 PSMB4 PSMB5 PSMB6 PSMD14 PSMD6 PSME4 PTK2 RPS27A UBB YWHAE
1.40571e-05	10	59	Reactome:R-HSA-68827 CDT1 association with the CDC6 ORC origin complex	PSMA3 PSMA6 PSMB4 PSMB5 PSMB6 PSMD14 PSMD6 PSME4 RPS27A UBB
1.43596e-05	13	103	Reactome:R-HSA-9020702 Interleukin-1 signaling	IL1B PSMA3 PSMA6 PSMB4 PSMB5 PSMB6 PSMD14 PSMD6 PSME4 RBX1 RPS27A SKP1 UBB
1.51276e-05	15	137	Reactome:R-HSA-5358351 Signaling by Hedgehog	CSNK1A1 GLI2 KIF7 PSMA3 PSMA6 PSMB4 PSMB5 PSMB6 PSMD14 PSMD6 PSME4 RBX1 RPS27A SKP1 UBB
1.51427e-05	14	120	Reactome:R-HSA-8878166 Transcriptional regulation by RUNX2	ABL1 GLI2 PSMA3 PSMA6 PSMB4 PSMB5 PSMB6 PSMD14 PSMD6 PSME4 RBX1 RPS27A SKP1 UBB
1.59598e-05	10	60	Reactome:R-HSA-187577 SCF(Skp2)-mediated degradation of p27/p21	PSMA3 PSMA6 PSMB4 PSMB5 PSMB6 PSMD14 PSMD6 RPS27A SKP1 UBB
1.73872e-05	86	2032	Reactome:R-HSA-168256 Immune System	ABL1 ARIH1 ARPC1A ARPC3 ATG12 CASP1 CCL22 CD46 CD74 CDC42 CLEC4D CLEC4E CLTC CYLD CYSTM1 DCTN3 DEGS1 DSN1 DYNLL1 DYNLL2 EEF2 EIF4A3 EIF4E FBXL5 FBXO7 HEBP2 HIF1A HSPA8 IL15 IL1B IL7R ISG20 ITGB1 KIF5B KLRB1 LAMTOR2 LIF LRRC41 MLEC MYLIP PIK3C3 POLR3C POM121C PRDX6 PRKCB PSMA3 PSMA6 PSMB4 PSMB5 PSMB6 PSMD14 PSMD6 PSME4 PTK2 PTPN2 RAB27A RAB31 RAP1B RBBP6 RBX1 RHOA RNASEL RNF220 RORA RPLP0 RPS27A S…
1.75801e-05	15	139	Reactome:R-HSA-446652 Interleukin-1 family signaling	CASP1 IL1B PSMA3 PSMA6 PSMB4 PSMB5 PSMB6 PSMD14 PSMD6 PSME4 PTPN2 RBX1 RPS27A SKP1 UBB
1.82194e-05	10	61	Reactome:R-HSA-5678895 Defective CFTR causes cystic fibrosis	PSMA3 PSMA6 PSMB4 PSMB5 PSMB6 PSMD14 PSMD6 PSME4 RPS27A UBB
2.44663e-05	10	63	Reactome:R-HSA-5619084 ABC transporter disorders	PSMA3 PSMA6 PSMB4 PSMB5 PSMB6 PSMD14 PSMD6 PSME4 RPS27A UBB
2.59162e-05	12	93	Reactome:R-HSA-5687128 MAPK6/MAPK4 signaling	CDC42 CDC42EP3 PSMA3 PSMA6 PSMB4 PSMB5 PSMB6 PSMD14 PSMD6 PSME4 RPS27A UBB
2.79058e-05	10	64	Reactome:R-HSA-4608870 Asymmetric localization of PCP proteins	PSMA3 PSMA6 PSMB4 PSMB5 PSMB6 PSMD14 PSMD6 PSME4 RPS27A UBB
2.91768e-05	9	51	Reactome:R-HSA-350562 Regulation of ornithine decarboxylase (ODC)	OAZ2 PSMA3 PSMA6 PSMB4 PSMB5 PSMB6 PSMD14 PSMD6 PSME4
3.12789e-05	10	65	Reactome:R-HSA-5358346 Hedgehog ligand biogenesis	PSMA3 PSMA6 PSMB4 PSMB5 PSMB6 PSMD14 PSMD6 PSME4 RPS27A UBB
3.12789e-05	10	65	Reactome:R-HSA-69563 p53-Dependent G1 DNA Damage Response	PSMA3 PSMA6 PSMB4 PSMB5 PSMB6 PSMD14 PSMD6 PSME4 RPS27A UBB
3.12789e-05	10	65	Reactome:R-HSA-69580 p53-Dependent G1/S DNA damage checkpoint	PSMA3 PSMA6 PSMB4 PSMB5 PSMB6 PSMD14 PSMD6 PSME4 RPS27A UBB
3.20639e-05	18	204	Reactome:R-HSA-5689880 Ub-specific processing proteases	CYLD FOXO4 HIF1A HIST1H2BC HIST2H2AA3 PSMA3 PSMA6 PSMB4 PSMB5 PSMB6 PSMD14 PSMD6 PSME4 RPS27A TOMM20 UBB USP16 USP7
3.69724e-05	11	81	Reactome:R-HSA-3371453 Regulation of HSF1-mediated heat shock response	BAG1 DNAJB6 DNAJC2 DNAJC7 HSBP1 HSPA4 HSPA8 POM121C SIRT1 UBB YWHAE
3.98885e-05	21	270	Reactome:R-HSA-69620 Cell Cycle Checkpoints	ANAPC15 CCNB2 CDCA8 DSN1 DYNLL1 DYNLL2 HIST1H2BC MAPRE1 PSMA3 PSMA6 PSMB4 PSMB5 PSMB6 PSMD14 PSMD6 PSME4 RHNO1 RPS27A UBB UBE2D1 YWHAE
4.01948e-05	10	67	Reactome:R-HSA-69615 G1/S DNA Damage Checkpoints	PSMA3 PSMA6 PSMB4 PSMB5 PSMB6 PSMD14 PSMD6 PSME4 RPS27A UBB
4.57234e-05	10	68	Reactome:R-HSA-68867 Assembly of the pre-replicative complex	PSMA3 PSMA6 PSMB4 PSMB5 PSMB6 PSMD14 PSMD6 PSME4 RPS27A UBB
5.11955e-05	12	100	Reactome:R-HSA-5668541 TNFR2 non-canonical NF-kB pathway	PSMA3 PSMA6 PSMB4 PSMB5 PSMB6 PSMD14 PSMD6 PSME4 RPS27A SKP1 TNFRSF11A UBB
5.17513e-05	9	55	Reactome:R-HSA-8941858 Regulation of RUNX3 expression and activity	PSMA3 PSMA6 PSMB4 PSMB5 PSMB6 PSMD14 PSMD6 RPS27A UBB
5.53917e-05	11	85	Reactome:R-HSA-69002 DNA Replication Pre-Initiation	POLE4 PSMA3 PSMA6 PSMB4 PSMB5 PSMB6 PSMD14 PSMD6 PSME4 RPS27A UBB
5.53917e-05	21	277	Reactome:R-HSA-5688426 Deubiquitination	CYLD FOXO4 HIF1A HIST1H2BC HIST2H2AA3 PSMA3 PSMA6 PSMB4 PSMB5 PSMB6 PSMD14 PSMD6 PSME4 RHOA RPS27A TNFAIP3 TOMM20 UBB UBE2D1 USP16 USP7
5.53917e-05	19	234	Reactome:R-HSA-162906 HIV Infection	CCNT2 CHMP2B GTF2A2 GTF2F2 POM121C PSMA3 PSMA6 PSMB4 PSMB5 PSMB6 PSMD14 PSMD6 PSME4 RBX1 RNGTT RPS27A SKP1 SSRP1 UBB
5.53917e-05	11	85	Reactome:R-HSA-68874 M/G1 Transition	POLE4 PSMA3 PSMA6 PSMB4 PSMB5 PSMB6 PSMD14 PSMD6 PSME4 RPS27A UBB
5.53917e-05	19	234	Reactome:R-HSA-8951664 Neddylation	COMMD6 FBXL5 FBXO7 HIF1A LRRC41 PSMA3 PSMA6 PSMB4 PSMB5 PSMB6 PSMD14 PSMD6 PSME4 RBX1 RPS27A SKP1 UBB UBE2D1 UBE2D2
5.63739e-05	10	70	Reactome:R-HSA-5619115 Disorders of transmembrane transporters	PSMA3 PSMA6 PSMB4 PSMB5 PSMB6 PSMD14 PSMD6 PSME4 RPS27A UBB
6.42367e-05	13	120	Reactome:R-HSA-202403 TCR signaling	PSMA3 PSMA6 PSMB4 PSMB5 PSMB6 PSMD14 PSMD6 PSME4 RPS27A SKP1 UBB UBE2D1 UBE2D2
6.42367e-05	18	216	Reactome:R-HSA-8878171 Transcriptional regulation by RUNX1	ABL1 CSNK2A2 HIST1H2BC HIST2H2AA3 NR4A3 PCGF5 PRKCB PSMA3 PSMA6 PSMB4 PSMB5 PSMB6 PSMD14 PSMD6 PSME4 RPS27A RYBP UBB
8.39731e-05	11	89	Reactome:R-HSA-450531 Regulation of mRNA stability by proteins that bind AU-rich elements	HSPA8 PSMA3 PSMA6 PSMB4 PSMB5 PSMB6 PSMD14 PSMD6 PSME4 RPS27A UBB
8.87113e-05	28	451	Reactome:R-HSA-449147 Signaling by Interleukins	CASP1 CCL22 CDC42 HIF1A HSPA8 IL15 IL1B IL7R ITGB1 LIF PSMA3 PSMA6 PSMB4 PSMB5 PSMB6 PSMD14 PSMD6 PSME4 PTPN2 RAP1B RBX1 RORA RPLP0 RPS27A SKP1 STX1A UBB VRK3
0.000120031	14	146	Reactome:R-HSA-3858494 Beta-catenin independent WNT signaling	CLTC PLCB1 PRKCB PSMA3 PSMA6 PSMB4 PSMB5 PSMB6 PSMD14 PSMD6 PSME4 RHOA RPS27A UBB
0.000138899	14	148	Reactome:R-HSA-453279 Mitotic G1-G1/S phases	ABL1 PCNA POLE4 PSMA3 PSMA6 PSMB4 PSMB5 PSMB6 PSMD14 PSMD6 RPS27A RRM2 SKP1 UBB
0.000146939	13	130	Reactome:R-HSA-69206 G1/S Transition	PCNA POLE4 PSMA3 PSMA6 PSMB4 PSMB5 PSMB6 PSMD14 PSMD6 RPS27A RRM2 SKP1 UBB
0.000147837	14	149	Reactome:R-HSA-69481 G2/M Checkpoints	CCNB2 HIST1H2BC PSMA3 PSMA6 PSMB4 PSMB5 PSMB6 PSMD14 PSMD6 PSME4 RHNO1 RPS27A UBB YWHAE
0.000157337	13	131	Reactome:R-HSA-162909 Host Interactions of HIV factors	POM121C PSMA3 PSMA6 PSMB4 PSMB5 PSMB6 PSMD14 PSMD6 PSME4 RBX1 RPS27A SKP1 UBB
0.000164816	11	96	Reactome:R-HSA-5689603 UCH proteinases	HIST2H2AA3 PSMA3 PSMA6 PSMB4 PSMB5 PSMB6 PSMD14 PSMD6 PSME4 RPS27A UBB
0.000167533	36	677	Reactome:R-HSA-1280215 Cytokine Signaling in Immune system	ARIH1 CASP1 CCL22 CDC42 EIF4A3 EIF4E HIF1A HSPA8 IL15 IL1B IL7R ISG20 ITGB1 LIF POM121C PSMA3 PSMA6 PSMB4 PSMB5 PSMB6 PSMD14 PSMD6 PSME4 PTPN2 RAP1B RBX1 RNASEL RORA RPLP0 RPS27A SKP1 SP100 STX1A TNFRSF11A UBB VRK3
0.000169183	8	50	Reactome:R-HSA-1236978 Cross-presentation of soluble exogenous antigens (endosomes)	PSMA3 PSMA6 PSMB4 PSMB5 PSMB6 PSMD14 PSMD6 PSME4
0.000199729	59	1343	Reactome:R-HSA-597592 Post-translational protein modification	ADAMTS6 CDCA8 CETN2 COMMD6 CYLD DCTN3 DPH3 DYNLL1 DYNLL2 EEF2 FBXL5 FBXO7 FOXO4 HIF1A HIST1H2BC HIST2H2AA3 HSPA8 LRRC41 MIA3 MLEC NANS NAPB NSMCE2 PCNA PIGF PIGP PIGX POM121C PRMT3 PSMA3 PSMA6 PSMB4 PSMB5 PSMB6 PSMD14 PSMD6 PSME4 PTP4A2 RAB11A RAB1B RAB27A RAB31 RAB8B RBX1 RHOA RPS27A SKP1 SP100 ST3GAL6 ST8SIA4 SUZ12 TNFAIP3 TOMM20 UBB UBE2D1 UBE2D2 UBE2K USP16 USP7
0.000204292	9	66	Reactome:R-HSA-109688 Cleavage of Growing Transcript in the Termination Region	CDC40 CHTOP CSTF3 EIF4A3 PABPN1 PAPOLA SNRPE SNRPG SRSF3
0.000204292	9	66	Reactome:R-HSA-73856 RNA Polymerase II Transcription Termination	CDC40 CHTOP CSTF3 EIF4A3 PABPN1 PAPOLA SNRPE SNRPG SRSF3
0.000206973	10	82	Reactome:R-HSA-69202 Cyclin E associated events during G1/S transition	PSMA3 PSMA6 PSMB4 PSMB5 PSMB6 PSMD14 PSMD6 RPS27A SKP1 UBB
0.000206973	10	82	Reactome:R-HSA-168928 DDX58/IFIH1-mediated induction of interferon-alpha/beta	ATG12 CYLD RPS27A TANK TAX1BP1 TNFAIP3 UBB UBE2D1 UBE2D2 UBE2K
0.000209237	11	99	Reactome:R-HSA-3371556 Cellular response to heat stress	BAG1 DNAJB6 DNAJC2 DNAJC7 HSBP1 HSPA4 HSPA8 POM121C SIRT1 UBB YWHAE
0.000251523	10	84	Reactome:R-HSA-69656 Cyclin A Cdk2-associated events at S phase entry	PSMA3 PSMA6 PSMB4 PSMB5 PSMB6 PSMD14 PSMD6 RPS27A SKP1 UBB
0.000251523	51	1118	Reactome:R-HSA-168249 Innate Immune System	ABL1 ARPC1A ARPC3 ATG12 CASP1 CCL22 CD46 CDC42 CLEC4D CLEC4E CYLD CYSTM1 DEGS1 DSN1 DYNLL1 EEF2 HEBP2 HSPA8 IL1B LAMTOR2 MLEC PIK3C3 POLR3C PRDX6 PSMA3 PSMA6 PSMB4 PSMB5 PSMB6 PSMD14 PSMD6 PSME4 PTK2 RAB27A RAB31 RAP1B RHOA RPS27A SKP1 SNAP23 TANK TAX1BP1 TCN1 TNFAIP3 UBB UBE2D1 UBE2D2 UBE2K VAMP8 VAPA VRK3
0.000252699	19	264	Reactome:R-HSA-195258 RHO GTPase Effectors	ABL1 ARPC1A ARPC3 CDC42 CDCA8 DSN1 DYNLL1 DYNLL2 HIST1H2BC HIST2H2AA3 ITGB1 KIF5B MAPRE1 PFN2 PIK3C3 PTK2 RHOA ROCK2 YWHAE
0.000254256	51	1119	Reactome:R-HSA-212436 Generic Transcription Pathway	ABL1 CASP1 CCNT2 COX14 COX4I1 COX5A COX5B COX8A CSNK2A2 DEK GLI2 GTF2F2 HIPK1 HIST1H2BC HIST2H2AA3 LAMTOR2 LAMTOR5 MED30 MED31 NR4A3 PCGF5 PCNA PMAIP1 PRKAB1 PRKCB PSMA3 PSMA6 PSMB4 PSMB5 PSMB6 PSMD14 PSMD6 PSME4 RBX1 RHNO1 RORA RPS27A RRAGC RRM2 RYBP SKP1 SSRP1 SUZ12 UBB UBE2D1 USP7 YEATS4 YWHAE ZNF154 ZNF625 ZNF706
0.000273719	6	28	Reactome:R-HSA-5205647 Mitophagy	ATG12 CSNK2A2 RPS27A TOMM20 TOMM7 UBB
0.000291339	11	103	Reactome:R-HSA-382556 ABC-family proteins mediated transport	ABCB4 PSMA3 PSMA6 PSMB4 PSMB5 PSMB6 PSMD14 PSMD6 PSME4 RPS27A UBB
0.00029561	5	18	Reactome:R-HSA-110320 Translesion Synthesis by POLH	PCNA POLH RPS27A SPRTN UBB
0.000315293	8	55	Reactome:R-HSA-6799198 Complex I biogenesis	NDUFA1 NDUFA10 NDUFA13 NDUFA2 NDUFAB1 NDUFB1 NDUFB6 NDUFS5
0.000395049	10	89	Reactome:R-HSA-5628897 TP53 Regulates Metabolic Genes	COX14 COX4I1 COX5A COX5B COX8A LAMTOR2 LAMTOR5 PRKAB1 RRAGC YWHAE
0.00040126	6	30	Reactome:R-HSA-8866652 Synthesis of active ubiquitin roles of E1 and E2 enzymes	RPS27A UBB UBE2D1 UBE2D2 UBE2K USP7
0.000414796	19	275	Reactome:R-HSA-1257604 PIP3 activates AKT signaling	CSNK2A2 FGF9 FOXO4 LAMTOR2 LAMTOR5 PSMA3 PSMA6 PSMB4 PSMB5 PSMB6 PSMD14 PSMD6 PSME4 RPS27A RRAGC SUZ12 UBB USP7 VAPA
0.000581873	20	306	Reactome:R-HSA-9006925 Intracellular signaling by second messengers	CAMK4 CSNK2A2 FGF9 FOXO4 LAMTOR2 LAMTOR5 PSMA3 PSMA6 PSMB4 PSMB5 PSMB6 PSMD14 PSMD6 PSME4 RPS27A RRAGC SUZ12 UBB USP7 VAPA
0.000598352	11	112	Reactome:R-HSA-5693567 HDR through Homologous Recombination (HR) or Single Strand Annealing (SSA)	ABL1 HIST1H2BC PCNA POLE4 POLH RAD51C RHNO1 RPS27A SLX1A TIPIN UBB
0.000633052	5	21	Reactome:R-HSA-5205685 Pink/Parkin Mediated Mitophagy	ATG12 RPS27A TOMM20 TOMM7 UBB
0.000653997	17	239	Reactome:R-HSA-5673001 RAF/MAP kinase cascade	FGF9 LAMTOR2 MARK3 PSMA3 PSMA6 PSMB4 PSMB5 PSMB6 PSMD14 PSMD6 PSME4 PTK2 RAP1B RASA3 RBX1 RPS27A UBB
0.000714538	13	154	Reactome:R-HSA-2871837 FCERI mediated NF-kB activation	PSMA3 PSMA6 PSMB4 PSMB5 PSMB6 PSMD14 PSMD6 PSME4 RPS27A SKP1 UBB UBE2D1 UBE2D2
0.000730096	19	288	Reactome:R-HSA-5683057 MAPK family signaling cascades	CDC42 CDC42EP3 FGF9 LAMTOR2 MARK3 PSMA3 PSMA6 PSMB4 PSMB5 PSMB6 PSMD14 PSMD6 PSME4 PTK2 RAP1B RASA3 RBX1 RPS27A UBB
0.000796757	6	34	Reactome:R-HSA-3928662 EPHB-mediated forward signaling	ARPC1A ARPC3 CDC42 PTK2 RHOA ROCK2
0.000818238	7	48	Reactome:R-HSA-73893 DNA Damage Bypass	PCNA POLE4 POLH RBX1 RPS27A SPRTN UBB
0.000854433	17	245	Reactome:R-HSA-5684996 MAPK1/MAPK3 signaling	FGF9 LAMTOR2 MARK3 PSMA3 PSMA6 PSMB4 PSMB5 PSMB6 PSMD14 PSMD6 PSME4 PTK2 RAP1B RASA3 RBX1 RPS27A UBB
0.000871479	22	366	Reactome:R-HSA-3700989 Transcriptional Regulation by TP53	CASP1 CCNT2 COX14 COX4I1 COX5A COX5B COX8A CSNK2A2 GTF2F2 HIPK1 LAMTOR2 LAMTOR5 PCNA PMAIP1 PRKAB1 RHNO1 RPS27A RRAGC SSRP1 UBB USP7 YWHAE
0.000904645	11	118	Reactome:R-HSA-5693538 Homology Directed Repair	ABL1 HIST1H2BC PCNA POLE4 POLH RAD51C RHNO1 RPS27A SLX1A TIPIN UBB
0.000955609	5	23	Reactome:R-HSA-166208 mTORC1-mediated signalling	EIF4B EIF4E LAMTOR2 LAMTOR5 RRAGC
0.0010636	8	66	Reactome:R-HSA-5685942 HDR through Homologous Recombination (HRR)	PCNA POLE4 POLH RAD51C RHNO1 RPS27A SLX1A UBB
0.0012437	38	814	Reactome:R-HSA-1280218 Adaptive Immune System	CD74 CDC42 CLTC DCTN3 DYNLL1 DYNLL2 FBXL5 FBXO7 ITGB1 KIF5B KLRB1 LRRC41 MYLIP PRKCB PSMA3 PSMA6 PSMB4 PSMB5 PSMB6 PSMD14 PSMD6 PSME4 RAP1B RBBP6 RBX1 RNF220 RPS27A SEC61G SKP1 SNAP23 UBB UBE2D1 UBE2D2 UBE2D4 UBE2K UBE2Q1 VAMP8 ZNRF1
0.00125294	9	85	Reactome:R-HSA-351202 Metabolism of polyamines	OAZ2 PSMA3 PSMA6 PSMB4 PSMB5 PSMB6 PSMD14 PSMD6 PSME4
0.00142931	6	38	Reactome:R-HSA-110313 Translesion synthesis by Y family DNA polymerases bypasses lesions on DNA template	PCNA POLE4 POLH RPS27A SPRTN UBB
0.00147628	9	87	Reactome:R-HSA-2565942 Regulation of PLK1 Activity at G2/M Transition	CCNB2 CETN2 DCTN3 DYNLL1 MAPRE1 RPS27A SKP1 UBB YWHAE
0.00182294	7	55	Reactome:R-HSA-429914 Deadenylation-dependent mRNA decay	DDX6 EIF4A3 EIF4B EIF4E LSM6 NT5C3B PAN2
0.00182294	7	55	Reactome:R-HSA-72165 mRNA Splicing - Minor Pathway	GTF2F2 SF3B6 SNRNP48 SNRPE SNRPG SNU13 YBX1
0.00186412	6	40	Reactome:R-HSA-165159 mTOR signalling	EIF4B EIF4E LAMTOR2 LAMTOR5 PRKAB1 RRAGC
0.00224929	7	57	Reactome:R-HSA-72187 mRNA 3'-end processing	CDC40 CHTOP CSTF3 EIF4A3 PABPN1 PAPOLA SRSF3
0.00238407	5	28	Reactome:R-HSA-75067 Processing of Capped Intronless Pre-mRNA	CSTF3 PABPN1 PAPOLA SNRPE SNRPG
0.00265079	8	76	Reactome:R-HSA-8852135 Protein ubiquitination	HIST1H2BC PCNA RPS27A UBB UBE2D1 UBE2D2 UBE2K USP7
0.00293766	9	96	Reactome:R-HSA-8878159 Transcriptional regulation by RUNX3	PSMA3 PSMA6 PSMB4 PSMB5 PSMB6 PSMD14 PSMD6 RPS27A UBB
0.00300901	11	137	Reactome:R-HSA-8856828 Clathrin-mediated endocytosis	ARPC1A ARPC3 CLTC FNBP1 HIP1R HSPA8 IL7R RPS27A UBB UBQLN2 VAMP8
0.00379177	5	31	Reactome:R-HSA-110314 Recognition of DNA damage by PCNA-containing replication complex	PCNA POLE4 RBX1 RPS27A UBB
0.00430337	4	19	Reactome:R-HSA-168927 TICAM1, RIP1-mediated IKK complex recruitment	RPS27A UBB UBE2D1 UBE2D2
0.0043442	7	64	Reactome:R-HSA-6782210 Gap-filling DNA repair synthesis and ligation in TC-NER	PCNA POLE4 PRPF19 RBX1 RPS27A UBB USP7
0.0043442	3	9	Reactome:R-HSA-8948747 Regulation of PTEN localization	RPS27A UBB USP7
0.0043442	5	32	Reactome:R-HSA-5656169 Termination of translesion DNA synthesis	PCNA POLE4 POLH RPS27A UBB
0.00472567	7	65	Reactome:R-HSA-6782135 Dual incision in TC-NER	PCNA POLE4 PRPF19 RBX1 RPS27A UBB USP7
0.00477362	20	366	Reactome:R-HSA-5663202 Diseases of signal transduction	CSNK1A1 FGF9 FOXO4 GTF2F2 LRP6 MARK3 PSMA3 PSMA6 PSMB4 PSMB5 PSMB6 PSMD14 PSMD6 PSME4 RAP1B RASA3 RBX1 RPS27A SKP1 UBB
0.00481551	21	393	Reactome:R-HSA-194315 Signaling by Rho GTPases	ABL1 ARPC1A ARPC3 CDC42 CDCA8 DSN1 DYNLL1 DYNLL2 HIST1H2BC HIST2H2AA3 ITGB1 KIF5B MAPRE1 MYO9A PFN2 PIK3C3 PTK2 RHOA ROCK2 TAGAP YWHAE
0.00484326	11	146	Reactome:R-HSA-5693532 DNA Double-Strand Break Repair	ABL1 HIST1H2BC PCNA POLE4 POLH RAD51C RHNO1 RPS27A SLX1A TIPIN UBB
0.00486232	5	33	Reactome:R-HSA-5357905 Regulation of TNFR1 signaling	CYLD RPS27A TAX1BP1 TNFAIP3 UBB
0.00611076	4	21	Reactome:R-HSA-4641263 Regulation of FZD by ubiquitination	LRP6 RPS27A RSPO4 UBB
0.00718148	5	36	Reactome:R-HSA-5663213 RHO GTPases Activate WASPs and WAVEs	ABL1 ARPC1A ARPC3 CDC42 PTK2
0.00724553	12	177	Reactome:R-HSA-983705 Signaling by the B Cell Receptor (BCR)	PRKCB PSMA3 PSMA6 PSMB4 PSMB5 PSMB6 PSMD14 PSMD6 PSME4 RPS27A SKP1 UBB
0.00759515	9	111	Reactome:R-HSA-68875 Mitotic Prophase	CCNB2 ENSA HIST1H2BC HIST2H2AA3 LPIN1 POM121C PRKCB RAB1B VRK1
0.00760901	28	607	Reactome:R-HSA-199991 Membrane Trafficking	ARPC1A ARPC3 BLOC1S1 CHMP2B CLTC DCTN3 DYNLL1 DYNLL2 FNBP1 HIP1R HSPA8 IL7R KIF5B MIA3 NAA38 NAPB PRKAB1 RAB11A RAB1B RAB27A RAB31 RAB8B RPS27A SNAP23 UBB UBQLN2 VAMP8 YWHAE
0.00776295	3	11	Reactome:R-HSA-5625970 RHO GTPases activate KTN1	CDC42 KIF5B RHOA
0.00776295	3	11	Reactome:R-HSA-203615 eNOS activation	CAV1 CYGB ZDHHC21
0.00790942	5	37	Reactome:R-HSA-77289 Mitochondrial Fatty Acid Beta-Oxidation	DBI MECR NDUFAB1 PCCA PCTP
0.0080686	7	72	Reactome:R-HSA-400253 Circadian Clock	CHD9 HIF1A RORA RPS27A SIRT1 SKP1 UBB
0.00824854	8	92	Reactome:R-HSA-2682334 EPH-Ephrin signaling	ARPC1A ARPC3 CDC42 CLTC EPHB6 PTK2 RHOA ROCK2
0.00825563	4	23	Reactome:R-HSA-174048 APC/C Cdc20 mediated degradation of Cyclin B	ANAPC15 RPS27A UBB UBE2D1
0.00825563	4	23	Reactome:R-HSA-937041 IKK complex recruitment mediated by RIP1	RPS27A UBB UBE2D1 UBE2D2
0.008682	12	182	Reactome:R-HSA-68877 Mitotic Prometaphase	CCNB2 CDCA8 CETN2 CSNK2A2 DCTN3 DSN1 DYNLL1 DYNLL2 MAPRE1 MZT2A PDS5A YWHAE
0.008682	5	38	Reactome:R-HSA-5689896 Ovarian tumor domain proteases	RHOA RPS27A TNFAIP3 UBB UBE2D1
0.00897725	13	207	Reactome:R-HSA-2454202 Fc epsilon receptor (FCERI) signaling	PSMA3 PSMA6 PSMB4 PSMB5 PSMB6 PSMD14 PSMD6 PSME4 RPS27A SKP1 UBB UBE2D1 UBE2D2
0.00953763	4	24	Reactome:R-HSA-429947 Deadenylation of mRNA	EIF4A3 EIF4B EIF4E PAN2
0.00959583	6	56	Reactome:R-HSA-8866654 E3 ubiquitin ligases ubiquitinate target proteins	HIST1H2BC PCNA RPS27A UBB UBE2D1 UBE2D2
0.00967005	3	12	Reactome:R-HSA-9013973 TICAM1-dependent activation of IRF3/IRF7	RPS27A TANK UBB
0.0108881	4	25	Reactome:R-HSA-179409 APC-Cdc20 mediated degradation of Nek2A	ANAPC15 RPS27A UBB UBE2D1
0.0108881	4	25	Reactome:R-HSA-5696397 Gap-filling DNA repair synthesis and ligation in GG-NER	PCNA POLE4 RPS27A UBB
0.0108881	15	263	Reactome:R-HSA-1852241 Organelle biogenesis and maintenance	BBIP1 CAMK4 CCT4 CETN2 CHD9 DCTN3 DYNLL1 DYNLL2 IFT27 MAPRE1 PRKAB1 RAB11A TFB1M TMEM11 YWHAE
0.0112011	16	290	Reactome:R-HSA-73894 DNA Repair	ABL1 CETN2 HIST1H2BC PCNA POLE4 POLH PRPF19 RAD51C RBX1 RHNO1 RPS27A SLX1A SPRTN TIPIN UBB USP7
0.0115509	2	4	Reactome:R-HSA-427975 Proton/oligopeptide cotransporters	SLC15A1 SLC15A3
0.011655	5	41	Reactome:R-HSA-5696400 Dual Incision in GG-NER	PCNA POLE4 RBX1 RPS27A UBB
0.0117035	9	120	Reactome:R-HSA-5663220 RHO GTPases Activate Formins	CDC42 CDCA8 DSN1 DYNLL1 DYNLL2 ITGB1 MAPRE1 PFN2 RHOA
0.0117815	7	78	Reactome:R-HSA-6781827 Transcription-Coupled Nucleotide Excision Repair (TC-NER)	PCNA POLE4 PRPF19 RBX1 RPS27A UBB USP7
0.011962	6	59	Reactome:R-HSA-917937 Iron uptake and transport	FBXL5 GLRX3 IREB2 RPS27A SKP1 UBB
0.0122428	4	26	Reactome:R-HSA-3371568 Attenuation phase	DNAJB6 HSBP1 HSPA8 UBB
0.0140577	5	43	Reactome:R-HSA-75893 TNF signaling	CYLD RPS27A TAX1BP1 TNFAIP3 UBB
0.0154664	5	44	Reactome:R-HSA-109606 Intrinsic Pathway for Apoptosis	DIABLO DYNLL1 DYNLL2 PMAIP1 YWHAE
0.0159027	4	28	Reactome:R-HSA-5689901 Metalloprotease DUBs	HIST2H2AA3 PSMD14 RPS27A UBB
0.0162125	6	63	Reactome:R-HSA-9033241 Peroxisomal protein import	RPS27A SCP2 UBB UBE2D1 UBE2D2 ZFAND6
0.0175875	3	15	Reactome:R-HSA-202131 Metabolism of nitric oxide	CAV1 CYGB ZDHHC21
0.0175875	3	15	Reactome:R-HSA-8876725 Protein methylation	EEF2 HSPA8 PRMT3
0.0175875	3	15	Reactome:R-HSA-203765 eNOS activation and regulation	CAV1 CYGB ZDHHC21
0.0176434	4	29	Reactome:R-HSA-380972 Energy dependent regulation of mTOR by LKB1-AMPK	LAMTOR2 LAMTOR5 PRKAB1 RRAGC
0.0176434	4	29	Reactome:R-HSA-3371511 HSF1 activation	DNAJB6 HSBP1 UBB YWHAE
0.0177218	2	5	Reactome:R-HSA-2644605 FBXW7 Mutants and NOTCH1 in Cancer	RBX1 SKP1
0.0177218	2	5	Reactome:R-HSA-2644607 Loss of Function of FBXW7 in Cancer and NOTCH1 Signaling	RBX1 SKP1
0.0182829	6	65	Reactome:R-HSA-8873719 RAB geranylgeranylation	PTP4A2 RAB11A RAB1B RAB27A RAB31 RAB8B
0.0195588	4	30	Reactome:R-HSA-114452 Activation of BH3-only proteins	DYNLL1 DYNLL2 PMAIP1 YWHAE
0.0195588	5	47	Reactome:R-HSA-2122947 NOTCH1 Intracellular Domain Regulates Transcription	HIF1A RBX1 RPS27A SKP1 UBB
0.0203343	3	16	Reactome:R-HSA-3322077 Glycogen synthesis	GBE1 RPS27A UBB
0.0203343	3	16	Reactome:R-HSA-5684264 MAP3K8 (TPL2)-dependent MAPK1/3 activation	RPS27A SKP1 UBB
0.0203343	3	16	Reactome:R-HSA-2173791 TGF-beta receptor signaling in EMT (epithelial to mesenchymal transition)	RHOA RPS27A UBB
0.0203343	3	16	Reactome:R-HSA-110312 Translesion synthesis by REV1	PCNA RPS27A UBB
0.0205915	6	67	Reactome:R-HSA-6806834 Signaling by MET	ITGB1 PTK2 PTPN2 RAP1B RPS27A UBB
0.0207993	8	110	Reactome:R-HSA-5696398 Nucleotide Excision Repair	CETN2 PCNA POLE4 PRPF19 RBX1 RPS27A UBB USP7
0.023766	3	17	Reactome:R-HSA-936964 Activation of IRF3/IRF7 mediated by TBK1/IKK epsilon	RPS27A TANK UBB
0.023766	3	17	Reactome:R-HSA-5656121 Translesion synthesis by POLI	PCNA RPS27A UBB
0.023766	3	17	Reactome:R-HSA-5655862 Translesion synthesis by POLK	PCNA RPS27A UBB
0.0259446	7	92	Reactome:R-HSA-6804756 Regulation of TP53 Activity through Phosphorylation	CSNK2A2 HIPK1 PRKAB1 RHNO1 RPS27A SSRP1 UBB
0.0268135	9	139	Reactome:R-HSA-162599 Late Phase of HIV Life Cycle	CCNT2 CHMP2B GTF2A2 GTF2F2 POM121C RNGTT RPS27A SSRP1 UBB
0.0276663	3	18	Reactome:R-HSA-162710 Synthesis of glycosylphosphatidylinositol (GPI)	PIGF PIGP PIGX
0.0279679	6	72	Reactome:R-HSA-421837 Clathrin derived vesicle budding	BLOC1S1 CLTC HIP1R HSPA8 SNAP23 VAMP8
0.0279679	5	52	Reactome:R-HSA-194441 Metabolism of non-coding RNA	CLNS1A DDX20 POM121C SNRPE SNRPG
0.0279679	5	52	Reactome:R-HSA-2980766 Nuclear Envelope Breakdown	CCNB2 LPIN1 POM121C PRKCB VRK1
0.0279679	5	52	Reactome:R-HSA-191859 snRNP Assembly	CLNS1A DDX20 POM121C SNRPE SNRPG
0.0279679	6	72	Reactome:R-HSA-199992 trans-Golgi Network Vesicle Budding	BLOC1S1 CLTC HIP1R HSPA8 SNAP23 VAMP8
0.0285736	88	2690	Reactome:R-HSA-162582 Signal Transduction	ABL1 APLN ARPC1A ARPC3 CAMK4 CAV1 CCNT2 CDC42 CDC42EP3 CDCA8 CLTC CSNK1A1 CSNK2A2 CXCL12 CYLD DSN1 DYNLL1 DYNLL2 EIF4B EIF4E FGF9 FOSB FOXO4 GLI2 GNAQ GPR65 GTF2A2 GTF2F2 HIF1A HIST1H2BC HIST2H2AA3 HRH1 IAPP INSL5 ITGB1 KIF5B KIF7 LAMTOR2 LAMTOR5 LRP6 MAPRE1 MARK3 MLN MYO9A NPS OR5B17 PDE4B PFN2 PIK3C3 PLCB1 POGLUT1 PRKAB1 PRKCB PSMA3 PSMA6 PSMB4 PSMB5 PSMB6 PSMD14 PSMD6 PSME4 PTK2 PTPN2 RAP1B RA…
0.0292051	6	73	Reactome:R-HSA-1169410 Antiviral mechanism by IFN-stimulated genes	ARIH1 EIF4A3 EIF4E POM121C RPS27A UBB
0.0292051	6	73	Reactome:R-HSA-1169408 ISG15 antiviral mechanism	ARIH1 EIF4A3 EIF4E POM121C RPS27A UBB
0.0294341	7	95	Reactome:R-HSA-4420097 VEGFA-VEGFR2 Pathway	CAV1 CDC42 PRKCB PTK2 RHOA ROCK2 SHB
0.0296976	5	53	Reactome:R-HSA-6781823 Formation of TC-NER Pre-Incision Complex	PRPF19 RBX1 RPS27A UBB USP7
0.0300701	29	717	Reactome:R-HSA-382551 Transport of small molecules	ABCB4 ANKH ANO10 ATP8B1 CLTC CYGB FBXL5 GLRX3 HDLBP IREB2 MYLIP PSMA3 PSMA6 PSMB4 PSMB5 PSMB6 PSMD14 PSMD6 PSME4 RAB11A RPS27A SKP1 SLC15A1 SLC15A3 SLC29A1 SLC2A14 SLC5A3 TRPV2 UBB
0.0302749	21	474	Reactome:R-HSA-6798695 Neutrophil degranulation	CLEC4D CYSTM1 DEGS1 DSN1 DYNLL1 EEF2 HEBP2 HSPA8 LAMTOR2 MLEC PRDX6 PSMD14 PSMD6 RAB27A RAB31 RAP1B RHOA SNAP23 TCN1 VAMP8 VAPA
0.0306575	4	35	Reactome:R-HSA-432720 Lysosome Vesicle Biogenesis	BLOC1S1 CLTC HSPA8 VAMP8
0.0306575	3	19	Reactome:R-HSA-77595 Processing of Intronless Pre-mRNAs	CSTF3 PABPN1 PAPOLA
0.0321356	2	7	Reactome:R-HSA-448706 Interleukin-1 processing	CASP1 IL1B
0.033564	4	36	Reactome:R-HSA-3371571 HSF1-dependent transactivation	DNAJB6 HSBP1 HSPA8 UBB
0.0353288	7	99	Reactome:R-HSA-168164 Toll Like Receptor 3 (TLR3) Cascade	RPS27A SKP1 TANK UBB UBE2D1 UBE2D2 VRK3
0.0360929	5	56	Reactome:R-HSA-432722 Golgi Associated Vesicle Biogenesis	BLOC1S1 CLTC HIP1R HSPA8 VAMP8
0.0367837	7	100	Reactome:R-HSA-166166 MyD88-independent TLR4 cascade	RPS27A SKP1 TANK UBB UBE2D1 UBE2D2 VRK3
0.0367837	7	100	Reactome:R-HSA-937061 TRIF(TICAM1)-mediated TLR4 signaling	RPS27A SKP1 TANK UBB UBE2D1 UBE2D2 VRK3
0.0394284	4	38	Reactome:R-HSA-5696394 DNA Damage Recognition in GG-NER	CETN2 RBX1 RPS27A UBB
0.0394284	4	38	Reactome:R-HSA-3371497 HSP90 chaperone cycle for steroid hormone receptors (SHR)	DCTN3 DYNLL1 DYNLL2 HSPA8
0.0394284	3	21	Reactome:R-HSA-6807004 Negative regulation of MET activity	PTPN2 RPS27A UBB
0.0395152	6	79	Reactome:R-HSA-380320 Recruitment of NuMA to mitotic centrosomes	CETN2 DCTN3 DYNLL1 MAPRE1 MZT2A YWHAE
0.0395152	6	79	Reactome:R-HSA-2559582 Senescence-Associated Secretory Phenotype (SASP)	ANAPC15 HIST1H2BC HIST2H2AA3 RPS27A UBB UBE2D1
0.0401294	2	8	Reactome:R-HSA-1253288 Downregulation of ERBB4 signaling	RPS27A UBB
0.0401294	2	8	Reactome:R-HSA-434316 Fatty Acids bound to GPR40 (FFAR1) regulate insulin secretion	GNAQ PLCB1
0.0401294	2	8	Reactome:R-HSA-400451 Free fatty acids regulate insulin secretion	GNAQ PLCB1
0.0401294	2	8	Reactome:R-HSA-5358493 Synthesis of diphthamide-EEF2	DPH3 EEF2
0.0408132	6	80	Reactome:R-HSA-380287 Centrosome maturation	CETN2 DCTN3 DYNLL1 MAPRE1 MZT2A YWHAE
0.0408132	9	152	Reactome:R-HSA-162587 HIV Life Cycle	CCNT2 CHMP2B GTF2A2 GTF2F2 POM121C RNGTT RPS27A SSRP1 UBB
0.0408132	6	80	Reactome:R-HSA-380270 Recruitment of mitotic centrosome proteins and complexes	CETN2 DCTN3 DYNLL1 MAPRE1 MZT2A YWHAE
0.0408132	7	103	Reactome:R-HSA-194138 Signaling by VEGF	CAV1 CDC42 PRKCB PTK2 RHOA ROCK2 SHB
0.0449654	5	60	Reactome:R-HSA-6790901 rRNA modification in the nucleus and cytosol	FBL RPS14 RPS7 SNU13 TRMT112
0.0451547	6	82	Reactome:R-HSA-72202 Transport of Mature Transcript to Cytoplasm	CDC40 CHTOP EIF4A3 EIF4E POM121C SRSF3
0.0465765	7	106	Reactome:R-HSA-2500257 Resolution of Sister Chromatid Cohesion	CCNB2 CDCA8 DSN1 DYNLL1 DYNLL2 MAPRE1 PDS5A
0.0473458	5	61	Reactome:R-HSA-112382 Formation of RNA Pol II elongation complex	AFF4 CCNT2 EAF1 GTF2F2 SSRP1
0.0473458	5	61	Reactome:R-HSA-75955 RNA Polymerase II Transcription Elongation	AFF4 CCNT2 EAF1 GTF2F2 SSRP1
0.0476483	3	23	Reactome:R-HSA-2173795 Downregulation of SMAD2/3 SMAD4 transcriptional activity	RPS27A UBB UBE2D1
0.0485887	2	9	Reactome:R-HSA-447041 CHL1 interactions	HSPA8 ITGB1
0.0485887	2	9	Reactome:R-HSA-8876493 InlA-mediated entry of Listeria monocytogenes into host cells	RPS27A UBB
0.0485887	2	9	Reactome:R-HSA-8849469 PTK6 Regulates RTKs and Their Effectors AKT1 and DOK1	RPS27A UBB
0.0487833	6	84	Reactome:R-HSA-5696399 Global Genome Nucleotide Excision Repair (GG-NER)	CETN2 PCNA POLE4 RBX1 RPS27A UBB
0.0487833	6	84	Reactome:R-HSA-674695 RNA Polymerase II Pre-transcription Events	AFF4 CCNT2 EAF1 GTF2A2 GTF2F2 SSRP1
0.0491536	5	62	Reactome:R-HSA-1268020 Mitochondrial protein import	CHCHD2 CS DNAJC19 TOMM20 TOMM7
0.0491536	28	722	Reactome:R-HSA-5653656 Vesicle-mediated transport	ARPC1A ARPC3 BLOC1S1 CHMP2B CLTC DCTN3 DYNLL1 DYNLL2 FNBP1 HIP1R HSPA8 IL7R KIF5B MIA3 NAA38 NAPB PRKAB1 RAB11A RAB1B RAB27A RAB31 RAB8B RPS27A SNAP23 UBB UBQLN2 VAMP8 YWHAE

## Sheet: Reactome30down
Enrichment FDR	Genes in list	Total genes	Functional Category	Genes
0.00341779	31	607	Reactome:R-HSA-199991 Membrane Trafficking	ACTR10 ANK3 AP1S1 AP1S2 ARRB2 CHMP3 CHMP7 COG3 CUX1 CYTH4 DCTN5 DENND3 FOLR1 GJB3 GOLGA1 GOLGA2 IGF2R KIF13B MCFD2 MYH9 NECAP2 PAFAH1B2 PPP6R1 RAB11B RAB6B RALGAPB STX10 STX16 TFRC TMF1 VPS45
0.005264	14	186	Reactome:R-HSA-6811442 Intra-Golgi and retrograde Golgi-to-ER traffic	ACTR10 COG3 CUX1 CYTH4 DCTN5 GOLGA1 IGF2R KIF13B PAFAH1B2 RAB6B STX10 STX16 TMF1 VPS45
0.005264	25	474	Reactome:R-HSA-6798695 Neutrophil degranulation	ACTR10 CD53 CXCR1 CXCR2 DGAT1 EPX HBB HEXB HLA-C IGF2R IMPDH1 IQGAP1 IQGAP2 LRG1 MVP NCKAP1L PAFAH1B2 PNP PTPN6 SLC11A1 SLC15A4 TCIRG1 TMBIM1 TNFRSF1B UBR4
0.005264	33	722	Reactome:R-HSA-5653656 Vesicle-mediated transport	ACTR10 ANK3 AP1S1 AP1S2 ARRB2 CHMP3 CHMP7 COG3 CUX1 CYTH4 DCTN5 DENND3 FOLR1 GJB3 GOLGA1 GOLGA2 HBB HYOU1 IGF2R KIF13B MCFD2 MYH9 NECAP2 PAFAH1B2 PPP6R1 RAB11B RAB6B RALGAPB STX10 STX16 TFRC TMF1 VPS45
0.00650096	7	49	Reactome:R-HSA-6811440 Retrograde transport at the Trans-Golgi-Network	COG3 GOLGA1 IGF2R RAB6B STX10 STX16 TMF1
0.01222	4	14	Reactome:R-HSA-75109 Triglyceride biosynthesis	DGAT1 DGAT2 GK LPIN2
0.0372593	4	19	Reactome:R-HSA-197264 Nicotinamide salvaging	NAMPT PARP14 PARP4 PARP8
0.0409132	14	243	Reactome:R-HSA-72203 Processing of Capped Intron-Containing Pre-mRNA	CASC3 CWC25 DDX5 DHX38 GTF2F1 NUP37 NUP50 PCF11 PRPF3 RBM5 SNRNP35 SRRM2 U2AF1L4 WBP4
0.0409132	12	191	Reactome:R-HSA-72172 mRNA Splicing	CASC3 CWC25 DDX5 DHX38 GTF2F1 PCF11 PRPF3 RBM5 SNRNP35 SRRM2 U2AF1L4 WBP4
0.0424022	64	2032	Reactome:R-HSA-168256 Immune System	ACTR10 AP1S1 AP1S2 BTN2A1 CD53 CD99 CNPY3 CSF2RB CXCR1 CXCR2 DCTN5 DEFB125 DGAT1 EIF4G1 EPX FCGR2B HBB HECTD2 HEXB HLA-C IGF2R IL18RAP IL1RN IMPDH1 IQGAP1 IQGAP2 KLHL21 LAT2 LRG1 LRR1 LRRFIP1 MMP2 MVP MX2 MYH9 NCKAP1L NLRP1 NUP37 NUP50 OTUD5 PAFAH1B2 PILRA PNP PPP2R5E PRKCSH PTPN6 RASGRP4 RIPK3 RNF19B RPS6KA1 SLC11A1 SLC15A4 STX3 TCIRG1 TLR10 TMBIM1 TNFRSF11A TNFRSF1B TREM1 TRIM25 UBE2L6 UBE2Z UB…
0.0424022	40	1118	Reactome:R-HSA-168249 Innate Immune System	ACTR10 CD53 CNPY3 CXCR1 CXCR2 DEFB125 DGAT1 EPX HBB HEXB HLA-C IGF2R IMPDH1 IQGAP1 IQGAP2 LAT2 LRG1 LRRFIP1 MVP MYH9 NCKAP1L NLRP1 OTUD5 PAFAH1B2 PNP PRKCSH PTPN6 RASGRP4 RIPK3 RPS6KA1 SLC11A1 SLC15A4 TCIRG1 TLR10 TMBIM1 TNFRSF1B TREM1 TRIM25 UBE2L6 UBR4
0.0494573	3	11	Reactome:R-HSA-5626467 RHO GTPases activate IQGAPs	IQGAP1 IQGAP2 MEN1

## Sheet: Reactome60up
Enrichment FDR	Genes in list	Total genes	Functional Category	Genes
3.60349e-28	31	95	Reactome:R-HSA-156842 Eukaryotic Translation Elongation	EEF1A1P5 EEF2 RPL12 RPL14 RPL15 RPL18 RPL22L1 RPL24 RPL28 RPL31 RPL32 RPL35 RPL35A RPL36AL RPL37 RPL37A RPL5 RPL7 RPL7A RPL9 RPLP0 RPS11 RPS15 RPS15A RPS16 RPS2 RPS21 RPS27A RPS27L RPS3A RPS8
7.89842e-28	30	90	Reactome:R-HSA-156902 Peptide chain elongation	EEF2 RPL12 RPL14 RPL15 RPL18 RPL22L1 RPL24 RPL28 RPL31 RPL32 RPL35 RPL35A RPL36AL RPL37 RPL37A RPL5 RPL7 RPL7A RPL9 RPLP0 RPS11 RPS15 RPS15A RPS16 RPS2 RPS21 RPS27A RPS27L RPS3A RPS8
2.36925e-27	30	94	Reactome:R-HSA-2408557 Selenocysteine synthesis	RPL12 RPL14 RPL15 RPL18 RPL22L1 RPL24 RPL28 RPL31 RPL32 RPL35 RPL35A RPL36AL RPL37 RPL37A RPL5 RPL7 RPL7A RPL9 RPLP0 RPS11 RPS15 RPS15A RPS16 RPS2 RPS21 RPS27A RPS27L RPS3A RPS8 SEPHS2
1.15237e-26	29	90	Reactome:R-HSA-192823 Viral mRNA Translation	RPL12 RPL14 RPL15 RPL18 RPL22L1 RPL24 RPL28 RPL31 RPL32 RPL35 RPL35A RPL36AL RPL37 RPL37A RPL5 RPL7 RPL7A RPL9 RPLP0 RPS11 RPS15 RPS15A RPS16 RPS2 RPS21 RPS27A RPS27L RPS3A RPS8
2.2205e-26	30	102	Reactome:R-HSA-72689 Formation of a pool of free 40S subunits	EIF3K RPL12 RPL14 RPL15 RPL18 RPL22L1 RPL24 RPL28 RPL31 RPL32 RPL35 RPL35A RPL36AL RPL37 RPL37A RPL5 RPL7 RPL7A RPL9 RPLP0 RPS11 RPS15 RPS15A RPS16 RPS2 RPS21 RPS27A RPS27L RPS3A RPS8
2.2205e-26	31	113	Reactome:R-HSA-72706 GTP hydrolysis and joining of the 60S ribosomal subunit	EIF3K EIF5 RPL12 RPL14 RPL15 RPL18 RPL22L1 RPL24 RPL28 RPL31 RPL32 RPL35 RPL35A RPL36AL RPL37 RPL37A RPL5 RPL7 RPL7A RPL9 RPLP0 RPS11 RPS15 RPS15A RPS16 RPS2 RPS21 RPS27A RPS27L RPS3A RPS8
2.2205e-26	31	113	Reactome:R-HSA-1799339 SRP-dependent cotranslational protein targeting to membrane	RPL12 RPL14 RPL15 RPL18 RPL22L1 RPL24 RPL28 RPL31 RPL32 RPL35 RPL35A RPL36AL RPL37 RPL37A RPL5 RPL7 RPL7A RPL9 RPLP0 RPS11 RPS15 RPS15A RPS16 RPS2 RPS21 RPS27A RPS27L RPS3A RPS8 SEC61G SRP72
2.39078e-26	29	94	Reactome:R-HSA-72764 Eukaryotic Translation Termination	RPL12 RPL14 RPL15 RPL18 RPL22L1 RPL24 RPL28 RPL31 RPL32 RPL35 RPL35A RPL36AL RPL37 RPL37A RPL5 RPL7 RPL7A RPL9 RPLP0 RPS11 RPS15 RPS15A RPS16 RPS2 RPS21 RPS27A RPS27L RPS3A RPS8
2.39078e-26	36	172	Reactome:R-HSA-9010553 Regulation of expression of SLITs and ROBOs	PSMA3 PSMA6 PSMB4 PSMB5 PSMD10 PSMD14 RBX1 RPL12 RPL14 RPL15 RPL18 RPL22L1 RPL24 RPL28 RPL31 RPL32 RPL35 RPL35A RPL36AL RPL37 RPL37A RPL5 RPL7 RPL7A RPL9 RPLP0 RPS11 RPS15 RPS15A RPS16 RPS2 RPS21 RPS27A RPS27L RPS3A RPS8
3.88623e-26	29	96	Reactome:R-HSA-975956 Nonsense Mediated Decay (NMD) independent of the Exon Junction Complex (EJC)	RPL12 RPL14 RPL15 RPL18 RPL22L1 RPL24 RPL28 RPL31 RPL32 RPL35 RPL35A RPL36AL RPL37 RPL37A RPL5 RPL7 RPL7A RPL9 RPLP0 RPS11 RPS15 RPS15A RPS16 RPS2 RPS21 RPS27A RPS27L RPS3A RPS8
6.17276e-26	31	118	Reactome:R-HSA-2408522 Selenoamino acid metabolism	LARS RPL12 RPL14 RPL15 RPL18 RPL22L1 RPL24 RPL28 RPL31 RPL32 RPL35 RPL35A RPL36AL RPL37 RPL37A RPL5 RPL7 RPL7A RPL9 RPLP0 RPS11 RPS15 RPS15A RPS16 RPS2 RPS21 RPS27A RPS27L RPS3A RPS8 SEPHS2
9.22101e-26	31	120	Reactome:R-HSA-72737 Cap-dependent Translation Initiation	EIF3K EIF5 RPL12 RPL14 RPL15 RPL18 RPL22L1 RPL24 RPL28 RPL31 RPL32 RPL35 RPL35A RPL36AL RPL37 RPL37A RPL5 RPL7 RPL7A RPL9 RPLP0 RPS11 RPS15 RPS15A RPS16 RPS2 RPS21 RPS27A RPS27L RPS3A RPS8
9.22101e-26	31	120	Reactome:R-HSA-72613 Eukaryotic Translation Initiation	EIF3K EIF5 RPL12 RPL14 RPL15 RPL18 RPL22L1 RPL24 RPL28 RPL31 RPL32 RPL35 RPL35A RPL36AL RPL37 RPL37A RPL5 RPL7 RPL7A RPL9 RPLP0 RPS11 RPS15 RPS15A RPS16 RPS2 RPS21 RPS27A RPS27L RPS3A RPS8
1.84028e-25	30	112	Reactome:R-HSA-156827 L13a-mediated translational silencing of Ceruloplasmin expression	EIF3K RPL12 RPL14 RPL15 RPL18 RPL22L1 RPL24 RPL28 RPL31 RPL32 RPL35 RPL35A RPL36AL RPL37 RPL37A RPL5 RPL7 RPL7A RPL9 RPLP0 RPS11 RPS15 RPS15A RPS16 RPS2 RPS21 RPS27A RPS27L RPS3A RPS8
5.08987e-25	30	116	Reactome:R-HSA-975957 Nonsense Mediated Decay (NMD) enhanced by the Exon Junction Complex (EJC)	PPP2CA RPL12 RPL14 RPL15 RPL18 RPL22L1 RPL24 RPL28 RPL31 RPL32 RPL35 RPL35A RPL36AL RPL37 RPL37A RPL5 RPL7 RPL7A RPL9 RPLP0 RPS11 RPS15 RPS15A RPS16 RPS2 RPS21 RPS27A RPS27L RPS3A RPS8
5.08987e-25	30	116	Reactome:R-HSA-927802 Nonsense-Mediated Decay (NMD)	PPP2CA RPL12 RPL14 RPL15 RPL18 RPL22L1 RPL24 RPL28 RPL31 RPL32 RPL35 RPL35A RPL36AL RPL37 RPL37A RPL5 RPL7 RPL7A RPL9 RPLP0 RPS11 RPS15 RPS15A RPS16 RPS2 RPS21 RPS27A RPS27L RPS3A RPS8
4.36737e-24	47	385	Reactome:R-HSA-5663205 Infectious disease	CHMP2B CTNNB1 DOCK2 EEF2 GTF2H5 MAP2K4 NPM1 PSMA3 PSMA6 PSMB4 PSMB5 PSMD10 PSMD14 RBX1 RPL12 RPL14 RPL15 RPL18 RPL22L1 RPL24 RPL28 RPL31 RPL32 RPL35 RPL35A RPL36AL RPL37 RPL37A RPL5 RPL7 RPL7A RPL9 RPLP0 RPS11 RPS15 RPS15A RPS16 RPS2 RPS21 RPS27A RPS27L RPS3A RPS8 SKP1 SLC25A5 STX1A TAF10
5.73887e-24	37	218	Reactome:R-HSA-376176 Signaling by ROBO receptors	PFN2 PSMA3 PSMA6 PSMB4 PSMB5 PSMD10 PSMD14 RBX1 RPL12 RPL14 RPL15 RPL18 RPL22L1 RPL24 RPL28 RPL31 RPL32 RPL35 RPL35A RPL36AL RPL37 RPL37A RPL5 RPL7 RPL7A RPL9 RPLP0 RPS11 RPS15 RPS15A RPS16 RPS2 RPS21 RPS27A RPS27L RPS3A RPS8
9.39718e-22	29	135	Reactome:R-HSA-168273 Influenza Viral RNA Transcription and Replication	RPL12 RPL14 RPL15 RPL18 RPL22L1 RPL24 RPL28 RPL31 RPL32 RPL35 RPL35A RPL36AL RPL37 RPL37A RPL5 RPL7 RPL7A RPL9 RPLP0 RPS11 RPS15 RPS15A RPS16 RPS2 RPS21 RPS27A RPS27L RPS3A RPS8
3.94532e-21	32	183	Reactome:R-HSA-6791226 Major pathway of rRNA processing in the nucleolus and cytosol	EXOSC8 RPL12 RPL14 RPL15 RPL18 RPL22L1 RPL24 RPL28 RPL31 RPL32 RPL35 RPL35A RPL36AL RPL37 RPL37A RPL5 RPL7 RPL7A RPL9 RPLP0 RPS11 RPS15 RPS15A RPS16 RPS2 RPS21 RPS27A RPS27L RPS3A RPS8 SENP3 SNU13
5.94196e-21	29	144	Reactome:R-HSA-168255 Influenza Life Cycle	RPL12 RPL14 RPL15 RPL18 RPL22L1 RPL24 RPL28 RPL31 RPL32 RPL35 RPL35A RPL36AL RPL37 RPL37A RPL5 RPL7 RPL7A RPL9 RPLP0 RPS11 RPS15 RPS15A RPS16 RPS2 RPS21 RPS27A RPS27L RPS3A RPS8
1.96266e-20	32	193	Reactome:R-HSA-8868773 rRNA processing in the nucleus and cytosol	EXOSC8 RPL12 RPL14 RPL15 RPL18 RPL22L1 RPL24 RPL28 RPL31 RPL32 RPL35 RPL35A RPL36AL RPL37 RPL37A RPL5 RPL7 RPL7A RPL9 RPLP0 RPS11 RPS15 RPS15A RPS16 RPS2 RPS21 RPS27A RPS27L RPS3A RPS8 SENP3 SNU13
4.83109e-20	29	155	Reactome:R-HSA-168254 Influenza Infection	RPL12 RPL14 RPL15 RPL18 RPL22L1 RPL24 RPL28 RPL31 RPL32 RPL35 RPL35A RPL36AL RPL37 RPL37A RPL5 RPL7 RPL7A RPL9 RPLP0 RPS11 RPS15 RPS15A RPS16 RPS2 RPS21 RPS27A RPS27L RPS3A RPS8
2.78369e-19	37	297	Reactome:R-HSA-72766 Translation	EEF1A1P5 EEF2 EIF3K EIF5 LARS MRPS18A RPL12 RPL14 RPL15 RPL18 RPL22L1 RPL24 RPL28 RPL31 RPL32 RPL35 RPL35A RPL36AL RPL37 RPL37A RPL5 RPL7 RPL7A RPL9 RPLP0 RPS11 RPS15 RPS15A RPS16 RPS2 RPS21 RPS27A RPS27L RPS3A RPS8 SEC61G SRP72
2.3829e-18	47	531	Reactome:R-HSA-422475 Axon guidance	ARPC1A CSNK2A2 DLG1 EPHB6 ERBB2 HSPA8 NRAS PFN2 PSMA3 PSMA6 PSMB4 PSMB5 PSMD10 PSMD14 RBX1 RDX RPL12 RPL14 RPL15 RPL18 RPL22L1 RPL24 RPL28 RPL31 RPL32 RPL35 RPL35A RPL36AL RPL37 RPL37A RPL5 RPL7 RPL7A RPL9 RPLP0 RPS11 RPS15 RPS15A RPS16 RPS2 RPS21 RPS27A RPS27L RPS3A RPS8 SHANK3 SPTBN1
2.3829e-18	97	2038	Reactome:R-HSA-392499 Metabolism of proteins	ADAMTS6 ASB8 CHCHD2 CNIH1 COPE CRHR2 CROT CSNK2A2 CTNNB1 DCTN3 DDIT3 DERL1 DNAJC19 DPH3 DPM2 DYNLL1 EEF1A1P5 EEF2 EIF3K EIF5 EXOSC8 FBXO7 GALNT6 HNRNPK HSPA8 JOSD1 KLHL3 LARS LMAN2 MCRS1 MLEC MRPS18A MYC NFYC PIGP PLAUR POMT1 PSMA3 PSMA6 PSMB4 PSMB5 PSMD10 PSMD14 RAB11A RAB1A RAB21 RAB31 RAB33B RBX1 RPL12 RPL14 RPL15 RPL18 RPL22L1 RPL24 RPL28 RPL31 RPL32 RPL35 RPL35A RPL36AL RPL37 RPL37A RPL5 RPL…
4.10057e-18	54	712	Reactome:R-HSA-8953854 Metabolism of RNA	CLNS1A ELAVL2 EXOSC8 FAM98B FTSJ1 GTF2H5 HNRNPA2B1 HNRNPK HSPA8 LSM6 MYC PAN3 PPP2CA PSMA3 PSMA6 PSMB4 PSMB5 PSMD10 PSMD14 RPL12 RPL14 RPL15 RPL18 RPL22L1 RPL24 RPL28 RPL31 RPL32 RPL35 RPL35A RPL36AL RPL37 RPL37A RPL5 RPL7 RPL7A RPL9 RPLP0 RPS11 RPS15 RPS15A RPS16 RPS2 RPS21 RPS27A RPS27L RPS3A RPS8 SENP3 SF3B6 SNU13 SRSF7 TRA2B YBX1
4.20554e-18	32	231	Reactome:R-HSA-72312 rRNA processing	EXOSC8 RPL12 RPL14 RPL15 RPL18 RPL22L1 RPL24 RPL28 RPL31 RPL32 RPL35 RPL35A RPL36AL RPL37 RPL37A RPL5 RPL7 RPL7A RPL9 RPLP0 RPS11 RPS15 RPS15A RPS16 RPS2 RPS21 RPS27A RPS27L RPS3A RPS8 SENP3 SNU13
7.37529e-18	59	857	Reactome:R-HSA-1643685 Disease	ADAMTS6 CD86 CHMP2B CTNNB1 DERL1 DOCK2 EEF2 ERBB2 GTF2H5 LRP6 MAML2 MAP2K4 MYC NPM1 NRAS PCCA PPP2CA PSMA3 PSMA6 PSMB4 PSMB5 PSMD10 PSMD14 RBX1 RPL12 RPL14 RPL15 RPL18 RPL22L1 RPL24 RPL28 RPL31 RPL32 RPL35 RPL35A RPL36AL RPL37 RPL37A RPL5 RPL7 RPL7A RPL9 RPLP0 RPS11 RPS15 RPS15A RPS16 RPS2 RPS21 RPS27A RPS27L RPS3A RPS8 SKP1 SLC25A5 STAT5A STX1A TAF10 THBS1
3.16273e-16	37	368	Reactome:R-HSA-71291 Metabolism of amino acids and derivatives	LARS PSMA3 PSMA6 PSMB4 PSMB5 PSMD10 PSMD14 RPL12 RPL14 RPL15 RPL18 RPL22L1 RPL24 RPL28 RPL31 RPL32 RPL35 RPL35A RPL36AL RPL37 RPL37A RPL5 RPL7 RPL7A RPL9 RPLP0 RPS11 RPS15 RPS15A RPS16 RPS2 RPS21 RPS27A RPS27L RPS3A RPS8 SEPHS2
2.22399e-10	52	1029	Reactome:R-HSA-1266738 Developmental Biology	ARPC1A CSNK2A2 CSTA CTNNB1 DLG1 EPHB6 ERBB2 HSPA8 KRT20 MED21 NRAS PFN2 PSMA3 PSMA6 PSMB4 PSMB5 PSMD10 PSMD14 RBX1 RDX RPL12 RPL14 RPL15 RPL18 RPL22L1 RPL24 RPL28 RPL31 RPL32 RPL35 RPL35A RPL36AL RPL37 RPL37A RPL5 RPL7 RPL7A RPL9 RPLP0 RPS11 RPS15 RPS15A RPS16 RPS2 RPS21 RPS27A RPS27L RPS3A RPS8 SHANK3 SPTBN1 STX1A
7.80105e-09	12	59	Reactome:R-HSA-72702 Ribosomal scanning and start codon recognition	EIF3K EIF5 RPS11 RPS15 RPS15A RPS16 RPS2 RPS21 RPS27A RPS27L RPS3A RPS8
2.60026e-08	11	52	Reactome:R-HSA-72695 Formation of the ternary complex, and subsequently, the 43S complex	EIF3K RPS11 RPS15 RPS15A RPS16 RPS2 RPS21 RPS27A RPS27L RPS3A RPS8
6.7992e-08	14	103	Reactome:R-HSA-9020702 Interleukin-1 signaling	IL1B IL1R2 MAP2K4 PSMA3 PSMA6 PSMB4 PSMB5 PSMD10 PSMD14 RBX1 RPS27A SKP1 TAB2 UBE2V1
6.89546e-08	17	160	Reactome:R-HSA-69242 S Phase	ANAPC15 ANAPC16 CDCA5 LIN52 MYC POLE4 PSMA3 PSMA6 PSMB4 PSMB5 PSMD10 PSMD14 RBX1 RPS27A SKP1 STAG1 UBE2D1
9.87608e-08	11	59	Reactome:R-HSA-72649 Translation initiation complex formation	EIF3K RPS11 RPS15 RPS15A RPS16 RPS2 RPS21 RPS27A RPS27L RPS3A RPS8
1.158e-07	11	60	Reactome:R-HSA-72662 Activation of the mRNA upon binding of the cap-binding complex and eIFs, and subsequent binding to 43S	EIF3K RPS11 RPS15 RPS15A RPS16 RPS2 RPS21 RPS27A RPS27L RPS3A RPS8
4.32689e-07	12	84	Reactome:R-HSA-195253 Degradation of beta-catenin by the destruction complex	CTNNB1 MYC PPP2CA PSMA3 PSMA6 PSMB4 PSMB5 PSMD10 PSMD14 RBX1 RPS27A SKP1
4.32689e-07	17	182	Reactome:R-HSA-69275 G2/M Transition	CEP78 DCTN3 DYNLL1 LIN52 PPP1CB PPP2CA PSMA3 PSMA6 PSMB4 PSMB5 PSMD10 PSMD14 RBX1 RPS27A SKP1 TUBA4A YWHAG
4.95287e-07	17	184	Reactome:R-HSA-453274 Mitotic G2-G2/M phases	CEP78 DCTN3 DYNLL1 LIN52 PPP1CB PPP2CA PSMA3 PSMA6 PSMB4 PSMB5 PSMD10 PSMD14 RBX1 RPS27A SKP1 TUBA4A YWHAG
9.06268e-07	12	90	Reactome:R-HSA-69052 Switching of origins to a post-replicative state	ANAPC15 ANAPC16 PSMA3 PSMA6 PSMB4 PSMB5 PSMD10 PSMD14 RBX1 RPS27A SKP1 UBE2D1
1.2772e-06	10	60	Reactome:R-HSA-5610783 Degradation of GLI2 by the proteasome	GLI2 PSMA3 PSMA6 PSMB4 PSMB5 PSMD10 PSMD14 RBX1 RPS27A SKP1
1.76832e-06	70	2076	Reactome:R-HSA-1430728 Metabolism	CDA COX5A COX6C COX7B COX7C COX8A CROT CSNK2A2 ENO1 GBA3 HADH LARS LCLAT1 MECR MED21 MGST3 MPC2 NDUFA2 NDUFB6 NFYC PCCA PGAM1 PLCB1 PLD4 PPP1CB PPP2CA PSMA3 PSMA6 PSMB4 PSMB5 PSMD10 PSMD14 RPL12 RPL14 RPL15 RPL18 RPL22L1 RPL24 RPL28 RPL31 RPL32 RPL35 RPL35A RPL36AL RPL37 RPL37A RPL5 RPL7 RPL7A RPL9 RPLP0 RPS11 RPS15 RPS15A RPS16 RPS2 RPS21 RPS27A RPS27L RPS3A RPS8 SAMHD1 SCP2 SEC23A SEPHS2 SLC25A…
1.97071e-06	10	63	Reactome:R-HSA-174084 Autodegradation of Cdh1 by Cdh1 APC/C	ANAPC15 ANAPC16 PSMA3 PSMA6 PSMB4 PSMB5 PSMD10 PSMD14 RPS27A UBE2D1
2.11613e-06	11	80	Reactome:R-HSA-176408 Regulation of APC/C activators between G1/S and early anaphase	ANAPC15 ANAPC16 PSMA3 PSMA6 PSMB4 PSMB5 PSMD10 PSMD14 RPS27A SKP1 UBE2D1
2.39463e-06	14	139	Reactome:R-HSA-446652 Interleukin-1 family signaling	IL1B IL1R2 MAP2K4 PSMA3 PSMA6 PSMB4 PSMB5 PSMD10 PSMD14 RBX1 RPS27A SKP1 TAB2 UBE2V1
2.47336e-06	13	119	Reactome:R-HSA-69239 Synthesis of DNA	ANAPC15 ANAPC16 POLE4 PSMA3 PSMA6 PSMB4 PSMB5 PSMD10 PSMD14 RBX1 RPS27A SKP1 UBE2D1
2.52962e-06	12	100	Reactome:R-HSA-5607764 CLEC7A (Dectin-1) signaling	IL1B PSMA3 PSMA6 PSMB4 PSMB5 PSMD10 PSMD14 RPS27A SKP1 TAB2 UBE2D1 UBE2V1
2.84686e-06	27	490	Reactome:R-HSA-69278 Cell Cycle, Mitotic	ANAPC15 ANAPC16 CDCA5 CEP78 CSNK2A2 DCTN3 DYNLL1 LIN52 MYC NDEL1 POLE4 PPP1CB PPP2CA PSMA3 PSMA6 PSMB4 PSMB5 PSMD10 PSMD14 RAB1A RBX1 RPS27A SKP1 STAG1 TUBA4A UBE2D1 YWHAG
2.87272e-06	14	142	Reactome:R-HSA-5621481 C-type lectin receptors (CLRs)	CLEC4E IL1B NRAS PSMA3 PSMA6 PSMB4 PSMB5 PSMD10 PSMD14 RPS27A SKP1 TAB2 UBE2D1 UBE2V1
3.02546e-06	51	1343	Reactome:R-HSA-597592 Post-translational protein modification	ADAMTS6 ASB8 CNIH1 COPE DCTN3 DERL1 DPH3 DPM2 DYNLL1 EEF2 FBXO7 GALNT6 HNRNPK HSPA8 JOSD1 KLHL3 LMAN2 MCRS1 MLEC MYC PIGP PLAUR POMT1 PSMA3 PSMA6 PSMB4 PSMB5 PSMD10 PSMD14 RAB11A RAB1A RAB21 RAB31 RAB33B RBX1 RPS2 RPS27A SEC23A SKP1 SNX3 SPTBN1 STAG1 TAF10 THBS1 TNFAIP3 TOMM20 TTLL4 UBE2D1 UBE2K UBE2L3 USP18
3.03704e-06	10	67	Reactome:R-HSA-174154 APC/C Cdc20 mediated degradation of Securin	ANAPC15 ANAPC16 PSMA3 PSMA6 PSMB4 PSMB5 PSMD10 PSMD14 RPS27A UBE2D1
3.39588e-06	30	592	Reactome:R-HSA-1640170 Cell Cycle	ANAPC15 ANAPC16 CDCA5 CEP78 CSNK2A2 DCTN3 DYNLL1 LIN52 MYC NDEL1 NPM1 POLE4 PPP1CB PPP2CA PSMA3 PSMA6 PSMB4 PSMB5 PSMD10 PSMD14 RAB1A RBX1 REC8 RPS27A SKP1 SMARCA5 STAG1 TUBA4A UBE2D1 YWHAG
3.67417e-06	11	86	Reactome:R-HSA-174143 APC/C-mediated degradation of cell cycle proteins	ANAPC15 ANAPC16 PSMA3 PSMA6 PSMB4 PSMB5 PSMD10 PSMD14 RPS27A SKP1 UBE2D1
3.67417e-06	11	86	Reactome:R-HSA-453276 Regulation of mitotic cell cycle	ANAPC15 ANAPC16 PSMA3 PSMA6 PSMB4 PSMB5 PSMD10 PSMD14 RPS27A SKP1 UBE2D1
4.10313e-06	15	170	Reactome:R-HSA-2467813 Separation of Sister Chromatids	ANAPC15 ANAPC16 CDCA5 DYNLL1 NDEL1 PPP2CA PSMA3 PSMA6 PSMB4 PSMB5 PSMD10 PSMD14 RPS27A STAG1 UBE2D1
4.36831e-06	13	127	Reactome:R-HSA-69306 DNA Replication	ANAPC15 ANAPC16 POLE4 PSMA3 PSMA6 PSMB4 PSMB5 PSMD10 PSMD14 RBX1 RPS27A SKP1 UBE2D1
4.79792e-06	9	55	Reactome:R-HSA-8854050 FBXL7 down-regulates AURKA during mitotic entry and in early mitosis	PSMA3 PSMA6 PSMB4 PSMB5 PSMD10 PSMD14 RBX1 RPS27A SKP1
5.17181e-06	10	72	Reactome:R-HSA-174178 APC/C Cdh1 mediated degradation of Cdc20 and other APC/C Cdh1 targeted proteins in late mitosis/early G1	ANAPC15 ANAPC16 PSMA3 PSMA6 PSMB4 PSMB5 PSMD10 PSMD14 RPS27A UBE2D1
5.17181e-06	10	72	Reactome:R-HSA-69017 CDK-mediated phosphorylation and removal of Cdc6	ANAPC15 ANAPC16 PSMA3 PSMA6 PSMB4 PSMB5 PSMD10 PSMD14 RPS27A UBE2D1
5.17181e-06	10	72	Reactome:R-HSA-174184 Cdc20 Phospho-APC/C mediated degradation of Cyclin A	ANAPC15 ANAPC16 PSMA3 PSMA6 PSMB4 PSMB5 PSMD10 PSMD14 RPS27A UBE2D1
5.8035e-06	10	73	Reactome:R-HSA-179419 APC Cdc20 mediated degradation of cell cycle proteins prior to satisfation of the cell cycle checkpoint	ANAPC15 ANAPC16 PSMA3 PSMA6 PSMB4 PSMB5 PSMD10 PSMD14 RPS27A UBE2D1
6.05645e-06	9	57	Reactome:R-HSA-4641258 Degradation of DVL	DACT1 PSMA3 PSMA6 PSMB4 PSMB5 PSMD10 PSMD14 RBX1 RPS27A
7.26706e-06	10	75	Reactome:R-HSA-176409 APC/C Cdc20 mediated degradation of mitotic proteins	ANAPC15 ANAPC16 PSMA3 PSMA6 PSMB4 PSMB5 PSMD10 PSMD14 RPS27A UBE2D1
7.88878e-06	15	181	Reactome:R-HSA-68882 Mitotic Anaphase	ANAPC15 ANAPC16 CDCA5 DYNLL1 NDEL1 PPP2CA PSMA3 PSMA6 PSMB4 PSMB5 PSMD10 PSMD14 RPS27A STAG1 UBE2D1
7.98719e-06	10	76	Reactome:R-HSA-176814 Activation of APC/C and APC/C Cdc20 mediated degradation of mitotic proteins	ANAPC15 ANAPC16 PSMA3 PSMA6 PSMB4 PSMB5 PSMD10 PSMD14 RPS27A UBE2D1
8.20724e-06	15	182	Reactome:R-HSA-2555396 Mitotic Metaphase and Anaphase	ANAPC15 ANAPC16 CDCA5 DYNLL1 NDEL1 PPP2CA PSMA3 PSMA6 PSMB4 PSMB5 PSMD10 PSMD14 RPS27A STAG1 UBE2D1
8.66849e-06	9	60	Reactome:R-HSA-5610780 Degradation of GLI1 by the proteasome	PSMA3 PSMA6 PSMB4 PSMB5 PSMD10 PSMD14 RBX1 RPS27A SKP1
8.66849e-06	9	60	Reactome:R-HSA-5610785 GLI3 is processed to GLI3R by the proteasome	PSMA3 PSMA6 PSMB4 PSMB5 PSMD10 PSMD14 RBX1 RPS27A SKP1
9.80532e-06	25	468	Reactome:R-HSA-8953897 Cellular responses to external stimuli	AMBRA1 ANAPC15 ANAPC16 ATG4B CBX6 CHMP2B DCTN3 DNAJB6 DYNLL1 FKBP4 HIST1H1B HSPA8 LAMTOR2 MAP2K4 PSMA3 PSMA6 PSMB4 PSMB5 PSMD10 PSMD14 RBX1 RPS27A RRAGC UBE2D1 UVRAG
9.85087e-06	21	347	Reactome:R-HSA-68886 M Phase	ANAPC15 ANAPC16 CDCA5 CEP78 CSNK2A2 DCTN3 DYNLL1 NDEL1 PPP2CA PSMA3 PSMA6 PSMB4 PSMB5 PSMD10 PSMD14 RAB1A RPS27A STAG1 TUBA4A UBE2D1 YWHAG
1.22937e-05	12	120	Reactome:R-HSA-202403 TCR signaling	LCP2 PSMA3 PSMA6 PSMB4 PSMB5 PSMD10 PSMD14 RPS27A SKP1 TAB2 UBE2D1 UBE2V1
1.28255e-05	11	100	Reactome:R-HSA-202424 Downstream TCR signaling	PSMA3 PSMA6 PSMB4 PSMB5 PSMD10 PSMD14 RPS27A SKP1 TAB2 UBE2D1 UBE2V1
1.45205e-05	10	82	Reactome:R-HSA-69202 Cyclin E associated events during G1/S transition	LIN52 MYC PSMA3 PSMA6 PSMB4 PSMB5 PSMD10 PSMD14 RPS27A SKP1
1.79154e-05	10	84	Reactome:R-HSA-69656 Cyclin A Cdk2-associated events at S phase entry	LIN52 MYC PSMA3 PSMA6 PSMB4 PSMB5 PSMD10 PSMD14 RPS27A SKP1
1.79342e-05	9	66	Reactome:R-HSA-1234176 Oxygen-dependent proline hydroxylation of Hypoxia-inducible Factor Alpha	PSMA3 PSMA6 PSMB4 PSMB5 PSMD10 PSMD14 RBX1 RPS27A UBE2D1
2.28394e-05	9	68	Reactome:R-HSA-5658442 Regulation of RAS by GAPs	NRAS PSMA3 PSMA6 PSMB4 PSMB5 PSMD10 PSMD14 RBX1 RPS27A
2.51306e-05	8	52	Reactome:R-HSA-180534 Vpu mediated degradation of CD4	PSMA3 PSMA6 PSMB4 PSMB5 PSMD10 PSMD14 RPS27A SKP1
2.61077e-05	12	130	Reactome:R-HSA-69206 G1/S Transition	LIN52 MYC POLE4 PPP2CA PSMA3 PSMA6 PSMB4 PSMB5 PSMD10 PSMD14 RPS27A SKP1
2.79318e-05	12	131	Reactome:R-HSA-162909 Host Interactions of HIV factors	DOCK2 NPM1 PSMA3 PSMA6 PSMB4 PSMB5 PSMD10 PSMD14 RBX1 RPS27A SKP1 SLC25A5
3.13037e-05	9	71	Reactome:R-HSA-68949 Orc1 removal from chromatin	PSMA3 PSMA6 PSMB4 PSMB5 PSMD10 PSMD14 RBX1 RPS27A SKP1
3.204e-05	8	54	Reactome:R-HSA-180585 Vif-mediated degradation of APOBEC3G	PSMA3 PSMA6 PSMB4 PSMB5 PSMD10 PSMD14 RBX1 RPS27A
3.54796e-05	13	158	Reactome:R-HSA-6807070 PTEN Regulation	CBX6 CSNK2A2 EGR1 LAMTOR2 PSMA3 PSMA6 PSMB4 PSMB5 PSMD10 PSMD14 RPS27A RRAGC VAPA
3.56131e-05	8	55	Reactome:R-HSA-450408 AUF1 (hnRNP D0) binds and destabilizes mRNA	HSPA8 PSMA3 PSMA6 PSMB4 PSMB5 PSMD10 PSMD14 RPS27A
3.56131e-05	8	55	Reactome:R-HSA-174113 SCF-beta-TrCP mediated degradation of Emi1	PSMA3 PSMA6 PSMB4 PSMB5 PSMD10 PSMD14 RPS27A SKP1
3.7248e-05	9	73	Reactome:R-HSA-8939902 Regulation of RUNX2 expression and activity	PSMA3 PSMA6 PSMB4 PSMB5 PSMD10 PSMD14 RBX1 RPS27A SKP1
4.51271e-05	9	75	Reactome:R-HSA-2262749 Cellular response to hypoxia	PSMA3 PSMA6 PSMB4 PSMB5 PSMD10 PSMD14 RBX1 RPS27A UBE2D1
4.51271e-05	9	75	Reactome:R-HSA-1234174 Regulation of Hypoxia-inducible Factor (HIF) by oxygen	PSMA3 PSMA6 PSMB4 PSMB5 PSMD10 PSMD14 RBX1 RPS27A UBE2D1
4.51271e-05	23	451	Reactome:R-HSA-449147 Signaling by Interleukins	CD86 HNRNPA2B1 HSPA8 IL1B IL1R2 LAMA5 MAP2K4 MYC PPP2CA PSMA3 PSMA6 PSMB4 PSMB5 PSMD10 PSMD14 RBX1 RPLP0 RPS27A SKP1 STAT5A STX1A TAB2 UBE2V1
5.04641e-05	10	96	Reactome:R-HSA-8878159 Transcriptional regulation by RUNX3	CTNNB1 MAML2 MYC PSMA3 PSMA6 PSMB4 PSMB5 PSMD10 PSMD14 RPS27A
5.69368e-05	8	59	Reactome:R-HSA-5676590 NIK-->noncanonical NF-kB signaling	PSMA3 PSMA6 PSMB4 PSMB5 PSMD10 PSMD14 RPS27A SKP1
6.3982e-05	8	60	Reactome:R-HSA-187577 SCF(Skp2)-mediated degradation of p27/p21	PSMA3 PSMA6 PSMB4 PSMB5 PSMD10 PSMD14 RPS27A SKP1
7.03616e-05	10	100	Reactome:R-HSA-5610787 Hedgehog 'off' state	GLI2 PSMA3 PSMA6 PSMB4 PSMB5 PSMD10 PSMD14 RBX1 RPS27A SKP1
7.09637e-05	8	61	Reactome:R-HSA-5678895 Defective CFTR causes cystic fibrosis	DERL1 PSMA3 PSMA6 PSMB4 PSMB5 PSMD10 PSMD14 RPS27A
7.91099e-05	8	62	Reactome:R-HSA-5607761 Dectin-1 mediated noncanonical NF-kB signaling	PSMA3 PSMA6 PSMB4 PSMB5 PSMD10 PSMD14 RPS27A SKP1
7.91099e-05	9	81	Reactome:R-HSA-1168372 Downstream signaling events of B Cell Receptor (BCR)	NRAS PSMA3 PSMA6 PSMB4 PSMB5 PSMD10 PSMD14 RPS27A SKP1
8.07539e-05	12	148	Reactome:R-HSA-453279 Mitotic G1-G1/S phases	LIN52 MYC POLE4 PPP2CA PSMA3 PSMA6 PSMB4 PSMB5 PSMD10 PSMD14 RPS27A SKP1
8.67855e-05	8	63	Reactome:R-HSA-5619084 ABC transporter disorders	DERL1 PSMA3 PSMA6 PSMB4 PSMB5 PSMD10 PSMD14 RPS27A
9.93234e-05	14	203	Reactome:R-HSA-201681 TCF dependent signaling in response to WNT	CSNK2A2 CTNNB1 DACT1 LRP6 MYC PPP2CA PSMA3 PSMA6 PSMB4 PSMB5 PSMD10 PSMD14 RBX1 RPS27A
0.000118056	15	234	Reactome:R-HSA-162906 HIV Infection	CHMP2B DOCK2 GTF2H5 NPM1 PSMA3 PSMA6 PSMB4 PSMB5 PSMD10 PSMD14 RBX1 RPS27A SKP1 SLC25A5 TAF10
0.000121079	14	207	Reactome:R-HSA-2454202 Fc epsilon receptor (FCERI) signaling	LCP2 MAP2K4 NRAS PSMA3 PSMA6 PSMB4 PSMB5 PSMD10 PSMD14 RPS27A SKP1 TAB2 UBE2D1 UBE2V1
0.000121366	9	86	Reactome:R-HSA-5632684 Hedgehog 'on' state	GLI2 PSMA3 PSMA6 PSMB4 PSMB5 PSMD10 PSMD14 RBX1 RPS27A
0.000130703	8	67	Reactome:R-HSA-1169091 Activation of NF-kappaB in B cells	PSMA3 PSMA6 PSMB4 PSMB5 PSMD10 PSMD14 RPS27A SKP1
0.000140691	43	1245	Reactome:R-HSA-73857 RNA Polymerase II Transcription	AFF4 CBX6 COX5A COX6C COX7B COX7C COX8A CSNK2A2 CTNNB1 ERBB2 GLI2 GTF2H5 ICE2 LAMTOR2 MAML2 MYC NABP1 NPM1 NR4A3 PPP2CA PSMA3 PSMA6 PSMB4 PSMB5 PSMD10 PSMD14 RBX1 RPRD2 RPS27A RRAGC SKP1 SRSF7 TAF10 THBS1 UBE2D1 YWHAG ZNF154 ZNF200 ZNF267 ZNF425 ZNF616 ZNF668 ZNF706
0.000145103	7	50	Reactome:R-HSA-211733 Regulation of activated PAK-2p34 by proteasome mediated degradation	PSMA3 PSMA6 PSMB4 PSMB5 PSMD10 PSMD14 RPS27A
0.000150504	17	299	Reactome:R-HSA-195721 Signaling by WNT	CSNK2A2 CTNNB1 DACT1 LRP6 MYC PLCB1 PPP2CA PSMA3 PSMA6 PSMB4 PSMB5 PSMD10 PSMD14 RBX1 RPS27A SKP1 SNX3
0.000152588	9	89	Reactome:R-HSA-450531 Regulation of mRNA stability by proteins that bind AU-rich elements	EXOSC8 HSPA8 PSMA3 PSMA6 PSMB4 PSMB5 PSMD10 PSMD14 RPS27A
0.000154927	8	69	Reactome:R-HSA-8948751 Regulation of PTEN stability and activity	CSNK2A2 PSMA3 PSMA6 PSMB4 PSMB5 PSMD10 PSMD14 RPS27A
0.000159557	7	51	Reactome:R-HSA-349425 Autodegradation of the E3 ubiquitin ligase COP1	PSMA3 PSMA6 PSMB4 PSMB5 PSMD10 PSMD14 RPS27A
0.000169098	8	70	Reactome:R-HSA-5619115 Disorders of transmembrane transporters	DERL1 PSMA3 PSMA6 PSMB4 PSMB5 PSMD10 PSMD14 RPS27A
0.000174095	28	677	Reactome:R-HSA-1280215 Cytokine Signaling in Immune system	ARIH1 CD86 EGR1 HNRNPA2B1 HSPA8 IL1B IL1R2 LAMA5 MAP2K4 MYC PPP2CA PSMA3 PSMA6 PSMB4 PSMB5 PSMD10 PSMD14 RBX1 RNASEL RPLP0 RPS27A SAMHD1 SKP1 STAT5A STX1A TAB2 UBE2V1 USP18
0.000174095	46	1385	Reactome:R-HSA-74160 Gene expression (Transcription)	AEBP2 AFF4 CBX6 COX5A COX6C COX7B COX7C COX8A CSNK2A2 CTNNB1 ERBB2 GLI2 GTF2H5 ICE2 LAMTOR2 MAML2 MYC NABP1 NFIX NPM1 NR4A3 PPP2CA PSMA3 PSMA6 PSMB4 PSMB5 PSMD10 PSMD14 RBX1 RPRD2 RPS27A RRAGC SKP1 SMARCA5 SRSF7 TAF10 THBS1 UBE2D1 YWHAG ZNF154 ZNF200 ZNF267 ZNF425 ZNF616 ZNF668 ZNF706
0.000174095	7	52	Reactome:R-HSA-75815 Ubiquitin-dependent degradation of Cyclin D	PSMA3 PSMA6 PSMB4 PSMB5 PSMD10 PSMD14 RPS27A
0.000174095	7	52	Reactome:R-HSA-69229 Ubiquitin-dependent degradation of Cyclin D1	PSMA3 PSMA6 PSMB4 PSMB5 PSMD10 PSMD14 RPS27A
0.00017717	19	368	Reactome:R-HSA-983169 Class I MHC mediated antigen processing & presentation	ASB8 FBXO7 KLHL3 PSMA3 PSMA6 PSMB4 PSMB5 PSMD10 PSMD14 RBX1 RPS27A SEC23A SEC61G SKP1 UBE2D1 UBE2E2 UBE2K UBE2L3 UBE2V1
0.00017717	61	2032	Reactome:R-HSA-168256 Immune System	ARIH1 ARPC1A ASB8 CAB39 CD86 CDA CLEC4E CTNNB1 CYSTM1 DCTN3 DOCK2 DYNLL1 EEF2 EGR1 FBXO7 HNRNPA2B1 HSPA8 IL1B IL1R2 KIF15 KLHL3 LAMA5 LAMTOR2 LCP2 MAP2K4 MLEC MYC NRAS OLR1 ORM1 PGAM1 PILRB PLAUR PLD4 PPP2CA PSMA3 PSMA6 PSMB4 PSMB5 PSMD10 PSMD14 RAB31 RBX1 RNASEL RPLP0 RPS27A SAMHD1 SEC23A SEC61G SKP1 STAT5A STX1A TAB2 TNFAIP3 UBE2D1 UBE2E2 UBE2K UBE2L3 UBE2V1 USP18 VAPA
0.00017717	16	275	Reactome:R-HSA-1257604 PIP3 activates AKT signaling	CBX6 CD86 CSNK2A2 EGR1 ERBB2 LAMTOR2 PPP2CA PSMA3 PSMA6 PSMB4 PSMB5 PSMD10 PSMD14 RPS27A RRAGC VAPA
0.000179375	17	306	Reactome:R-HSA-983168 Antigen processing Ubiquitination & Proteasome degradation	ASB8 FBXO7 KLHL3 PSMA3 PSMA6 PSMB4 PSMB5 PSMD10 PSMD14 RBX1 RPS27A SKP1 UBE2D1 UBE2E2 UBE2K UBE2L3 UBE2V1
0.000179375	17	306	Reactome:R-HSA-9006925 Intracellular signaling by second messengers	CAMK4 CBX6 CD86 CSNK2A2 EGR1 ERBB2 LAMTOR2 PPP2CA PSMA3 PSMA6 PSMB4 PSMB5 PSMD10 PSMD14 RPS27A RRAGC VAPA
0.000181997	16	277	Reactome:R-HSA-5688426 Deubiquitination	JOSD1 MCRS1 MYC PSMA3 PSMA6 PSMB4 PSMB5 PSMD10 PSMD14 RPS27A SNX3 TAF10 TNFAIP3 TOMM20 UBE2D1 USP18
0.000181997	7	53	Reactome:R-HSA-169911 Regulation of Apoptosis	PSMA3 PSMA6 PSMB4 PSMB5 PSMD10 PSMD14 RPS27A
0.000181997	7	53	Reactome:R-HSA-69601 Ubiquitin Mediated Degradation of Phosphorylated Cdc25A	PSMA3 PSMA6 PSMB4 PSMB5 PSMD10 PSMD14 RPS27A
0.000181997	7	53	Reactome:R-HSA-69610 p53-Independent DNA Damage Response	PSMA3 PSMA6 PSMB4 PSMB5 PSMD10 PSMD14 RPS27A
0.000181997	7	53	Reactome:R-HSA-69613 p53-Independent G1/S DNA damage checkpoint	PSMA3 PSMA6 PSMB4 PSMB5 PSMD10 PSMD14 RPS27A
0.000185672	9	93	Reactome:R-HSA-5687128 MAPK6/MAPK4 signaling	CDC42EP3 MYC PSMA3 PSMA6 PSMB4 PSMB5 PSMD10 PSMD14 RPS27A
0.000225795	7	55	Reactome:R-HSA-4641257 Degradation of AXIN	PSMA3 PSMA6 PSMB4 PSMB5 PSMD10 PSMD14 RPS27A
0.000225795	7	55	Reactome:R-HSA-8941858 Regulation of RUNX3 expression and activity	PSMA3 PSMA6 PSMB4 PSMB5 PSMD10 PSMD14 RPS27A
0.000248275	7	56	Reactome:R-HSA-5362768 Hh mutants that don't undergo autocatalytic processing are degraded by ERAD	PSMA3 PSMA6 PSMB4 PSMB5 PSMD10 PSMD14 RPS27A
0.000248275	7	56	Reactome:R-HSA-69541 Stabilization of p53	PSMA3 PSMA6 PSMB4 PSMB5 PSMD10 PSMD14 RPS27A
0.000248275	10	120	Reactome:R-HSA-8878166 Transcriptional regulation by RUNX2	GLI2 PSMA3 PSMA6 PSMB4 PSMB5 PSMD10 PSMD14 RBX1 RPS27A SKP1
0.000309818	7	58	Reactome:R-HSA-5387390 Hh mutants abrogate ligand secretion	PSMA3 PSMA6 PSMB4 PSMB5 PSMD10 PSMD14 RPS27A
0.000336929	9	101	Reactome:R-HSA-611105 Respiratory electron transport	COX5A COX6C COX7B COX7C COX8A NDUFA2 NDUFB6 UQCRB UQCRQ
0.000340994	7	59	Reactome:R-HSA-68827 CDT1 association with the CDC6 ORC origin complex	PSMA3 PSMA6 PSMB4 PSMB5 PSMD10 PSMD14 RPS27A
0.000346963	19	391	Reactome:R-HSA-2262752 Cellular responses to stress	ANAPC15 ANAPC16 CBX6 DCTN3 DNAJB6 DYNLL1 FKBP4 HIST1H1B HSPA8 MAP2K4 PSMA3 PSMA6 PSMB4 PSMB5 PSMD10 PSMD14 RBX1 RPS27A UBE2D1
0.000374553	7	60	Reactome:R-HSA-8852276 The role of GTSE1 in G2/M progression after G2 checkpoint	PSMA3 PSMA6 PSMB4 PSMB5 PSMD10 PSMD14 RPS27A
0.000414646	11	154	Reactome:R-HSA-2871837 FCERI mediated NF-kB activation	PSMA3 PSMA6 PSMB4 PSMB5 PSMD10 PSMD14 RPS27A SKP1 TAB2 UBE2D1 UBE2V1
0.000446422	18	366	Reactome:R-HSA-5663202 Diseases of signal transduction	CD86 CTNNB1 ERBB2 LRP6 MAML2 MYC NRAS PPP2CA PSMA3 PSMA6 PSMB4 PSMB5 PSMD10 PSMD14 RBX1 RPS27A SKP1 STAT5A
0.000450528	38	1119	Reactome:R-HSA-212436 Generic Transcription Pathway	CBX6 COX5A COX6C COX7B COX7C COX8A CSNK2A2 CTNNB1 ERBB2 GLI2 GTF2H5 LAMTOR2 MAML2 MYC NPM1 NR4A3 PPP2CA PSMA3 PSMA6 PSMB4 PSMB5 PSMD10 PSMD14 RBX1 RPS27A RRAGC SKP1 TAF10 THBS1 UBE2D1 YWHAG ZNF154 ZNF200 ZNF267 ZNF425 ZNF616 ZNF668 ZNF706
0.000497711	8	84	Reactome:R-HSA-1236974 ER-Phagosome pathway	PSMA3 PSMA6 PSMB4 PSMB5 PSMD10 PSMD14 RPS27A SEC61G
0.000533332	8	85	Reactome:R-HSA-69002 DNA Replication Pre-Initiation	POLE4 PSMA3 PSMA6 PSMB4 PSMB5 PSMD10 PSMD14 RPS27A
0.000533332	8	85	Reactome:R-HSA-68874 M/G1 Transition	POLE4 PSMA3 PSMA6 PSMB4 PSMB5 PSMD10 PSMD14 RPS27A
0.00053888	7	64	Reactome:R-HSA-4608870 Asymmetric localization of PCP proteins	PSMA3 PSMA6 PSMB4 PSMB5 PSMD10 PSMD14 RPS27A
0.000560491	9	109	Reactome:R-HSA-163200 Respiratory electron transport, ATP synthesis by chemiosmotic coupling, and heat production by uncoupling proteins.	COX5A COX6C COX7B COX7C COX8A NDUFA2 NDUFB6 UQCRB UQCRQ
0.000578489	7	65	Reactome:R-HSA-5358346 Hedgehog ligand biogenesis	PSMA3 PSMA6 PSMB4 PSMB5 PSMD10 PSMD14 RPS27A
0.000578489	7	65	Reactome:R-HSA-69563 p53-Dependent G1 DNA Damage Response	PSMA3 PSMA6 PSMB4 PSMB5 PSMD10 PSMD14 RPS27A
0.000578489	7	65	Reactome:R-HSA-69580 p53-Dependent G1/S DNA damage checkpoint	PSMA3 PSMA6 PSMB4 PSMB5 PSMD10 PSMD14 RPS27A
0.000602272	8	87	Reactome:R-HSA-2565942 Regulation of PLK1 Activity at G2/M Transition	CEP78 DCTN3 DYNLL1 PPP1CB RPS27A SKP1 TUBA4A YWHAG
0.000654366	10	137	Reactome:R-HSA-5358351 Signaling by Hedgehog	GLI2 PSMA3 PSMA6 PSMB4 PSMB5 PSMD10 PSMD14 RBX1 RPS27A SKP1
0.000686825	7	67	Reactome:R-HSA-69615 G1/S DNA Damage Checkpoints	PSMA3 PSMA6 PSMB4 PSMB5 PSMD10 PSMD14 RPS27A
0.000691703	8	89	Reactome:R-HSA-5628897 TP53 Regulates Metabolic Genes	COX5A COX6C COX7B COX7C COX8A LAMTOR2 RRAGC YWHAG
0.000739188	7	68	Reactome:R-HSA-68867 Assembly of the pre-replicative complex	PSMA3 PSMA6 PSMB4 PSMB5 PSMD10 PSMD14 RPS27A
0.000739188	7	68	Reactome:R-HSA-1632852 Macroautophagy	AMBRA1 ATG4B CHMP2B DYNLL1 LAMTOR2 RRAGC UVRAG
0.000791694	11	168	Reactome:R-HSA-109581 Apoptosis	CTNNB1 DYNLL1 HIST1H1B PSMA3 PSMA6 PSMB4 PSMB5 PSMD10 PSMD14 RPS27A YWHAG
0.000791694	15	288	Reactome:R-HSA-5683057 MAPK family signaling cascades	CDC42EP3 ERBB2 LAMTOR2 MYC NRAS PPP2CA PSMA3 PSMA6 PSMB4 PSMB5 PSMD10 PSMD14 RBX1 RPS27A SPTBN1
0.000819848	37	1118	Reactome:R-HSA-168249 Innate Immune System	ARPC1A CAB39 CDA CLEC4E CTNNB1 CYSTM1 DOCK2 DYNLL1 EEF2 HSPA8 IL1B LAMTOR2 LCP2 MAP2K4 MLEC NRAS OLR1 ORM1 PGAM1 PLAUR PLD4 PPP2CA PSMA3 PSMA6 PSMB4 PSMB5 PSMD10 PSMD14 RAB31 RPS27A SKP1 TAB2 TNFAIP3 UBE2D1 UBE2K UBE2V1 VAPA
0.000883345	6	50	Reactome:R-HSA-1236978 Cross-presentation of soluble exogenous antigens (endosomes)	PSMA3 PSMA6 PSMB4 PSMB5 PSMD10 PSMD14
0.000885892	24	607	Reactome:R-HSA-199991 Membrane Trafficking	ARPC1A CHMP2B CNIH1 COPE DCTN3 DYNLL1 HSPA8 KIF15 LMAN2 MON1B NECAP1 RAB11A RAB1A RAB21 RAB31 RAB33B RALGAPA2 RPS27A SEC23A SNX5 SPTBN1 TBC1D15 UBQLN2 YWHAG
0.000896035	11	171	Reactome:R-HSA-5357801 Programmed Cell Death	CTNNB1 DYNLL1 HIST1H1B PSMA3 PSMA6 PSMB4 PSMB5 PSMD10 PSMD14 RPS27A YWHAG
0.00096765	6	51	Reactome:R-HSA-350562 Regulation of ornithine decarboxylase (ODC)	PSMA3 PSMA6 PSMB4 PSMB5 PSMD10 PSMD14
0.00101438	10	146	Reactome:R-HSA-3858494 Beta-catenin independent WNT signaling	CTNNB1 MYC PLCB1 PSMA3 PSMA6 PSMB4 PSMB5 PSMD10 PSMD14 RPS27A
0.00106003	13	234	Reactome:R-HSA-8951664 Neddylation	ASB8 FBXO7 KLHL3 PSMA3 PSMA6 PSMB4 PSMB5 PSMD10 PSMD14 RBX1 RPS27A SKP1 UBE2D1
0.00106165	12	204	Reactome:R-HSA-5689880 Ub-specific processing proteases	MYC PSMA3 PSMA6 PSMB4 PSMB5 PSMD10 PSMD14 RPS27A SNX3 TAF10 TOMM20 USP18
0.00107292	8	96	Reactome:R-HSA-5689603 UCH proteinases	MCRS1 PSMA3 PSMA6 PSMB4 PSMB5 PSMD10 PSMD14 RPS27A
0.00124878	14	270	Reactome:R-HSA-69620 Cell Cycle Checkpoints	ANAPC15 ANAPC16 DYNLL1 NDEL1 PPP2CA PSMA3 PSMA6 PSMB4 PSMB5 PSMD10 PSMD14 RPS27A UBE2D1 YWHAG
0.00126654	13	239	Reactome:R-HSA-5673001 RAF/MAP kinase cascade	ERBB2 LAMTOR2 NRAS PPP2CA PSMA3 PSMA6 PSMB4 PSMB5 PSMD10 PSMD14 RBX1 RPS27A SPTBN1
0.00138188	8	100	Reactome:R-HSA-1236975 Antigen processing-Cross presentation	PSMA3 PSMA6 PSMB4 PSMB5 PSMD10 PSMD14 RPS27A SEC61G
0.00138188	8	100	Reactome:R-HSA-5668541 TNFR2 non-canonical NF-kB pathway	PSMA3 PSMA6 PSMB4 PSMB5 PSMD10 PSMD14 RPS27A SKP1
0.00157375	13	245	Reactome:R-HSA-5684996 MAPK1/MAPK3 signaling	ERBB2 LAMTOR2 NRAS PPP2CA PSMA3 PSMA6 PSMB4 PSMB5 PSMD10 PSMD14 RBX1 RPS27A SPTBN1
0.00166605	8	103	Reactome:R-HSA-382556 ABC-family proteins mediated transport	DERL1 PSMA3 PSMA6 PSMB4 PSMB5 PSMD10 PSMD14 RPS27A
0.0018765	10	159	Reactome:R-HSA-1428517 The citric acid (TCA) cycle and respiratory electron transport	COX5A COX6C COX7B COX7C COX8A MPC2 NDUFA2 NDUFB6 UQCRB UQCRQ
0.00214527	4	23	Reactome:R-HSA-174048 APC/C Cdc20 mediated degradation of Cyclin B	ANAPC15 ANAPC16 RPS27A UBE2D1
0.00237687	28	814	Reactome:R-HSA-1280218 Adaptive Immune System	ASB8 CD86 DCTN3 DYNLL1 FBXO7 KIF15 KLHL3 LCP2 NRAS PILRB PPP2CA PSMA3 PSMA6 PSMB4 PSMB5 PSMD10 PSMD14 RBX1 RPS27A SEC23A SEC61G SKP1 TAB2 UBE2D1 UBE2E2 UBE2K UBE2L3 UBE2V1
0.00280504	6	63	Reactome:R-HSA-450294 MAP kinase activation	MAP2K4 PPP2CA RPS27A SKP1 TAB2 UBE2V1
0.00292836	4	25	Reactome:R-HSA-179409 APC-Cdc20 mediated degradation of Nek2A	ANAPC15 ANAPC16 RPS27A UBE2D1
0.00403075	7	92	Reactome:R-HSA-4086400 PCP/CE pathway	PSMA3 PSMA6 PSMB4 PSMB5 PSMD10 PSMD14 RPS27A
0.00450386	5	47	Reactome:R-HSA-2122947 NOTCH1 Intracellular Domain Regulates Transcription	MAML2 MYC RBX1 RPS27A SKP1
0.00464601	10	180	Reactome:R-HSA-72163 mRNA Splicing - Major Pathway	ELAVL2 HNRNPA2B1 HNRNPK HSPA8 LSM6 SF3B6 SNU13 SRSF7 TRA2B YBX1
0.0050156	10	182	Reactome:R-HSA-68877 Mitotic Prometaphase	CDCA5 CEP78 CSNK2A2 DCTN3 DYNLL1 NDEL1 PPP2CA STAG1 TUBA4A YWHAG
0.00507329	6	71	Reactome:R-HSA-448424 Interleukin-17 signaling	MAP2K4 PPP2CA RPS27A SKP1 TAB2 UBE2V1
0.00542755	11	216	Reactome:R-HSA-8878171 Transcriptional regulation by RUNX1	CBX6 CSNK2A2 NR4A3 PSMA3 PSMA6 PSMB4 PSMB5 PSMD10 PSMD14 RPS27A THBS1
0.00568572	4	30	Reactome:R-HSA-8866652 Synthesis of active ubiquitin roles of E1 and E2 enzymes	RPS27A UBE2D1 UBE2K UBE2L3
0.00589265	7	99	Reactome:R-HSA-8939236 RUNX1 regulates transcription of genes involved in differentiation of HSCs	PSMA3 PSMA6 PSMB4 PSMB5 PSMD10 PSMD14 RPS27A
0.00589265	7	99	Reactome:R-HSA-168164 Toll Like Receptor 3 (TLR3) Cascade	MAP2K4 PPP2CA RPS27A SKP1 TAB2 UBE2D1 UBE2V1
0.00617379	7	100	Reactome:R-HSA-166166 MyD88-independent TLR4 cascade	MAP2K4 PPP2CA RPS27A SKP1 TAB2 UBE2D1 UBE2V1
0.00617379	7	100	Reactome:R-HSA-937061 TRIF(TICAM1)-mediated TLR4 signaling	MAP2K4 PPP2CA RPS27A SKP1 TAB2 UBE2D1 UBE2V1
0.00635743	3	15	Reactome:R-HSA-1170546 Prolactin receptor signaling	RBX1 SKP1 STAT5A
0.00635743	3	15	Reactome:R-HSA-8876725 Protein methylation	EEF2 HSPA8 RPS2
0.00677	10	191	Reactome:R-HSA-72172 mRNA Splicing	ELAVL2 HNRNPA2B1 HNRNPK HSPA8 LSM6 SF3B6 SNU13 SRSF7 TRA2B YBX1
0.00764013	3	16	Reactome:R-HSA-5684264 MAP3K8 (TPL2)-dependent MAPK1/3 activation	MAP2K4 RPS27A SKP1
0.00784844	24	722	Reactome:R-HSA-5653656 Vesicle-mediated transport	ARPC1A CHMP2B CNIH1 COPE DCTN3 DYNLL1 HSPA8 KIF15 LMAN2 MON1B NECAP1 RAB11A RAB1A RAB21 RAB31 RAB33B RALGAPA2 RPS27A SEC23A SNX5 SPTBN1 TBC1D15 UBQLN2 YWHAG
0.00862189	4	34	Reactome:R-HSA-936440 Negative regulators of DDX58/IFIH1 signaling	RPS27A TNFAIP3 UBE2D1 UBE2K
0.00864314	2	5	Reactome:R-HSA-2644605 FBXW7 Mutants and NOTCH1 in Cancer	RBX1 SKP1
0.00864314	2	5	Reactome:R-HSA-2644607 Loss of Function of FBXW7 in Cancer and NOTCH1 Signaling	RBX1 SKP1
0.00866586	8	136	Reactome:R-HSA-199977 ER to Golgi Anterograde Transport	CNIH1 COPE DCTN3 DYNLL1 LMAN2 RAB1A SEC23A SPTBN1
0.0101467	5	58	Reactome:R-HSA-2894862 Constitutive Signaling by NOTCH1 HD+PEST Domain Mutants	MAML2 MYC RBX1 RPS27A SKP1
0.0101467	5	58	Reactome:R-HSA-2644606 Constitutive Signaling by NOTCH1 PEST Domain Mutants	MAML2 MYC RBX1 RPS27A SKP1
0.0101467	5	58	Reactome:R-HSA-2894858 Signaling by NOTCH1 HD+PEST Domain Mutants in Cancer	MAML2 MYC RBX1 RPS27A SKP1
0.0101467	5	58	Reactome:R-HSA-2644602 Signaling by NOTCH1 PEST Domain Mutants in Cancer	MAML2 MYC RBX1 RPS27A SKP1
0.0101467	5	58	Reactome:R-HSA-2644603 Signaling by NOTCH1 in Cancer	MAML2 MYC RBX1 RPS27A SKP1
0.0102465	3	18	Reactome:R-HSA-450321 JNK (c-Jun kinases) phosphorylation and activation mediated by activated human TAK1	MAP2K4 TAB2 UBE2V1
0.0110474	6	85	Reactome:R-HSA-351202 Metabolism of polyamines	PSMA3 PSMA6 PSMB4 PSMB5 PSMD10 PSMD14
0.0110474	6	85	Reactome:R-HSA-975871 MyD88 cascade initiated on plasma membrane	MAP2K4 PPP2CA RPS27A SKP1 TAB2 UBE2V1
0.0110474	6	85	Reactome:R-HSA-168142 Toll Like Receptor 10 (TLR10) Cascade	MAP2K4 PPP2CA RPS27A SKP1 TAB2 UBE2V1
0.0110474	6	85	Reactome:R-HSA-168176 Toll Like Receptor 5 (TLR5) Cascade	MAP2K4 PPP2CA RPS27A SKP1 TAB2 UBE2V1
0.0116024	3	19	Reactome:R-HSA-176407 Conversion from APC/C Cdc20 to APC/C Cdh1 in late anaphase	ANAPC15 ANAPC16 UBE2D1
0.0116024	3	19	Reactome:R-HSA-176412 Phosphorylation of the APC/C	ANAPC15 ANAPC16 UBE2D1
0.0116024	3	19	Reactome:R-HSA-168927 TICAM1, RIP1-mediated IKK complex recruitment	RPS27A UBE2D1 UBE2V1
0.0118607	2	6	Reactome:R-HSA-77346 Beta oxidation of decanoyl-CoA to octanoyl-CoA-CoA	HADH MECR
0.0118607	4	38	Reactome:R-HSA-3371497 HSP90 chaperone cycle for steroid hormone receptors (SHR)	DCTN3 DYNLL1 FKBP4 HSPA8
0.0119378	9	177	Reactome:R-HSA-983705 Signaling by the B Cell Receptor (BCR)	NRAS PSMA3 PSMA6 PSMB4 PSMB5 PSMD10 PSMD14 RPS27A SKP1
0.0131536	3	20	Reactome:R-HSA-141430 Inactivation of APC/C via direct inhibition of the APC/C complex	ANAPC15 ANAPC16 UBE2D1
0.0131536	3	20	Reactome:R-HSA-141405 Inhibition of the proteolytic activity of APC/C required for the onset of anaphase by mitotic spindle checkpoint components	ANAPC15 ANAPC16 UBE2D1
0.0134905	17	474	Reactome:R-HSA-6798695 Neutrophil degranulation	CAB39 CDA CYSTM1 DOCK2 DYNLL1 EEF2 HSPA8 LAMTOR2 MLEC NRAS OLR1 ORM1 PGAM1 PLAUR PSMD14 RAB31 VAPA
0.0136293	8	149	Reactome:R-HSA-69481 G2/M Checkpoints	PSMA3 PSMA6 PSMB4 PSMB5 PSMD10 PSMD14 RPS27A YWHAG
0.0139307	12	286	Reactome:R-HSA-446203 Asparagine N-linked glycosylation	CNIH1 COPE DCTN3 DERL1 DPM2 DYNLL1 LMAN2 MLEC RAB1A RPS27A SEC23A SPTBN1
0.0151011	4	41	Reactome:R-HSA-5696400 Dual Incision in GG-NER	GTF2H5 POLE4 RBX1 RPS27A
0.0151633	5	65	Reactome:R-HSA-8873719 RAB geranylgeranylation	RAB11A RAB1A RAB21 RAB31 RAB33B
0.0152007	6	92	Reactome:R-HSA-975138 TRAF6 mediated induction of NFkB and MAP kinases upon TLR7/8 or 9 activation	MAP2K4 PPP2CA RPS27A SKP1 TAB2 UBE2V1
0.0157566	14	366	Reactome:R-HSA-3700989 Transcriptional Regulation by TP53	COX5A COX6C COX7B COX7C COX8A CSNK2A2 GTF2H5 LAMTOR2 NPM1 PPP2CA RPS27A RRAGC TAF10 YWHAG
0.016299	7	123	Reactome:R-HSA-9007101 Rab regulation of trafficking	MON1B RAB11A RAB1A RAB21 RAB31 RAB33B TBC1D15
0.0165492	6	94	Reactome:R-HSA-975155 MyD88 dependent cascade initiated on endosome	MAP2K4 PPP2CA RPS27A SKP1 TAB2 UBE2V1
0.0165492	6	94	Reactome:R-HSA-168181 Toll Like Receptor 7/8 (TLR7/8) Cascade	MAP2K4 PPP2CA RPS27A SKP1 TAB2 UBE2V1
0.0170986	6	95	Reactome:R-HSA-166058 MyD88 Mal cascade initiated on plasma membrane	MAP2K4 PPP2CA RPS27A SKP1 TAB2 UBE2V1
0.0170986	6	95	Reactome:R-HSA-181438 Toll Like Receptor 2 (TLR2) Cascade	MAP2K4 PPP2CA RPS27A SKP1 TAB2 UBE2V1
0.0170986	6	95	Reactome:R-HSA-168179 Toll Like Receptor TLR1 TLR2 Cascade	MAP2K4 PPP2CA RPS27A SKP1 TAB2 UBE2V1
0.0170986	6	95	Reactome:R-HSA-168188 Toll Like Receptor TLR6 TLR2 Cascade	MAP2K4 PPP2CA RPS27A SKP1 TAB2 UBE2V1
0.0179527	7	126	Reactome:R-HSA-166016 Toll Like Receptor 4 (TLR4) Cascade	MAP2K4 PPP2CA RPS27A SKP1 TAB2 UBE2D1 UBE2V1
0.018266	3	23	Reactome:R-HSA-937041 IKK complex recruitment mediated by RIP1	RPS27A UBE2D1 UBE2V1
0.0182976	5	69	Reactome:R-HSA-380259 Loss of Nlp from mitotic centrosomes	CEP78 DCTN3 DYNLL1 TUBA4A YWHAG
0.0182976	5	69	Reactome:R-HSA-380284 Loss of proteins required for interphase microtubule organization from the centrosome	CEP78 DCTN3 DYNLL1 TUBA4A YWHAG
0.0182976	4	44	Reactome:R-HSA-1236394 Signaling by ERBB4	NRAS RPS27A STAT5A TAB2
0.018389	6	97	Reactome:R-HSA-5620912 Anchoring of the basal body to the plasma membrane	CEP78 DCTN3 DYNLL1 RAB11A TUBA4A YWHAG
0.0191019	2	8	Reactome:R-HSA-4411364 Binding of TCF/LEF CTNNB1 to target gene promoters	CTNNB1 MYC
0.0191019	2	8	Reactome:R-HSA-8951430 RUNX3 regulates WNT signaling	CTNNB1 MYC
0.0191019	2	8	Reactome:R-HSA-5358493 Synthesis of diphthamide-EEF2	DPH3 EEF2
0.0191019	6	98	Reactome:R-HSA-168138 Toll Like Receptor 9 (TLR9) Cascade	MAP2K4 PPP2CA RPS27A SKP1 TAB2 UBE2V1
0.0212673	5	72	Reactome:R-HSA-8854518 AURKA Activation by TPX2	CEP78 DCTN3 DYNLL1 TUBA4A YWHAG
0.0221373	3	25	Reactome:R-HSA-380994 ATF4 activates genes	DDIT3 EXOSC8 NFYC
0.0223176	5	73	Reactome:R-HSA-1980143 Signaling by NOTCH1	MAML2 MYC RBX1 RPS27A SKP1
0.0235189	8	167	Reactome:R-HSA-948021 Transport to the Golgi and subsequent modification	CNIH1 COPE DCTN3 DYNLL1 LMAN2 RAB1A SEC23A SPTBN1
0.0235727	2	9	Reactome:R-HSA-389887 Beta-oxidation of pristanoyl-CoA	CROT SCP2
0.0235727	4	48	Reactome:R-HSA-73893 DNA Damage Bypass	POLE4 POLH RBX1 RPS27A
0.0235727	2	9	Reactome:R-HSA-8876493 InlA-mediated entry of Listeria monocytogenes into host cells	CTNNB1 RPS27A
0.024092	3	26	Reactome:R-HSA-3371568 Attenuation phase	DNAJB6 FKBP4 HSPA8
0.0256516	5	76	Reactome:R-HSA-8852135 Protein ubiquitination	DERL1 RPS27A UBE2D1 UBE2K UBE2L3
0.0270681	10	243	Reactome:R-HSA-72203 Processing of Capped Intron-Containing Pre-mRNA	ELAVL2 HNRNPA2B1 HNRNPK HSPA8 LSM6 SF3B6 SNU13 SRSF7 TRA2B YBX1
0.0285341	2	10	Reactome:R-HSA-381183 ATF6 (ATF6-alpha) activates chaperone genes	DDIT3 NFYC
0.0285341	2	10	Reactome:R-HSA-937042 IRAK2 mediated activation of TAK1 complex	RPS27A TAB2
0.0288629	3	28	Reactome:R-HSA-5205647 Mitophagy	CSNK2A2 RPS27A TOMM20
0.0288629	3	28	Reactome:R-HSA-381042 PERK regulates gene expression	DDIT3 EXOSC8 NFYC
0.0291453	6	109	Reactome:R-HSA-69618 Mitotic Spindle Checkpoint	ANAPC15 ANAPC16 DYNLL1 NDEL1 PPP2CA UBE2D1
0.0291453	5	79	Reactome:R-HSA-380320 Recruitment of NuMA to mitotic centrosomes	CEP78 DCTN3 DYNLL1 TUBA4A YWHAG
0.0304059	5	80	Reactome:R-HSA-380287 Centrosome maturation	CEP78 DCTN3 DYNLL1 TUBA4A YWHAG
0.0304059	5	80	Reactome:R-HSA-380270 Recruitment of mitotic centrosome proteins and complexes	CEP78 DCTN3 DYNLL1 TUBA4A YWHAG
0.031031	3	29	Reactome:R-HSA-380972 Energy dependent regulation of mTOR by LKB1-AMPK	CAB39 LAMTOR2 RRAGC
0.031031	3	29	Reactome:R-HSA-5339562 Uptake and actions of bacterial toxins	EEF2 MAP2K4 STX1A
0.0330038	2	11	Reactome:R-HSA-2468052 Establishment of Sister Chromatid Cohesion	CDCA5 STAG1
0.0330038	2	11	Reactome:R-HSA-5689877 Josephin domain DUBs	JOSD1 RPS27A
0.0330038	2	11	Reactome:R-HSA-77286 mitochondrial fatty acid beta-oxidation of saturated fatty acids	HADH MECR
0.0343714	5	83	Reactome:R-HSA-6807878 COPI-mediated anterograde transport	COPE DCTN3 DYNLL1 RAB1A SPTBN1
0.0346754	4	55	Reactome:R-HSA-72165 mRNA Splicing - Minor Pathway	SF3B6 SNU13 SRSF7 YBX1
0.0357544	5	84	Reactome:R-HSA-5696399 Global Genome Nucleotide Excision Repair (GG-NER)	GTF2H5 MCRS1 POLE4 RBX1 RPS27A
0.0359278	3	31	Reactome:R-HSA-4641262 Disassembly of the destruction complex and recruitment of AXIN to the membrane	CTNNB1 LRP6 PPP2CA
0.0359278	3	31	Reactome:R-HSA-168638 NOD1/2 Signaling Pathway	TAB2 TNFAIP3 UBE2V1
0.0359278	3	31	Reactome:R-HSA-110314 Recognition of DNA damage by PCNA-containing replication complex	POLE4 RBX1 RPS27A
0.0361398	4	56	Reactome:R-HSA-8866654 E3 ubiquitin ligases ubiquitinate target proteins	DERL1 RPS27A UBE2D1 UBE2L3
0.0379698	2	12	Reactome:R-HSA-381033 ATF6 (ATF6-alpha) activates chaperones	DDIT3 NFYC
0.0386939	3	32	Reactome:R-HSA-5656169 Termination of translesion DNA synthesis	POLE4 POLH RPS27A
0.0393691	7	152	Reactome:R-HSA-168898 Toll-Like Receptors Cascades	MAP2K4 PPP2CA RPS27A SKP1 TAB2 UBE2D1 UBE2V1
0.0417022	3	33	Reactome:R-HSA-5694530 Cargo concentration in the ER	CNIH1 LMAN2 SEC23A
0.0421799	4	59	Reactome:R-HSA-917937 Iron uptake and transport	CYBRD1 GLRX3 RPS27A SKP1
0.0435357	2	13	Reactome:R-HSA-1358803 Downregulation of ERBB2 ERBB3 signaling	ERBB2 RPS27A
0.0446515	3	34	Reactome:R-HSA-4791275 Signaling by WNT in cancer	CTNNB1 LRP6 PPP2CA
0.0465393	4	61	Reactome:R-HSA-8943724 Regulation of PTEN gene transcription	CBX6 EGR1 LAMTOR2 RRAGC
0.0478574	3	35	Reactome:R-HSA-532668 N-glycan trimming in the ER and Calnexin/Calreticulin cycle	DERL1 MLEC RPS27A

## Sheet: Reactome60down
Enrichment FDR	Genes in list	Total genes	Functional Category	Genes
0.00166568	68	2032	Reactome:R-HSA-168256 Immune System	ACAA1 AP1M1 AP1S1 AP1S2 ARL8A ARPC1B BTN3A2 BTN3A3 CASP8 CASP9 CD46 CD53 CD99 CLEC12A CSF2RB DCTN5 DDX3X DGAT1 DNAJC13 EPX FCER2 GBP4 HBB HECTD1 HEXB HGSNAT HK3 IFNAR2 IFNG IGF2R IL18RAP IL34 IRF8 IRS2 KPNA3 LRG1 LRR1 MVP MYH9 MYO9B NLRP1 NUP155 PAG1 PLAU PPP2R5E PRKCSH PTPN6 RAB37 RASGRP4 RBSN RICTOR RNF19A RPS6KA5 SEC31A SLC11A1 STK10 SVIP SYK TCIRG1 TEC TLR10 TLR8 TRIM71 TRIP12 UBA3 UBAC1 UBE2…
0.00359031	15	238	Reactome:R-HSA-3247509 Chromatin modifying enzymes	ARID4A ATF7IP BRMS1 CHD4 EZH2 HIST1H2AA ING3 KDM2A KDM7A KMT2B KMT2D MSL3 PADI4 SMARCB1 YEATS4
0.00359031	15	238	Reactome:R-HSA-4839726 Chromatin organization	ARID4A ATF7IP BRMS1 CHD4 EZH2 HIST1H2AA ING3 KDM2A KDM7A KMT2B KMT2D MSL3 PADI4 SMARCB1 YEATS4
0.00359031	41	1118	Reactome:R-HSA-168249 Innate Immune System	ACAA1 AP1M1 ARL8A ARPC1B CASP8 CASP9 CD46 CD53 CLEC12A DDX3X DGAT1 DNAJC13 EPX HBB HEXB HGSNAT HK3 IGF2R LRG1 MVP MYH9 MYO9B NLRP1 PLAU PRKCSH PTPN6 RAB37 RASGRP4 RBSN RPS6KA5 SLC11A1 STK10 SVIP SYK TCIRG1 TEC TLR10 TLR8 UBA3 UBE2L6 UNC93B1
0.00359031	4	10	Reactome:R-HSA-164940 Nef mediated downregulation of MHC class I complex cell surface expression	AP1M1 AP1S1 AP1S2 PACS1
0.00359031	23	474	Reactome:R-HSA-6798695 Neutrophil degranulation	ACAA1 AP1M1 ARL8A CD53 CLEC12A DDX3X DGAT1 DNAJC13 EPX HBB HEXB HGSNAT HK3 IGF2R LRG1 MVP PLAU PTPN6 RAB37 SLC11A1 STK10 SVIP TCIRG1
0.0300108	4	21	Reactome:R-HSA-164938 Nef-mediates down modulation of cell surface receptors by recruiting them to clathrin adapters	AP1M1 AP1S1 AP1S2 PACS1
