# Supplementary material for: Modulation of Early Neutrophil Granulation: The Circulating Tumor Cell-Extravesicular Connection in Pancreatic Ductal Adenocarcinoma
Source: Cancers (Basel). 2021 May 31;13(11):2727. doi: 10.3390/cancers13112727 (PMC8198339; doi:10.3390/cancers13112727)
Supplement: Supplementary file 1 [file cancers-13-02727-s001.zip › cancers-1202292-supplementary/Table S6.xlsx]

## Sheet: ReteplaseActivityEnrichment
Gene Symbol	Description	ID	Exo 10' Avg (log2)	Exo 30' Avg (log2)	Exo 60' Avg (log2)	Neu 2' Avg (log2)	Neu 30' Avg (log2)	Experiment F-Test	Experiment FDR F-Test	Group	Neu2'a	Neu2'b	Neu30'a	Neu30'b	Exo10'a	Exo10'b	Exo30'a	Exo30'b	Exo60'a	Exo60'b
OR7A17	olfactory receptor, family 7, subfamily A, member 17	TC1900009846.hg.1	8.03	5.29	5.18	5.11	4.65	0.0001	0.0462	Multiple_Complex	4.62	5.59	4.62	4.69	8.05	8	4.98	5.59	5.4	4.95
RPL7A	ribosomal protein L7a	TSUnmapped00000677.hg.1	6.12	9.46	9.05	8.05	6.92	0.0001	0.0462	Coding	7.91	8.18	7.16	6.68	5.73	6.52	9.92	9	9.04	9.06
SPATA31C2	SPATA31 subfamily C, member 2	TC0900010667.hg.1	6.85	3.82	4.49	4.39	4.7	0.0001	0.0453	Multiple_Complex	4.22	4.56	4.77	4.63	7.19	6.51	3.94	3.7	4.44	4.54
ANAPC11	anaphase promoting complex subunit 11	TC1700012316.hg.1	5.74	8.39	7.66	7.49	6.38	0.0001	0.0453	Multiple_Complex	7.55	7.43	6.23	6.52	5.86	5.62	8.26	8.53	7.54	7.78
ATP5O	ATP synthase, H+ transporting, mitochondrial F1 complex, O subunit	TC2100008561.hg.1	4.64	7.98	6.22	6.59	6.05	0.0001	0.0453	Multiple_Complex	6.44	6.73	6.24	5.85	4.68	4.6	7.6	8.35	6.24	6.21
CLEC4E	C-type lectin domain family 4, member E	TC1200009829.hg.1	6.88	9.36	9.43	7.75	6.76	0.0001	0.0451	Multiple_Complex	7.6	7.91	6.28	7.25	6.78	6.99	9.49	9.24	9.56	9.3
PET100	PET100 homolog	TC1900011655.hg.1	8.7	13.63	12.47	12.17	10.6	0.0001	0.0429	Multiple_Complex	11.62	12.72	10.69	10.5	7.83	9.58	13.62	13.65	12.33	12.62
HLA-C	major histocompatibility complex, class I, C	TC0600014257.hg.1	6.13	10.73	11.72	12.81	12.14	9.56e-05	0.0402	Multiple_Complex	12.49	13.14	11.08	13.19	5.06	7.2	10.43	11.03	11.9	11.54
ARHGEF10	Jeck2013 ALT_ACCEPTOR, ALT_DONOR, coding, INTERNAL, intronic best transcript NM_014629	TC0800006488.hg.1	10.95	7.98	7.94	8.69	7.71	9.54e-05	0.0402	NonCoding	8.71	8.67	7.76	7.66	10.54	11.36	8.02	7.93	8.31	7.56
RPL5	ribosomal protein L5; small nucleolar RNA, C/D box 21; small nucleolar RNA, H/ACA box 66	TC0100009046.hg.1	7.19	10.23	9.67	6.55	6.66	8.58e-05	0.04	Multiple_Complex	6.14	6.96	6.96	6.35	6.51	7.86	10.52	9.94	9.59	9.75
PRRC2C	proline-rich coiled-coil 2C	TC0100010592.hg.1	7.74	10.25	10.13	11.71	12.22	8.78e-05	0.04	Multiple_Complex	11.42	12	11.46	12.98	7.68	7.79	10.6	9.9	9.99	10.26
CD55	CD55 molecule, decay accelerating factor for complement (Cromer blood group)	TC0100011406.hg.1	12.84	15.63	15.37	15.1	16.5	8.29e-05	0.04	Multiple_Complex	15.17	15.04	16.26	16.74	12.51	13.17	15.96	15.29	15.19	15.55
RPL37A	ribosomal protein L37a	TC0200016595.hg.1	13.4	18.61	17.81	13.26	11.96	9.15e-05	0.04	Multiple_Complex	12.41	14.1	12.32	11.61	12.75	14.05	17.78	19.44	16.7	18.92
RPL24	ribosomal protein L24	TC0300011860.hg.1	6.93	10.99	10.44	9.14	8.2	9.04e-05	0.04	Multiple_Complex	9.33	8.96	7.43	8.97	6.76	7.11	10.95	11.03	10.3	10.59
UBE2L6	Transcript Identified by AceView, Entrez Gene ID(s) 9246	TC1100010898.hg.1	9.33	6.74	5.65	7.97	7.93	9.01e-05	0.04	Unassigned	8.01	7.92	7.7	8.15	8.99	9.67	6.46	7.02	5.99	5.31
PGRMC1	Memczak2013 ALT_ACCEPTOR, ALT_DONOR, coding, INTERNAL, intronic best transcript NM_006667	TC0X00008241.hg.1	13.48	8.71	8.08	9.28	9.95	7.87e-05	0.0396	NonCoding	9.02	9.54	10.04	9.86	14.51	12.45	8.99	8.42	8.42	7.74
MYO1F	myosin IF	TC1900009548.hg.1	7.05	10.79	11.18	13.4	12.82	7.95e-05	0.0396	Multiple_Complex	13.21	13.59	11.8	13.85	6.58	7.53	10.14	11.43	10.68	11.69
TERT	Zhang2013 ALT_ACCEPTOR, ALT_DONOR, coding, INTERNAL, intronic best transcript NM_198253	TC0500009853.hg.1	7.47	4.98	4.83	4.24	4.81	7.39e-05	0.0394	NonCoding	4.48	4.01	4.7	4.92	7.81	7.13	4.97	4.99	4.95	4.71
USMG5	up-regulated during skeletal muscle growth 5 homolog (mouse); microRNA 1307	TC1000011716.hg.1	7.3	11.81	10.88	10.3	8.17	6.85e-05	0.0394	Multiple_Complex	10.6	10.01	7.62	8.71	6.7	7.9	11.94	11.68	10.47	11.3
HSF4	heat shock transcription factor 4; F-box and leucine-rich repeat protein 8	TC1600008146.hg.1	8.35	5.15	4.51	4.73	4.28	7.46e-05	0.0394	Multiple_Complex	4.16	5.29	4.12	4.44	8.6	8.1	5.05	5.25	4.01	5.01
RPL23	ribosomal protein L23; small nucleolar RNA, H/ACA box 21	TC1700010551.hg.1	6.23	10.82	9.34	9	9.12	7.54e-05	0.0394	Multiple_Complex	9.12	8.88	9.9	8.35	6.19	6.27	10.68	10.96	9.24	9.45
ROMO1	reactive oxygen species modulator 1	TC2000007227.hg.1	8.93	14.14	12.95	10.32	10.11	7e-05	0.0394	Multiple_Complex	10.32	10.32	10.39	9.84	8.32	9.55	13.84	14.44	12.05	13.85
PTPN6	protein tyrosine phosphatase, non-receptor type 6	TC1200006657.hg.1	5.14	6.65	7.96	10.69	8.12	5.93e-05	0.0353	Multiple_Complex	10.14	11.24	8.28	7.97	4.43	5.86	6.15	7.15	7.81	8.11
RPL41P5	ribosomal protein L41 pseudogene 5	TC1200011527.hg.1	10.94	15.72	14.72	12.09	10.81	5.86e-05	0.0353	Multiple_Complex	11.97	12.21	11.22	10.4	10.41	11.47	15.04	16.41	14.03	15.4
LINC00452	long intergenic non-protein coding RNA 452	TC1300010011.hg.1	8.91	5.78	4.76	5.53	5.74	5.8e-05	0.0353	Multiple_Complex	5.37	5.7	5.64	5.84	8.97	8.84	6.2	5.35	4.23	5.3
CWC25	CWC25 spliceosome-associated protein homolog	TC1700010548.hg.1	4.72	7.24	7.72	8.37	8.17	5.6e-05	0.0353	Multiple_Complex	8.42	8.32	7.88	8.47	4.36	5.09	7.61	6.87	7.82	7.61
RPARP-AS1	RPARP antisense RNA 1	TC1000008731.hg.1	9.75	5.38	4.66	6.14	5.77	4.97e-05	0.0343	Multiple_Complex	6.52	5.77	6.05	5.49	10.18	9.31	5.98	4.78	5.09	4.23
PLCZ1	phospholipase C, zeta 1	TC1200010065.hg.1	7.91	5.65	5.42	4.45	4.48	5.12e-05	0.0343	Multiple_Complex	4.4	4.5	4.54	4.42	8.19	7.63	5.79	5.51	5	5.84
TCF4	transcription factor 4	TC1800008750.hg.1	8.61	5.65	5.79	5.55	5.69	4.86e-05	0.0343	Multiple_Complex	5.67	5.43	5.85	5.53	8.84	8.38	5.74	5.55	5.49	6.08
RPS28	ribosomal protein S28	TC1100008612.hg.1	10.04	14.32	13.74	12.97	12.63	4.07e-05	0.0301	Multiple_Complex	13.1	12.83	12.68	12.59	9.4	10.69	14.14	14.49	13.88	13.61
RPS29	ribosomal protein S29; ribosomal protein L32 pseudogene 29	TC1400010741.hg.1	6.42	11.59	10.29	9.44	7.98	3.92e-05	0.0301	Multiple_Complex	9.39	9.5	8.69	7.27	5.83	7.02	11.79	11.4	10.17	10.41
TOX2	Memczak2013 ALT_ACCEPTOR, ALT_DONOR, coding, INTERNAL, intronic best transcript NM_001098797	TC2000007443.hg.1	7.25	4.12	4.34	4.17	4.08	3.95e-05	0.0301	NonCoding	4.32	4.01	4.26	3.91	6.9	7.6	4.29	3.95	4.27	4.4
USP17L23	ubiquitin specific peptidase 17-like family member 23 [Source:HGNC Symbol;Acc:HGNC:44451]	TC0400006810.hg.1	10.96	5.67	5.54	4.85	5.03	3.43e-05	0.0286	Coding	4.92	4.77	4.99	5.08	10.25	11.67	6.7	4.64	5.23	5.85
PARP8	Memczak2013 ANTISENSE, CDS, coding, INTERNAL, intronic best transcript NM_001178056	TC0500010680.hg.1	6.89	5.33	6.18	8.87	8.62	2.95e-05	0.0286	NonCoding	8.95	8.79	8.98	8.26	6.63	7.16	5.22	5.44	6.48	5.88
HLA-F	major histocompatibility complex, class I, F	TC0600007480.hg.1	8.96	13.83	13.83	13.73	14.13	3.46e-05	0.0286	Multiple_Complex	14.2	13.26	13.83	14.42	8.05	9.87	13.85	13.81	13.83	13.82
ZFAND3	zinc finger, AN1-type domain 3	TC0600007887.hg.1	4.69	7.42	8.85	8.75	7.54	2.37e-05	0.0286	Multiple_Complex	8.83	8.67	7.68	7.39	4.15	5.23	7.65	7.19	9.04	8.66
FAM133B	family with sequence similarity 133, member B	TC0700011782.hg.1	6.61	14.39	16.41	15.14	17.67	2.46e-05	0.0286	Multiple_Complex	15.08	15.19	16.85	18.49	5.36	7.86	15.17	13.62	17.91	14.9
ARPC1A	actin related protein 2/3 complex subunit 1A	TC0700013419.hg.1	6.07	10.58	10.68	6.35	5.2	2.7e-05	0.0286	Multiple_Complex	6.21	6.49	5.24	5.17	5.61	6.53	10.01	11.15	9.63	11.74
DOCK5	dedicator of cytokinesis 5	TC0800007057.hg.1	7.52	9.21	9.22	11.96	12.57	2.34e-05	0.0286	Multiple_Complex	11.67	12.25	12.75	12.38	7.56	7.48	9.79	8.64	9.87	8.58
SPATA6L	spermatogenesis associated 6-like	TC0900009434.hg.1	12.97	10.04	9.32	9.55	10.32	3.37e-05	0.0286	Multiple_Complex	9.81	9.29	10.4	10.24	12.72	13.23	10.2	9.88	9.64	8.99
FABP5	fatty acid binding protein 5 (psoriasis-associated)	TC1100010987.hg.1	7.27	4.01	4.33	4.43	4.22	3.47e-05	0.0286	Multiple_Complex	4.22	4.65	4.11	4.33	6.97	7.58	3.92	4.1	4.2	4.47
ALOX5AP	arachidonate 5-lipoxygenase-activating protein	TC1300006770.hg.1	12.39	17.12	17.09	16.9	16.92	3.42e-05	0.0286	Multiple_Complex	16.79	17	16.91	16.93	11.48	13.3	17.39	16.85	16.93	17.24
FLYWCH1	Transcript Identified by AceView, Entrez Gene ID(s) 84256	TC1600006645.hg.1	11.03	8.65	7.07	8.69	8.63	2.95e-05	0.0286	Unassigned	8.52	8.86	8.86	8.39	10.94	11.13	8.96	8.35	6.94	7.2
N4BP1	NEDD4 binding protein 1	TC1600010227.hg.1	6.01	6.73	9.04	5.75	5.46	2.62e-05	0.0286	Multiple_Complex	5.68	5.81	5.02	5.89	6.06	5.96	6.77	6.69	8.93	9.14
UBE2K	ubiquitin conjugating enzyme E2K	TC0400007293.hg.1	5.68	9.24	8.6	7.19	5.52	1.82e-05	0.0278	Multiple_Complex	6.87	7.51	5.41	5.63	5.49	5.87	9.02	9.46	8.21	8.99
RPS8	ribosomal protein S8; small nucleolar RNA, C/D box 55; small nucleolar RNA, C/D box 46; small nucleolar RNA, C/D box 38A; small nucleolar RNA, C/D box 38B	TC0100008103.hg.1	12.89	18.04	17.58	13.73	13.58	1.63e-05	0.0277	Multiple_Complex	13.26	14.2	13.78	13.37	11.97	13.8	18.09	17.99	17.32	17.84
SETSIP	SET-like protein	TC0100014918.hg.1	8.68	4.6	4.22	4.7	5.49	1.58e-05	0.0277	Coding	4.43	4.97	5.1	5.88	8.98	8.37	4.93	4.27	4.39	4.04
buskee	Transcript Identified by AceView; family with sequence similarity 25, member D [Source:HGNC Symbol;Acc:23588]; family with sequence similarity 25, member E [Source:HGNC Symbol;Acc:HGNC:23587]	TC1000010507.hg.1	8.76	5.38	5.06	5.3	5.57	1.68e-05	0.0277	Multiple_Complex	5.24	5.36	5.25	5.89	8.88	8.64	5.71	5.05	5.1	5.03
ARIH1	ariadne RBR E3 ubiquitin protein ligase 1; microRNA 630	TC1500007791.hg.1	4.16	7.52	5.28	4.13	4.23	1.44e-05	0.0277	Multiple_Complex	4.39	3.86	4.2	4.26	4.15	4.17	7.28	7.76	5.19	5.36
RPS21	ribosomal protein S21	TC2000008007.hg.1	8	14.7	12.43	10.38	9.07	1.23e-05	0.0277	Multiple_Complex	10.64	10.12	9.87	8.28	7.23	8.77	14.69	14.71	12.15	12.71
CYTH4	cytohesin 4	TC2200007287.hg.1	7.88	7.53	8.33	13.91	14.01	1.35e-05	0.0277	Multiple_Complex	13.02	14.8	13.33	14.69	7.52	8.24	6.53	8.53	8.35	8.31
NABP1	nucleic acid binding protein 1	TC0200016582.hg.1	6.05	10.45	11	7.69	7.99	9.03e-06	0.0277	Multiple_Complex	7.82	7.57	7.96	8.01	5.47	6.63	10.01	10.9	10.89	11.11
TCIRG1	T-cell, immune regulator 1, ATPase, H+ transporting, lysosomal V0 subunit A3	TC1100013057.hg.1	5.72	6.35	8.17	9.59	9.07	5.59e-06	0.02	Multiple_Complex	9.25	9.93	9.23	8.91	5.69	5.75	6.16	6.54	8.22	8.13
CROCC	Zhang2013 ALT_ACCEPTOR, ALT_DONOR, coding, INTERNAL, intronic best transcript NM_014675	TC0100007091.hg.1	15.69	10.28	8.95	10.56	10.55	2.22e-06	0.0095	NonCoding	10.54	10.59	10.36	10.74	15.47	15.92	10.93	9.63	9.39	8.5
PRKAR1A	protein kinase, cAMP-dependent, regulatory, type I, alpha; arylsulfatase G	TC1700012296.hg.1	13.63	7.82	7.1	8.14	6.95	1.2e-06	0.0064	Multiple_Complex	8.34	7.94	6.72	7.19	13.81	13.45	8.14	7.49	7.8	6.41
HP1BP3	heterochromatin protein 1, binding protein 3	TC0100013193.hg.1	4.05	9.24	8.78	9.2	8.35	1.13e-06	0.0064	Multiple_Complex	8.96	9.45	8.41	8.3	3.79	4.3	8.85	9.64	8.76	8.8
RAD54B	Transcript Identified by AceView, Entrez Gene ID(s) 25788	TC0800011138.hg.1	10.69	4.18	3.79	4.1	4.37	7.86e-07	0.0064	Unassigned	4.35	3.85	4.82	3.92	10.32	11.05	4.65	3.7	4.13	3.45
HBB	hemoglobin, beta	TC1100009917.hg.1	8.7	13.44	11.42	14.98	14.08	4.61e-07	0.0064	Multiple_Complex	14.62	15.34	13.84	14.32	8.89	8.52	13.19	13.68	11.21	11.62

## Sheet: NeuDegranEnrichment
Gene Symbol	Description	ID	Exo 10' Avg (log2)	Exo 30' Avg (log2)	Exo 60' Avg (log2)	Neu 2' Avg (log2)	Neu 30' Avg (log2)	Experiment F-Test	Experiment FDR F-Test	Group	Neu2'a	Neu2'b	Neu30'a	Neu30'b	Exo10'a	Exo10'b	Exo30'a	Exo30'b	Exo60'a	Exo60'b
OR7A17	olfactory receptor, family 7, subfamily A, member 17	TC1900009846.hg.1	8.03	5.29	5.18	5.11	4.65	0.0001	0.0462	Multiple_Complex	4.62	5.59	4.62	4.69	8.05	8	4.98	5.59	5.4	4.95
RPL7A	ribosomal protein L7a	TSUnmapped00000677.hg.1	6.12	9.46	9.05	8.05	6.92	0.0001	0.0462	Coding	7.91	8.18	7.16	6.68	5.73	6.52	9.92	9	9.04	9.06
SPATA31C2	SPATA31 subfamily C, member 2	TC0900010667.hg.1	6.85	3.82	4.49	4.39	4.7	0.0001	0.0453	Multiple_Complex	4.22	4.56	4.77	4.63	7.19	6.51	3.94	3.7	4.44	4.54
ANAPC11	anaphase promoting complex subunit 11	TC1700012316.hg.1	5.74	8.39	7.66	7.49	6.38	0.0001	0.0453	Multiple_Complex	7.55	7.43	6.23	6.52	5.86	5.62	8.26	8.53	7.54	7.78
ATP5O	ATP synthase, H+ transporting, mitochondrial F1 complex, O subunit	TC2100008561.hg.1	4.64	7.98	6.22	6.59	6.05	0.0001	0.0453	Multiple_Complex	6.44	6.73	6.24	5.85	4.68	4.6	7.6	8.35	6.24	6.21
CLEC4E	C-type lectin domain family 4, member E	TC1200009829.hg.1	6.88	9.36	9.43	7.75	6.76	0.0001	0.0451	Multiple_Complex	7.6	7.91	6.28	7.25	6.78	6.99	9.49	9.24	9.56	9.3
PET100	PET100 homolog	TC1900011655.hg.1	8.7	13.63	12.47	12.17	10.6	0.0001	0.0429	Multiple_Complex	11.62	12.72	10.69	10.5	7.83	9.58	13.62	13.65	12.33	12.62
HLA-C	major histocompatibility complex, class I, C	TC0600014257.hg.1	6.13	10.73	11.72	12.81	12.14	9.56e-05	0.0402	Multiple_Complex	12.49	13.14	11.08	13.19	5.06	7.2	10.43	11.03	11.9	11.54
ARHGEF10	Jeck2013 ALT_ACCEPTOR, ALT_DONOR, coding, INTERNAL, intronic best transcript NM_014629	TC0800006488.hg.1	10.95	7.98	7.94	8.69	7.71	9.54e-05	0.0402	NonCoding	8.71	8.67	7.76	7.66	10.54	11.36	8.02	7.93	8.31	7.56
RPL5; SNORD21; SNORA66	ribosomal protein L5; small nucleolar RNA, C/D box 21; small nucleolar RNA, H/ACA box 66	TC0100009046.hg.1	7.19	10.23	9.67	6.55	6.66	8.58e-05	0.04	Multiple_Complex	6.14	6.96	6.96	6.35	6.51	7.86	10.52	9.94	9.59	9.75
PRRC2C	proline-rich coiled-coil 2C	TC0100010592.hg.1	7.74	10.25	10.13	11.71	12.22	8.78e-05	0.04	Multiple_Complex	11.42	12	11.46	12.98	7.68	7.79	10.6	9.9	9.99	10.26
CD55	CD55 molecule, decay accelerating factor for complement (Cromer blood group)	TC0100011406.hg.1	12.84	15.63	15.37	15.1	16.5	8.29e-05	0.04	Multiple_Complex	15.17	15.04	16.26	16.74	12.51	13.17	15.96	15.29	15.19	15.55
RPL37A	ribosomal protein L37a	TC0200016595.hg.1	13.4	18.61	17.81	13.26	11.96	9.15e-05	0.04	Multiple_Complex	12.41	14.1	12.32	11.61	12.75	14.05	17.78	19.44	16.7	18.92
RPL24	ribosomal protein L24	TC0300011860.hg.1	6.93	10.99	10.44	9.14	8.2	9.04e-05	0.04	Multiple_Complex	9.33	8.96	7.43	8.97	6.76	7.11	10.95	11.03	10.3	10.59
UBE2L6	Transcript Identified by AceView, Entrez Gene ID(s) 9246	TC1100010898.hg.1	9.33	6.74	5.65	7.97	7.93	9.01e-05	0.04	Unassigned	8.01	7.92	7.7	8.15	8.99	9.67	6.46	7.02	5.99	5.31
PGRMC1	Memczak2013 ALT_ACCEPTOR, ALT_DONOR, coding, INTERNAL, intronic best transcript NM_006667	TC0X00008241.hg.1	13.48	8.71	8.08	9.28	9.95	7.87e-05	0.0396	NonCoding	9.02	9.54	10.04	9.86	14.51	12.45	8.99	8.42	8.42	7.74
MYO1F	myosin IF	TC1900009548.hg.1	7.05	10.79	11.18	13.4	12.82	7.95e-05	0.0396	Multiple_Complex	13.21	13.59	11.8	13.85	6.58	7.53	10.14	11.43	10.68	11.69
TERT	Zhang2013 ALT_ACCEPTOR, ALT_DONOR, coding, INTERNAL, intronic best transcript NM_198253	TC0500009853.hg.1	7.47	4.98	4.83	4.24	4.81	7.39e-05	0.0394	NonCoding	4.48	4.01	4.7	4.92	7.81	7.13	4.97	4.99	4.95	4.71
USMG5; MIR1307	up-regulated during skeletal muscle growth 5 homolog (mouse); microRNA 1307	TC1000011716.hg.1	7.3	11.81	10.88	10.3	8.17	6.85e-05	0.0394	Multiple_Complex	10.6	10.01	7.62	8.71	6.7	7.9	11.94	11.68	10.47	11.3
HSF4; FBXL8	heat shock transcription factor 4; F-box and leucine-rich repeat protein 8	TC1600008146.hg.1	8.35	5.15	4.51	4.73	4.28	7.46e-05	0.0394	Multiple_Complex	4.16	5.29	4.12	4.44	8.6	8.1	5.05	5.25	4.01	5.01
RPL23; SNORA21	ribosomal protein L23; small nucleolar RNA, H/ACA box 21	TC1700010551.hg.1	6.23	10.82	9.34	9	9.12	7.54e-05	0.0394	Multiple_Complex	9.12	8.88	9.9	8.35	6.19	6.27	10.68	10.96	9.24	9.45
ROMO1	reactive oxygen species modulator 1	TC2000007227.hg.1	8.93	14.14	12.95	10.32	10.11	7e-05	0.0394	Multiple_Complex	10.32	10.32	10.39	9.84	8.32	9.55	13.84	14.44	12.05	13.85
PTPN6	protein tyrosine phosphatase, non-receptor type 6	TC1200006657.hg.1	5.14	6.65	7.96	10.69	8.12	5.93e-05	0.0353	Multiple_Complex	10.14	11.24	8.28	7.97	4.43	5.86	6.15	7.15	7.81	8.11
RPL41P5	ribosomal protein L41 pseudogene 5	TC1200011527.hg.1	10.94	15.72	14.72	12.09	10.81	5.86e-05	0.0353	Multiple_Complex	11.97	12.21	11.22	10.4	10.41	11.47	15.04	16.41	14.03	15.4
LINC00452	long intergenic non-protein coding RNA 452	TC1300010011.hg.1	8.91	5.78	4.76	5.53	5.74	5.8e-05	0.0353	Multiple_Complex	5.37	5.7	5.64	5.84	8.97	8.84	6.2	5.35	4.23	5.3
CWC25	CWC25 spliceosome-associated protein homolog	TC1700010548.hg.1	4.72	7.24	7.72	8.37	8.17	5.6e-05	0.0353	Multiple_Complex	8.42	8.32	7.88	8.47	4.36	5.09	7.61	6.87	7.82	7.61
RPARP-AS1	RPARP antisense RNA 1	TC1000008731.hg.1	9.75	5.38	4.66	6.14	5.77	4.97e-05	0.0343	Multiple_Complex	6.52	5.77	6.05	5.49	10.18	9.31	5.98	4.78	5.09	4.23
PLCZ1	phospholipase C, zeta 1	TC1200010065.hg.1	7.91	5.65	5.42	4.45	4.48	5.12e-05	0.0343	Multiple_Complex	4.4	4.5	4.54	4.42	8.19	7.63	5.79	5.51	5	5.84
TCF4	transcription factor 4	TC1800008750.hg.1	8.61	5.65	5.79	5.55	5.69	4.86e-05	0.0343	Multiple_Complex	5.67	5.43	5.85	5.53	8.84	8.38	5.74	5.55	5.49	6.08
RPS28	ribosomal protein S28	TC1100008612.hg.1	10.04	14.32	13.74	12.97	12.63	4.07e-05	0.0301	Multiple_Complex	13.1	12.83	12.68	12.59	9.4	10.69	14.14	14.49	13.88	13.61
RPS29; RPL32P29	ribosomal protein S29; ribosomal protein L32 pseudogene 29	TC1400010741.hg.1	6.42	11.59	10.29	9.44	7.98	3.92e-05	0.0301	Multiple_Complex	9.39	9.5	8.69	7.27	5.83	7.02	11.79	11.4	10.17	10.41
TOX2	Memczak2013 ALT_ACCEPTOR, ALT_DONOR, coding, INTERNAL, intronic best transcript NM_001098797	TC2000007443.hg.1	7.25	4.12	4.34	4.17	4.08	3.95e-05	0.0301	NonCoding	4.32	4.01	4.26	3.91	6.9	7.6	4.29	3.95	4.27	4.4
USP17L23	ubiquitin specific peptidase 17-like family member 23 [Source:HGNC Symbol;Acc:HGNC:44451]	TC0400006810.hg.1	10.96	5.67	5.54	4.85	5.03	3.43e-05	0.0286	Coding	4.92	4.77	4.99	5.08	10.25	11.67	6.7	4.64	5.23	5.85
PARP8	Memczak2013 ANTISENSE, CDS, coding, INTERNAL, intronic best transcript NM_001178056	TC0500010680.hg.1	6.89	5.33	6.18	8.87	8.62	2.95e-05	0.0286	NonCoding	8.95	8.79	8.98	8.26	6.63	7.16	5.22	5.44	6.48	5.88
HLA-F	major histocompatibility complex, class I, F	TC0600007480.hg.1	8.96	13.83	13.83	13.73	14.13	3.46e-05	0.0286	Multiple_Complex	14.2	13.26	13.83	14.42	8.05	9.87	13.85	13.81	13.83	13.82
ZFAND3	zinc finger, AN1-type domain 3	TC0600007887.hg.1	4.69	7.42	8.85	8.75	7.54	2.37e-05	0.0286	Multiple_Complex	8.83	8.67	7.68	7.39	4.15	5.23	7.65	7.19	9.04	8.66
FAM133B	family with sequence similarity 133, member B	TC0700011782.hg.1	6.61	14.39	16.41	15.14	17.67	2.46e-05	0.0286	Multiple_Complex	15.08	15.19	16.85	18.49	5.36	7.86	15.17	13.62	17.91	14.9
ARPC1A	actin related protein 2/3 complex subunit 1A	TC0700013419.hg.1	6.07	10.58	10.68	6.35	5.2	2.7e-05	0.0286	Multiple_Complex	6.21	6.49	5.24	5.17	5.61	6.53	10.01	11.15	9.63	11.74
DOCK5	dedicator of cytokinesis 5	TC0800007057.hg.1	7.52	9.21	9.22	11.96	12.57	2.34e-05	0.0286	Multiple_Complex	11.67	12.25	12.75	12.38	7.56	7.48	9.79	8.64	9.87	8.58
SPATA6L	spermatogenesis associated 6-like	TC0900009434.hg.1	12.97	10.04	9.32	9.55	10.32	3.37e-05	0.0286	Multiple_Complex	9.81	9.29	10.4	10.24	12.72	13.23	10.2	9.88	9.64	8.99
FABP5	fatty acid binding protein 5 (psoriasis-associated)	TC1100010987.hg.1	7.27	4.01	4.33	4.43	4.22	3.47e-05	0.0286	Multiple_Complex	4.22	4.65	4.11	4.33	6.97	7.58	3.92	4.1	4.2	4.47
ALOX5AP	arachidonate 5-lipoxygenase-activating protein	TC1300006770.hg.1	12.39	17.12	17.09	16.9	16.92	3.42e-05	0.0286	Multiple_Complex	16.79	17	16.91	16.93	11.48	13.3	17.39	16.85	16.93	17.24
FLYWCH1	Transcript Identified by AceView, Entrez Gene ID(s) 84256	TC1600006645.hg.1	11.03	8.65	7.07	8.69	8.63	2.95e-05	0.0286	Unassigned	8.52	8.86	8.86	8.39	10.94	11.13	8.96	8.35	6.94	7.2
N4BP1	NEDD4 binding protein 1	TC1600010227.hg.1	6.01	6.73	9.04	5.75	5.46	2.62e-05	0.0286	Multiple_Complex	5.68	5.81	5.02	5.89	6.06	5.96	6.77	6.69	8.93	9.14
UBE2K	ubiquitin conjugating enzyme E2K	TC0400007293.hg.1	5.68	9.24	8.6	7.19	5.52	1.82e-05	0.0278	Multiple_Complex	6.87	7.51	5.41	5.63	5.49	5.87	9.02	9.46	8.21	8.99
RPS8; SNORD55; SNORD46; SNORD38A; SNORD38B	ribosomal protein S8; small nucleolar RNA, C/D box 55; small nucleolar RNA, C/D box 46; small nucleolar RNA, C/D box 38A; small nucleolar RNA, C/D box 38B	TC0100008103.hg.1	12.89	18.04	17.58	13.73	13.58	1.63e-05	0.0277	Multiple_Complex	13.26	14.2	13.78	13.37	11.97	13.8	18.09	17.99	17.32	17.84
SETSIP	SET-like protein	TC0100014918.hg.1	8.68	4.6	4.22	4.7	5.49	1.58e-05	0.0277	Coding	4.43	4.97	5.1	5.88	8.98	8.37	4.93	4.27	4.39	4.04
buskee; FAM25D; FAM25E; zawskaw	Transcript Identified by AceView; family with sequence similarity 25, member D [Source:HGNC Symbol;Acc:23588]; family with sequence similarity 25, member E [Source:HGNC Symbol;Acc:HGNC:23587]	TC1000010507.hg.1	8.76	5.38	5.06	5.3	5.57	1.68e-05	0.0277	Multiple_Complex	5.24	5.36	5.25	5.89	8.88	8.64	5.71	5.05	5.1	5.03
ARIH1; MIR630	ariadne RBR E3 ubiquitin protein ligase 1; microRNA 630	TC1500007791.hg.1	4.16	7.52	5.28	4.13	4.23	1.44e-05	0.0277	Multiple_Complex	4.39	3.86	4.2	4.26	4.15	4.17	7.28	7.76	5.19	5.36
RPS21	ribosomal protein S21	TC2000008007.hg.1	8	14.7	12.43	10.38	9.07	1.23e-05	0.0277	Multiple_Complex	10.64	10.12	9.87	8.28	7.23	8.77	14.69	14.71	12.15	12.71
CYTH4	cytohesin 4	TC2200007287.hg.1	7.88	7.53	8.33	13.91	14.01	1.35e-05	0.0277	Multiple_Complex	13.02	14.8	13.33	14.69	7.52	8.24	6.53	8.53	8.35	8.31
NABP1	nucleic acid binding protein 1	TC0200016582.hg.1	6.05	10.45	11	7.69	7.99	9.03e-06	0.0277	Multiple_Complex	7.82	7.57	7.96	8.01	5.47	6.63	10.01	10.9	10.89	11.11
TCIRG1	T-cell, immune regulator 1, ATPase, H+ transporting, lysosomal V0 subunit A3	TC1100013057.hg.1	5.72	6.35	8.17	9.59	9.07	5.59e-06	0.02	Multiple_Complex	9.25	9.93	9.23	8.91	5.69	5.75	6.16	6.54	8.22	8.13
CROCC	Zhang2013 ALT_ACCEPTOR, ALT_DONOR, coding, INTERNAL, intronic best transcript NM_014675	TC0100007091.hg.1	15.69	10.28	8.95	10.56	10.55	2.22e-06	0.0095	NonCoding	10.54	10.59	10.36	10.74	15.47	15.92	10.93	9.63	9.39	8.5
PRKAR1A; ARSG	protein kinase, cAMP-dependent, regulatory, type I, alpha; arylsulfatase G	TC1700012296.hg.1	13.63	7.82	7.1	8.14	6.95	1.2e-06	0.0064	Multiple_Complex	8.34	7.94	6.72	7.19	13.81	13.45	8.14	7.49	7.8	6.41
HP1BP3	heterochromatin protein 1, binding protein 3	TC0100013193.hg.1	4.05	9.24	8.78	9.2	8.35	1.13e-06	0.0064	Multiple_Complex	8.96	9.45	8.41	8.3	3.79	4.3	8.85	9.64	8.76	8.8
RAD54B	Transcript Identified by AceView, Entrez Gene ID(s) 25788	TC0800011138.hg.1	10.69	4.18	3.79	4.1	4.37	7.86e-07	0.0064	Unassigned	4.35	3.85	4.82	3.92	10.32	11.05	4.65	3.7	4.13	3.45
HBB	hemoglobin, beta	TC1100009917.hg.1	8.7	13.44	11.42	14.98	14.08	4.61e-07	0.0064	Multiple_Complex	14.62	15.34	13.84	14.32	8.89	8.52	13.19	13.68	11.21	11.62
